# Supplementary material for: An atlas of evidence-based phenotypic associations across the mouse phenome
Source: Sci Rep. 2020 Mar 3;10:3957. doi: 10.1038/s41598-020-60891-w (PMC7054260; doi:10.1038/s41598-020-60891-w)
Supplement: Supplementary file 2 — Supplementary Table 1. [file 41598_2020_60891_MOESM2_ESM.xlsx]

## Sheet: S_table_1
stage_type_ontology_name	stage	type	ontology_name	ontology_acc	top_level_term	top_level_id
adult_trait:abnormal adipose tissue amount	adult	trait	abnormal adipose tissue amount	MP:0005452	adipose tissue phenotype	MP:0005375
adult_trait:abnormal adipose tissue distribution	adult	trait	abnormal adipose tissue distribution	MP:0000013	adipose tissue phenotype	MP:0005375
adult_trait:abnormal aggression-related behavior	adult	trait	abnormal aggression-related behavior	MP:0002061	behavior/neurological phenotype	MP:0005386
adult_trait:abnormal alpha-beta T cell number	adult	trait	abnormal alpha-beta T cell number	MP:0012763	hematopoietic system phenotype|immune system phenotype	MP:0005387|MP:0005397
adult_trait:abnormal anxiety-related response	adult	trait	abnormal anxiety-related response	MP:0001362	behavior/neurological phenotype	MP:0005386
adult_trait:abnormal aorta morphology	adult	trait	abnormal aorta morphology	MP:0000272	cardiovascular system phenotype	MP:0005385
adult_trait:abnormal auditory brainstem response	adult	trait	abnormal auditory brainstem response	MP:0004738	hearing/vestibular/ear phenotype	MP:0005377
adult_trait:abnormal autopod morphology	adult	trait	abnormal autopod morphology	MP:0000572	limbs/digits/tail phenotype	MP:0005371
adult_trait:abnormal B cell number	adult	trait	abnormal B cell number	MP:0002458	hematopoietic system phenotype|immune system phenotype	MP:0005387|MP:0005397
adult_trait:abnormal basophil cell number	adult	trait	abnormal basophil cell number	MP:0012442	hematopoietic system phenotype|immune system phenotype	MP:0005387|MP:0005397
adult_trait:abnormal behavior	adult	trait	abnormal behavior	MP:0004924	behavior/neurological phenotype	MP:0005386
adult_trait:abnormal behavioral response to light	adult	trait	abnormal behavioral response to light	MP:0011275	behavior/neurological phenotype	MP:0005386
adult_trait:abnormal blinking	adult	trait	abnormal blinking	MP:0001993	behavior/neurological phenotype	MP:0005386
adult_trait:abnormal blood urea nitrogen level	adult	trait	abnormal blood urea nitrogen level	MP:0005265	homeostasis/metabolism phenotype	MP:0005376
adult_trait:abnormal blood uric acid level	adult	trait	abnormal blood uric acid level	MP:0008820	homeostasis/metabolism phenotype	MP:0005376
adult_trait:abnormal body length	adult	trait	abnormal body length	MP:0001256	growth/size/body region phenotype	MP:0005378
adult_trait:abnormal body size	adult	trait	abnormal body size	MP:0003956	growth/size/body region phenotype	MP:0005378
adult_trait:abnormal body temperature	adult	trait	abnormal body temperature	MP:0005535	homeostasis/metabolism phenotype	MP:0005376
adult_trait:abnormal body weight	adult	trait	abnormal body weight	MP:0001259	growth/size/body region phenotype	MP:0005378
adult_trait:abnormal bone mineral density	adult	trait	abnormal bone mineral density	MP:0010119	skeleton phenotype	MP:0005390
adult_trait:abnormal bone mineralization	adult	trait	abnormal bone mineralization	MP:0002896	skeleton phenotype	MP:0005390
adult_trait:abnormal bone structure	adult	trait	abnormal bone structure	MP:0003795	skeleton phenotype	MP:0005390
adult_trait:abnormal cardiac muscle contractility	adult	trait	abnormal cardiac muscle contractility	MP:0002972	cardiovascular system phenotype|muscle phenotype	MP:0005369|MP:0005385
adult_trait:abnormal cardiac output	adult	trait	abnormal cardiac output	MP:0001627	cardiovascular system phenotype	MP:0005385
adult_trait:abnormal cardiac stroke volume	adult	trait	abnormal cardiac stroke volume	MP:0000304	cardiovascular system phenotype	MP:0005385
adult_trait:abnormal cardiovascular system physiology	adult	trait	abnormal cardiovascular system physiology	MP:0001544	cardiovascular system phenotype	MP:0005385
adult_trait:abnormal caudal vertebrae morphology	adult	trait	abnormal caudal vertebrae morphology	MP:0002759	limbs/digits/tail phenotype|skeleton phenotype	MP:0005390|MP:0005371
adult_trait:abnormal CD4-negative NK T cell number	adult	trait	abnormal CD4-negative NK T cell number	MP:0013509	hematopoietic system phenotype|immune system phenotype	MP:0005397|MP:0005387
adult_trait:abnormal CD4-negative, CD25-positive NK T cell number	adult	trait	abnormal CD4-negative, CD25-positive NK T cell number	MP:0013884	hematopoietic system phenotype|immune system phenotype	MP:0005397|MP:0005387
adult_trait:abnormal CD4-positive NK T cell number	adult	trait	abnormal CD4-positive NK T cell number	MP:0013518	hematopoietic system phenotype|immune system phenotype	MP:0005387|MP:0005397
adult_trait:abnormal CD4-positive, alpha beta T cell number	adult	trait	abnormal CD4-positive, alpha beta T cell number	MP:0008073	hematopoietic system phenotype|immune system phenotype	MP:0005387|MP:0005397
adult_trait:abnormal CD4-positive, CD25-positive NK T cell number	adult	trait	abnormal CD4-positive, CD25-positive NK T cell number	MP:0013881	hematopoietic system phenotype|immune system phenotype	MP:0005397|MP:0005387
adult_trait:abnormal CD4-positive, CD25-positive, alpha-beta regulatory T cell number	adult	trait	abnormal CD4-positive, CD25-positive, alpha-beta regulatory T cell number	MP:0012773	hematopoietic system phenotype|immune system phenotype	MP:0005397|MP:0005387
adult_trait:abnormal CD5-positive gamma-delta T cell number	adult	trait	abnormal CD5-positive gamma-delta T cell number	MP:0013419	hematopoietic system phenotype|immune system phenotype	MP:0005387|MP:0005397
adult_trait:abnormal CD5-positive Ly6C-positive T cell number	adult	trait	abnormal CD5-positive Ly6C-positive T cell number	MP:0013690	hematopoietic system phenotype|immune system phenotype	MP:0005387|MP:0005397
adult_trait:abnormal CD8-positive, alpha-beta T cell number	adult	trait	abnormal CD8-positive, alpha-beta T cell number	MP:0008077	hematopoietic system phenotype|immune system phenotype	MP:0005387|MP:0005397
adult_trait:abnormal CD8-positive, CD25-positive alpha-beta T cell number	adult	trait	abnormal CD8-positive, CD25-positive alpha-beta T cell number	MP:0013888	hematopoietic system phenotype|immune system phenotype	MP:0005387|MP:0005397
adult_trait:abnormal CD8-positive, naive alpha-beta T cell number	adult	trait	abnormal CD8-positive, naive alpha-beta T cell number	MP:0013434	hematopoietic system phenotype|immune system phenotype	MP:0005387|MP:0005397
adult_trait:abnormal cervical vertebrae morphology	adult	trait	abnormal cervical vertebrae morphology	MP:0003048	skeleton phenotype	MP:0005390
adult_trait:abnormal circulating alanine transaminase level	adult	trait	abnormal circulating alanine transaminase level	MP:0001573	homeostasis/metabolism phenotype	MP:0005376
adult_trait:abnormal circulating alkaline phosphatase level	adult	trait	abnormal circulating alkaline phosphatase level	MP:0000202	homeostasis/metabolism phenotype	MP:0005376
adult_trait:abnormal circulating amylase level	adult	trait	abnormal circulating amylase level	MP:0008804	homeostasis/metabolism phenotype	MP:0005376
adult_trait:abnormal circulating aspartate transaminase level	adult	trait	abnormal circulating aspartate transaminase level	MP:0000203	homeostasis/metabolism phenotype	MP:0005376
adult_trait:abnormal circulating bilirubin level	adult	trait	abnormal circulating bilirubin level	MP:0001569	homeostasis/metabolism phenotype	MP:0005376
adult_trait:abnormal circulating calcium level	adult	trait	abnormal circulating calcium level	MP:0001562	homeostasis/metabolism phenotype	MP:0005376
adult_trait:abnormal circulating chloride level	adult	trait	abnormal circulating chloride level	MP:0003018	homeostasis/metabolism phenotype	MP:0005376
adult_trait:abnormal circulating cholesterol level	adult	trait	abnormal circulating cholesterol level	MP:0000180	homeostasis/metabolism phenotype	MP:0005376
adult_trait:abnormal circulating C-reactive protein level	adult	trait	abnormal circulating C-reactive protein level	MP:0010212	immune system phenotype|homeostasis/metabolism phenotype	MP:0005376|MP:0005387
adult_trait:abnormal circulating creatine kinase level	adult	trait	abnormal circulating creatine kinase level	MP:0010089	homeostasis/metabolism phenotype	MP:0005376
adult_trait:abnormal circulating creatinine level	adult	trait	abnormal circulating creatinine level	MP:0005328	homeostasis/metabolism phenotype	MP:0005376
adult_trait:abnormal circulating ferritin level	adult	trait	abnormal circulating ferritin level	MP:0011889	homeostasis/metabolism phenotype	MP:0005376
adult_trait:abnormal circulating free fatty acids level	adult	trait	abnormal circulating free fatty acids level	MP:0001553	homeostasis/metabolism phenotype	MP:0005376
adult_trait:abnormal circulating fructosamine level	adult	trait	abnormal circulating fructosamine level	MP:0010086	homeostasis/metabolism phenotype	MP:0005376
adult_trait:abnormal circulating glucose level	adult	trait	abnormal circulating glucose level	MP:0000188	homeostasis/metabolism phenotype	MP:0005376
adult_trait:abnormal circulating glycerol level	adult	trait	abnormal circulating glycerol level	MP:0011973	homeostasis/metabolism phenotype	MP:0005376
adult_trait:abnormal circulating HDL cholesterol level	adult	trait	abnormal circulating HDL cholesterol level	MP:0000184	homeostasis/metabolism phenotype	MP:0005376
adult_trait:abnormal circulating insulin level	adult	trait	abnormal circulating insulin level	MP:0001560	homeostasis/metabolism phenotype	MP:0005376
adult_trait:abnormal circulating iron level	adult	trait	abnormal circulating iron level	MP:0004152	homeostasis/metabolism phenotype	MP:0005376
adult_trait:abnormal circulating lactate dehydrogenase level	adult	trait	abnormal circulating lactate dehydrogenase level	MP:0011970	homeostasis/metabolism phenotype	MP:0005376
adult_trait:abnormal circulating LDL cholesterol level	adult	trait	abnormal circulating LDL cholesterol level	MP:0000181	homeostasis/metabolism phenotype	MP:0005376
adult_trait:abnormal circulating lipase level	adult	trait	abnormal circulating lipase level	MP:0011885	homeostasis/metabolism phenotype	MP:0005376
adult_trait:abnormal circulating magnesium level	adult	trait	abnormal circulating magnesium level	MP:0001771	homeostasis/metabolism phenotype	MP:0005376
adult_trait:abnormal circulating phosphate level	adult	trait	abnormal circulating phosphate level	MP:0001565	homeostasis/metabolism phenotype	MP:0005376
adult_trait:abnormal circulating potassium level	adult	trait	abnormal circulating potassium level	MP:0002668	homeostasis/metabolism phenotype	MP:0005376
adult_trait:abnormal circulating serum albumin level	adult	trait	abnormal circulating serum albumin level	MP:0000199	homeostasis/metabolism phenotype	MP:0005376
adult_trait:abnormal circulating sodium level	adult	trait	abnormal circulating sodium level	MP:0001776	homeostasis/metabolism phenotype	MP:0005376
adult_trait:abnormal circulating thyroxine level	adult	trait	abnormal circulating thyroxine level	MP:0005475	homeostasis/metabolism phenotype	MP:0005376
adult_trait:abnormal circulating total protein level	adult	trait	abnormal circulating total protein level	MP:0011888	homeostasis/metabolism phenotype	MP:0005376
adult_trait:abnormal circulating triglyceride level	adult	trait	abnormal circulating triglyceride level	MP:0011969	homeostasis/metabolism phenotype	MP:0005376
adult_trait:abnormal circulating unsaturated transferrin level	adult	trait	abnormal circulating unsaturated transferrin level	MP:0011895	homeostasis/metabolism phenotype	MP:0005376
adult_trait:abnormal clavicle morphology	adult	trait	abnormal clavicle morphology	MP:0005298	skeleton phenotype	MP:0005390
adult_trait:abnormal clutching reflex	adult	trait	abnormal clutching reflex	MP:0001513	behavior/neurological phenotype	MP:0005386
adult_trait:abnormal coat appearance	adult	trait	abnormal coat appearance	MP:0001510	integument phenotype	MP:0010771
adult_trait:abnormal coat/hair morphology	adult	trait	abnormal coat/hair morphology	MP:0000367	integument phenotype	MP:0010771
adult_trait:abnormal coat/hair pigmentation	adult	trait	abnormal coat/hair pigmentation	MP:0002075	integument phenotype|pigmentation phenotype	MP:0010771|MP:0001186
adult_trait:abnormal cone electrophysiology	adult	trait	abnormal cone electrophysiology	MP:0004022	vision/eye phenotype	MP:0005391
adult_trait:abnormal coping response	adult	trait	abnormal coping response	MP:0003062	behavior/neurological phenotype	MP:0005386
adult_trait:abnormal cornea morphology	adult	trait	abnormal cornea morphology	MP:0001312	vision/eye phenotype	MP:0005391
adult_trait:abnormal cornea thickness	adult	trait	abnormal cornea thickness	MP:0011961	vision/eye phenotype	MP:0005391
adult_trait:abnormal cranium morphology	adult	trait	abnormal cranium morphology	MP:0000438	skeleton phenotype|craniofacial phenotype	MP:0005390|MP:0005382
adult_trait:abnormal defecation	adult	trait	abnormal defecation	MP:0003866	digestive/alimentary phenotype	MP:0005381
adult_trait:abnormal dendritic cell number	adult	trait	abnormal dendritic cell number	MP:0008125	hematopoietic system phenotype|immune system phenotype	MP:0005387|MP:0005397
adult_trait:abnormal dendritic epidermal T cell morphology	adult	trait	abnormal dendritic epidermal T cell morphology	MP:0013407	integument phenotype|hematopoietic system phenotype|immune system phenotype	MP:0010771|MP:0005387|MP:0005397
adult_trait:abnormal dendritic epidermal T cell number	adult	trait	abnormal dendritic epidermal T cell number	MP:0013408	integument phenotype|hematopoietic system phenotype|immune system phenotype	MP:0010771|MP:0005387|MP:0005397
adult_trait:abnormal digestive system physiology	adult	trait	abnormal digestive system physiology	MP:0001663	digestive/alimentary phenotype	MP:0005381
adult_trait:abnormal digit morphology	adult	trait	abnormal digit morphology	MP:0002110	limbs/digits/tail phenotype	MP:0005371
adult_trait:abnormal ear morphology	adult	trait	abnormal ear morphology	MP:0002102	hearing/vestibular/ear phenotype	MP:0005377
adult_trait:abnormal early germinal center B cell number	adult	trait	abnormal early germinal center B cell number	MP:0013681	hematopoietic system phenotype|immune system phenotype	MP:0005387|MP:0005397
adult_trait:abnormal effector memory CD4-positive, alpha-beta T cell number	adult	trait	abnormal effector memory CD4-positive, alpha-beta T cell number	MP:0012770	hematopoietic system phenotype|immune system phenotype	MP:0005387|MP:0005397
adult_trait:abnormal effector memory CD8-positive, alpha-beta T cell number	adult	trait	abnormal effector memory CD8-positive, alpha-beta T cell number	MP:0010849	hematopoietic system phenotype|immune system phenotype	MP:0005397|MP:0005387
adult_trait:abnormal effector memory T-helper cell number	adult	trait	abnormal effector memory T-helper cell number	MP:0013770	hematopoietic system phenotype|immune system phenotype	MP:0005387|MP:0005397
adult_trait:abnormal emotion/affect behavior	adult	trait	abnormal emotion/affect behavior	MP:0002572	behavior/neurological phenotype	MP:0005386
adult_trait:abnormal eosinophil cell number	adult	trait	abnormal eosinophil cell number	MP:0002602	hematopoietic system phenotype|immune system phenotype	MP:0005387|MP:0005397
adult_trait:abnormal epidermal immune compartment	adult	trait	abnormal epidermal immune compartment	MP:0013406	integument phenotype	MP:0010771
adult_trait:abnormal erythrocyte cell number	adult	trait	abnormal erythrocyte cell number	MP:0001586	hematopoietic system phenotype	MP:0005397
adult_trait:abnormal external genitalia morphology	adult	trait	abnormal external genitalia morphology	MP:0009199|MP:0003126	reproductive system phenotype	MP:0005389
adult_trait:abnormal eye anterior chamber depth	adult	trait	abnormal eye anterior chamber depth	MP:0011960	vision/eye phenotype	MP:0005391
adult_trait:abnormal eye distance/position	adult	trait	abnormal eye distance/position	MP:0001299	vision/eye phenotype	MP:0005391
adult_trait:abnormal eye electrophysiology	adult	trait	abnormal eye electrophysiology	MP:0005551	vision/eye phenotype	MP:0005391
adult_trait:abnormal eye morphology	adult	trait	abnormal eye morphology	MP:0002092	vision/eye phenotype	MP:0005391
adult_trait:abnormal eye physiology	adult	trait	abnormal eye physiology	MP:0005253	vision/eye phenotype	MP:0005391
adult_trait:abnormal eye pigmentation	adult	trait	abnormal eye pigmentation	MP:0001324	vision/eye phenotype|pigmentation phenotype	MP:0005391|MP:0001186
adult_trait:abnormal eye posterior chamber depth	adult	trait	abnormal eye posterior chamber depth	MP:0011959	vision/eye phenotype	MP:0005391
adult_trait:abnormal eye size	adult	trait	abnormal eye size	MP:0002697	vision/eye phenotype	MP:0005391
adult_trait:abnormal eyelid aperture	adult	trait	abnormal eyelid aperture	MP:0003671	vision/eye phenotype	MP:0005391
adult_trait:abnormal eyelid morphology	adult	trait	abnormal eyelid morphology	MP:0001340	vision/eye phenotype	MP:0005391
adult_trait:abnormal femur morphology	adult	trait	abnormal femur morphology	MP:0000559	limbs/digits/tail phenotype|skeleton phenotype	MP:0005390|MP:0005371
adult_trait:abnormal fibula morphology	adult	trait	abnormal fibula morphology	MP:0002187	limbs/digits/tail phenotype|skeleton phenotype	MP:0005390|MP:0005371
adult_trait:abnormal fluid intake	adult	trait	abnormal fluid intake	MP:0011947	behavior/neurological phenotype	MP:0005386
adult_trait:abnormal food intake	adult	trait	abnormal food intake	MP:0005449	behavior/neurological phenotype	MP:0005386
adult_trait:abnormal foot pad morphology	adult	trait	abnormal foot pad morphology	MP:0000574	limbs/digits/tail phenotype	MP:0005371
adult_trait:abnormal forced expiratory flow rates	adult	trait	abnormal forced expiratory flow rates	MP:0002297	respiratory system phenotype	MP:0005388
adult_trait:abnormal forelimb morphology	adult	trait	abnormal forelimb morphology	MP:0000550	limbs/digits/tail phenotype	MP:0005371
adult_trait:abnormal gait	adult	trait	abnormal gait	MP:0001406	behavior/neurological phenotype	MP:0005386
adult_trait:abnormal gamma-delta T cell number	adult	trait	abnormal gamma-delta T cell number	MP:0008345	hematopoietic system phenotype|immune system phenotype	MP:0005387|MP:0005397
adult_trait:abnormal germinal center B cell number	adult	trait	abnormal germinal center B cell number	MP:0013680	hematopoietic system phenotype|immune system phenotype	MP:0005387|MP:0005397
adult_trait:abnormal glucose tolerance	adult	trait	abnormal glucose tolerance	MP:0005291	homeostasis/metabolism phenotype	MP:0005376
adult_trait:abnormal glycosylated hemoglobin level	adult	trait	abnormal glycosylated hemoglobin level	MP:0006351	hematopoietic system phenotype|homeostasis/metabolism phenotype	MP:0005376|MP:0005397
adult_trait:abnormal granulocyte number	adult	trait	abnormal granulocyte number	MP:0020201	hematopoietic system phenotype|immune system phenotype	MP:0005387|MP:0005397
adult_trait:abnormal grip strength	adult	trait	abnormal grip strength	MP:0001515	behavior/neurological phenotype	MP:0005386
adult_trait:abnormal head morphology	adult	trait	abnormal head morphology	MP:0000432	growth/size/body region phenotype	MP:0005378
adult_trait:abnormal head movements	adult	trait	abnormal head movements	MP:0000436	behavior/neurological phenotype	MP:0005386
adult_trait:abnormal head size	adult	trait	abnormal head size	MP:0011496	growth/size/body region phenotype	MP:0005378
adult_trait:abnormal heart left ventricle morphology	adult	trait	abnormal heart left ventricle morphology	MP:0003921	cardiovascular system phenotype	MP:0005385
adult_trait:abnormal heart left ventricle size	adult	trait	abnormal heart left ventricle size	MP:0010578	cardiovascular system phenotype	MP:0005385
adult_trait:abnormal heart morphology	adult	trait	abnormal heart morphology	MP:0000266	cardiovascular system phenotype	MP:0005385
adult_trait:abnormal heart weight	adult	trait	abnormal heart weight	MP:0004857	cardiovascular system phenotype	MP:0005385
adult_trait:abnormal heartbeat	adult	trait	abnormal heartbeat	MP:0004085	cardiovascular system phenotype	MP:0005385
adult_trait:abnormal hematocrit	adult	trait	abnormal hematocrit	MP:0002596	hematopoietic system phenotype	MP:0005397
adult_trait:abnormal hemoglobin content	adult	trait	abnormal hemoglobin content	MP:0005563	hematopoietic system phenotype	MP:0005397
adult_trait:abnormal hindlimb morphology	adult	trait	abnormal hindlimb morphology	MP:0000556	limbs/digits/tail phenotype	MP:0005371
adult_trait:abnormal humerus morphology	adult	trait	abnormal humerus morphology	MP:0005296	limbs/digits/tail phenotype|skeleton phenotype	MP:0005390|MP:0005371
adult_trait:abnormal IgA level	adult	trait	abnormal IgA level	MP:0020171	hematopoietic system phenotype|immune system phenotype	MP:0005387|MP:0005397
adult_trait:abnormal IgE level	adult	trait	abnormal IgE level	MP:0020173	hematopoietic system phenotype|immune system phenotype	MP:0005387|MP:0005397
adult_trait:abnormal IgG level	adult	trait	abnormal IgG level	MP:0020174	hematopoietic system phenotype|immune system phenotype	MP:0005387|MP:0005397
adult_trait:abnormal IgM level	adult	trait	abnormal IgM level	MP:0020180	hematopoietic system phenotype|immune system phenotype	MP:0005387|MP:0005397
adult_trait:abnormal immature B cell number	adult	trait	abnormal immature B cell number	MP:0013664	hematopoietic system phenotype|immune system phenotype	MP:0005387|MP:0005397
adult_trait:abnormal immature NK cell number	adult	trait	abnormal immature NK cell number	MP:0013665	hematopoietic system phenotype|immune system phenotype	MP:0005387|MP:0005397
adult_trait:abnormal incisor color	adult	trait	abnormal incisor color	MP:0010096	growth/size/body region phenotype|craniofacial phenotype	MP:0005378|MP:0005382
adult_trait:abnormal incisor morphology	adult	trait	abnormal incisor morphology	MP:0005358	growth/size/body region phenotype|craniofacial phenotype	MP:0005378|MP:0005382
adult_trait:abnormal involuntary movement	adult	trait	abnormal involuntary movement	MP:0003492	behavior/neurological phenotype	MP:0005386
adult_trait:abnormal iris morphology	adult	trait	abnormal iris morphology	MP:0001322	vision/eye phenotype	MP:0005391
adult_trait:abnormal iris pigmentation	adult	trait	abnormal iris pigmentation	MP:0005102	vision/eye phenotype|pigmentation phenotype	MP:0005391|MP:0001186
adult_trait:abnormal iris transillumination	adult	trait	abnormal iris transillumination	MP:0012122	vision/eye phenotype	MP:0005391
adult_trait:abnormal iron homeostasis	adult	trait	abnormal iron homeostasis	MP:0005637	homeostasis/metabolism phenotype	MP:0005376
adult_trait:abnormal joint morphology	adult	trait	abnormal joint morphology	MP:0002932	skeleton phenotype	MP:0005390
adult_trait:abnormal kidney physiology	adult	trait	abnormal kidney physiology	MP:0002136	renal/urinary system phenotype	MP:0005367
adult_trait:abnormal kidney weight	adult	trait	abnormal kidney weight	MP:0002707	renal/urinary system phenotype	MP:0005367
adult_trait:abnormal KLRG1+ CD4 alpha beta T cell number	adult	trait	abnormal KLRG1+ CD4 alpha beta T cell number	MP:0013156	hematopoietic system phenotype|immune system phenotype	MP:0005387|MP:0005397
adult_trait:abnormal KLRG1+ CD8 alpha beta T cell number	adult	trait	abnormal KLRG1+ CD8 alpha beta T cell number	MP:0013153	hematopoietic system phenotype|immune system phenotype	MP:0005387|MP:0005397
adult_trait:abnormal KLRG1-positive CD4-negative NK T cell number	adult	trait	abnormal KLRG1-positive CD4-negative NK T cell number	MP:0013515	hematopoietic system phenotype|immune system phenotype	MP:0005387|MP:0005397
adult_trait:abnormal KLRG1-positive CD4-positive NK T cell number	adult	trait	abnormal KLRG1-positive CD4-positive NK T cell number	MP:0013524	hematopoietic system phenotype|immune system phenotype	MP:0005387|MP:0005397
adult_trait:abnormal KLRG1-positive CD4-positive, CD25-positive, alpha-beta regulatory T cell number	adult	trait	abnormal KLRG1-positive CD4-positive, CD25-positive, alpha-beta regulatory T cell number	MP:0013431	hematopoietic system phenotype|immune system phenotype	MP:0005387|MP:0005397
adult_trait:abnormal KLRG1-positive gamma-delta T cell number	adult	trait	abnormal KLRG1-positive gamma-delta T cell number	MP:0013422	hematopoietic system phenotype|immune system phenotype	MP:0005387|MP:0005397
adult_trait:abnormal KLRG1-positive NK cell number	adult	trait	abnormal KLRG1-positive NK cell number	MP:0012766	hematopoietic system phenotype|immune system phenotype	MP:0005387|MP:0005397
adult_trait:abnormal KLRG1-positive T-helper cell number	adult	trait	abnormal KLRG1-positive T-helper cell number	MP:0013773	hematopoietic system phenotype|immune system phenotype	MP:0005387|MP:0005397
adult_trait:abnormal Langerhans cell morphology	adult	trait	abnormal Langerhans cell morphology	MP:0008117	hematopoietic system phenotype|immune system phenotype	MP:0005387|MP:0005397
adult_trait:abnormal Langerhans cell number	adult	trait	abnormal Langerhans cell number	MP:0013411	hematopoietic system phenotype|immune system phenotype	MP:0005387|MP:0005397
adult_trait:abnormal large unstained cell number	adult	trait	abnormal large unstained cell number	MP:0012360	immune system phenotype	MP:0005387
adult_trait:abnormal late germinal center B cell number	adult	trait	abnormal late germinal center B cell number	MP:0013682	hematopoietic system phenotype|immune system phenotype	MP:0005387|MP:0005397
adult_trait:abnormal lean body mass	adult	trait	abnormal lean body mass	MP:0003959	growth/size/body region phenotype	MP:0005378
adult_trait:abnormal lens morphology	adult	trait	abnormal lens morphology	MP:0001303	vision/eye phenotype	MP:0005391
adult_trait:abnormal leukocyte cell number	adult	trait	abnormal leukocyte cell number	MP:0000217	hematopoietic system phenotype|immune system phenotype	MP:0005387|MP:0005397
adult_trait:abnormal limb position	adult	trait	abnormal limb position	MP:0012000	limbs/digits/tail phenotype	MP:0005371
adult_trait:abnormal lip morphology	adult	trait	abnormal lip morphology	MP:0003769	growth/size/body region phenotype|craniofacial phenotype	MP:0005378|MP:0005382
adult_trait:abnormal locomotor activation	adult	trait	abnormal locomotor activation	MP:0003313	behavior/neurological phenotype	MP:0005386
adult_trait:abnormal locomotor behavior	adult	trait	abnormal locomotor behavior	MP:0001392	behavior/neurological phenotype	MP:0005386
adult_trait:abnormal lumbar vertebrae morphology	adult	trait	abnormal lumbar vertebrae morphology	MP:0003049	skeleton phenotype	MP:0005390
adult_trait:abnormal Ly6C high monocyte number	adult	trait	abnormal Ly6C high monocyte number	MP:0013021	hematopoietic system phenotype|immune system phenotype	MP:0005387|MP:0005397
adult_trait:abnormal Ly6C low monocyte number	adult	trait	abnormal Ly6C low monocyte number	MP:0013024	hematopoietic system phenotype|immune system phenotype	MP:0005387|MP:0005397
adult_trait:abnormal Ly6C-positive immature NK cell number	adult	trait	abnormal Ly6C-positive immature NK cell number	MP:0013668	hematopoietic system phenotype|immune system phenotype	MP:0005387|MP:0005397
adult_trait:abnormal Ly6C-positive mature NK cell number	adult	trait	abnormal Ly6C-positive mature NK cell number	MP:0013674	hematopoietic system phenotype|immune system phenotype	MP:0005387|MP:0005397
adult_trait:abnormal Ly6C-positive NK T cell number	adult	trait	abnormal Ly6C-positive NK T cell number	MP:0013677	hematopoietic system phenotype|immune system phenotype	MP:0005397|MP:0005387
adult_trait:abnormal lymphocyte cell number	adult	trait	abnormal lymphocyte cell number	MP:0000717	hematopoietic system phenotype|immune system phenotype	MP:0005387|MP:0005397
adult_trait:abnormal macrophage cell number	adult	trait	abnormal macrophage cell number	MP:0020202	hematopoietic system phenotype|immune system phenotype	MP:0005387|MP:0005397
adult_trait:abnormal mandible morphology	adult	trait	abnormal mandible morphology	MP:0000458	skeleton phenotype|craniofacial phenotype	MP:0005390|MP:0005382
adult_trait:abnormal mature B cell number	adult	trait	abnormal mature B cell number	MP:0013701	hematopoietic system phenotype|immune system phenotype	MP:0005387|MP:0005397
adult_trait:abnormal mature NK cell number	adult	trait	abnormal mature NK cell number	MP:0013671	hematopoietic system phenotype|immune system phenotype	MP:0005387|MP:0005397
adult_trait:abnormal maxilla morphology	adult	trait	abnormal maxilla morphology	MP:0000455	skeleton phenotype|craniofacial phenotype	MP:0005390|MP:0005382
adult_trait:abnormal mean corpuscular hemoglobin	adult	trait	abnormal mean corpuscular hemoglobin	MP:0001589	hematopoietic system phenotype	MP:0005397
adult_trait:abnormal mean corpuscular hemoglobin concentration	adult	trait	abnormal mean corpuscular hemoglobin concentration	MP:0005640	hematopoietic system phenotype	MP:0005397
adult_trait:abnormal mean corpuscular volume	adult	trait	abnormal mean corpuscular volume	MP:0000226	hematopoietic system phenotype	MP:0005397
adult_trait:abnormal memory CD4-positive, CD25-positive, alpha-beta regulatory T cell number	adult	trait	abnormal memory CD4-positive, CD25-positive, alpha-beta regulatory T cell number	MP:0013428	hematopoietic system phenotype|immune system phenotype	MP:0005387|MP:0005397
adult_trait:abnormal memory-marker CD4-negative NK T cell number	adult	trait	abnormal memory-marker CD4-negative NK T cell number	MP:0013512	hematopoietic system phenotype|immune system phenotype	MP:0005397|MP:0005387
adult_trait:abnormal memory-marker CD4-positive NK T cell number	adult	trait	abnormal memory-marker CD4-positive NK T cell number	MP:0013521	hematopoietic system phenotype|immune system phenotype	MP:0005397|MP:0005387
adult_trait:abnormal memory-marker gamma-delta T cell number	adult	trait	abnormal memory-marker gamma-delta T cell number	MP:0013416	hematopoietic system phenotype|immune system phenotype	MP:0005387|MP:0005397
adult_trait:abnormal memory-marker NK cell number	adult	trait	abnormal memory-marker NK cell number	MP:0013425	hematopoietic system phenotype|immune system phenotype	MP:0005387|MP:0005397
adult_trait:abnormal monocyte cell number	adult	trait	abnormal monocyte cell number	MP:0012441	hematopoietic system phenotype|immune system phenotype	MP:0005387|MP:0005397
adult_trait:abnormal motor coordination/balance	adult	trait	abnormal motor coordination/balance	MP:0001516	behavior/neurological phenotype	MP:0005386
adult_trait:abnormal motor learning	adult	trait	abnormal motor learning	MP:0002804	behavior/neurological phenotype	MP:0005386
adult_trait:abnormal mouth morphology	adult	trait	abnormal mouth morphology	MP:0000452	growth/size/body region phenotype|craniofacial phenotype	MP:0005378|MP:0005382
adult_trait:abnormal muscle development	adult	trait	abnormal muscle development	MP:0000733	muscle phenotype	MP:0005369
adult_trait:abnormal myeloid cell number	adult	trait	abnormal myeloid cell number	MP:0013661	hematopoietic system phenotype	MP:0005397
adult_trait:abnormal nail morphology	adult	trait	abnormal nail morphology	MP:0000579	integument phenotype	MP:0010771
adult_trait:abnormal neutrophil cell number	adult	trait	abnormal neutrophil cell number	MP:0012440	hematopoietic system phenotype|immune system phenotype	MP:0005387|MP:0005397
adult_trait:abnormal NK cell number	adult	trait	abnormal NK cell number	MP:0008043	hematopoietic system phenotype|immune system phenotype	MP:0005387|MP:0005397
adult_trait:abnormal NK T cell number	adult	trait	abnormal NK T cell number	MP:0008038	hematopoietic system phenotype|immune system phenotype	MP:0005397|MP:0005387
adult_trait:abnormal NK T cell physiology	adult	trait	abnormal NK T cell physiology	MP:0008042	hematopoietic system phenotype|immune system phenotype	MP:0005387|MP:0005397
adult_trait:abnormal optic disc morphology	adult	trait	abnormal optic disc morphology	MP:0008259	vision/eye phenotype|nervous system phenotype	MP:0005391|MP:0003631
adult_trait:abnormal orbit morphology	adult	trait	abnormal orbit morphology	MP:0010030	skeleton phenotype|vision/eye phenotype|craniofacial phenotype	MP:0005390|MP:0005391|MP:0005382
adult_trait:abnormal outer ear morphology	adult	trait	abnormal outer ear morphology	MP:0002177	growth/size/body region phenotype|hearing/vestibular/ear phenotype|craniofacial phenotype	MP:0005378|MP:0005377|MP:0005382
adult_trait:abnormal pelvic girdle bone morphology	adult	trait	abnormal pelvic girdle bone morphology	MP:0004509	skeleton phenotype	MP:0005390
adult_trait:abnormal pinna reflex	adult	trait	abnormal pinna reflex	MP:0001485	behavior/neurological phenotype	MP:0005386
adult_trait:abnormal placement of pupils	adult	trait	abnormal placement of pupils	MP:0006241	vision/eye phenotype	MP:0005391
adult_trait:abnormal plasmacytoid dendritic cell number	adult	trait	abnormal plasmacytoid dendritic cell number	MP:0008123	hematopoietic system phenotype|immune system phenotype	MP:0005387|MP:0005397
adult_trait:abnormal platelet cell number	adult	trait	abnormal platelet cell number	MP:0011898	hematopoietic system phenotype	MP:0005397
adult_trait:abnormal platelet volume	adult	trait	abnormal platelet volume	MP:0002586	hematopoietic system phenotype	MP:0005397
adult_trait:abnormal postural reflex	adult	trait	abnormal postural reflex	MP:0002980	behavior/neurological phenotype	MP:0005386
adult_trait:abnormal posture	adult	trait	abnormal posture	MP:0001504	behavior/neurological phenotype	MP:0005386
adult_trait:abnormal PQ interval	adult	trait	abnormal PQ interval	MP:0011918	cardiovascular system phenotype	MP:0005385
adult_trait:abnormal PR interval	adult	trait	abnormal PR interval	MP:0003901	cardiovascular system phenotype	MP:0005385
adult_trait:abnormal pre-pro B cell morphology	adult	trait	abnormal pre-pro B cell morphology	MP:0011814	hematopoietic system phenotype|immune system phenotype	MP:0005387|MP:0005397
adult_trait:abnormal prepulse inhibition	adult	trait	abnormal prepulse inhibition	MP:0003088	nervous system phenotype	MP:0003631
adult_trait:abnormal pro-B cell morphology	adult	trait	abnormal pro-B cell morphology	MP:0005432	hematopoietic system phenotype|immune system phenotype	MP:0005387|MP:0005397
adult_trait:abnormal pulmonary respiratory rate	adult	trait	abnormal pulmonary respiratory rate	MP:0005572	respiratory system phenotype	MP:0005388
adult_trait:abnormal pupil morphology	adult	trait	abnormal pupil morphology	MP:0001317	vision/eye phenotype	MP:0005391
adult_trait:abnormal pupillary reflex	adult	trait	abnormal pupillary reflex	MP:0002638	vision/eye phenotype|behavior/neurological phenotype	MP:0005391|MP:0005386
adult_trait:abnormal Q wave	adult	trait	abnormal Q wave	MP:0010515	cardiovascular system phenotype	MP:0005385
adult_trait:abnormal QRS complex	adult	trait	abnormal QRS complex	MP:0003898	cardiovascular system phenotype	MP:0005385
adult_trait:abnormal QT interval	adult	trait	abnormal QT interval	MP:0003899	cardiovascular system phenotype	MP:0005385
adult_trait:abnormal QT variability	adult	trait	abnormal QT variability	MP:0004156	cardiovascular system phenotype	MP:0005385
adult_trait:abnormal R wave	adult	trait	abnormal R wave	MP:0011919	cardiovascular system phenotype	MP:0005385
adult_trait:abnormal radius morphology	adult	trait	abnormal radius morphology	MP:0000552	limbs/digits/tail phenotype|skeleton phenotype	MP:0005390|MP:0005371
adult_trait:abnormal red blood cell distribution width	adult	trait	abnormal red blood cell distribution width	MP:0010066	hematopoietic system phenotype	MP:0005397
adult_trait:abnormal respiratory quotient	adult	trait	abnormal respiratory quotient	MP:0004129	homeostasis/metabolism phenotype	MP:0005376
adult_trait:abnormal response to electrical stimuli	adult	trait	abnormal response to electrical stimuli	MP:0013919	behavior/neurological phenotype	MP:0005386
adult_trait:abnormal response to new environment	adult	trait	abnormal response to new environment	MP:0001413	behavior/neurological phenotype	MP:0005386
adult_trait:abnormal response to novel object	adult	trait	abnormal response to novel object	MP:0003461	behavior/neurological phenotype	MP:0005386
adult_trait:abnormal response to novelty	adult	trait	abnormal response to novelty	MP:0003107	behavior/neurological phenotype	MP:0005386
adult_trait:abnormal response to tactile stimuli	adult	trait	abnormal response to tactile stimuli	MP:0005316	integument phenotype|behavior/neurological phenotype	MP:0010771|MP:0005386
adult_trait:abnormal retina morphology	adult	trait	abnormal retina morphology	MP:0001325	vision/eye phenotype	MP:0005391
adult_trait:abnormal retinal inner nuclear layer morphology	adult	trait	abnormal retinal inner nuclear layer morphology	MP:0003733	vision/eye phenotype	MP:0005391
adult_trait:abnormal retinal outer nuclear layer morphology	adult	trait	abnormal retinal outer nuclear layer morphology	MP:0003731	vision/eye phenotype	MP:0005391
adult_trait:abnormal retinal pigmentation	adult	trait	abnormal retinal pigmentation	MP:0005103	vision/eye phenotype|pigmentation phenotype	MP:0005391|MP:0001186
adult_trait:abnormal retinal vasculature morphology	adult	trait	abnormal retinal vasculature morphology	MP:0002792	cardiovascular system phenotype|vision/eye phenotype	MP:0005391|MP:0005385
adult_trait:abnormal rib morphology	adult	trait	abnormal rib morphology	MP:0000150	skeleton phenotype	MP:0005390
adult_trait:abnormal rod electrophysiology	adult	trait	abnormal rod electrophysiology	MP:0004021	vision/eye phenotype	MP:0005391
adult_trait:abnormal RR interval	adult	trait	abnormal RR interval	MP:0010504	cardiovascular system phenotype	MP:0005385
adult_trait:abnormal S wave	adult	trait	abnormal S wave	MP:0011920	cardiovascular system phenotype	MP:0005385
adult_trait:abnormal sacral vertebrae morphology	adult	trait	abnormal sacral vertebrae morphology	MP:0003050	skeleton phenotype	MP:0005390
adult_trait:abnormal scapula morphology	adult	trait	abnormal scapula morphology	MP:0000149	skeleton phenotype	MP:0005390
adult_trait:abnormal self tolerance	adult	trait	abnormal self tolerance	MP:0005005	immune system phenotype	MP:0005387
adult_trait:abnormal sinus arrhythmia	adult	trait	abnormal sinus arrhythmia	MP:0004122	cardiovascular system phenotype	MP:0005385
adult_trait:abnormal skin appearance	adult	trait	abnormal skin appearance	MP:0009931	integument phenotype	MP:0010771
adult_trait:abnormal skin coloration	adult	trait	abnormal skin coloration	MP:0011239	integument phenotype	MP:0010771
adult_trait:abnormal skin condition	adult	trait	abnormal skin condition	MP:0001191	integument phenotype	MP:0010771
adult_trait:abnormal skin morphology	adult	trait	abnormal skin morphology	MP:0002060	integument phenotype	MP:0010771
adult_trait:abnormal sleep behavior	adult	trait	abnormal sleep behavior	MP:0011396	behavior/neurological phenotype	MP:0005386
adult_trait:abnormal snout morphology	adult	trait	abnormal snout morphology	MP:0000443	growth/size/body region phenotype|craniofacial phenotype	MP:0005378|MP:0005382
adult_trait:abnormal social/conspecific interaction	adult	trait	abnormal social/conspecific interaction	MP:0002557	behavior/neurological phenotype	MP:0005386
adult_trait:abnormal spine curvature	adult	trait	abnormal spine curvature	MP:0004174	skeleton phenotype	MP:0005390
adult_trait:abnormal spleen weight	adult	trait	abnormal spleen weight	MP:0004951	hematopoietic system phenotype|immune system phenotype	MP:0005387|MP:0005397
adult_trait:abnormal ST segment	adult	trait	abnormal ST segment	MP:0003897	cardiovascular system phenotype	MP:0005385
adult_trait:abnormal startle reflex	adult	trait	abnormal startle reflex	MP:0001486	behavior/neurological phenotype	MP:0005386
adult_trait:abnormal survival/lethality	adult	trait	abnormal survival/lethality	MP:0002083	mortality/aging	MP:0010768
adult_trait:abnormal susceptibility to colitis induced morbidity/mortality	adult	trait	abnormal susceptibility to colitis induced morbidity/mortality	MP:0013297	mortality/aging|digestive/alimentary phenotype|immune system phenotype	MP:0005387|MP:0010768|MP:0005381
adult_trait:abnormal T cell number	adult	trait	abnormal T cell number	MP:0006387	hematopoietic system phenotype|immune system phenotype	MP:0005387|MP:0005397
adult_trait:abnormal tail length	adult	trait	abnormal tail length	MP:0011999	limbs/digits/tail phenotype	MP:0005371
adult_trait:abnormal tail morphology	adult	trait	abnormal tail morphology	MP:0002111	limbs/digits/tail phenotype	MP:0005371
adult_trait:abnormal tail movements	adult	trait	abnormal tail movements	MP:0001391	behavior/neurological phenotype	MP:0005386
adult_trait:abnormal tear production	adult	trait	abnormal tear production	MP:0020218	vision/eye phenotype	MP:0005391
adult_trait:abnormal T-helper cell number	adult	trait	abnormal T-helper cell number	MP:0013761	hematopoietic system phenotype|immune system phenotype	MP:0005387|MP:0005397
adult_trait:abnormal thermal nociception	adult	trait	abnormal thermal nociception	MP:0002733	integument phenotype|behavior/neurological phenotype	MP:0010771|MP:0005386
adult_trait:abnormal thermosensation	adult	trait	abnormal thermosensation	MP:0003663	behavior/neurological phenotype	MP:0005386
adult_trait:abnormal thoracic cage shape	adult	trait	abnormal thoracic cage shape	MP:0010099	skeleton phenotype	MP:0005390
adult_trait:abnormal thoracic vertebrae morphology	adult	trait	abnormal thoracic vertebrae morphology	MP:0003047	skeleton phenotype	MP:0005390
adult_trait:abnormal tibia morphology	adult	trait	abnormal tibia morphology	MP:0000558	limbs/digits/tail phenotype|skeleton phenotype	MP:0005390|MP:0005371
adult_trait:abnormal tidal volume	adult	trait	abnormal tidal volume	MP:0002313	respiratory system phenotype	MP:0005388
adult_trait:abnormal timing of postnatal eyelid opening	adult	trait	abnormal timing of postnatal eyelid opening	MP:0004874	vision/eye phenotype	MP:0005391
adult_trait:abnormal tooth morphology	adult	trait	abnormal tooth morphology	MP:0002100	growth/size/body region phenotype|craniofacial phenotype	MP:0005378|MP:0005382
adult_trait:abnormal total retina thickness	adult	trait	abnormal total retina thickness	MP:0011963	vision/eye phenotype	MP:0005391
adult_trait:abnormal touch escape response	adult	trait	abnormal touch escape response	MP:0012001	behavior/neurological phenotype	MP:0005386
adult_trait:abnormal trunk posture (trunk curl)	adult	trait	abnormal trunk posture (trunk curl)	MP:0001512	behavior/neurological phenotype	MP:0005386
adult_trait:abnormal ulna morphology	adult	trait	abnormal ulna morphology	MP:0005108	limbs/digits/tail phenotype|skeleton phenotype	MP:0005390|MP:0005371
adult_trait:abnormal upper lip morphology	adult	trait	abnormal upper lip morphology	MP:0012523	growth/size/body region phenotype|craniofacial phenotype	MP:0005378|MP:0005382
adult_trait:abnormal urination	adult	trait	abnormal urination	MP:0001756	renal/urinary system phenotype	MP:0005367
adult_trait:abnormal urine creatinine level	adult	trait	abnormal urine creatinine level	MP:0011469	renal/urinary system phenotype|homeostasis/metabolism phenotype	MP:0005367|MP:0005376
adult_trait:abnormal urine glucose level	adult	trait	abnormal urine glucose level	MP:0001758	renal/urinary system phenotype|homeostasis/metabolism phenotype	MP:0005367|MP:0005376
adult_trait:abnormal urine magnesium level	adult	trait	abnormal urine magnesium level	MP:0011434	renal/urinary system phenotype|homeostasis/metabolism phenotype	MP:0005367|MP:0005376
adult_trait:abnormal urine protein level	adult	trait	abnormal urine protein level	MP:0006315	renal/urinary system phenotype|homeostasis/metabolism phenotype	MP:0005367|MP:0005376
adult_trait:abnormal vertebrae morphology	adult	trait	abnormal vertebrae morphology	MP:0000137	skeleton phenotype	MP:0005390
adult_trait:abnormal vertebral arch morphology	adult	trait	abnormal vertebral arch morphology	MP:0004599	skeleton phenotype	MP:0005390
adult_trait:abnormal vibrissa morphology	adult	trait	abnormal vibrissa morphology	MP:0002098	integument phenotype	MP:0010771
adult_trait:abnormal vitreous body morphology	adult	trait	abnormal vitreous body morphology	MP:0002699	vision/eye phenotype	MP:0005391
adult_trait:abnormal vocalization	adult	trait	abnormal vocalization	MP:0001529	behavior/neurological phenotype	MP:0005386
adult_trait:abnormal whole-body plethysmography	adult	trait	abnormal whole-body plethysmography	MP:0002337	respiratory system phenotype	MP:0005388
adult_trait:abnormal zygomatic bone morphology	adult	trait	abnormal zygomatic bone morphology	MP:0005270	skeleton phenotype|craniofacial phenotype	MP:0005390|MP:0005382
adult_gene:adrenal gland	adult	gene	adrenal gland	MA:0000116	endocrine system	MA:0000012
adult_trait:altered righting response	adult	trait	altered righting response	MP:0002862	behavior/neurological phenotype	MP:0005386
adult_trait:altered susceptibility to parasitic infection	adult	trait	altered susceptibility to parasitic infection	MP:0020184	immune system phenotype	MP:0005387
adult_gene:aorta	adult	gene	aorta	MA:0000062	cardiovascular system	MA:0000010
adult_gene:blood vessel	adult	gene	blood vessel	MA:0000060	cardiovascular system	MA:0000010
adult_gene:bone	adult	gene	bone	MA:0001459	musculoskeletal system	MA:0002418
adult_gene:brain	adult	gene	brain	MA:0000168	nervous system	MA:0000016
adult_gene:brainstem	adult	gene	brainstem	MA:0000169	nervous system	MA:0000016
adult_gene:brown adipose tissue	adult	gene	brown adipose tissue	MA:0000057	set of connective tissues	MA:0002887
adult_gene:cartilage tissue	adult	gene	cartilage tissue	MA:0000104	set of connective tissues	MA:0002887
adult_gene:cecum	adult	gene	cecum	MA:0000334	digestive system	MA:0002431
adult_gene:cerebellum	adult	gene	cerebellum	MA:0000198	nervous system	MA:0000016
adult_gene:cerebral cortex	adult	gene	cerebral cortex	MA:0000185	nervous system	MA:0000016
adult_gene:cerebral hemisphere	adult	gene	cerebral hemisphere	MA:0000133	nervous system	MA:0000016
adult_gene:colon	adult	gene	colon	MA:0000335	digestive system	MA:0002431
adult_trait:convulsive seizures	adult	trait	convulsive seizures	MP:0000947	nervous system phenotype|behavior/neurological phenotype	MP:0003631|MP:0005386
adult_gene:diaphragm	adult	gene	diaphragm	MA:0001904	respiratory system|musculoskeletal system	MA:0000327|MA:0002418
adult_gene:epididymis	adult	gene	epididymis	MA:0000397	reproductive system	MA:0000326
adult_gene:esophagus	adult	gene	esophagus	MA:0000352	digestive system	MA:0002431
adult_gene:eye	adult	gene	eye	MA:0000261	sensory organ system	MA:0002442
adult_gene:gall bladder	adult	gene	gall bladder	MA:0000356	digestive system	MA:0002431
adult_gene:gonadal fat pad	adult	gene	gonadal fat pad	MA:0002547	set of connective tissues	MA:0002887
adult_gene:harderian gland	adult	gene	harderian gland	MA:0001247	sensory organ system	MA:0002442
adult_gene:heart	adult	gene	heart	MA:0000072	cardiovascular system	MA:0000010
adult_gene:hindlimb	adult	gene	hindlimb	MA:0000026	limb	MA:0000007
adult_gene:hippocampus	adult	gene	hippocampus	MA:0000191	nervous system	MA:0000016
adult_gene:hypothalamus	adult	gene	hypothalamus	MA:0000173	nervous system	MA:0000016
adult_gene:ileum	adult	gene	ileum	MA:0000339	digestive system	MA:0002431
adult_trait:immune system phenotype	adult	trait	immune system phenotype	MP:0005387	immune system phenotype	MP:0005387
adult_gene:jejunum	adult	gene	jejunum	MA:0000340	digestive system	MA:0002431
adult_gene:kidney	adult	gene	kidney	MA:0000368	urinary system	MA:0000325
adult_gene:large intestine	adult	gene	large intestine	MA:0000333	digestive system	MA:0002431
adult_gene:liver	adult	gene	liver	MA:0000358	digestive system	MA:0002431
adult_gene:lower urinary tract	adult	gene	lower urinary tract	MA:0002636	urinary system	MA:0000325
adult_gene:lung	adult	gene	lung	MA:0000415	respiratory system	MA:0000327
adult_gene:lymph node	adult	gene	lymph node	MA:0000139	immune system	MA:0002711
adult_gene:main olfactory bulb	adult	gene	main olfactory bulb	MA:0000194	nervous system	MA:0000016
adult_gene:mammary gland	adult	gene	mammary gland	MA:0000145	exocrine system|integumental system	MA:0000014|MA:0002411
adult_gene:mesenteric lymph node	adult	gene	mesenteric lymph node	MA:0002829	immune system	MA:0002711
adult_gene:midbrain	adult	gene	midbrain	MA:0000207	nervous system	MA:0000016
adult_gene:olfactory lobe	adult	gene	olfactory lobe	MA:0002413	nervous system	MA:0000016
adult_gene:oral epithelium	adult	gene	oral epithelium	MA:0000344	respiratory system|digestive system	MA:0002431|MA:0000327
adult_gene:ovary	adult	gene	ovary	MA:0000384	reproductive system	MA:0000326
adult_gene:ovary stratum granulosum	adult	gene	ovary stratum granulosum	MA:0001460	reproductive system	MA:0000326
adult_gene:oviduct	adult	gene	oviduct	MA:0000385	reproductive system	MA:0000326
adult_gene:pancreas	adult	gene	pancreas	MA:0000120	trunk	MA:0000004
adult_gene:parathyroid gland	adult	gene	parathyroid gland	MA:0000128	endocrine system	MA:0000012
adult_gene:parotid gland	adult	gene	parotid gland	MA:0001585	respiratory system|digestive system|exocrine system	MA:0002431|MA:0002411|MA:0000327
adult_gene:penis	adult	gene	penis	MA:0000408	reproductive system	MA:0000326
adult_gene:peripheral nervous system	adult	gene	peripheral nervous system	MA:0000218	nervous system	MA:0000016
adult_gene:peyer's patch	adult	gene	peyer's patch	MA:0000137	digestive system|immune system|hemolymphoid system	MA:0002431|MA:0002711|MA:0000013
adult_gene:pituitary gland	adult	gene	pituitary gland	MA:0000176	nervous system	MA:0000016
adult_gene:prostate gland	adult	gene	prostate gland	MA:0000404	exocrine system|reproductive system	MA:0002411|MA:0000326
adult_gene:sciatic nerve	adult	gene	sciatic nerve	MA:0001172	nervous system	MA:0000016
adult_gene:skeletal muscle tissue	adult	gene	skeletal muscle tissue	MA:0002439	musculoskeletal system	MA:0002418
adult_gene:skin	adult	gene	skin	MA:0000151	integumental system	MA:0000014
adult_gene:small intestine	adult	gene	small intestine	MA:0000337	digestive system	MA:0002431
adult_gene:spinal cord	adult	gene	spinal cord	MA:0000216	nervous system	MA:0000016
adult_gene:spleen	adult	gene	spleen	MA:0000141	immune system	MA:0002711
adult_gene:stomach	adult	gene	stomach	MA:0000353	digestive system	MA:0002431
adult_gene:stomach pyloric region	adult	gene	stomach pyloric region	MA:0002560	digestive system	MA:0002431
adult_gene:striatum	adult	gene	striatum	MA:0000891	nervous system	MA:0000016
adult_gene:sublingual gland	adult	gene	sublingual gland	MA:0001588	respiratory system|digestive system|exocrine system	MA:0002431|MA:0002411|MA:0000327
adult_gene:submandibular gland	adult	gene	submandibular gland	MA:0001589	respiratory system|digestive system|exocrine system	MA:0002431|MA:0002411|MA:0000327
adult_gene:testis	adult	gene	testis	MA:0000411	reproductive system	MA:0000326
adult_gene:thalamus	adult	gene	thalamus	MA:0000179	nervous system	MA:0000016
adult_gene:thymus	adult	gene	thymus	MA:0000142	immune system	MA:0002711
adult_gene:thyroid gland	adult	gene	thyroid gland	MA:0000129	endocrine system	MA:0000012
adult_gene:tongue	adult	gene	tongue	MA:0000347	respiratory system|digestive system|sensory organ system	MA:0002431|MA:0000327|MA:0002442
adult_gene:trachea	adult	gene	trachea	MA:0000441	respiratory system	MA:0000327
adult_gene:trigeminal V nerve	adult	gene	trigeminal V nerve	MA:0001100	nervous system	MA:0000016
adult_gene:urinary bladder	adult	gene	urinary bladder	MA:0000380	urinary system	MA:0000325
adult_gene:uterus	adult	gene	uterus	MA:0000389	reproductive system	MA:0000326
adult_gene:vagina	adult	gene	vagina	MA:0000394	reproductive system	MA:0000326
adult_gene:vas deferens	adult	gene	vas deferens	MA:0000413	reproductive system	MA:0000326
adult_gene:vesicular gland	adult	gene	vesicular gland	MA:0000405	reproductive system	MA:0000326
adult_gene:white adipose tissue	adult	gene	white adipose tissue	MA:0000058	set of connective tissues	MA:0002887
embryo_trait:abnormal abdominal wall morphology	embryo	trait	abnormal abdominal wall morphology	MP:0003257	growth/size/body region phenotype	MP:0005378
embryo_trait:abnormal allantois morphology	embryo	trait	abnormal allantois morphology	MP:0001726	embryo phenotype	MP:0005380
embryo_trait:abnormal blood circulation	embryo	trait	abnormal blood circulation	MP:0002128	cardiovascular system phenotype	MP:0005385
embryo_trait:abnormal blood homeostasis	embryo	trait	abnormal blood homeostasis	MP:0009642	homeostasis/metabolism phenotype	MP:0005376
embryo_trait:abnormal blood vessel morphology	embryo	trait	abnormal blood vessel morphology	MP:0001614	cardiovascular system phenotype	MP:0005385
embryo_trait:abnormal body wall morphology	embryo	trait	abnormal body wall morphology	MP:0003385	growth/size/body region phenotype	MP:0005378
embryo_trait:abnormal brain development	embryo	trait	abnormal brain development	MP:0000913	nervous system phenotype	MP:0003631
embryo_trait:abnormal cardiovascular system morphology	embryo	trait	abnormal cardiovascular system morphology	MP:0002127	cardiovascular system phenotype	MP:0005385
embryo_trait:abnormal chorioallantoic fusion	embryo	trait	abnormal chorioallantoic fusion	MP:0002824	embryo phenotype	MP:0005380
embryo_trait:abnormal craniofacial morphology	embryo	trait	abnormal craniofacial morphology	MP:0000428	craniofacial phenotype	MP:0005382
embryo_trait:abnormal cranium morphology	embryo	trait	abnormal cranium morphology	MP:0000438	skeleton phenotype|craniofacial phenotype	MP:0005390|MP:0005382
embryo_trait:abnormal digit morphology	embryo	trait	abnormal digit morphology	MP:0002110	limbs/digits/tail phenotype	MP:0005371
embryo_trait:abnormal ear morphology	embryo	trait	abnormal ear morphology	MP:0002102	hearing/vestibular/ear phenotype	MP:0005377
embryo_trait:abnormal embryo development	embryo	trait	abnormal embryo development	MP:0001672	embryo phenotype	MP:0005380
embryo_trait:abnormal embryo size	embryo	trait	abnormal embryo size	MP:0001697	growth/size/body region phenotype|embryo phenotype	MP:0005380|MP:0005378
embryo_trait:abnormal embryo turning	embryo	trait	abnormal embryo turning	MP:0001700	embryo phenotype	MP:0005380
embryo_trait:abnormal eye morphology	embryo	trait	abnormal eye morphology	MP:0002092	vision/eye phenotype	MP:0005391
embryo_trait:abnormal eye size	embryo	trait	abnormal eye size	MP:0002697	vision/eye phenotype	MP:0005391
embryo_trait:abnormal eyelid fusion	embryo	trait	abnormal eyelid fusion	MP:0009263	vision/eye phenotype	MP:0005391
embryo_trait:abnormal facial morphology	embryo	trait	abnormal facial morphology	MP:0003743	growth/size/body region phenotype|craniofacial phenotype	MP:0005378|MP:0005382
embryo_trait:abnormal fluid regulation	embryo	trait	abnormal fluid regulation	MP:0001784	homeostasis/metabolism phenotype	MP:0005376
embryo_trait:abnormal foot plate morphology	embryo	trait	abnormal foot plate morphology	MP:0004576	limbs/digits/tail phenotype	MP:0005371
embryo_trait:abnormal forebrain development	embryo	trait	abnormal forebrain development	MP:0003232	nervous system phenotype	MP:0003631
embryo_trait:abnormal forebrain morphology	embryo	trait	abnormal forebrain morphology	MP:0000783	nervous system phenotype	MP:0003631
embryo_trait:abnormal head shape	embryo	trait	abnormal head shape	MP:0011495	growth/size/body region phenotype|craniofacial phenotype	MP:0005378|MP:0005382
embryo_trait:abnormal head size	embryo	trait	abnormal head size	MP:0011496	growth/size/body region phenotype	MP:0005378
embryo_trait:abnormal heart looping	embryo	trait	abnormal heart looping	MP:0000269	cardiovascular system phenotype	MP:0005385
embryo_trait:abnormal heart morphology	embryo	trait	abnormal heart morphology	MP:0000266	cardiovascular system phenotype	MP:0005385
embryo_trait:abnormal heartbeat	embryo	trait	abnormal heartbeat	MP:0004085	cardiovascular system phenotype	MP:0005385
embryo_trait:abnormal hindbrain development	embryo	trait	abnormal hindbrain development	MP:0006108	nervous system phenotype	MP:0003631
embryo_trait:abnormal hindbrain morphology	embryo	trait	abnormal hindbrain morphology	MP:0000841	nervous system phenotype	MP:0003631
embryo_trait:abnormal left-right axis patterning	embryo	trait	abnormal left-right axis patterning	MP:0001706	embryo phenotype	MP:0005380
embryo_trait:abnormal limb bud morphology	embryo	trait	abnormal limb bud morphology	MP:0005650	limbs/digits/tail phenotype|embryo phenotype	MP:0005380|MP:0005371
embryo_trait:abnormal limb morphology	embryo	trait	abnormal limb morphology	MP:0002109	limbs/digits/tail phenotype	MP:0005371
embryo_trait:abnormal liver morphology	embryo	trait	abnormal liver morphology	MP:0000598	liver/biliary system phenotype	MP:0005370
embryo_trait:abnormal liver size	embryo	trait	abnormal liver size	MP:0004848	liver/biliary system phenotype	MP:0005370
embryo_trait:abnormal locomotor activation	embryo	trait	abnormal locomotor activation	MP:0003313	behavior/neurological phenotype	MP:0005386
embryo_trait:abnormal midbrain development	embryo	trait	abnormal midbrain development	MP:0003864	nervous system phenotype	MP:0003631
embryo_trait:abnormal midbrain morphology	embryo	trait	abnormal midbrain morphology	MP:0000897	nervous system phenotype	MP:0003631
embryo_trait:abnormal neural tube closure	embryo	trait	abnormal neural tube closure	MP:0003720	nervous system phenotype|embryo phenotype	MP:0005380|MP:0003631
embryo_trait:abnormal neural tube morphology	embryo	trait	abnormal neural tube morphology	MP:0002151	nervous system phenotype|embryo phenotype	MP:0005380|MP:0003631
embryo_trait:abnormal optic vesicle formation	embryo	trait	abnormal optic vesicle formation	MP:0003425	vision/eye phenotype	MP:0005391
embryo_trait:abnormal otic vesicle morphology	embryo	trait	abnormal otic vesicle morphology	MP:0009806	hearing/vestibular/ear phenotype	MP:0005377
embryo_trait:abnormal palate morphology	embryo	trait	abnormal palate morphology	MP:0003755	growth/size/body region phenotype|digestive/alimentary phenotype|craniofacial phenotype	MP:0005378|MP:0005381|MP:0005382
embryo_trait:abnormal pericardium morphology	embryo	trait	abnormal pericardium morphology	MP:0000288	cardiovascular system phenotype	MP:0005385
embryo_trait:abnormal pharyngeal arch morphology	embryo	trait	abnormal pharyngeal arch morphology	MP:0002884	craniofacial phenotype|embryo phenotype	MP:0005380|MP:0005382
embryo_trait:abnormal placenta development	embryo	trait	abnormal placenta development	MP:0001712	embryo phenotype	MP:0005380
embryo_trait:abnormal placenta morphology	embryo	trait	abnormal placenta morphology	MP:0001711	embryo phenotype	MP:0005380
embryo_trait:abnormal placenta size	embryo	trait	abnormal placenta size	MP:0004258	embryo phenotype	MP:0005380
embryo_trait:abnormal placenta vasculature	embryo	trait	abnormal placenta vasculature	MP:0003231	cardiovascular system phenotype|embryo phenotype	MP:0005380|MP:0005385
embryo_trait:abnormal response to tactile stimuli	embryo	trait	abnormal response to tactile stimuli	MP:0005316	integument phenotype|behavior/neurological phenotype	MP:0010771|MP:0005386
embryo_trait:abnormal rostral-caudal axis patterning	embryo	trait	abnormal rostral-caudal axis patterning	MP:0005221	embryo phenotype	MP:0005380
embryo_trait:abnormal skin appearance	embryo	trait	abnormal skin appearance	MP:0009931	integument phenotype	MP:0010771
embryo_trait:abnormal skin coloration	embryo	trait	abnormal skin coloration	MP:0011239	integument phenotype	MP:0010771
embryo_trait:abnormal somite shape	embryo	trait	abnormal somite shape	MP:0001691	embryo phenotype	MP:0005380
embryo_trait:abnormal spinal cord morphology	embryo	trait	abnormal spinal cord morphology	MP:0000955	nervous system phenotype	MP:0003631
embryo_trait:abnormal tail bud morphology	embryo	trait	abnormal tail bud morphology	MP:0002861	limbs/digits/tail phenotype|embryo phenotype	MP:0005380|MP:0005371
embryo_trait:abnormal tail morphology	embryo	trait	abnormal tail morphology	MP:0002111	limbs/digits/tail phenotype	MP:0005371
embryo_trait:abnormal tongue morphology	embryo	trait	abnormal tongue morphology	MP:0000762	growth/size/body region phenotype|digestive/alimentary phenotype|craniofacial phenotype	MP:0005378|MP:0005381|MP:0005382
embryo_trait:abnormal umbilical cord morphology	embryo	trait	abnormal umbilical cord morphology	MP:0001725	embryo phenotype	MP:0005380
embryo_trait:abnormal vibrissa morphology	embryo	trait	abnormal vibrissa morphology	MP:0002098	integument phenotype	MP:0010771
embryo_trait:abnormal visceral yolk sac morphology	embryo	trait	abnormal visceral yolk sac morphology	MP:0001718	embryo phenotype	MP:0005380
embryo_trait:abnormal vitelline vasculature morphology	embryo	trait	abnormal vitelline vasculature morphology	MP:0003229	cardiovascular system phenotype|embryo phenotype	MP:0005380|MP:0005385
embryo_trait:herniated abdominal wall	embryo	trait	herniated abdominal wall	MP:0000757	growth/size/body region phenotype	MP:0005378
embryo_trait:hydrops fetalis	embryo	trait	hydrops fetalis	MP:0002192	homeostasis/metabolism phenotype	MP:0005376
embryo_trait:respiratory system phenotype	embryo	trait	respiratory system phenotype	MP:0005388	respiratory system phenotype	MP:0005388
embryo_gene:TS20,atrium	embryo	gene	TS20,atrium	EMAP:4399	TS20,cardiovascular system	EMAP:4365
embryo_gene:TS20,axial skeleton	embryo	gene	TS20,axial skeleton	EMAP:4637	TS20,musculoskeletal system	EMAP:33504
embryo_gene:TS20,brain	embryo	gene	TS20,brain	EMAP:4126	TS20,nervous system	EMAP:4124
embryo_gene:TS20,cranium	embryo	gene	TS20,cranium	EMAP:4647	TS20,musculoskeletal system	EMAP:33504
embryo_gene:TS20,dorsal root ganglion	embryo	gene	TS20,dorsal root ganglion	EMAP:4276	TS20,nervous system	EMAP:4124
embryo_gene:TS20,ear	embryo	gene	TS20,ear	EMAP:4286	TS20,sensory organ	EMAP:4285
embryo_gene:TS20,embryo	embryo	gene	TS20,embryo	EMAP:3980	TS20,embryo	EMAP:3980
embryo_gene:TS20,external ear	embryo	gene	TS20,external ear	EMAP:4287	TS20,sensory organ	EMAP:4285
embryo_gene:TS20,eye	embryo	gene	TS20,eye	EMAP:4327	TS20,sensory organ	EMAP:4285
embryo_gene:TS20,femur pre-cartilage condensation	embryo	gene	TS20,femur pre-cartilage condensation	EMAP:4102	TS20,limb	EMAP:4011
embryo_gene:TS20,footplate	embryo	gene	TS20,footplate	EMAP:4059	TS20,limb	EMAP:4011
embryo_gene:TS20,forearm	embryo	gene	TS20,forearm	EMAP:4017	TS20,limb	EMAP:4011
embryo_gene:TS20,forebrain	embryo	gene	TS20,forebrain	EMAP:4127	TS20,nervous system	EMAP:4124
embryo_gene:TS20,forelimb	embryo	gene	TS20,forelimb	EMAP:4012	TS20,limb	EMAP:4011
embryo_gene:TS20,fronto-nasal process	embryo	gene	TS20,fronto-nasal process	EMAP:4354	TS20,sensory organ	EMAP:4285
embryo_gene:TS20,ganglion,central nervous system	embryo	gene	TS20,ganglion,central nervous system	EMAP:4227	TS20,nervous system	EMAP:4124
embryo_gene:TS20,gut	embryo	gene	TS20,gut	EMAP:4110	TS20,alimentary system	EMAP:3983
embryo_gene:TS20,handplate	embryo	gene	TS20,handplate	EMAP:4028	TS20,limb	EMAP:4011
embryo_gene:TS20,head	embryo	gene	TS20,head	EMAP:31902	TS20,head	EMAP:31902
embryo_gene:TS20,head mesenchyme	embryo	gene	TS20,head mesenchyme	EMAP:4104	TS20,head|TS20,mesenchyme	EMAP:31902|EMAP:4103
embryo_gene:TS20,heart	embryo	gene	TS20,heart	EMAP:4396	TS20,cardiovascular system	EMAP:4365
embryo_gene:TS20,hindbrain	embryo	gene	TS20,hindbrain	EMAP:4187	TS20,nervous system	EMAP:4124
embryo_gene:TS20,hindlimb	embryo	gene	TS20,hindlimb	EMAP:4058	TS20,limb	EMAP:4011
embryo_gene:TS20,humerus pre-cartilage condensation	embryo	gene	TS20,humerus pre-cartilage condensation	EMAP:4027	TS20,limb	EMAP:4011
embryo_gene:TS20,inner ear	embryo	gene	TS20,inner ear	EMAP:4295	TS20,sensory organ	EMAP:4285
embryo_gene:TS20,intestine	embryo	gene	TS20,intestine	EMAP:34379	TS20,alimentary system	EMAP:3983
embryo_gene:TS20,liver	embryo	gene	TS20,liver	EMAP:4577	TS20,liver and biliary system	EMAP:4570
embryo_gene:TS20,lower leg	embryo	gene	TS20,lower leg	EMAP:4096	TS20,limb	EMAP:4011
embryo_gene:TS20,lung	embryo	gene	TS20,lung	EMAP:4604	TS20,respiratory system	EMAP:4602
embryo_gene:TS20,mandibular process	embryo	gene	TS20,mandibular process	EMAP:4552	TS20,alimentary system	EMAP:3983
embryo_gene:TS20,maxillary process	embryo	gene	TS20,maxillary process	EMAP:4557	TS20,alimentary system	EMAP:3983
embryo_gene:TS20,mesonephros of female	embryo	gene	TS20,mesonephros of female	EMAP:28910	TS20,reproductive system	EMAP:4596
embryo_gene:TS20,mesonephros of male	embryo	gene	TS20,mesonephros of male	EMAP:29139	TS20,reproductive system	EMAP:4596
embryo_gene:TS20,metanephros	embryo	gene	TS20,metanephros	EMAP:4587	TS20,urinary system	EMAP:4580
embryo_gene:TS20,midbrain	embryo	gene	TS20,midbrain	EMAP:4219	TS20,nervous system	EMAP:4124
embryo_gene:TS20,nasal septum	embryo	gene	TS20,nasal septum	EMAP:4351	TS20,sensory organ	EMAP:4285
embryo_gene:TS20,nose	embryo	gene	TS20,nose	EMAP:4346	TS20,sensory organ	EMAP:4285
embryo_gene:TS20,notochord	embryo	gene	TS20,notochord	EMAP:4109	TS20,notochord	EMAP:4109
embryo_gene:TS20,oral cavity	embryo	gene	TS20,oral cavity	EMAP:3985	TS20,alimentary system	EMAP:3983
embryo_gene:TS20,outflow tract,heart	embryo	gene	TS20,outflow tract,heart	EMAP:4420	TS20,cardiovascular system	EMAP:4365
embryo_gene:TS20,pancreas	embryo	gene	TS20,pancreas	EMAP:4113	TS20,alimentary system	EMAP:3983
embryo_gene:TS20,pericardium	embryo	gene	TS20,pericardium	EMAP:4425	TS20,cardiovascular system	EMAP:4365
embryo_gene:TS20,pharynx	embryo	gene	TS20,pharynx	EMAP:4477	TS20,alimentary system	EMAP:3983
embryo_gene:TS20,radius-ulna pre-cartilage condensation	embryo	gene	TS20,radius-ulna pre-cartilage condensation	EMAP:4020	TS20,limb	EMAP:4011
embryo_gene:TS20,renal/urinary system	embryo	gene	TS20,renal/urinary system	EMAP:4580	TS20,urinary system	EMAP:4580
embryo_gene:TS20,rib pre-cartilage condensation	embryo	gene	TS20,rib pre-cartilage condensation	EMAP:4645	TS20,musculoskeletal system	EMAP:33504
embryo_gene:TS20,skeleton,embryo	embryo	gene	TS20,skeleton,embryo	EMAP:4636	TS20,musculoskeletal system	EMAP:33504
embryo_gene:TS20,skin	embryo	gene	TS20,skin	EMAP:4147	TS20,integumental system	EMAP:4146
embryo_gene:TS20,somite,paraxial mesenchyme,mesenchyme,tail	embryo	gene	TS20,somite,paraxial mesenchyme,mesenchyme,tail	EMAP:4655	TS20,tail|TS20,mesenchyme	EMAP:4651|EMAP:4103
embryo_gene:TS20,spinal cord	embryo	gene	TS20,spinal cord	EMAP:4251	TS20,nervous system	EMAP:4124
embryo_gene:TS20,stomach	embryo	gene	TS20,stomach	EMAP:4492	TS20,alimentary system	EMAP:3983
embryo_gene:TS20,tail	embryo	gene	TS20,tail	EMAP:4651	TS20,tail	EMAP:4651
embryo_gene:TS20,tongue	embryo	gene	TS20,tongue	EMAP:4481	TS20,alimentary system	EMAP:3983
embryo_gene:TS20,trachea	embryo	gene	TS20,trachea	EMAP:4627	TS20,respiratory system	EMAP:4602
embryo_gene:TS20,trunk mesenchyme	embryo	gene	TS20,trunk mesenchyme	EMAP:4105	TS20,trunk|TS20,mesenchyme	EMAP:31877|EMAP:4103
embryo_gene:TS20,umbilical artery	embryo	gene	TS20,umbilical artery	EMAP:4391	TS20,cardiovascular system	EMAP:4365
embryo_gene:TS20,umbilical vein	embryo	gene	TS20,umbilical vein	EMAP:4459	TS20,cardiovascular system	EMAP:4365
embryo_gene:TS20,upper arm	embryo	gene	TS20,upper arm	EMAP:4024	TS20,limb	EMAP:4011
embryo_gene:TS20,upper leg	embryo	gene	TS20,upper leg	EMAP:4099	TS20,limb	EMAP:4011
embryo_gene:TS20,ventricle	embryo	gene	TS20,ventricle	EMAP:4431	TS20,cardiovascular system	EMAP:4365
embryo_gene:TS20,vertebral cartilage condensation,thoracic region,axial skeleton	embryo	gene	TS20,vertebral cartilage condensation,thoracic region,axial skeleton	EMAP:4646	TS20,musculoskeletal system	EMAP:33504
embryo_gene:TS20,vibrissa	embryo	gene	TS20,vibrissa	EMAP:4151	TS20,integumental system	EMAP:4146
adult_trait:abnormal fertility/fecundity	adult	trait	abnormal fertility/fecundity	MP:0002161	reproductive system phenotype	MP:0005389
embryo_trait:abnormal viability by preweaning	embryo	trait	embryonic lethality prior to organogenesis|embryonic lethality prior to tooth bud stage|prenatal lethality|preweaning lethality	MP:0013292|MP:0013293|MP:0002080|MP:0010770	mortality/aging	MP:0010768
adult_trait:heart	adult	trait	heart	MA:0000072	cardiovascular system	MA:0000010
adult_trait:adrenal gland	adult	trait	adrenal gland	MA:0000116	endocrine system	MA:0000012
adult_trait:pancreas	adult	trait	pancreas	MA:0000120	trunk	MA:0000004
adult_trait:thyroid gland	adult	trait	thyroid gland	MA:0000129	endocrine system	MA:0000012
adult_trait:bone marrow	adult	trait	bone marrow	MA:0000134	musculoskeletal system|hemolymphoid system|immune system	MA:0002418|MA:0000013|MA:0002711
adult_trait:lymph node	adult	trait	lymph node	MA:0000139	immune system	MA:0002711
adult_trait:spleen	adult	trait	spleen	MA:0000141	immune system	MA:0002711
adult_trait:thymus	adult	trait	thymus	MA:0000142	immune system	MA:0002711
adult_trait:mammary gland	adult	trait	mammary gland	MA:0000145	exocrine system|integumental system	MA:0000014|MA:0002411
adult_trait:skin	adult	trait	skin	MA:0000151	integumental system	MA:0000014
adult_trait:brain	adult	trait	brain	MA:0000168	nervous system	MA:0000016
adult_trait:spinal cord	adult	trait	spinal cord	MA:0000216	nervous system	MA:0000016
adult_trait:ear	adult	trait	ear	MA:0000236	sensory organ system	MA:0002442
adult_trait:eye	adult	trait	eye	MA:0000261	sensory organ system	MA:0002442
adult_trait:nasal cavity	adult	trait	nasal cavity	MA:0000284	sensory organ system	MA:0002442
adult_trait:large intestine	adult	trait	large intestine	MA:0000333	digestive system	MA:0002431
adult_trait:small intestine	adult	trait	small intestine	MA:0000337	digestive system	MA:0002431
adult_trait:tongue	adult	trait	tongue	MA:0000347	respiratory system|digestive system|sensory organ system	MA:0002431|MA:0000327|MA:0002442
adult_trait:tooth	adult	trait	tooth	MA:0000348	respiratory system|digestive system|musculoskeletal system	MA:0002431|MA:0000327|MA:0002418
adult_trait:esophagus	adult	trait	esophagus	MA:0000352	digestive system	MA:0002431
adult_trait:stomach	adult	trait	stomach	MA:0000353	digestive system	MA:0002431
adult_trait:gall bladder	adult	trait	gall bladder	MA:0000356	digestive system	MA:0002431
adult_trait:liver	adult	trait	liver	MA:0000358	digestive system	MA:0002431
adult_trait:kidney	adult	trait	kidney	MA:0000368	urinary system	MA:0000325
adult_trait:urinary bladder	adult	trait	urinary bladder	MA:0000380	urinary system	MA:0000325
adult_trait:ovary	adult	trait	ovary	MA:0000384	reproductive system	MA:0000326
adult_trait:uterus	adult	trait	uterus	MA:0000389	reproductive system	MA:0000326
adult_trait:epididymis	adult	trait	epididymis	MA:0000397	reproductive system	MA:0000326
adult_trait:prostate gland	adult	trait	prostate gland	MA:0000404	exocrine system|reproductive system	MA:0002411|MA:0000326
adult_trait:seminal vesicle	adult	trait	seminal vesicle	MA:0000410	reproductive system	MA:0000326
adult_trait:testis	adult	trait	testis	MA:0000411	reproductive system	MA:0000326
adult_trait:lung	adult	trait	lung	MA:0000415	respiratory system	MA:0000327
adult_trait:trachea	adult	trait	trachea	MA:0000441	respiratory system	MA:0000327
adult_trait:sciatic nerve	adult	trait	sciatic nerve	MA:0001172	nervous system	MA:0000016
adult_trait:sternum	adult	trait	sternum	MA:0001331	musculoskeletal system	MA:0002418
adult_trait:femur	adult	trait	femur	MA:0001359	musculoskeletal system	MA:0002418
adult_trait:submandibular gland	adult	trait	submandibular gland	MA:0001589	respiratory system|digestive system|exocrine system	MA:0002431|MA:0002411|MA:0000327
adult_trait:skeletal muscle tissue	adult	trait	skeletal muscle tissue	MA:0002439	musculoskeletal system	MA:0002418
