# Supplementary material for: An atlas of evidence-based phenotypic associations across the mouse phenome
Source: Sci Rep. 2020 Mar 3;10:3957. doi: 10.1038/s41598-020-60891-w (PMC7054260; doi:10.1038/s41598-020-60891-w)
Supplement: Supplementary file 3 — Supplementary Table 2. [file 41598_2020_60891_MOESM3_ESM.xlsx]

## Sheet: S_table_2
rule_id	lhs_stage_type_ontology_name	lhs_stage	lhs_type	lhs_ontology_name	lhs_ontology_acc	lhs_top_level_term	lhs_top_level_id	direction	rhs_stage_type_ontology_name	rhs_stage	rhs_type	rhs_ontology_name	rhs_ontology_acc	rhs_top_level_term	rhs_top_level_id	complete_cases	atl_one_abnor_n	abnor_dup_n	support_frequency	Jaccard	Dice	lhs_abnormal	rhs_abnormal	rule_power_factor	confidence	confidence_for_symmetrical_rule	pvalue_for_rule_polarity	qvalue_for_rule_polarity	polarity_for_rule	polarity_for_rule2	lift	support	pvalue_for_rule	qvalue	optimal_es_name	optimal_es_value	optimal_es_num
r0001	adult_gene:adrenal gland	adult	gene	adrenal gland	MA:0000116	endocrine system	MA:0000012	->	adult_gene:brain	adult	gene	brain	MA:0000168	nervous system	MA:0000016	573	96	45	0.078534	0.46875	0.0181818	66	75	0.0535459	0.681818	0.6	0.686178	0.89945	0.163563	0.0460228	5.20909	45/573=0.0785340314136126	3.75415e-12	3.76872e-10	adult_gene:brain	2.1	102
r0002	adult_gene:adrenal gland	adult	gene	adrenal gland	MA:0000116	endocrine system	MA:0000012	->	adult_gene:brainstem	adult	gene	brainstem	MA:0000169	nervous system	MA:0000016	523	59	40	0.0764818	0.677966	0.0330579	44	55	0.0695289	0.909091	0.727273	0.547014	0.89945	0.262002	0.0460228	8.64463	40/523=0.0764818355640535	9.93997e-16	2.57005e-13	adult_gene:brainstem	2.2	100
r0003	adult_gene:adrenal gland	adult	gene	adrenal gland	MA:0000116	endocrine system	MA:0000012	->	adult_gene:cartilage tissue	adult	gene	cartilage tissue	MA:0000104	set of connective tissues	MA:0002887	503	53	36	0.0715706	0.679245	0.0363636	44	45	0.0585577	0.818182	0.8	1	0.89945	0	0.0460228	9.14545	36/503=0.0715705765407555	5.49542e-15	1.23017e-12	adult_gene:cartilage tissue	2.1	102
r0004	adult_gene:adrenal gland	adult	gene	adrenal gland	MA:0000116	endocrine system	MA:0000012	->	adult_gene:cerebellum	adult	gene	cerebellum	MA:0000198	nervous system	MA:0000016	579	90	52	0.08981	0.577778	0.0206965	67	75	0.0697033	0.776119	0.693333	0.69945	0.89945	0.155243	0.0460228	5.99164	52/579=0.0898100172711572	4.50725e-15	1.03271e-12	adult_gene:cerebellum	2.1	110
r0005	adult_gene:adrenal gland	adult	gene	adrenal gland	MA:0000116	endocrine system	MA:0000012	->	adult_gene:cerebral cortex	adult	gene	cerebral cortex	MA:0000185	nervous system	MA:0000016	526	56	43	0.081749	0.767857	0.0353909	45	54	0.0781158	0.955556	0.796296	0.55793	0.89945	0.253421	0.0460228	9.30782	43/526=0.0817490494296578	2.38216e-17	1.29089e-14	adult_gene:adrenal gland	2	102
r0006	adult_gene:adrenal gland	adult	gene	adrenal gland	MA:0000116	endocrine system	MA:0000012	->	adult_gene:heart	adult	gene	heart	MA:0000072	cardiovascular system	MA:0000010	369	41	30	0.0813008	0.731707	0.0483871	31	40	0.0786782	0.967742	0.75	0.487271	0.872304	0.312229	0.0593323	8.92742	30/369=0.0813008130081301	3.155e-12	3.25103e-10	adult_gene:heart	2.1	98
r0007	adult_gene:adrenal gland	adult	gene	adrenal gland	MA:0000116	endocrine system	MA:0000012	->	adult_gene:hippocampus	adult	gene	hippocampus	MA:0000191	nervous system	MA:0000016	524	59	41	0.0782443	0.694915	0.0331313	45	55	0.0712892	0.911111	0.745455	0.551816	0.89945	0.258205	0.0460228	8.6804	41/524=0.0782442748091603	4.60997e-16	1.22574e-13	adult_gene:hippocampus	2.3	102
r0008	adult_gene:adrenal gland	adult	gene	adrenal gland	MA:0000116	endocrine system	MA:0000012	->	adult_gene:hypothalamus	adult	gene	hypothalamus	MA:0000173	nervous system	MA:0000016	526	57	41	0.0779468	0.719298	0.0343816	45	53	0.0710182	0.911111	0.773585	0.653697	0.89945	0.184623	0.0460228	9.04235	41/526=0.0779467680608365	1.76063e-16	6.81487e-14	adult_gene:adrenal gland	2	102
r0009	adult_gene:adrenal gland	adult	gene	adrenal gland	MA:0000116	endocrine system	MA:0000012	->	adult_gene:lower urinary tract	adult	gene	lower urinary tract	MA:0002636	urinary system	MA:0000325	284	57	31	0.109155	0.54386	0.0320413	43	45	0.0786931	0.72093	0.688889	1	0.89945	0	0.0460228	4.54987	31/284=0.109154929577465	2.33934e-07	7.78792e-06	adult_gene:lower urinary tract	2.1	92
r0010	adult_gene:adrenal gland	adult	gene	adrenal gland	MA:0000116	endocrine system	MA:0000012	->	adult_gene:midbrain	adult	gene	midbrain	MA:0000207	nervous system	MA:0000016	303	46	25	0.0825083	0.543478	0.0415282	28	43	0.0736681	0.892857	0.581395	0.26933	0.70666	0.569716	0.15079	6.29153	25/303=0.0825082508250825	2.53308e-08	5.75007e-07	adult_gene:midbrain	2.8	80
r0011	adult_gene:adrenal gland	adult	gene	adrenal gland	MA:0000116	endocrine system	MA:0000012	->	adult_gene:olfactory lobe	adult	gene	olfactory lobe	MA:0002413	nervous system	MA:0000016	582	91	55	0.0945017	0.604396	0.0207391	68	78	0.0764352	0.808824	0.705128	0.614747	0.89945	0.211304	0.0460228	6.03507	55/582=0.0945017182130584	8.83235e-16	2.16203e-13	adult_gene:olfactory lobe	2.3	102
r0012	adult_gene:adrenal gland	adult	gene	adrenal gland	MA:0000116	endocrine system	MA:0000012	->	adult_gene:peripheral nervous system	adult	gene	peripheral nervous system	MA:0000218	nervous system	MA:0000016	525	54	36	0.0685714	0.666667	0.0355556	45	45	0.0548571	0.8	0.8	1	0.89945	0	0.0460228	9.33333	36/525=0.0685714285714286	2.77756e-15	7.52579e-13	adult_gene:adrenal gland	2	102
r0013	adult_gene:adrenal gland	adult	gene	adrenal gland	MA:0000116	endocrine system	MA:0000012	->	adult_gene:spinal cord	adult	gene	spinal cord	MA:0000216	nervous system	MA:0000016	526	83	56	0.106464	0.674699	0.0235393	61	78	0.0977373	0.918033	0.717949	0.373682	0.784178	0.427498	0.105585	6.19084	56/526=0.106463878326996	6.22293e-16	1.83626e-13	adult_gene:spinal cord	2.1	96
r0014	adult_gene:adrenal gland	adult	gene	adrenal gland	MA:0000116	endocrine system	MA:0000012	->	adult_gene:spleen	adult	gene	spleen	MA:0000141	immune system	MA:0002711	368	29	16	0.0434783	0.551724	0.0634921	21	24	0.0331263	0.761905	0.666667	0.819856	0.89945	0.0862625	0.0460228	11.6825	16/368=0.0434782608695652	5.10712e-09	1.19257e-07	adult_gene:spleen	3	80
r0015	adult_gene:adrenal gland	adult	gene	adrenal gland	MA:0000116	endocrine system	MA:0000012	->	adult_gene:striatum	adult	gene	striatum	MA:0000891	nervous system	MA:0000016	475	63	41	0.0863158	0.650794	0.0308851	45	59	0.0786433	0.911111	0.694915	0.377782	0.789218	0.422759	0.102803	7.33522	41/475=0.0863157894736842	3.81121e-14	6.88431e-12	adult_gene:adrenal gland	2	102
r0016	adult_gene:adrenal gland	adult	gene	adrenal gland	MA:0000116	endocrine system	MA:0000012	->	adult_gene:testis	adult	gene	testis	MA:0000411	reproductive system	MA:0000326	547	144	59	0.107861	0.409722	0.0130502	66	137	0.0964213	0.893939	0.430657	0.00291208	0.109712	2.5358	0.959747	3.56923	59/547=0.107861060329068	1.21432e-09	7.373e-08	adult_gene:adrenal gland	2	102
r0017	adult_gene:adrenal gland	adult	gene	adrenal gland	MA:0000116	endocrine system	MA:0000012	->	adult_gene:thalamus	adult	gene	thalamus	MA:0000179	nervous system	MA:0000016	245	6	2	0.00816327	0.333333	0.25	4	4	0.00408163	0.5	0.5	1	0.89945	0	0.0460228	30.625	2/245=0.00816326530612245	0.00665865	0.0374025	adult_gene:thalamus	2.7	62
r0018	adult_gene:aorta	adult	gene	aorta	MA:0000062	cardiovascular system	MA:0000010	->	adult_gene:adrenal gland	adult	gene	adrenal gland	MA:0000116	endocrine system	MA:0000012	577	77	38	0.0658579	0.493506	0.0237797	47	68	0.0532468	0.808511	0.558824	0.236073	0.678799	0.626954	0.168259	6.86045	38/577=0.0658578856152513	3.01667e-13	3.32297e-11	adult_gene:aorta	2.3	124
r0019	adult_gene:aorta	adult	gene	aorta	MA:0000062	cardiovascular system	MA:0000010	->	adult_gene:brain	adult	gene	brain	MA:0000168	nervous system	MA:0000016	648	96	36	0.0555556	0.375	0.0171961	53	79	0.0377358	0.679245	0.455696	0.186634	0.624471	0.729009	0.204488	5.57153	36/648=0.0555555555555556	3.83296e-11	2.43251e-09	adult_gene:aorta	2.3	124
r0020	adult_gene:aorta	adult	gene	aorta	MA:0000062	cardiovascular system	MA:0000010	->	adult_gene:brainstem	adult	gene	brainstem	MA:0000169	nervous system	MA:0000016	557	62	31	0.0556553	0.5	0.0299228	37	56	0.0466301	0.837838	0.553571	0.248378	0.686268	0.604887	0.163506	8.33349	31/557=0.0556552962298025	7.044e-13	7.05383e-11	adult_gene:aorta	2.3	124
r0021	adult_gene:aorta	adult	gene	aorta	MA:0000062	cardiovascular system	MA:0000010	->	adult_gene:cartilage tissue	adult	gene	cartilage tissue	MA:0000104	set of connective tissues	MA:0002887	541	48	32	0.0591497	0.666667	0.0406349	35	45	0.0540797	0.914286	0.711111	0.503272	0.884696	0.298197	0.053206	10.9917	32/541=0.0591497227356747	2.14893e-15	4.73424e-13	adult_gene:aorta	2.3	124
r0022	adult_gene:aorta	adult	gene	aorta	MA:0000062	cardiovascular system	MA:0000010	->	adult_gene:cerebellum	adult	gene	cerebellum	MA:0000198	nervous system	MA:0000016	737	103	42	0.0569878	0.407767	0.0173697	52	93	0.0460286	0.807692	0.451613	0.038	0.289619	1.42022	0.538174	6.40074	42/737=0.0569877883310719	4.73938e-14	6.14188e-12	adult_gene:aorta	2.3	124
r0023	adult_gene:aorta	adult	gene	aorta	MA:0000062	cardiovascular system	MA:0000010	->	adult_gene:cerebral cortex	adult	gene	cerebral cortex	MA:0000185	nervous system	MA:0000016	560	63	30	0.0535714	0.47619	0.0289575	37	56	0.0434363	0.810811	0.535714	0.244506	0.686268	0.611711	0.163506	8.10811	30/560=0.0535714285714286	2.24162e-12	1.93124e-10	adult_gene:aorta	2.3	124
r0024	adult_gene:aorta	adult	gene	aorta	MA:0000062	cardiovascular system	MA:0000010	->	adult_gene:eye	adult	gene	eye	MA:0000261	sensory organ system	MA:0002442	442	29	12	0.0271493	0.413793	0.057971	18	23	0.0180995	0.666667	0.521739	0.797045	0.89945	0.0985172	0.0460228	12.8116	12/442=0.0271493212669683	8.04167e-08	1.87758e-06	adult_gene:eye	2.6	66
r0025	adult_gene:aorta	adult	gene	aorta	MA:0000062	cardiovascular system	MA:0000010	->	adult_gene:heart	adult	gene	heart	MA:0000072	cardiovascular system	MA:0000010	380	41	31	0.0815789	0.756098	0.0487805	31	41	0.0815789	1	0.756098	0.488127	0.872883	0.311467	0.0590441	9.26829	31/380=0.0815789473684211	7.50907e-13	7.42315e-11	adult_gene:aorta	2.3	124
r0026	adult_gene:aorta	adult	gene	aorta	MA:0000062	cardiovascular system	MA:0000010	->	adult_gene:hippocampus	adult	gene	hippocampus	MA:0000191	nervous system	MA:0000016	558	64	30	0.0537634	0.46875	0.0284495	37	57	0.043592	0.810811	0.526316	0.243516	0.685354	0.613472	0.164085	7.93741	30/558=0.0537634408602151	3.34707e-12	2.73105e-10	adult_gene:aorta	2.3	124
r0027	adult_gene:aorta	adult	gene	aorta	MA:0000062	cardiovascular system	MA:0000010	->	adult_gene:hypothalamus	adult	gene	hypothalamus	MA:0000173	nervous system	MA:0000016	560	61	30	0.0535714	0.491803	0.03003	37	54	0.0434363	0.810811	0.555556	0.315657	0.747823	0.500785	0.126201	8.40841	30/560=0.0535714285714286	1.15583e-12	1.07377e-10	adult_gene:aorta	2.3	124
r0028	adult_gene:aorta	adult	gene	aorta	MA:0000062	cardiovascular system	MA:0000010	->	adult_gene:kidney	adult	gene	kidney	MA:0000368	urinary system	MA:0000325	693	78	35	0.0505051	0.448718	0.0221379	51	62	0.0346603	0.686275	0.564516	0.545171	0.89945	0.263468	0.0460228	7.67078	35/693=0.0505050505050505	6.82076e-14	1.03778e-11	adult_gene:kidney	2.1	108
r0029	adult_gene:aorta	adult	gene	aorta	MA:0000062	cardiovascular system	MA:0000010	->	adult_gene:lower urinary tract	adult	gene	lower urinary tract	MA:0002636	urinary system	MA:0000325	313	49	32	0.102236	0.653061	0.0395062	36	45	0.0908768	0.888889	0.711111	0.615349	0.89945	0.210878	0.0460228	6.18272	32/313=0.10223642172524	8.83448e-10	4.24427e-08	adult_gene:aorta	2.3	124
r0030	adult_gene:aorta	adult	gene	aorta	MA:0000062	cardiovascular system	MA:0000010	->	adult_gene:lung	adult	gene	lung	MA:0000415	respiratory system	MA:0000327	588	79	32	0.0544218	0.405063	0.0208605	52	59	0.0334903	0.615385	0.542373	0.754084	0.89945	0.122581	0.0460228	6.13299	32/588=0.054421768707483	6.89069e-11	5.53194e-09	adult_gene:lung	2	100
r0031	adult_gene:aorta	adult	gene	aorta	MA:0000062	cardiovascular system	MA:0000010	->	adult_gene:midbrain	adult	gene	midbrain	MA:0000207	nervous system	MA:0000016	435	78	19	0.0436782	0.24359	0.0230303	22	75	0.037722	0.863636	0.253333	0.00324287	0.113551	2.48907	0.94481	5.00909	19/435=0.0436781609195402	4.89534e-06	6.5317e-05	adult_gene:midbrain	2.8	80
r0032	adult_gene:aorta	adult	gene	aorta	MA:0000062	cardiovascular system	MA:0000010	->	adult_gene:olfactory lobe	adult	gene	olfactory lobe	MA:0002413	nervous system	MA:0000016	738	111	41	0.0555556	0.369369	0.015628	53	99	0.0429769	0.773585	0.414141	0.0262415	0.238006	1.58101	0.623412	5.76672	41/738=0.0555555555555556	9.52188e-13	9.06431e-11	adult_gene:aorta	2.3	124
r0033	adult_gene:aorta	adult	gene	aorta	MA:0000062	cardiovascular system	MA:0000010	->	adult_gene:ovary	adult	gene	ovary	MA:0000384	reproductive system	MA:0000326	535	67	33	0.0616822	0.492537	0.0264106	49	51	0.0415411	0.673469	0.647059	1	0.89945	0	0.0460228	7.06483	33/535=0.0616822429906542	4.19532e-12	3.33495e-10	adult_gene:aorta	2.3	124
r0034	adult_gene:aorta	adult	gene	aorta	MA:0000062	cardiovascular system	MA:0000010	->	adult_gene:oviduct	adult	gene	oviduct	MA:0000385	reproductive system	MA:0000326	680	85	39	0.0573529	0.458824	0.0207281	53	71	0.0422031	0.735849	0.549296	0.384066	0.793842	0.415594	0.100266	7.04757	39/680=0.0573529411764706	3.68332e-14	3.97851e-12	adult_gene:oviduct	2.5	108
r0035	adult_gene:aorta	adult	gene	aorta	MA:0000062	cardiovascular system	MA:0000010	->	adult_gene:pancreas	adult	gene	pancreas	MA:0000120	trunk	MA:0000004	582	67	32	0.0549828	0.477612	0.0261866	47	52	0.0374351	0.680851	0.615385	0.872592	0.89945	0.0591887	0.0460228	7.62029	32/582=0.0549828178694158	1.3108e-12	1.05818e-10	adult_gene:pancreas	2.4	98
r0036	adult_gene:aorta	adult	gene	aorta	MA:0000062	cardiovascular system	MA:0000010	->	adult_gene:peripheral nervous system	adult	gene	peripheral nervous system	MA:0000218	nervous system	MA:0000016	568	54	30	0.0528169	0.555556	0.0345026	37	47	0.0428245	0.810811	0.638298	0.502242	0.883383	0.299087	0.0538511	9.79873	30/568=0.0528169014084507	6.65215e-14	8.20689e-12	adult_gene:aorta	2.3	124
r0037	adult_gene:aorta	adult	gene	aorta	MA:0000062	cardiovascular system	MA:0000010	->	adult_gene:pituitary gland	adult	gene	pituitary gland	MA:0000176	nervous system	MA:0000016	710	71	33	0.0464789	0.464789	0.0245536	48	56	0.0319542	0.6875	0.589286	0.639874	0.89945	0.193906	0.0460228	8.71652	33/710=0.0464788732394366	1.85827e-14	2.45215e-12	adult_gene:pituitary gland	2.4	114
r0038	adult_gene:aorta	adult	gene	aorta	MA:0000062	cardiovascular system	MA:0000010	->	adult_gene:skin	adult	gene	skin	MA:0000151	integumental system	MA:0000014	537	76	37	0.0689013	0.486842	0.0233291	52	61	0.0490259	0.711538	0.606557	0.654133	0.89945	0.184334	0.0460228	6.26387	37/537=0.068901303538175	4.48859e-12	3.53167e-10	adult_gene:aorta	2.3	124
r0039	adult_gene:aorta	adult	gene	aorta	MA:0000062	cardiovascular system	MA:0000010	->	adult_gene:spinal cord	adult	gene	spinal cord	MA:0000216	nervous system	MA:0000016	582	109	40	0.0687285	0.366972	0.0160064	51	98	0.0539047	0.784314	0.408163	0.0236655	0.226763	1.62588	0.644427	4.65786	40/582=0.0687285223367698	4.44473e-10	2.29583e-08	adult_gene:aorta	2.3	124
r0040	adult_gene:aorta	adult	gene	aorta	MA:0000062	cardiovascular system	MA:0000010	->	adult_gene:spleen	adult	gene	spleen	MA:0000141	immune system	MA:0002711	394	34	14	0.035533	0.411765	0.05	20	28	0.0248731	0.7	0.5	0.63291	0.89945	0.198658	0.0460228	9.85	14/394=0.0355329949238579	1.3496e-07	2.29767e-06	adult_gene:spleen	3	80
r0041	adult_gene:aorta	adult	gene	aorta	MA:0000062	cardiovascular system	MA:0000010	->	adult_gene:striatum	adult	gene	striatum	MA:0000891	nervous system	MA:0000016	509	67	30	0.0589391	0.447761	0.027027	37	60	0.0477885	0.810811	0.5	0.184089	0.622379	0.734973	0.205945	6.87838	30/509=0.0589390962671906	6.08243e-11	3.70752e-09	adult_gene:aorta	2.3	124
r0042	adult_gene:aorta	adult	gene	aorta	MA:0000062	cardiovascular system	MA:0000010	->	adult_gene:testis	adult	gene	testis	MA:0000411	reproductive system	MA:0000326	660	184	44	0.0666667	0.23913	0.0100331	49	179	0.0598639	0.897959	0.24581	1.87084e-06	0.000886076	5.72796	3.05253	3.31091	44/660=0.0666666666666667	2.62962e-07	7.127e-06	adult_gene:aorta	2.3	124
r0043	adult_gene:aorta	adult	gene	aorta	MA:0000062	cardiovascular system	MA:0000010	->	adult_gene:trachea	adult	gene	trachea	MA:0000441	respiratory system	MA:0000327	630	74	44	0.0698413	0.594595	0.0257536	51	67	0.0602552	0.862745	0.656716	0.396815	0.802409	0.401412	0.0956041	8.11238	44/630=0.0698412698412698	9.29045e-17	3.04836e-14	adult_gene:aorta	2.3	124
r0044	adult_gene:aorta	adult	gene	aorta	MA:0000062	cardiovascular system	MA:0000010	->	adult_gene:urinary bladder	adult	gene	urinary bladder	MA:0000380	urinary system	MA:0000325	316	39	13	0.0411392	0.333333	0.0384615	26	26	0.0205696	0.5	0.5	1	0.89945	0	0.0460228	6.07692	13/316=0.0411392405063291	2.30929e-05	0.000261763	adult_gene:urinary bladder	2.8	64
r0045	adult_gene:aorta	adult	gene	aorta	MA:0000062	cardiovascular system	MA:0000010	->	adult_gene:vas deferens	adult	gene	vas deferens	MA:0000413	reproductive system	MA:0000326	234	58	17	0.0726496	0.293103	0.0241821	37	38	0.0333795	0.459459	0.447368	1	0.89945	0	0.0460228	2.8293	17/234=0.0726495726495727	0.00444727	0.0364806	adult_gene:aorta	2.3	124
r0046	adult_gene:aorta	adult	gene	aorta	MA:0000062	cardiovascular system	MA:0000010	->	adult_gene:vesicular gland	adult	gene	vesicular gland	MA:0000405	reproductive system	MA:0000326	185	28	9	0.0486486	0.321429	0.0529412	17	20	0.0257552	0.529412	0.45	1	0.89945	0	0.0460228	4.89706	9/185=0.0486486486486487	0.00162329	0.0124273	adult_gene:vesicular gland	2.6	26
r0047	adult_gene:aorta	adult	gene	aorta	MA:0000062	cardiovascular system	MA:0000010	->	adult_trait:abnormal effector memory CD8-positive, alpha-beta T cell number	adult	trait	abnormal effector memory CD8-positive, alpha-beta T cell number	MP:0010849	hematopoietic system phenotype|immune system phenotype	MP:0005397|MP:0005387	180	24	5	0.0277778	0.208333	0.0595238	8	21	0.0173611	0.625	0.238095	0.25347	0.689658	0.596073	0.161366	5.35714	5/180=0.0277777777777778	0.0117484	0.0755225	adult_gene:aorta	2.3	124
r0048	adult_gene:aorta	adult	gene	aorta	MA:0000062	cardiovascular system	MA:0000010	->	adult_trait:abnormal startle reflex	adult	trait	abnormal startle reflex	MP:0001486	behavior/neurological phenotype	MP:0005386	589	43	5	0.00848896	0.116279	0.0173611	24	24	0.00176853	0.208333	0.208333	1	0.89945	0	0.0460228	5.11285	5/589=0.00848896434634975	0.00730738	0.0535602	adult_gene:aorta	2.3	124
r0049	adult_gene:blood vessel	adult	gene	blood vessel	MA:0000060	cardiovascular system	MA:0000010	->	adult_gene:adrenal gland	adult	gene	adrenal gland	MA:0000116	endocrine system	MA:0000012	526	51	7	0.013308	0.137255	0.0239316	13	45	0.00716584	0.538462	0.155556	0.050849	0.330812	1.29372	0.480418	6.29402	7/526=0.0133079847908745	0.000866617	0.00937862	adult_gene:blood vessel	2.3	84
r0050	adult_gene:blood vessel	adult	gene	blood vessel	MA:0000060	cardiovascular system	MA:0000010	->	adult_gene:aorta	adult	gene	aorta	MA:0000062	cardiovascular system	MA:0000010	570	42	11	0.0192982	0.261905	0.0371622	16	37	0.0132675	0.6875	0.297297	0.119986	0.510759	0.920871	0.291784	10.5912	11/570=0.0192982456140351	7.8183e-07	1.90474e-05	adult_gene:aorta	2.3	124
r0051	adult_gene:blood vessel	adult	gene	blood vessel	MA:0000060	cardiovascular system	MA:0000010	->	adult_gene:bone	adult	gene	bone	MA:0001459	musculoskeletal system	MA:0002418	284	34	6	0.0211268	0.176471	0.034188	13	27	0.00975081	0.461538	0.222222	0.317462	0.747823	0.498309	0.126201	4.8547	6/284=0.0211267605633803	0.00665418	0.049854	adult_gene:blood vessel	2.3	84
r0052	adult_gene:blood vessel	adult	gene	blood vessel	MA:0000060	cardiovascular system	MA:0000010	->	adult_gene:brain	adult	gene	brain	MA:0000168	nervous system	MA:0000016	539	79	16	0.0296846	0.202532	0.0253165	16	79	0.0296846	1	0.202532	0.00066925	0.049307	3.17441	1.30709	6.82278	16/539=0.0296846011131725	1.10144e-06	2.61322e-05	adult_gene:blood vessel	2.3	84
r0053	adult_gene:blood vessel	adult	gene	blood vessel	MA:0000060	cardiovascular system	MA:0000010	->	adult_gene:brainstem	adult	gene	brainstem	MA:0000169	nervous system	MA:0000016	562	62	9	0.0160142	0.145161	0.0214286	15	56	0.00960854	0.6	0.160714	0.0193488	0.199652	1.71335	0.699726	6.02143	9/562=0.0160142348754448	0.000248395	0.00327404	adult_gene:blood vessel	2.3	84
r0054	adult_gene:blood vessel	adult	gene	blood vessel	MA:0000060	cardiovascular system	MA:0000010	->	adult_gene:cartilage tissue	adult	gene	cartilage tissue	MA:0000104	set of connective tissues	MA:0002887	546	48	9	0.0164835	0.1875	0.0333333	12	45	0.0123626	0.75	0.2	0.0322959	0.266269	1.49085	0.574679	9.1	9/546=0.0164835164835165	2.16169e-05	0.000387174	adult_gene:blood vessel	2.3	84
r0055	adult_gene:blood vessel	adult	gene	blood vessel	MA:0000060	cardiovascular system	MA:0000010	->	adult_gene:cerebellum	adult	gene	cerebellum	MA:0000198	nervous system	MA:0000016	562	58	8	0.0142349	0.137931	0.02	16	50	0.00711744	0.5	0.16	0.0644244	0.377369	1.19095	0.423234	5.62	8/562=0.0142348754448399	0.000683283	0.00768582	adult_gene:blood vessel	2.3	84
r0056	adult_gene:blood vessel	adult	gene	blood vessel	MA:0000060	cardiovascular system	MA:0000010	->	adult_gene:cerebral cortex	adult	gene	cerebral cortex	MA:0000185	nervous system	MA:0000016	565	60	12	0.0212389	0.2	0.0267857	16	56	0.0159292	0.75	0.214286	0.0179382	0.190006	1.74622	0.721233	7.56696	12/565=0.0212389380530973	5.38359e-06	0.00011174	adult_gene:blood vessel	2.3	84
r0057	adult_gene:blood vessel	adult	gene	blood vessel	MA:0000060	cardiovascular system	MA:0000010	->	adult_gene:esophagus	adult	gene	esophagus	MA:0000352	digestive system	MA:0002431	400	39	8	0.02	0.205128	0.0322581	16	31	0.01	0.5	0.258065	0.371846	0.781743	0.429637	0.106936	6.45161	8/400=0.02	0.000378369	0.00467925	adult_gene:blood vessel	2.3	84
r0058	adult_gene:blood vessel	adult	gene	blood vessel	MA:0000060	cardiovascular system	MA:0000010	->	adult_gene:gall bladder	adult	gene	gall bladder	MA:0000356	digestive system	MA:0002431	212	31	6	0.0283019	0.193548	0.04	12	25	0.0141509	0.5	0.24	0.315871	0.747823	0.500491	0.126201	4.24	6/212=0.0283018867924528	0.0127927	0.0800983	adult_gene:blood vessel	2.3	84
r0059	adult_gene:blood vessel	adult	gene	blood vessel	MA:0000060	cardiovascular system	MA:0000010	->	adult_gene:heart	adult	gene	heart	MA:0000072	cardiovascular system	MA:0000010	385	42	10	0.025974	0.238095	0.047619	10	42	0.025974	1	0.238095	0.0169845	0.188726	1.76995	0.724169	9.16667	10/385=0.025974025974026	1.46933e-05	0.000274992	adult_gene:blood vessel	2.3	84
r0060	adult_gene:blood vessel	adult	gene	blood vessel	MA:0000060	cardiovascular system	MA:0000010	->	adult_gene:hippocampus	adult	gene	hippocampus	MA:0000191	nervous system	MA:0000016	563	62	11	0.0195382	0.177419	0.0241228	16	57	0.0134325	0.6875	0.192982	0.0154021	0.182723	1.81242	0.738206	6.79057	11/563=0.019538188277087	2.62909e-05	0.000456068	adult_gene:blood vessel	2.3	84
r0061	adult_gene:blood vessel	adult	gene	blood vessel	MA:0000060	cardiovascular system	MA:0000010	->	adult_gene:hypothalamus	adult	gene	hypothalamus	MA:0000173	nervous system	MA:0000016	565	59	11	0.019469	0.186441	0.025463	16	54	0.013385	0.6875	0.203704	0.0294921	0.250711	1.53029	0.600827	7.19329	11/565=0.0194690265486726	1.67994e-05	0.000309895	adult_gene:blood vessel	2.3	84
r0062	adult_gene:blood vessel	adult	gene	blood vessel	MA:0000060	cardiovascular system	MA:0000010	->	adult_gene:kidney	adult	gene	kidney	MA:0000368	urinary system	MA:0000325	518	64	10	0.019305	0.15625	0.0268817	12	62	0.0160875	0.833333	0.16129	0.00538326	0.130274	2.26895	0.885143	6.96237	10/518=0.0193050193050193	6.50436e-05	0.00101195	adult_gene:blood vessel	2.3	84
r0063	adult_gene:blood vessel	adult	gene	blood vessel	MA:0000060	cardiovascular system	MA:0000010	->	adult_gene:large intestine	adult	gene	large intestine	MA:0000333	digestive system	MA:0002431	508	34	7	0.0137795	0.205882	0.0402299	12	29	0.00803806	0.583333	0.241379	0.199933	0.63876	0.699115	0.194662	10.2184	7/508=0.0137795275590551	7.57729e-05	0.0011524	adult_gene:blood vessel	2.3	84
r0064	adult_gene:blood vessel	adult	gene	blood vessel	MA:0000060	cardiovascular system	MA:0000010	->	adult_gene:lower urinary tract	adult	gene	lower urinary tract	MA:0002636	urinary system	MA:0000325	315	48	10	0.031746	0.208333	0.034188	13	45	0.02442	0.769231	0.222222	0.0257151	0.237473	1.58981	0.624385	5.38462	10/315=0.0317460317460317	0.000438924	0.00530475	adult_gene:blood vessel	2.3	84
r0065	adult_gene:blood vessel	adult	gene	blood vessel	MA:0000060	cardiovascular system	MA:0000010	->	adult_gene:lung	adult	gene	lung	MA:0000415	respiratory system	MA:0000327	528	35	12	0.0227273	0.342857	0.0483871	16	31	0.0170455	0.75	0.387097	0.210676	0.652268	0.676384	0.185574	12.7742	12/528=0.0227272727272727	6.5546e-08	2.11027e-06	adult_gene:blood vessel	2.3	84
r0066	adult_gene:blood vessel	adult	gene	blood vessel	MA:0000060	cardiovascular system	MA:0000010	->	adult_gene:midbrain	adult	gene	midbrain	MA:0000207	nervous system	MA:0000016	257	11	2	0.0077821	0.181818	0.1	5	8	0.00311284	0.4	0.25	1	0.89945	0	0.0460228	12.85	2/257=0.00778210116731518	0.023205	0.0961185	adult_gene:midbrain	2.8	80
r0067	adult_gene:blood vessel	adult	gene	blood vessel	MA:0000060	cardiovascular system	MA:0000010	->	adult_gene:olfactory lobe	adult	gene	olfactory lobe	MA:0002413	nervous system	MA:0000016	563	57	12	0.0213144	0.210526	0.0296296	15	54	0.0170515	0.8	0.222222	0.0170773	0.188726	1.76758	0.724169	8.34074	12/563=0.0213143872113677	2.58252e-06	5.71396e-05	adult_gene:blood vessel	2.3	84
r0068	adult_gene:blood vessel	adult	gene	blood vessel	MA:0000060	cardiovascular system	MA:0000010	->	adult_gene:ovary	adult	gene	ovary	MA:0000384	reproductive system	MA:0000326	489	40	5	0.0102249	0.125	0.0252525	12	33	0.0042604	0.416667	0.151515	0.254561	0.689658	0.594207	0.161366	6.17424	5/489=0.0102249488752556	0.00442643	0.0364496	adult_gene:blood vessel	2.3	84
r0069	adult_gene:blood vessel	adult	gene	blood vessel	MA:0000060	cardiovascular system	MA:0000010	->	adult_gene:oviduct	adult	gene	oviduct	MA:0000385	reproductive system	MA:0000326	505	57	8	0.0158416	0.140351	0.0213333	15	50	0.00844884	0.533333	0.16	0.0596213	0.364027	1.2246	0.438866	5.38667	8/505=0.0158415841584158	0.000941489	0.00869445	adult_gene:oviduct	2.5	108
r0070	adult_gene:blood vessel	adult	gene	blood vessel	MA:0000060	cardiovascular system	MA:0000010	->	adult_gene:pancreas	adult	gene	pancreas	MA:0000120	trunk	MA:0000004	537	39	12	0.0223464	0.307692	0.0428571	16	35	0.0167598	0.75	0.342857	0.133596	0.54413	0.874206	0.264298	11.5071	12/537=0.0223463687150838	1.56851e-07	4.14756e-06	adult_gene:pancreas	2.4	98
r0071	adult_gene:blood vessel	adult	gene	blood vessel	MA:0000060	cardiovascular system	MA:0000010	->	adult_gene:peripheral nervous system	adult	gene	peripheral nervous system	MA:0000218	nervous system	MA:0000016	573	52	12	0.0209424	0.230769	0.03125	16	48	0.0157068	0.75	0.25	0.038737	0.292546	1.41187	0.533806	8.95312	12/573=0.0209424083769634	1.26513e-06	2.97411e-05	adult_gene:blood vessel	2.3	84
r0072	adult_gene:blood vessel	adult	gene	blood vessel	MA:0000060	cardiovascular system	MA:0000010	->	adult_gene:pituitary gland	adult	gene	pituitary gland	MA:0000176	nervous system	MA:0000016	535	45	9	0.0168224	0.2	0.0321429	14	40	0.0108144	0.642857	0.225	0.0806224	0.422626	1.09354	0.374044	8.59821	9/535=0.0168224299065421	2.72335e-05	0.000426164	adult_gene:pituitary gland	2.4	114
r0073	adult_gene:blood vessel	adult	gene	blood vessel	MA:0000060	cardiovascular system	MA:0000010	->	adult_gene:prostate gland	adult	gene	prostate gland	MA:0000404	exocrine system|reproductive system	MA:0002411|MA:0000326	204	44	9	0.0441176	0.204545	0.0418605	10	43	0.0397059	0.9	0.209302	0.0149085	0.182723	1.82657	0.738206	4.26977	9/204=0.0441176470588235	0.00409749	0.0342719	adult_gene:blood vessel	2.3	84
r0074	adult_gene:blood vessel	adult	gene	blood vessel	MA:0000060	cardiovascular system	MA:0000010	->	adult_gene:skin	adult	gene	skin	MA:0000151	integumental system	MA:0000014	478	42	11	0.0230126	0.261905	0.0385965	15	38	0.0168759	0.733333	0.289474	0.10903	0.494185	0.962453	0.30611	9.22456	11/478=0.0230125523012552	3.00603e-06	6.56623e-05	adult_gene:blood vessel	2.3	84
r0075	adult_gene:blood vessel	adult	gene	blood vessel	MA:0000060	cardiovascular system	MA:0000010	->	adult_gene:small intestine	adult	gene	small intestine	MA:0000337	digestive system	MA:0002431	508	26	5	0.00984252	0.192308	0.042735	13	18	0.00378558	0.384615	0.277778	0.724469	0.89945	0.13998	0.0460228	10.8547	5/508=0.00984251968503937	0.000511656	0.00555285	adult_gene:small intestine	2.4	116
r0076	adult_gene:blood vessel	adult	gene	blood vessel	MA:0000060	cardiovascular system	MA:0000010	->	adult_gene:spinal cord	adult	gene	spinal cord	MA:0000216	nervous system	MA:0000016	505	62	11	0.0217822	0.177419	0.0252874	15	58	0.0159736	0.733333	0.189655	0.0124798	0.168895	1.90379	0.772384	6.38506	11/505=0.0217821782178218	4.86655e-05	0.000786682	adult_gene:blood vessel	2.3	84
r0077	adult_gene:blood vessel	adult	gene	blood vessel	MA:0000060	cardiovascular system	MA:0000010	->	adult_gene:spleen	adult	gene	spleen	MA:0000141	immune system	MA:0002711	347	5	3	0.00864553	0.6	0.375	4	4	0.00648415	0.75	0.75	1	0.89945	0	0.0460228	65.0625	3/347=0.00864553314121038	0.000156137	0.00135751	adult_gene:spleen	3	80
r0078	adult_gene:blood vessel	adult	gene	blood vessel	MA:0000060	cardiovascular system	MA:0000010	->	adult_gene:stomach	adult	gene	stomach	MA:0000353	digestive system	MA:0002431	539	33	4	0.00742115	0.121212	0.027972	11	26	0.0026986	0.363636	0.153846	0.409953	0.812401	0.387266	0.0902298	7.53846	4/539=0.00742115027829314	0.00535091	0.0420158	adult_gene:blood vessel	2.3	84
r0079	adult_gene:blood vessel	adult	gene	blood vessel	MA:0000060	cardiovascular system	MA:0000010	->	adult_gene:striatum	adult	gene	striatum	MA:0000891	nervous system	MA:0000016	514	65	11	0.0214008	0.169231	0.0229167	16	60	0.014713	0.6875	0.183333	0.0133011	0.170923	1.87611	0.767199	5.88958	11/514=0.0214007782101167	8.18332e-05	0.00123483	adult_gene:blood vessel	2.3	84
r0080	adult_gene:blood vessel	adult	gene	blood vessel	MA:0000060	cardiovascular system	MA:0000010	->	adult_gene:testis	adult	gene	testis	MA:0000411	reproductive system	MA:0000326	540	108	11	0.0203704	0.101852	0.0185185	11	108	0.0203704	1	0.101852	2.69892e-05	0.00688303	4.56881	2.16222	5	11/540=0.0203703703703704	0.000440332	0.0053135	adult_gene:blood vessel	2.3	84
r0081	adult_gene:blood vessel	adult	gene	blood vessel	MA:0000060	cardiovascular system	MA:0000010	->	adult_gene:thyroid gland	adult	gene	thyroid gland	MA:0000129	endocrine system	MA:0000012	521	35	6	0.0115163	0.171429	0.0363636	11	30	0.00628163	0.545455	0.2	0.166882	0.600082	0.777591	0.22179	9.47273	6/521=0.0115163147792706	0.000316627	0.00403876	adult_gene:blood vessel	2.3	84
r0082	adult_gene:blood vessel	adult	gene	blood vessel	MA:0000060	cardiovascular system	MA:0000010	->	adult_gene:trachea	adult	gene	trachea	MA:0000441	respiratory system	MA:0000327	563	47	10	0.017762	0.212766	0.034965	13	44	0.0136631	0.769231	0.227273	0.0443257	0.312009	1.35334	0.505833	9.84266	10/563=0.0177619893428064	4.5329e-06	9.57557e-05	adult_gene:blood vessel	2.3	84
r0083	adult_gene:blood vessel	adult	gene	blood vessel	MA:0000060	cardiovascular system	MA:0000010	->	adult_gene:uterus	adult	gene	uterus	MA:0000389	reproductive system	MA:0000326	508	40	4	0.00787402	0.1	0.0208333	12	32	0.00262467	0.333333	0.125	0.231383	0.674559	0.635668	0.17098	5.29167	4/508=0.0078740157480315	0.0154259	0.0912159	adult_gene:blood vessel	2.3	84
r0084	adult_gene:bone	adult	gene	bone	MA:0001459	musculoskeletal system	MA:0002418	->	adult_gene:adrenal gland	adult	gene	adrenal gland	MA:0000116	endocrine system	MA:0000012	279	49	22	0.078853	0.44898	0.037037	27	44	0.0642506	0.814815	0.5	0.246304	0.686268	0.608529	0.163506	5.16667	22/279=0.0788530465949821	1.49828e-06	4.23503e-05	adult_gene:bone	2.1	90
r0085	adult_gene:bone	adult	gene	bone	MA:0001459	musculoskeletal system	MA:0002418	->	adult_gene:aorta	adult	gene	aorta	MA:0000062	cardiovascular system	MA:0000010	281	41	21	0.0747331	0.512195	0.0444444	27	35	0.0581257	0.777778	0.6	0.552442	0.89945	0.257713	0.0460228	6.24444	21/281=0.0747330960854092	2.59011e-07	7.03228e-06	adult_gene:aorta	2.3	124
r0086	adult_gene:bone	adult	gene	bone	MA:0001459	musculoskeletal system	MA:0002418	->	adult_gene:brain	adult	gene	brain	MA:0000168	nervous system	MA:0000016	279	75	26	0.09319	0.346667	0.026026	27	74	0.0897385	0.962963	0.351351	0.00678087	0.140945	2.16871	0.85095	3.63063	26/279=0.0931899641577061	4.97444e-05	0.000985539	adult_gene:bone	2.1	90
r0087	adult_gene:bone	adult	gene	bone	MA:0001459	musculoskeletal system	MA:0002418	->	adult_gene:brainstem	adult	gene	brainstem	MA:0000169	nervous system	MA:0000016	282	58	24	0.0851064	0.413793	0.0323232	27	55	0.0756501	0.888889	0.436364	0.0641623	0.377369	1.19272	0.423234	4.55758	24/282=0.0851063829787234	3.10727e-06	7.47881e-05	adult_gene:brainstem	2.2	100
r0088	adult_gene:bone	adult	gene	bone	MA:0001459	musculoskeletal system	MA:0002418	->	adult_gene:cartilage tissue	adult	gene	cartilage tissue	MA:0000104	set of connective tissues	MA:0002887	278	45	27	0.0971223	0.6	0.0444444	27	45	0.0971223	1	0.6	0.203316	0.644789	0.691829	0.190582	6.17778	27/278=0.0971223021582734	1.74532e-08	7.77816e-07	adult_gene:bone	2.1	90
r0089	adult_gene:bone	adult	gene	bone	MA:0001459	musculoskeletal system	MA:0002418	->	adult_gene:cerebellum	adult	gene	cerebellum	MA:0000198	nervous system	MA:0000016	281	53	23	0.0818505	0.433962	0.0347695	27	49	0.0697245	0.851852	0.469388	0.131528	0.538349	0.880983	0.268936	4.88511	23/281=0.0818505338078292	1.93051e-06	5.35572e-05	adult_gene:bone	2.1	90
r0090	adult_gene:bone	adult	gene	bone	MA:0001459	musculoskeletal system	MA:0002418	->	adult_gene:cerebral cortex	adult	gene	cerebral cortex	MA:0000185	nervous system	MA:0000016	284	58	22	0.0774648	0.37931	0.0307477	27	53	0.0631195	0.814815	0.415094	0.0868362	0.443597	1.0613	0.353011	4.36618	22/284=0.0774647887323944	1.00774e-05	0.00024022	adult_gene:bone	2.1	90
r0091	adult_gene:bone	adult	gene	bone	MA:0001459	musculoskeletal system	MA:0002418	->	adult_gene:esophagus	adult	gene	esophagus	MA:0000352	digestive system	MA:0002431	226	39	15	0.0663717	0.384615	0.0412088	26	28	0.0382914	0.576923	0.535714	1	0.89945	0	0.0460228	4.65659	15/226=0.0663716814159292	0.000113111	0.00165183	adult_gene:esophagus	2.3	114
r0092	adult_gene:bone	adult	gene	bone	MA:0001459	musculoskeletal system	MA:0002418	->	adult_gene:heart	adult	gene	heart	MA:0000072	cardiovascular system	MA:0000010	138	40	20	0.144928	0.5	0.05	20	40	0.144928	1	0.5	0.102107	0.475453	0.990945	0.322893	3.45	20/138=0.144927536231884	0.000783848	0.0102799	adult_gene:bone	2.1	90
r0093	adult_gene:bone	adult	gene	bone	MA:0001459	musculoskeletal system	MA:0002418	->	adult_gene:hippocampus	adult	gene	hippocampus	MA:0000191	nervous system	MA:0000016	282	59	23	0.0815603	0.389831	0.0309764	27	55	0.0694773	0.851852	0.418182	0.0624706	0.37079	1.20432	0.430872	4.36768	23/282=0.0815602836879433	1.26017e-05	0.000239037	adult_gene:hippocampus	2.3	102
r0094	adult_gene:bone	adult	gene	bone	MA:0001459	musculoskeletal system	MA:0002418	->	adult_gene:hypothalamus	adult	gene	hypothalamus	MA:0000173	nervous system	MA:0000016	284	57	22	0.0774648	0.385965	0.031339	27	52	0.0631195	0.814815	0.423077	0.123781	0.521158	0.907347	0.283031	4.45014	22/284=0.0774647887323944	8.11644e-06	0.000197835	adult_gene:bone	2.1	90
r0095	adult_gene:bone	adult	gene	bone	MA:0001459	musculoskeletal system	MA:0002418	->	adult_gene:kidney	adult	gene	kidney	MA:0000368	urinary system	MA:0000325	272	64	25	0.0919118	0.390625	0.0298686	27	62	0.0851035	0.925926	0.403226	0.0283632	0.245521	1.54724	0.609911	4.06213	25/272=0.0919117647058824	1.04771e-05	0.000249139	adult_gene:bone	2.1	90
r0096	adult_gene:bone	adult	gene	bone	MA:0001459	musculoskeletal system	MA:0002418	->	adult_gene:large intestine	adult	gene	large intestine	MA:0000333	digestive system	MA:0002431	228	42	13	0.0570175	0.309524	0.0344828	26	29	0.0285088	0.5	0.448276	1	0.89945	0	0.0460228	3.93103	13/228=0.0570175438596491	0.000851171	0.0109562	adult_gene:bone	2.1	90
r0097	adult_gene:bone	adult	gene	bone	MA:0001459	musculoskeletal system	MA:0002418	->	adult_gene:lower urinary tract	adult	gene	lower urinary tract	MA:0002636	urinary system	MA:0000325	275	48	23	0.0836364	0.479167	0.0393162	26	45	0.073986	0.884615	0.511111	0.181181	0.619815	0.741887	0.207738	5.40598	23/275=0.0836363636363636	6.16461e-07	1.8759e-05	adult_gene:bone	2.1	90
r0098	adult_gene:bone	adult	gene	bone	MA:0001459	musculoskeletal system	MA:0002418	->	adult_gene:lung	adult	gene	lung	MA:0000415	respiratory system	MA:0000327	273	40	14	0.0512821	0.35	0.0384615	26	28	0.0276134	0.538462	0.5	1	0.89945	0	0.0460228	5.25	14/273=0.0512820512820513	5.20833e-05	0.00102355	adult_gene:bone	2.1	90
r0099	adult_gene:bone	adult	gene	bone	MA:0001459	musculoskeletal system	MA:0002418	->	adult_gene:olfactory lobe	adult	gene	olfactory lobe	MA:0002413	nervous system	MA:0000016	284	57	23	0.0809859	0.403509	0.0321454	27	53	0.068988	0.851852	0.433962	0.08962	0.45055	1.0476	0.346257	4.56464	23/284=0.0809859154929577	4.25604e-06	9.04057e-05	adult_gene:olfactory lobe	2.3	102
r0100	adult_gene:bone	adult	gene	bone	MA:0001459	musculoskeletal system	MA:0002418	->	adult_gene:ovary	adult	gene	ovary	MA:0000384	reproductive system	MA:0000326	228	43	17	0.0745614	0.395349	0.0381594	27	33	0.0469461	0.62963	0.515152	0.672096	0.89945	0.172569	0.0460228	4.35017	17/228=0.0745614035087719	8.85043e-05	0.00144113	adult_gene:ovary	2.2	96
r0101	adult_gene:bone	adult	gene	bone	MA:0001459	musculoskeletal system	MA:0002418	->	adult_gene:oviduct	adult	gene	oviduct	MA:0000385	reproductive system	MA:0000326	276	54	23	0.0833333	0.425926	0.0340741	27	50	0.0709877	0.851852	0.46	0.129682	0.534399	0.887121	0.272134	4.70222	23/276=0.0833333333333333	3.15836e-06	5.56974e-05	adult_gene:oviduct	2.5	108
r0102	adult_gene:bone	adult	gene	bone	MA:0001459	musculoskeletal system	MA:0002418	->	adult_gene:pancreas	adult	gene	pancreas	MA:0000120	trunk	MA:0000004	269	41	14	0.0520446	0.341463	0.0376344	24	31	0.0303594	0.583333	0.451613	0.645019	0.89945	0.190428	0.0460228	5.06183	14/269=0.0520446096654275	7.20833e-05	0.00100944	adult_gene:pancreas	2.4	98
r0103	adult_gene:bone	adult	gene	bone	MA:0001459	musculoskeletal system	MA:0002418	->	adult_gene:parathyroid gland	adult	gene	parathyroid gland	MA:0000128	endocrine system	MA:0000012	281	49	20	0.0711744	0.408163	0.0352734	27	42	0.0527218	0.740741	0.47619	0.317943	0.747823	0.497651	0.126201	4.95591	20/281=0.0711743772241993	5.38204e-06	9.09614e-05	adult_gene:parathyroid gland	2.5	84
r0104	adult_gene:bone	adult	gene	bone	MA:0001459	musculoskeletal system	MA:0002418	->	adult_gene:peripheral nervous system	adult	gene	peripheral nervous system	MA:0000218	nervous system	MA:0000016	283	50	22	0.0777385	0.44	0.036214	27	45	0.0633425	0.814815	0.488889	0.245215	0.686268	0.610452	0.163506	5.12428	22/283=0.0777385159010601	1.60058e-06	4.49808e-05	adult_gene:bone	2.1	90
r0105	adult_gene:bone	adult	gene	bone	MA:0001459	musculoskeletal system	MA:0002418	->	adult_gene:pituitary gland	adult	gene	pituitary gland	MA:0000176	nervous system	MA:0000016	277	42	20	0.0722022	0.47619	0.0445931	23	39	0.0627845	0.869565	0.512821	0.222551	0.66181	0.65257	0.179267	6.17614	20/277=0.0722021660649819	5.66358e-07	1.30193e-05	adult_gene:pituitary gland	2.4	114
r0106	adult_gene:bone	adult	gene	bone	MA:0001459	musculoskeletal system	MA:0002418	->	adult_gene:prostate gland	adult	gene	prostate gland	MA:0000404	exocrine system|reproductive system	MA:0002411|MA:0000326	196	47	18	0.0918367	0.382979	0.038055	22	43	0.0751391	0.818182	0.418605	0.138673	0.555127	0.858009	0.255608	3.72939	18/196=0.0918367346938776	0.000354082	0.00530858	adult_gene:bone	2.1	90
r0107	adult_gene:bone	adult	gene	bone	MA:0001459	musculoskeletal system	MA:0002418	->	adult_gene:skin	adult	gene	skin	MA:0000151	integumental system	MA:0000014	227	44	18	0.0792952	0.409091	0.0384615	26	36	0.0548966	0.692308	0.5	0.52859	0.89945	0.276881	0.0460228	4.36538	18/227=0.079295154185022	6.07369e-05	0.00117348	adult_gene:bone	2.1	90
r0108	adult_gene:bone	adult	gene	bone	MA:0001459	musculoskeletal system	MA:0002418	->	adult_gene:spinal cord	adult	gene	spinal cord	MA:0000216	nervous system	MA:0000016	241	58	23	0.0954357	0.396552	0.0315501	27	54	0.0812971	0.851852	0.425926	0.0887044	0.450365	1.05205	0.346435	3.80178	23/241=0.0954356846473029	6.45498e-05	0.00123733	adult_gene:bone	2.1	90
r0109	adult_gene:bone	adult	gene	bone	MA:0001459	musculoskeletal system	MA:0002418	->	adult_gene:spleen	adult	gene	spleen	MA:0000141	immune system	MA:0002711	101	5	2	0.019802	0.4	0.333333	3	4	0.0132013	0.666667	0.5	1	0.89945	0	0.0460228	16.8333	2/101=0.0198019801980198	0.0232062	0.0923619	adult_gene:spleen	3	80
r0110	adult_gene:bone	adult	gene	bone	MA:0001459	musculoskeletal system	MA:0002418	->	adult_gene:stomach	adult	gene	stomach	MA:0000353	digestive system	MA:0002431	269	38	14	0.0520446	0.368421	0.0414201	26	26	0.028024	0.538462	0.538462	1	0.89945	0	0.0460228	5.57101	14/269=0.0520446096654275	3.33373e-05	0.000692907	adult_gene:bone	2.1	90
r0111	adult_gene:bone	adult	gene	bone	MA:0001459	musculoskeletal system	MA:0002418	->	adult_gene:striatum	adult	gene	striatum	MA:0000891	nervous system	MA:0000016	282	62	24	0.0851064	0.387097	0.0301318	27	59	0.0756501	0.888889	0.40678	0.041721	0.306019	1.37965	0.514251	4.24859	24/282=0.0851063829787234	9.33946e-06	0.000225869	adult_gene:bone	2.1	90
r0112	adult_gene:bone	adult	gene	bone	MA:0001459	musculoskeletal system	MA:0002418	->	adult_gene:testis	adult	gene	testis	MA:0000411	reproductive system	MA:0000326	269	108	27	0.100372	0.25	0.0185185	27	108	0.100372	1	0.25	7.1432e-05	0.0139308	4.14611	1.85602	2.49074	27/269=0.100371747211896	0.00259576	0.0245407	adult_gene:testis	2.2	88
r0113	adult_gene:bone	adult	gene	bone	MA:0001459	musculoskeletal system	MA:0002418	->	adult_gene:thyroid gland	adult	gene	thyroid gland	MA:0000129	endocrine system	MA:0000012	270	41	14	0.0518519	0.341463	0.0373333	25	30	0.029037	0.56	0.466667	0.816784	0.89945	0.0878928	0.0460228	5.04	14/270=0.0518518518518519	7.34721e-05	0.00138384	adult_gene:bone	2.1	90
r0114	adult_gene:bone	adult	gene	bone	MA:0001459	musculoskeletal system	MA:0002418	->	adult_gene:trachea	adult	gene	trachea	MA:0000441	respiratory system	MA:0000327	277	45	25	0.0902527	0.555556	0.0430663	27	43	0.0835673	0.925926	0.581395	0.263063	0.70384	0.579941	0.152526	5.96469	25/277=0.0902527075812274	6.9899e-08	2.72261e-06	adult_gene:bone	2.1	90
r0115	adult_gene:bone	adult	gene	bone	MA:0001459	musculoskeletal system	MA:0002418	->	adult_gene:uterus	adult	gene	uterus	MA:0000389	reproductive system	MA:0000326	272	37	21	0.0772059	0.567568	0.0504808	26	32	0.0623586	0.807692	0.65625	0.68638	0.89945	0.163435	0.0460228	6.86538	21/272=0.0772058823529412	9.68934e-08	3.6289e-06	adult_gene:bone	2.1	90
r0116	adult_gene:bone	adult	gene	bone	MA:0001459	musculoskeletal system	MA:0002418	->	adult_trait:abnormal mean corpuscular hemoglobin	adult	trait	abnormal mean corpuscular hemoglobin	MP:0001589	hematopoietic system phenotype	MP:0005397	163	6	2	0.0122699	0.333333	0.25	4	4	0.00613497	0.5	0.5	1	0.89945	0	0.0460228	20.375	2/163=0.0122699386503067	0.0141983	0.0991804	adult_gene:bone	2.1	90
r0117	adult_gene:bone	adult	gene	bone	MA:0001459	musculoskeletal system	MA:0002418	->	adult_trait:abnormal mean corpuscular volume	adult	trait	abnormal mean corpuscular volume	MP:0000226	hematopoietic system phenotype	MP:0005397	168	12	4	0.0238095	0.333333	0.126984	7	9	0.0136054	0.571429	0.444444	1	0.89945	0	0.0460228	10.6667	4/168=0.0238095238095238	0.00353153	0.0347361	adult_gene:bone	2.1	90
r0118	adult_gene:brain	adult	gene	brain	MA:0000168	nervous system	MA:0000016	->	adult_gene:cerebellum	adult	gene	cerebellum	MA:0000198	nervous system	MA:0000016	650	120	50	0.0769231	0.416667	0.0139353	78	92	0.0493097	0.641026	0.543478	0.53027	0.89945	0.275503	0.0460228	4.52899	50/650=0.0769230769230769	7.76225e-12	7.06411e-10	adult_gene:brain	2.1	102
r0119	adult_gene:brain	adult	gene	brain	MA:0000168	nervous system	MA:0000016	->	adult_gene:heart	adult	gene	heart	MA:0000072	cardiovascular system	MA:0000010	375	44	39	0.104	0.886364	0.0452962	41	42	0.0989268	0.95122	0.928571	1	0.89945	0	0.0460228	8.49303	39/375=0.104	2.50703e-14	4.39866e-12	adult_gene:brain	2.1	102
r0120	adult_gene:brain	adult	gene	brain	MA:0000168	nervous system	MA:0000016	->	adult_gene:midbrain	adult	gene	midbrain	MA:0000207	nervous system	MA:0000016	369	78	8	0.0216802	0.102564	0.018018	12	74	0.0144535	0.666667	0.108108	0.00274041	0.106888	2.56218	0.971071	3.32432	8/369=0.021680216802168	0.014056	0.0656986	adult_gene:midbrain	2.8	80
r0121	adult_gene:brain	adult	gene	brain	MA:0000168	nervous system	MA:0000016	->	adult_gene:olfactory lobe	adult	gene	olfactory lobe	MA:0002413	nervous system	MA:0000016	651	122	54	0.0829493	0.442623	0.0141287	78	98	0.0574264	0.692308	0.55102	0.391589	0.798932	0.407169	0.0974902	4.5989	54/651=0.0829493087557604	1.17184e-12	1.08213e-10	adult_gene:olfactory lobe	2.3	102
r0122	adult_gene:brain	adult	gene	brain	MA:0000168	nervous system	MA:0000016	->	adult_gene:penis	adult	gene	penis	MA:0000408	reproductive system	MA:0000326	135	22	7	0.0518519	0.318182	0.0686275	12	17	0.0302469	0.583333	0.411765	0.745406	0.89945	0.127607	0.0460228	4.63235	7/135=0.0518518518518519	0.00725887	0.0423473	adult_gene:penis	2.6	40
r0123	adult_gene:brain	adult	gene	brain	MA:0000168	nervous system	MA:0000016	->	adult_gene:spinal cord	adult	gene	spinal cord	MA:0000216	nervous system	MA:0000016	568	117	57	0.100352	0.487179	0.0152631	77	97	0.0742866	0.74026	0.587629	0.397897	0.802409	0.40023	0.0956041	4.33472	57/568=0.100352112676056	4.91228e-12	4.7596e-10	adult_gene:brain	2.1	102
r0124	adult_gene:brain	adult	gene	brain	MA:0000168	nervous system	MA:0000016	->	adult_gene:spleen	adult	gene	spleen	MA:0000141	immune system	MA:0002711	382	31	4	0.0104712	0.129032	0.037037	8	27	0.0052356	0.5	0.148148	0.189497	0.630143	0.722398	0.200561	7.07407	4/382=0.0104712041884817	0.00789195	0.0382199	adult_gene:spleen	3	80
r0125	adult_gene:brain	adult	gene	brain	MA:0000168	nervous system	MA:0000016	->	adult_gene:testis	adult	gene	testis	MA:0000411	reproductive system	MA:0000326	597	165	70	0.117253	0.424242	0.0121212	70	165	0.117253	1	0.424242	0.000110264	0.0192403	3.95757	1.71579	3.61818	70/597=0.117252931323283	2.74388e-11	1.95098e-09	adult_gene:testis	2.2	88
r0126	adult_gene:brain	adult	gene	brain	MA:0000168	nervous system	MA:0000016	->	adult_gene:vagina	adult	gene	vagina	MA:0000394	reproductive system	MA:0000326	133	14	6	0.0451128	0.428571	0.12	10	10	0.0270677	0.6	0.6	1	0.89945	0	0.0460228	7.98	6/133=0.0451127819548872	0.00174522	0.0197036	adult_gene:brain	2.1	102
r0127	adult_gene:brain	adult	gene	brain	MA:0000168	nervous system	MA:0000016	->	adult_gene:vas deferens	adult	gene	vas deferens	MA:0000413	reproductive system	MA:0000326	165	44	30	0.181818	0.681818	0.0438276	37	37	0.14742	0.810811	0.810811	1	0.89945	0	0.0460228	3.61578	30/165=0.181818181818182	3.43507e-05	0.000707178	adult_gene:brain	2.1	102
r0128	adult_gene:brainstem	adult	gene	brainstem	MA:0000169	nervous system	MA:0000016	->	adult_gene:brain	adult	gene	brain	MA:0000168	nervous system	MA:0000016	536	77	56	0.104478	0.727273	0.025974	56	77	0.104478	1	0.727273	0.247224	0.686268	0.606909	0.163506	6.96104	56/536=0.104477611940299	2.10645e-17	1.02703e-14	adult_gene:brainstem	2.2	100
r0129	adult_gene:brainstem	adult	gene	brainstem	MA:0000169	nervous system	MA:0000016	->	adult_gene:heart	adult	gene	heart	MA:0000072	cardiovascular system	MA:0000010	376	43	34	0.0904255	0.790698	0.0462585	35	42	0.0878419	0.971429	0.809524	0.619844	0.89945	0.207717	0.0460228	8.6966	34/376=0.0904255319148936	3.33448e-13	3.97917e-11	adult_gene:brainstem	2.2	100
r0130	adult_gene:brainstem	adult	gene	brainstem	MA:0000169	nervous system	MA:0000016	->	adult_gene:hippocampus	adult	gene	hippocampus	MA:0000191	nervous system	MA:0000016	561	63	49	0.087344	0.777778	0.03125	56	56	0.076426	0.875	0.875	1	0.89945	0	0.0460228	8.76562	49/561=0.0873440285204991	1.19669e-18	8.1685e-16	adult_gene:brainstem	2.2	100
r0131	adult_gene:brainstem	adult	gene	brainstem	MA:0000169	nervous system	MA:0000016	->	adult_gene:kidney	adult	gene	kidney	MA:0000368	urinary system	MA:0000325	507	69	46	0.0907298	0.666667	0.0279976	53	62	0.0787466	0.867925	0.741935	0.57926	0.89945	0.237127	0.0460228	7.09738	46/507=0.0907297830374754	3.2002e-15	7.00136e-13	adult_gene:brainstem	2.2	100
r0132	adult_gene:brainstem	adult	gene	brainstem	MA:0000169	nervous system	MA:0000016	->	adult_gene:midbrain	adult	gene	midbrain	MA:0000207	nervous system	MA:0000016	256	8	8	0.03125	1	0.25	8	8	0.03125	1	1	1	0.89945	0	0.0460228	32	8/256=0.03125	1.57839e-07	2.85006e-06	adult_gene:midbrain	2.8	80
r0133	adult_gene:brainstem	adult	gene	brainstem	MA:0000169	nervous system	MA:0000016	->	adult_gene:spinal cord	adult	gene	spinal cord	MA:0000216	nervous system	MA:0000016	493	62	49	0.0993915	0.790323	0.0318182	55	56	0.0885488	0.890909	0.875	1	0.89945	0	0.0460228	7.84318	49/493=0.0993914807302231	6.24217e-17	2.23468e-14	adult_gene:brainstem	2.2	100
r0134	adult_gene:brainstem	adult	gene	brainstem	MA:0000169	nervous system	MA:0000016	->	adult_gene:striatum	adult	gene	striatum	MA:0000891	nervous system	MA:0000016	511	64	51	0.0998043	0.796875	0.0308717	56	59	0.0908932	0.910714	0.864407	0.892187	0.89945	0.0495443	0.0460228	7.88771	51/511=0.0998043052837573	1.30327e-17	7.17418e-15	adult_gene:brainstem	2.2	100
r0135	adult_gene:brainstem	adult	gene	brainstem	MA:0000169	nervous system	MA:0000016	->	adult_gene:testis	adult	gene	testis	MA:0000411	reproductive system	MA:0000326	530	108	53	0.1	0.490741	0.0185185	53	108	0.1	1	0.490741	0.00713843	0.140945	2.1464	0.85095	4.90741	53/530=0.1	2.16941e-12	2.10343e-10	adult_gene:brainstem	2.2	100
r0136	adult_gene:brainstem	adult	gene	brainstem	MA:0000169	nervous system	MA:0000016	->	adult_trait:abnormal mean corpuscular volume	adult	trait	abnormal mean corpuscular volume	MP:0000226	hematopoietic system phenotype	MP:0005397	316	23	5	0.0158228	0.217391	0.0520833	12	16	0.00659283	0.416667	0.3125	0.726805	0.89945	0.138582	0.0460228	8.22917	5/316=0.0158227848101266	0.00186271	0.0208009	adult_trait:abnormal mean corpuscular volume	2.1	124
r0137	adult_gene:brown adipose tissue	adult	gene	brown adipose tissue	MA:0000057	set of connective tissues	MA:0002887	->	adult_gene:adrenal gland	adult	gene	adrenal gland	MA:0000116	endocrine system	MA:0000012	571	70	17	0.0297723	0.242857	0.0263158	19	68	0.0266384	0.894737	0.25	0.00375114	0.113551	2.42584	0.94481	7.51316	17/571=0.0297723292469352	1.32935e-07	4.23227e-06	adult_gene:brown adipose tissue	2.2	104
r0138	adult_gene:brown adipose tissue	adult	gene	brown adipose tissue	MA:0000057	set of connective tissues	MA:0002887	->	adult_gene:aorta	adult	gene	aorta	MA:0000062	cardiovascular system	MA:0000010	714	59	15	0.0210084	0.254237	0.0269542	21	53	0.015006	0.714286	0.283019	0.0428791	0.307652	1.36775	0.51194	9.62264	15/714=0.0210084033613445	2.48869e-08	9.05174e-07	adult_gene:aorta	2.3	124
r0139	adult_gene:brown adipose tissue	adult	gene	brown adipose tissue	MA:0000057	set of connective tissues	MA:0002887	->	adult_gene:blood vessel	adult	gene	blood vessel	MA:0000060	cardiovascular system	MA:0000010	539	22	3	0.00556586	0.136364	0.04	10	15	0.00166976	0.3	0.2	0.67583	0.89945	0.170162	0.0460228	10.78	3/539=0.00556586270871985	0.00631316	0.0478311	adult_gene:blood vessel	2.3	84
r0140	adult_gene:brown adipose tissue	adult	gene	brown adipose tissue	MA:0000057	set of connective tissues	MA:0002887	->	adult_gene:bone	adult	gene	bone	MA:0001459	musculoskeletal system	MA:0002418	283	30	6	0.0212014	0.2	0.0493827	9	27	0.0141343	0.666667	0.222222	0.152447	0.578282	0.816881	0.23786	6.98765	6/283=0.0212014134275618	0.00179622	0.018148	adult_gene:brown adipose tissue	2.2	104
r0141	adult_gene:brown adipose tissue	adult	gene	brown adipose tissue	MA:0000057	set of connective tissues	MA:0002887	->	adult_gene:brain	adult	gene	brain	MA:0000168	nervous system	MA:0000016	637	88	10	0.0156986	0.113636	0.0128205	20	78	0.00784929	0.5	0.128205	0.00998609	0.155209	2.0006	0.809084	4.08333	10/637=0.0156985871271586	0.00129892	0.0140397	adult_gene:brown adipose tissue	2.2	104
r0142	adult_gene:brown adipose tissue	adult	gene	brown adipose tissue	MA:0000057	set of connective tissues	MA:0002887	->	adult_gene:brainstem	adult	gene	brainstem	MA:0000169	nervous system	MA:0000016	527	57	9	0.0170778	0.157895	0.0321429	10	56	0.01537	0.9	0.160714	0.00365552	0.113551	2.43705	0.94481	8.46964	9/527=0.0170777988614801	4.49816e-05	0.000799583	adult_gene:brainstem	2.2	100
r0143	adult_gene:brown adipose tissue	adult	gene	brown adipose tissue	MA:0000057	set of connective tissues	MA:0002887	->	adult_gene:cartilage tissue	adult	gene	cartilage tissue	MA:0000104	set of connective tissues	MA:0002887	511	46	8	0.0156556	0.173913	0.0395062	9	45	0.0139161	0.888889	0.177778	0.0163793	0.188726	1.7857	0.724169	10.0938	8/511=0.0156555772994129	4.04826e-05	0.00072642	adult_gene:brown adipose tissue	2.2	104
r0144	adult_gene:brown adipose tissue	adult	gene	brown adipose tissue	MA:0000057	set of connective tissues	MA:0002887	->	adult_gene:cerebellum	adult	gene	cerebellum	MA:0000198	nervous system	MA:0000016	706	95	19	0.0269122	0.2	0.0194572	21	93	0.0243491	0.904762	0.204301	0.000259579	0.0247667	3.58573	1.60613	6.86841	19/706=0.0269121813031161	6.90574e-08	2.3759e-06	adult_gene:brown adipose tissue	2.2	104
r0145	adult_gene:brown adipose tissue	adult	gene	brown adipose tissue	MA:0000057	set of connective tissues	MA:0002887	->	adult_gene:cerebral cortex	adult	gene	cerebral cortex	MA:0000185	nervous system	MA:0000016	529	55	10	0.0189036	0.181818	0.0363636	10	55	0.0189036	1	0.181818	0.00480618	0.123521	2.3182	0.908258	9.61818	10/529=0.0189035916824197	8.28352e-06	0.000183104	adult_gene:brown adipose tissue	2.2	104
r0146	adult_gene:brown adipose tissue	adult	gene	brown adipose tissue	MA:0000057	set of connective tissues	MA:0002887	->	adult_gene:diaphragm	adult	gene	diaphragm	MA:0001904	respiratory system|musculoskeletal system	MA:0000327|MA:0002418	202	20	8	0.039604	0.4	0.0820513	13	15	0.0243717	0.615385	0.533333	1	0.89945	0	0.0460228	8.28718	8/202=0.0396039603960396	0.000199447	0.00291147	adult_gene:brown adipose tissue	2.2	104
r0147	adult_gene:brown adipose tissue	adult	gene	brown adipose tissue	MA:0000057	set of connective tissues	MA:0002887	->	adult_gene:esophagus	adult	gene	esophagus	MA:0000352	digestive system	MA:0002431	491	51	14	0.0285132	0.27451	0.0311111	20	45	0.0199593	0.7	0.311111	0.101269	0.474217	0.994522	0.324023	7.63778	14/491=0.0285132382892057	1.0103e-06	2.40438e-05	adult_gene:esophagus	2.3	114
r0148	adult_gene:brown adipose tissue	adult	gene	brown adipose tissue	MA:0000057	set of connective tissues	MA:0002887	->	adult_gene:eye	adult	gene	eye	MA:0000261	sensory organ system	MA:0002442	441	27	8	0.0181406	0.296296	0.057971	12	23	0.0120937	0.666667	0.347826	0.359587	0.771014	0.444197	0.112938	12.7826	8/441=0.018140589569161	8.29489e-06	0.000125845	adult_gene:eye	2.6	66
r0149	adult_gene:brown adipose tissue	adult	gene	brown adipose tissue	MA:0000057	set of connective tissues	MA:0002887	->	adult_gene:gall bladder	adult	gene	gall bladder	MA:0000356	digestive system	MA:0002431	212	27	7	0.0330189	0.259259	0.0622222	9	25	0.0256813	0.777778	0.28	0.178112	0.619815	0.749308	0.207738	6.59556	7/212=0.0330188679245283	0.00136613	0.0145887	adult_gene:brown adipose tissue	2.2	104
r0150	adult_gene:brown adipose tissue	adult	gene	brown adipose tissue	MA:0000057	set of connective tissues	MA:0002887	->	adult_gene:gonadal fat pad	adult	gene	gonadal fat pad	MA:0002547	set of connective tissues	MA:0002887	200	17	9	0.045	0.529412	0.107143	12	14	0.03375	0.75	0.642857	1	0.89945	0	0.0460228	10.7143	9/200=0.045	2.308e-05	0.000539097	adult_gene:gonadal fat pad	2	18
r0151	adult_gene:brown adipose tissue	adult	gene	brown adipose tissue	MA:0000057	set of connective tissues	MA:0002887	->	adult_gene:heart	adult	gene	heart	MA:0000072	cardiovascular system	MA:0000010	384	42	9	0.0234375	0.214286	0.047619	9	42	0.0234375	1	0.214286	0.0120548	0.165835	1.91884	0.780324	9.14286	9/384=0.0234375	3.81823e-05	0.000690223	adult_gene:brown adipose tissue	2.2	104
r0152	adult_gene:brown adipose tissue	adult	gene	brown adipose tissue	MA:0000057	set of connective tissues	MA:0002887	->	adult_gene:hippocampus	adult	gene	hippocampus	MA:0000191	nervous system	MA:0000016	527	57	9	0.0170778	0.157895	0.0321429	10	56	0.01537	0.9	0.160714	0.00365552	0.113551	2.43705	0.94481	8.46964	9/527=0.0170777988614801	4.49816e-05	0.000732507	adult_gene:hippocampus	2.3	102
r0153	adult_gene:brown adipose tissue	adult	gene	brown adipose tissue	MA:0000057	set of connective tissues	MA:0002887	->	adult_gene:hypothalamus	adult	gene	hypothalamus	MA:0000173	nervous system	MA:0000016	529	53	10	0.0189036	0.188679	0.0377358	10	53	0.0189036	1	0.188679	0.00508693	0.127748	2.29354	0.893646	9.98113	10/529=0.0189035916824197	6.30336e-06	0.000143017	adult_gene:brown adipose tissue	2.2	104
r0154	adult_gene:brown adipose tissue	adult	gene	brown adipose tissue	MA:0000057	set of connective tissues	MA:0002887	->	adult_gene:kidney	adult	gene	kidney	MA:0000368	urinary system	MA:0000325	697	74	9	0.0129125	0.121622	0.0142857	20	63	0.00581062	0.45	0.142857	0.0425279	0.307114	1.37133	0.5127	4.97857	9/697=0.0129124820659971	0.00060148	0.00742283	adult_gene:brown adipose tissue	2.2	104
r0155	adult_gene:brown adipose tissue	adult	gene	brown adipose tissue	MA:0000057	set of connective tissues	MA:0002887	->	adult_gene:large intestine	adult	gene	large intestine	MA:0000333	digestive system	MA:0002431	473	32	6	0.012685	0.1875	0.045977	9	29	0.00845666	0.666667	0.206897	0.145612	0.564631	0.836802	0.248235	10.8736	6/473=0.0126849894291755	0.000201097	0.00292555	adult_gene:brown adipose tissue	2.2	104
r0156	adult_gene:brown adipose tissue	adult	gene	brown adipose tissue	MA:0000057	set of connective tissues	MA:0002887	->	adult_gene:liver	adult	gene	liver	MA:0000358	digestive system	MA:0002431	485	35	12	0.0247423	0.342857	0.045977	18	29	0.0164948	0.666667	0.413793	0.447402	0.838669	0.349302	0.0764094	11.1494	12/485=0.0247422680412371	2.14845e-07	4.85813e-06	adult_gene:liver	2.5	88
r0157	adult_gene:brown adipose tissue	adult	gene	brown adipose tissue	MA:0000057	set of connective tissues	MA:0002887	->	adult_gene:lower urinary tract	adult	gene	lower urinary tract	MA:0002636	urinary system	MA:0000325	280	47	8	0.0285714	0.170213	0.0355556	10	45	0.0228571	0.8	0.177778	0.0194355	0.199652	1.7114	0.699726	4.97778	8/280=0.0285714285714286	0.00247256	0.0236379	adult_gene:brown adipose tissue	2.2	104
r0158	adult_gene:brown adipose tissue	adult	gene	brown adipose tissue	MA:0000057	set of connective tissues	MA:0002887	->	adult_gene:lung	adult	gene	lung	MA:0000415	respiratory system	MA:0000327	591	61	18	0.0304569	0.295082	0.0305085	20	59	0.0274112	0.9	0.305085	0.0111689	0.158743	1.95199	0.799306	9.01525	18/591=0.0304568527918782	6.33038e-09	3.35494e-07	adult_gene:lung	2	100
r0159	adult_gene:brown adipose tissue	adult	gene	brown adipose tissue	MA:0000057	set of connective tissues	MA:0002887	->	adult_gene:lymph node	adult	gene	lymph node	MA:0000139	immune system	MA:0002711	339	13	3	0.00884956	0.230769	0.09375	8	8	0.00331858	0.375	0.375	1	0.89945	0	0.0460228	15.8906	3/339=0.00884955752212389	0.00313089	0.0215385	adult_gene:lymph node	2.6	78
r0160	adult_gene:brown adipose tissue	adult	gene	brown adipose tissue	MA:0000057	set of connective tissues	MA:0002887	->	adult_gene:midbrain	adult	gene	midbrain	MA:0000207	nervous system	MA:0000016	436	76	12	0.0275229	0.157895	0.0246154	13	75	0.0254058	0.923077	0.16	0.000633916	0.048876	3.19797	1.3109	5.36615	12/436=0.0275229357798165	0.000139687	0.00130846	adult_gene:midbrain	2.8	80
r0161	adult_gene:brown adipose tissue	adult	gene	brown adipose tissue	MA:0000057	set of connective tissues	MA:0002887	->	adult_gene:olfactory lobe	adult	gene	olfactory lobe	MA:0002413	nervous system	MA:0000016	707	100	19	0.0268741	0.19	0.0184645	21	98	0.0243147	0.904762	0.193878	0.000182467	0.0240919	3.73881	1.61813	6.52721	19/707=0.0268741159830269	1.321e-07	3.91483e-06	adult_gene:olfactory lobe	2.3	102
r0162	adult_gene:brown adipose tissue	adult	gene	brown adipose tissue	MA:0000057	set of connective tissues	MA:0002887	->	adult_gene:ovary	adult	gene	ovary	MA:0000384	reproductive system	MA:0000326	508	57	13	0.0255906	0.22807	0.0268318	19	51	0.0175093	0.684211	0.254902	0.0506435	0.330812	1.29548	0.480418	6.81527	13/508=0.0255905511811024	5.85906e-06	0.000133489	adult_gene:brown adipose tissue	2.2	104
r0163	adult_gene:brown adipose tissue	adult	gene	brown adipose tissue	MA:0000057	set of connective tissues	MA:0002887	->	adult_gene:oviduct	adult	gene	oviduct	MA:0000385	reproductive system	MA:0000326	652	81	11	0.0168712	0.135802	0.0147552	21	71	0.00883728	0.52381	0.15493	0.016754	0.188726	1.77588	0.724169	4.81019	11/652=0.0168711656441718	0.000247311	0.00277654	adult_gene:oviduct	2.5	108
r0164	adult_gene:brown adipose tissue	adult	gene	brown adipose tissue	MA:0000057	set of connective tissues	MA:0002887	->	adult_gene:pancreas	adult	gene	pancreas	MA:0000120	trunk	MA:0000004	573	53	16	0.0279232	0.301887	0.0348584	18	51	0.0248206	0.888889	0.313725	0.0239977	0.227339	1.61983	0.643325	9.98693	16/573=0.0279232111692845	1.22716e-08	4.2636e-07	adult_gene:pancreas	2.4	98
r0165	adult_gene:brown adipose tissue	adult	gene	brown adipose tissue	MA:0000057	set of connective tissues	MA:0002887	->	adult_gene:parathyroid gland	adult	gene	parathyroid gland	MA:0000128	endocrine system	MA:0000012	453	55	6	0.013245	0.109091	0.0150376	19	42	0.00418264	0.315789	0.142857	0.317795	0.747823	0.497853	0.126201	3.40602	6/453=0.0132450331125828	0.0205239	0.0997147	adult_gene:parathyroid gland	2.5	84
r0166	adult_gene:brown adipose tissue	adult	gene	brown adipose tissue	MA:0000057	set of connective tissues	MA:0002887	->	adult_gene:penis	adult	gene	penis	MA:0000408	reproductive system	MA:0000326	201	23	7	0.0348259	0.304348	0.0633484	13	17	0.0187524	0.538462	0.411765	0.752019	0.89945	0.123771	0.0460228	6.36652	7/201=0.0348258706467662	0.00141773	0.0111464	adult_gene:penis	2.6	40
r0167	adult_gene:brown adipose tissue	adult	gene	brown adipose tissue	MA:0000057	set of connective tissues	MA:0002887	->	adult_gene:peripheral nervous system	adult	gene	peripheral nervous system	MA:0000218	nervous system	MA:0000016	538	48	10	0.0185874	0.208333	0.0416667	10	48	0.0185874	1	0.208333	0.00683898	0.140945	2.16501	0.85095	11.2083	10/538=0.0185873605947955	2.63048e-06	6.43101e-05	adult_gene:brown adipose tissue	2.2	104
r0168	adult_gene:brown adipose tissue	adult	gene	brown adipose tissue	MA:0000057	set of connective tissues	MA:0002887	->	adult_gene:pituitary gland	adult	gene	pituitary gland	MA:0000176	nervous system	MA:0000016	695	64	13	0.018705	0.203125	0.0221088	21	56	0.0115793	0.619048	0.232143	0.052246	0.33634	1.28195	0.473222	7.68282	13/695=0.018705035971223	1.31135e-06	2.81196e-05	adult_gene:pituitary gland	2.4	114
r0169	adult_gene:brown adipose tissue	adult	gene	brown adipose tissue	MA:0000057	set of connective tissues	MA:0002887	->	adult_gene:prostate gland	adult	gene	prostate gland	MA:0000404	exocrine system|reproductive system	MA:0002411|MA:0000326	373	54	8	0.0214477	0.148148	0.0195838	19	43	0.00903062	0.421053	0.186047	0.237443	0.679803	0.624441	0.167617	3.65239	8/373=0.0214477211796247	0.00705384	0.0542646	adult_gene:brown adipose tissue	2.2	104
r0170	adult_gene:brown adipose tissue	adult	gene	brown adipose tissue	MA:0000057	set of connective tissues	MA:0002887	->	adult_gene:sciatic nerve	adult	gene	sciatic nerve	MA:0001172	nervous system	MA:0000016	201	19	7	0.0348259	0.368421	0.0828402	13	13	0.0187524	0.538462	0.538462	1	0.89945	0	0.0460228	8.32544	7/201=0.0348258706467662	0.00043685	0.0041119	adult_gene:sciatic nerve	2.6	28
r0171	adult_gene:brown adipose tissue	adult	gene	brown adipose tissue	MA:0000057	set of connective tissues	MA:0002887	->	adult_gene:skeletal muscle tissue	adult	gene	skeletal muscle tissue	MA:0002439	musculoskeletal system	MA:0002418	497	33	13	0.0261569	0.393939	0.05	20	26	0.017002	0.65	0.5	0.629699	0.89945	0.200867	0.0460228	12.425	13/497=0.0261569416498994	2.73463e-08	8.83043e-07	adult_gene:skeletal muscle tissue	2.4	98
r0172	adult_gene:brown adipose tissue	adult	gene	brown adipose tissue	MA:0000057	set of connective tissues	MA:0002887	->	adult_gene:skin	adult	gene	skin	MA:0000151	integumental system	MA:0000014	539	63	18	0.0333952	0.285714	0.0295082	20	61	0.0300557	0.9	0.295082	0.0100638	0.155209	1.99724	0.809084	7.95246	18/539=0.0333951762523191	3.38999e-08	1.27703e-06	adult_gene:brown adipose tissue	2.2	104
r0173	adult_gene:brown adipose tissue	adult	gene	brown adipose tissue	MA:0000057	set of connective tissues	MA:0002887	->	adult_gene:spinal cord	adult	gene	spinal cord	MA:0000216	nervous system	MA:0000016	575	99	18	0.0313043	0.181818	0.0185567	20	97	0.0281739	0.9	0.185567	0.000261459	0.0247667	3.5826	1.60613	5.33505	18/575=0.031304347826087	3.40291e-06	8.13303e-05	adult_gene:brown adipose tissue	2.2	104
r0174	adult_gene:brown adipose tissue	adult	gene	brown adipose tissue	MA:0000057	set of connective tissues	MA:0002887	->	adult_gene:spleen	adult	gene	spleen	MA:0000141	immune system	MA:0002711	397	29	11	0.0277078	0.37931	0.0654762	12	28	0.0253988	0.916667	0.392857	0.170096	0.60834	0.769307	0.215854	12.997	11/397=0.0277078085642317	3.37048e-07	5.2207e-06	adult_gene:spleen	3	80
r0175	adult_gene:brown adipose tissue	adult	gene	brown adipose tissue	MA:0000057	set of connective tissues	MA:0002887	->	adult_gene:stomach	adult	gene	stomach	MA:0000353	digestive system	MA:0002431	693	40	6	0.00865801	0.15	0.0230769	20	26	0.0025974	0.3	0.230769	0.75173	0.89945	0.123938	0.0460228	7.99615	6/693=0.00865800865800866	0.0004845	0.00616473	adult_gene:brown adipose tissue	2.2	104
r0176	adult_gene:brown adipose tissue	adult	gene	brown adipose tissue	MA:0000057	set of connective tissues	MA:0002887	->	adult_gene:striatum	adult	gene	striatum	MA:0000891	nervous system	MA:0000016	478	59	10	0.0209205	0.169492	0.0338983	10	59	0.0209205	1	0.169492	0.00185322	0.0853351	2.73207	1.06887	8.10169	10/478=0.0209205020920502	3.05431e-05	0.000564692	adult_gene:brown adipose tissue	2.2	104
r0177	adult_gene:brown adipose tissue	adult	gene	brown adipose tissue	MA:0000057	set of connective tissues	MA:0002887	->	adult_gene:testis	adult	gene	testis	MA:0000411	reproductive system	MA:0000326	634	182	16	0.0252366	0.0879121	0.00987654	18	180	0.0224325	0.888889	0.0888889	1.9716e-07	0.000130732	6.70518	3.88362	3.13086	16/634=0.0252365930599369	0.00159523	0.0165585	adult_gene:brown adipose tissue	2.2	104
r0178	adult_gene:brown adipose tissue	adult	gene	brown adipose tissue	MA:0000057	set of connective tissues	MA:0002887	->	adult_gene:thymus	adult	gene	thymus	MA:0000142	immune system	MA:0002711	516	41	12	0.0232558	0.292683	0.0371517	19	34	0.0146879	0.631579	0.352941	0.316847	0.747823	0.49915	0.126201	9.58514	12/516=0.0232558139534884	6.69644e-07	1.66028e-05	adult_gene:thymus	2.3	90
r0179	adult_gene:brown adipose tissue	adult	gene	brown adipose tissue	MA:0000057	set of connective tissues	MA:0002887	->	adult_gene:thyroid gland	adult	gene	thyroid gland	MA:0000129	endocrine system	MA:0000012	626	50	8	0.0127796	0.16	0.0222222	18	40	0.0056798	0.444444	0.2	0.236263	0.678799	0.626605	0.168259	6.95556	8/626=0.012779552715655	0.000179224	0.00265028	adult_gene:brown adipose tissue	2.2	104
r0180	adult_gene:brown adipose tissue	adult	gene	brown adipose tissue	MA:0000057	set of connective tissues	MA:0002887	->	adult_gene:trachea	adult	gene	trachea	MA:0000441	respiratory system	MA:0000327	600	70	17	0.0283333	0.242857	0.0253731	20	67	0.0240833	0.85	0.253731	0.00763763	0.146863	2.11704	0.833087	7.61194	17/600=0.0283333333333333	9.72165e-08	3.22758e-06	adult_gene:brown adipose tissue	2.2	104
r0181	adult_gene:brown adipose tissue	adult	gene	brown adipose tissue	MA:0000057	set of connective tissues	MA:0002887	->	adult_gene:trigeminal V nerve	adult	gene	trigeminal V nerve	MA:0001100	nervous system	MA:0000016	306	59	10	0.0326797	0.169492	0.0198413	21	48	0.0155618	0.47619	0.208333	0.118258	0.507239	0.927169	0.294787	3.03571	10/306=0.0326797385620915	0.0145713	0.0933039	adult_gene:brown adipose tissue	2.2	104
r0182	adult_gene:brown adipose tissue	adult	gene	brown adipose tissue	MA:0000057	set of connective tissues	MA:0002887	->	adult_gene:urinary bladder	adult	gene	urinary bladder	MA:0000380	urinary system	MA:0000325	318	29	10	0.0314465	0.344828	0.0591716	13	26	0.0241896	0.769231	0.384615	0.264852	0.705287	0.576997	0.151634	9.40828	10/318=0.0314465408805031	1.09388e-05	0.000137552	adult_gene:urinary bladder	2.8	64
r0183	adult_gene:brown adipose tissue	adult	gene	brown adipose tissue	MA:0000057	set of connective tissues	MA:0002887	->	adult_gene:uterus	adult	gene	uterus	MA:0000389	reproductive system	MA:0000326	599	44	7	0.0116861	0.159091	0.0230263	19	32	0.00430542	0.368421	0.21875	0.539216	0.89945	0.268237	0.0460228	6.89638	7/599=0.011686143572621	0.000429662	0.0055546	adult_gene:brown adipose tissue	2.2	104
r0184	adult_gene:brown adipose tissue	adult	gene	brown adipose tissue	MA:0000057	set of connective tissues	MA:0002887	->	adult_gene:vesicular gland	adult	gene	vesicular gland	MA:0000405	reproductive system	MA:0000326	185	23	9	0.0486486	0.391304	0.075	12	20	0.0364865	0.75	0.45	0.551396	0.89945	0.258536	0.0460228	6.9375	9/185=0.0486486486486487	0.000283164	0.00282819	adult_gene:vesicular gland	2.6	26
r0185	adult_gene:cartilage tissue	adult	gene	cartilage tissue	MA:0000104	set of connective tissues	MA:0002887	->	adult_gene:brain	adult	gene	brain	MA:0000168	nervous system	MA:0000016	511	71	44	0.0861057	0.619718	0.0279365	45	70	0.0841922	0.977778	0.628571	0.15344	0.58006	0.81406	0.236527	7.13778	44/511=0.086105675146771	9.47544e-15	1.88303e-12	adult_gene:brain	2.1	102
r0186	adult_gene:cartilage tissue	adult	gene	cartilage tissue	MA:0000104	set of connective tissues	MA:0002887	->	adult_gene:brainstem	adult	gene	brainstem	MA:0000169	nervous system	MA:0000016	536	59	39	0.0727612	0.661017	0.0327044	45	53	0.0630597	0.866667	0.735849	0.649514	0.89945	0.187412	0.0460228	8.76478	39/536=0.0727611940298507	1.17849e-15	2.95745e-13	adult_gene:brainstem	2.2	100
r0187	adult_gene:cartilage tissue	adult	gene	cartilage tissue	MA:0000104	set of connective tissues	MA:0002887	->	adult_gene:cerebellum	adult	gene	cerebellum	MA:0000198	nervous system	MA:0000016	534	57	34	0.0636704	0.596491	0.032882	44	47	0.0491999	0.772727	0.723404	0.87352	0.89945	0.0587272	0.0460228	8.7795	34/534=0.0636704119850187	3.50031e-14	5.87668e-12	adult_gene:cartilage tissue	2.1	102
r0188	adult_gene:cartilage tissue	adult	gene	cartilage tissue	MA:0000104	set of connective tissues	MA:0002887	->	adult_gene:cerebral cortex	adult	gene	cerebral cortex	MA:0000185	nervous system	MA:0000016	537	59	37	0.0689013	0.627119	0.032244	45	51	0.0566522	0.822222	0.72549	0.757411	0.89945	0.120669	0.0460228	8.65752	37/537=0.068901303538175	5.7564e-15	1.25963e-12	adult_gene:cartilage tissue	2.1	102
r0189	adult_gene:cartilage tissue	adult	gene	cartilage tissue	MA:0000104	set of connective tissues	MA:0002887	->	adult_gene:heart	adult	gene	heart	MA:0000072	cardiovascular system	MA:0000010	369	41	32	0.0867209	0.780488	0.0484848	33	40	0.084093	0.969697	0.8	0.609923	0.89945	0.214725	0.0460228	8.94545	32/369=0.0867208672086721	8.09151e-13	9.60881e-11	adult_gene:cartilage tissue	2.1	102
r0190	adult_gene:cartilage tissue	adult	gene	cartilage tissue	MA:0000104	set of connective tissues	MA:0002887	->	adult_gene:hippocampus	adult	gene	hippocampus	MA:0000191	nervous system	MA:0000016	535	60	38	0.071028	0.633333	0.0318658	45	53	0.0599792	0.844444	0.716981	0.647319	0.89945	0.188882	0.0460228	8.52411	38/535=0.0710280373831776	4.22715e-15	8.14864e-13	adult_gene:hippocampus	2.3	102
r0191	adult_gene:cartilage tissue	adult	gene	cartilage tissue	MA:0000104	set of connective tissues	MA:0002887	->	adult_gene:hypothalamus	adult	gene	hypothalamus	MA:0000173	nervous system	MA:0000016	537	57	37	0.0689013	0.649123	0.0335601	45	49	0.0566522	0.822222	0.755102	0.876612	0.89945	0.0571927	0.0460228	9.01088	37/537=0.068901303538175	2.47777e-15	6.43402e-13	adult_gene:cartilage tissue	2.1	102
r0192	adult_gene:cartilage tissue	adult	gene	cartilage tissue	MA:0000104	set of connective tissues	MA:0002887	->	adult_gene:kidney	adult	gene	kidney	MA:0000368	urinary system	MA:0000325	504	63	43	0.0853175	0.68254	0.0313297	45	61	0.0815256	0.955556	0.704918	0.311498	0.741906	0.506545	0.129651	7.89508	43/504=0.0853174603174603	1.60134e-15	4.27212e-13	adult_gene:cartilage tissue	2.1	102
r0193	adult_gene:cartilage tissue	adult	gene	cartilage tissue	MA:0000104	set of connective tissues	MA:0002887	->	adult_gene:lower urinary tract	adult	gene	lower urinary tract	MA:0002636	urinary system	MA:0000325	309	53	36	0.116505	0.679245	0.0363636	44	45	0.0953222	0.818182	0.8	1	0.89945	0	0.0460228	5.61818	36/309=0.116504854368932	7.7476e-10	4.58622e-08	adult_gene:cartilage tissue	2.1	102
r0194	adult_gene:cartilage tissue	adult	gene	cartilage tissue	MA:0000104	set of connective tissues	MA:0002887	->	adult_gene:midbrain	adult	gene	midbrain	MA:0000207	nervous system	MA:0000016	231	5	4	0.017316	0.8	0.4	4	5	0.017316	1	0.8	1	0.89945	0	0.0460228	46.2	4/231=0.0173160173160173	5.72179e-05	0.000587607	adult_gene:midbrain	2.8	80
r0195	adult_gene:cartilage tissue	adult	gene	cartilage tissue	MA:0000104	set of connective tissues	MA:0002887	->	adult_gene:olfactory lobe	adult	gene	olfactory lobe	MA:0002413	nervous system	MA:0000016	536	59	37	0.0690299	0.627119	0.032244	45	51	0.0567579	0.822222	0.72549	0.757411	0.89945	0.120669	0.0460228	8.64139	37/536=0.0690298507462687	6.05341e-15	1.07302e-12	adult_gene:olfactory lobe	2.3	102
r0196	adult_gene:cartilage tissue	adult	gene	cartilage tissue	MA:0000104	set of connective tissues	MA:0002887	->	adult_gene:oviduct	adult	gene	oviduct	MA:0000385	reproductive system	MA:0000326	490	55	39	0.0795918	0.709091	0.0353741	45	49	0.0689796	0.866667	0.795918	0.878347	0.89945	0.0563339	0.0460228	8.66667	39/490=0.0795918367346939	2.67332e-15	4.6201e-13	adult_gene:oviduct	2.5	108
r0197	adult_gene:cartilage tissue	adult	gene	cartilage tissue	MA:0000104	set of connective tissues	MA:0002887	->	adult_gene:peripheral nervous system	adult	gene	peripheral nervous system	MA:0000218	nervous system	MA:0000016	544	55	35	0.0643382	0.636364	0.0345679	45	45	0.0500408	0.777778	0.777778	1	0.89945	0	0.0460228	9.40247	35/544=0.0643382352941176	3.94787e-15	9.37632e-13	adult_gene:cartilage tissue	2.1	102
r0198	adult_gene:cartilage tissue	adult	gene	cartilage tissue	MA:0000104	set of connective tissues	MA:0002887	->	adult_gene:prostate gland	adult	gene	prostate gland	MA:0000404	exocrine system|reproductive system	MA:0002411|MA:0000326	200	55	25	0.125	0.454545	0.0314268	37	43	0.0844595	0.675676	0.581395	0.720366	0.89945	0.142447	0.0460228	3.14268	25/200=0.125	0.000284811	0.00444097	adult_gene:cartilage tissue	2.1	102
r0199	adult_gene:cartilage tissue	adult	gene	cartilage tissue	MA:0000104	set of connective tissues	MA:0002887	->	adult_gene:spinal cord	adult	gene	spinal cord	MA:0000216	nervous system	MA:0000016	477	57	39	0.081761	0.684211	0.0339869	45	51	0.0708595	0.866667	0.764706	0.760687	0.89945	0.118794	0.0460228	8.10588	39/477=0.0817610062893082	1.33005e-14	2.49854e-12	adult_gene:cartilage tissue	2.1	102
r0200	adult_gene:cartilage tissue	adult	gene	cartilage tissue	MA:0000104	set of connective tissues	MA:0002887	->	adult_gene:striatum	adult	gene	striatum	MA:0000891	nervous system	MA:0000016	498	60	40	0.0803213	0.666667	0.0323232	45	55	0.0713967	0.888889	0.727273	0.549382	0.89945	0.260125	0.0460228	8.04848	40/498=0.0803212851405622	6.50525e-15	1.37611e-12	adult_gene:cartilage tissue	2.1	102
r0201	adult_gene:cartilage tissue	adult	gene	cartilage tissue	MA:0000104	set of connective tissues	MA:0002887	->	adult_gene:testis	adult	gene	testis	MA:0000411	reproductive system	MA:0000326	526	107	45	0.0855513	0.420561	0.0186916	45	107	0.0855513	1	0.420561	0.00235971	0.100299	2.62714	0.998704	4.91589	45/526=0.0855513307984791	4.02373e-11	2.77992e-09	adult_gene:testis	2.2	88
r0202	adult_gene:cartilage tissue	adult	gene	cartilage tissue	MA:0000104	set of connective tissues	MA:0002887	->	adult_trait:abnormal circulating alkaline phosphatase level	adult	trait	abnormal circulating alkaline phosphatase level	MP:0000202	homeostasis/metabolism phenotype	MP:0005376	344	26	4	0.0116279	0.153846	0.037037	12	18	0.00387597	0.333333	0.222222	0.698446	0.89945	0.155867	0.0460228	6.37037	4/344=0.0116279069767442	0.00991501	0.07687	adult_gene:cartilage tissue	2.1	102
r0203	adult_gene:cartilage tissue	adult	gene	cartilage tissue	MA:0000104	set of connective tissues	MA:0002887	->	adult_trait:abnormal mean corpuscular volume	adult	trait	abnormal mean corpuscular volume	MP:0000226	hematopoietic system phenotype	MP:0005397	297	20	4	0.013468	0.2	0.0625	8	16	0.00673401	0.5	0.25	0.432509	0.829793	0.364005	0.0810303	9.28125	4/297=0.0134680134680135	0.00379178	0.0368309	adult_gene:cartilage tissue	2.1	102
r0204	adult_gene:cartilage tissue	adult	gene	cartilage tissue	MA:0000104	set of connective tissues	MA:0002887	->	adult_trait:abnormal startle reflex	adult	trait	abnormal startle reflex	MP:0001486	behavior/neurological phenotype	MP:0005386	402	23	3	0.00746269	0.130435	0.0451128	7	19	0.00319829	0.428571	0.157895	0.346148	0.765709	0.460738	0.115936	9.06767	3/402=0.00746268656716418	0.0110069	0.0760447	adult_trait:abnormal startle reflex	2.2	54
r0205	adult_gene:cerebellum	adult	gene	cerebellum	MA:0000198	nervous system	MA:0000016	->	adult_gene:brainstem	adult	gene	brainstem	MA:0000169	nervous system	MA:0000016	560	58	47	0.0839286	0.810345	0.0341818	50	55	0.0788929	0.94	0.854545	0.777326	0.89945	0.109397	0.0460228	9.57091	47/560=0.0839285714285714	4.67799e-19	3.62858e-16	adult_gene:brainstem	2.2	100
r0206	adult_gene:cerebellum	adult	gene	cerebellum	MA:0000198	nervous system	MA:0000016	->	adult_gene:cerebral cortex	adult	gene	cerebral cortex	MA:0000185	nervous system	MA:0000016	562	61	44	0.0782918	0.721311	0.032	50	55	0.0688968	0.88	0.8	0.773748	0.89945	0.111401	0.0460228	8.992	44/562=0.0782918149466192	1.61414e-17	8.98166e-15	adult_gene:cerebellum	2.1	110
r0207	adult_gene:cerebellum	adult	gene	cerebellum	MA:0000198	nervous system	MA:0000016	->	adult_gene:heart	adult	gene	heart	MA:0000072	cardiovascular system	MA:0000010	375	42	32	0.0853333	0.761905	0.0473023	33	41	0.0827475	0.969697	0.780488	0.608581	0.89945	0.215681	0.0460228	8.86918	32/375=0.0853333333333333	8.62692e-13	1.01212e-10	adult_gene:cerebellum	2.1	110
r0208	adult_gene:cerebellum	adult	gene	cerebellum	MA:0000198	nervous system	MA:0000016	->	adult_gene:hippocampus	adult	gene	hippocampus	MA:0000191	nervous system	MA:0000016	561	62	44	0.0784314	0.709677	0.0314286	50	56	0.0690196	0.88	0.785714	0.773182	0.89945	0.111718	0.0460228	8.81571	44/561=0.0784313725490196	2.65327e-17	1.07677e-14	adult_gene:hippocampus	2.3	102
r0209	adult_gene:cerebellum	adult	gene	cerebellum	MA:0000198	nervous system	MA:0000016	->	adult_gene:hypothalamus	adult	gene	hypothalamus	MA:0000173	nervous system	MA:0000016	562	58	45	0.0800712	0.775862	0.0339623	50	53	0.0720641	0.9	0.849057	0.885733	0.89945	0.0526973	0.0460228	9.5434	45/562=0.0800711743772242	1.89934e-18	1.233e-15	adult_gene:cerebellum	2.1	110
r0210	adult_gene:cerebellum	adult	gene	cerebellum	MA:0000198	nervous system	MA:0000016	->	adult_gene:midbrain	adult	gene	midbrain	MA:0000207	nervous system	MA:0000016	437	76	50	0.114416	0.657895	0.0261438	51	75	0.112173	0.980392	0.666667	0.178433	0.619815	0.748525	0.207738	5.71242	50/437=0.11441647597254	2.83411e-13	1.96576e-11	adult_gene:midbrain	2.8	80
r0211	adult_gene:cerebellum	adult	gene	cerebellum	MA:0000198	nervous system	MA:0000016	->	adult_gene:olfactory lobe	adult	gene	olfactory lobe	MA:0002413	nervous system	MA:0000016	740	115	76	0.102703	0.66087	0.0166776	93	98	0.0839291	0.817204	0.77551	0.82854	0.89945	0.0816867	0.0460228	6.17073	76/740=0.102702702702703	3.06242e-21	3.9761e-18	adult_gene:cerebellum	2.1	110
r0212	adult_gene:cerebellum	adult	gene	cerebellum	MA:0000198	nervous system	MA:0000016	->	adult_gene:spinal cord	adult	gene	spinal cord	MA:0000216	nervous system	MA:0000016	575	114	74	0.128696	0.649123	0.0167667	91	97	0.104654	0.813187	0.762887	0.826188	0.89945	0.082921	0.0460228	4.82044	74/575=0.128695652173913	5.31531e-16	1.61745e-13	adult_gene:cerebellum	2.1	110
r0213	adult_gene:cerebellum	adult	gene	cerebellum	MA:0000198	nervous system	MA:0000016	->	adult_gene:striatum	adult	gene	striatum	MA:0000891	nervous system	MA:0000016	511	63	46	0.0900196	0.730159	0.0311864	50	59	0.082818	0.92	0.779661	0.573876	0.89945	0.241182	0.0460228	7.96814	46/511=0.0900195694716243	1.84051e-16	6.63785e-14	adult_gene:cerebellum	2.1	110
r0214	adult_gene:cerebellum	adult	gene	cerebellum	MA:0000198	nervous system	MA:0000016	->	adult_gene:testis	adult	gene	testis	MA:0000411	reproductive system	MA:0000326	653	189	75	0.114855	0.396825	0.00992063	84	180	0.102549	0.892857	0.416667	0.00033875	0.0306	3.47012	1.51428	3.23909	75/653=0.114854517611026	1.70279e-10	1.18015e-08	adult_gene:cerebellum	2.1	110
r0215	adult_gene:cerebral cortex	adult	gene	cerebral cortex	MA:0000185	nervous system	MA:0000016	->	adult_gene:brain	adult	gene	brain	MA:0000168	nervous system	MA:0000016	539	79	56	0.103896	0.708861	0.0253165	56	79	0.103896	1	0.708861	0.200336	0.63876	0.698242	0.194662	6.82278	56/539=0.103896103896104	3.62201e-17	1.64046e-14	adult_gene:brain	2.1	102
r0216	adult_gene:cerebral cortex	adult	gene	cerebral cortex	MA:0000185	nervous system	MA:0000016	->	adult_gene:brainstem	adult	gene	brainstem	MA:0000169	nervous system	MA:0000016	562	62	48	0.0854093	0.774194	0.031746	54	56	0.0759193	0.888889	0.857143	1	0.89945	0	0.0460228	8.92063	48/562=0.0854092526690391	1.41566e-18	9.24438e-16	adult_gene:brainstem	2.2	100
r0217	adult_gene:cerebral cortex	adult	gene	cerebral cortex	MA:0000185	nervous system	MA:0000016	->	adult_gene:heart	adult	gene	heart	MA:0000072	cardiovascular system	MA:0000010	376	44	33	0.087766	0.75	0.044898	35	42	0.0827508	0.942857	0.785714	0.617449	0.89945	0.209399	0.0460228	8.44082	33/376=0.0877659574468085	1.05667e-12	1.21768e-10	adult_gene:heart	2.1	98
r0218	adult_gene:cerebral cortex	adult	gene	cerebral cortex	MA:0000185	nervous system	MA:0000016	->	adult_gene:hippocampus	adult	gene	hippocampus	MA:0000191	nervous system	MA:0000016	563	60	53	0.0941385	0.883333	0.033208	56	57	0.0890954	0.946429	0.929825	1	0.89945	0	0.0460228	9.34806	53/563=0.0941385435168739	1.56845e-20	2.12485e-17	adult_gene:cerebral cortex	2	102
r0219	adult_gene:cerebral cortex	adult	gene	cerebral cortex	MA:0000185	nervous system	MA:0000016	->	adult_gene:kidney	adult	gene	kidney	MA:0000368	urinary system	MA:0000325	508	69	44	0.0866142	0.637681	0.0278305	51	62	0.074726	0.862745	0.709677	0.569232	0.89945	0.244711	0.0460228	7.06894	44/508=0.0866141732283465	1.04017e-14	2.04623e-12	adult_gene:kidney	2.1	108
r0220	adult_gene:cerebral cortex	adult	gene	cerebral cortex	MA:0000185	nervous system	MA:0000016	->	adult_gene:prostate gland	adult	gene	prostate gland	MA:0000404	exocrine system|reproductive system	MA:0002411|MA:0000326	204	60	26	0.127451	0.433333	0.0281233	43	43	0.0770634	0.604651	0.604651	1	0.89945	0	0.0460228	2.86858	26/204=0.127450980392157	0.000807242	0.011257	adult_gene:cerebral cortex	2	102
r0221	adult_gene:cerebral cortex	adult	gene	cerebral cortex	MA:0000185	nervous system	MA:0000016	->	adult_gene:spinal cord	adult	gene	spinal cord	MA:0000216	nervous system	MA:0000016	496	67	46	0.0927419	0.686567	0.0288401	55	58	0.077566	0.836364	0.793103	0.888823	0.89945	0.0511847	0.0460228	7.15235	46/496=0.092741935483871	3.02595e-15	7.45964e-13	adult_gene:spinal cord	2.1	96
r0222	adult_gene:cerebral cortex	adult	gene	cerebral cortex	MA:0000185	nervous system	MA:0000016	->	adult_gene:striatum	adult	gene	striatum	MA:0000891	nervous system	MA:0000016	514	66	50	0.0972763	0.757576	0.0297619	56	60	0.0868538	0.892857	0.833333	0.891506	0.89945	0.0498758	0.0460228	7.64881	50/514=0.0972762645914397	4.86871e-17	2.25605e-14	adult_gene:cerebral cortex	2	102
r0223	adult_gene:cerebral cortex	adult	gene	cerebral cortex	MA:0000185	nervous system	MA:0000016	->	adult_gene:testis	adult	gene	testis	MA:0000411	reproductive system	MA:0000326	530	108	51	0.0962264	0.472222	0.0185185	51	108	0.0962264	1	0.472222	0.00432372	0.117498	2.36414	0.929969	4.90741	51/530=0.0962264150943396	5.79747e-12	4.80254e-10	adult_gene:testis	2.2	88
r0224	adult_gene:cerebral cortex	adult	gene	cerebral cortex	MA:0000185	nervous system	MA:0000016	->	adult_trait:abnormal mean corpuscular volume	adult	trait	abnormal mean corpuscular volume	MP:0000226	hematopoietic system phenotype	MP:0005397	319	23	5	0.015674	0.217391	0.0520833	12	16	0.00653083	0.416667	0.3125	0.726805	0.89945	0.138582	0.0460228	8.30729	5/319=0.0156739811912226	0.00179182	0.0201363	adult_trait:abnormal mean corpuscular volume	2.1	124
r0225	adult_gene:diaphragm	adult	gene	diaphragm	MA:0001904	respiratory system|musculoskeletal system	MA:0000327|MA:0002418	->	adult_gene:aorta	adult	gene	aorta	MA:0000062	cardiovascular system	MA:0000010	203	26	11	0.0541872	0.423077	0.0666667	15	22	0.0397373	0.733333	0.5	0.589979	0.89945	0.229163	0.0460228	6.76667	11/203=0.0541871921182266	7.77614e-05	0.00118031	adult_gene:aorta	2.3	124
r0226	adult_gene:diaphragm	adult	gene	diaphragm	MA:0001904	respiratory system|musculoskeletal system	MA:0000327|MA:0002418	->	adult_gene:cerebellum	adult	gene	cerebellum	MA:0000198	nervous system	MA:0000016	203	53	13	0.0640394	0.245283	0.0339869	15	51	0.0555008	0.866667	0.254902	0.0219551	0.214718	1.65846	0.668131	3.44967	13/203=0.0640394088669951	0.00344965	0.0309339	adult_gene:diaphragm	2.2	42
r0227	adult_gene:diaphragm	adult	gene	diaphragm	MA:0001904	respiratory system|musculoskeletal system	MA:0000327|MA:0002418	->	adult_gene:esophagus	adult	gene	esophagus	MA:0000352	digestive system	MA:0002431	124	27	10	0.0806452	0.37037	0.0621118	14	23	0.0576037	0.714286	0.434783	0.411385	0.813434	0.385752	0.0896778	3.85093	10/124=0.0806451612903226	0.00920154	0.0630114	adult_gene:esophagus	2.3	114
r0228	adult_gene:diaphragm	adult	gene	diaphragm	MA:0001904	respiratory system|musculoskeletal system	MA:0000327|MA:0002418	->	adult_gene:gonadal fat pad	adult	gene	gonadal fat pad	MA:0002547	set of connective tissues	MA:0002887	201	24	6	0.0298507	0.25	0.0533333	15	15	0.0119403	0.4	0.4	1	0.89945	0	0.0460228	5.36	6/201=0.0298507462686567	0.00531897	0.0513138	adult_gene:gonadal fat pad	2	18
r0229	adult_gene:diaphragm	adult	gene	diaphragm	MA:0001904	respiratory system|musculoskeletal system	MA:0000327|MA:0002418	->	adult_gene:midbrain	adult	gene	midbrain	MA:0000207	nervous system	MA:0000016	202	75	15	0.0742574	0.2	0.0266667	15	75	0.0742574	1	0.2	0.000548717	0.0443708	3.26065	1.3529	2.69333	15/202=0.0742574257425743	0.0116527	0.0570206	adult_gene:midbrain	2.8	80
r0230	adult_gene:diaphragm	adult	gene	diaphragm	MA:0001904	respiratory system|musculoskeletal system	MA:0000327|MA:0002418	->	adult_gene:oviduct	adult	gene	oviduct	MA:0000385	reproductive system	MA:0000326	193	32	8	0.0414508	0.25	0.0426667	15	25	0.0221071	0.533333	0.32	0.548638	0.89945	0.260714	0.0460228	4.11733	8/193=0.0414507772020725	0.00587341	0.0388442	adult_gene:oviduct	2.5	108
r0231	adult_gene:diaphragm	adult	gene	diaphragm	MA:0001904	respiratory system|musculoskeletal system	MA:0000327|MA:0002418	->	adult_gene:penis	adult	gene	penis	MA:0000408	reproductive system	MA:0000326	202	23	9	0.0445545	0.391304	0.0705882	15	17	0.0267327	0.6	0.529412	1	0.89945	0	0.0460228	7.12941	9/202=0.0445544554455446	0.000206514	0.00215022	adult_gene:penis	2.6	40
r0232	adult_gene:diaphragm	adult	gene	diaphragm	MA:0001904	respiratory system|musculoskeletal system	MA:0000327|MA:0002418	->	adult_gene:pituitary gland	adult	gene	pituitary gland	MA:0000176	nervous system	MA:0000016	200	30	8	0.04	0.266667	0.0463768	15	23	0.0213333	0.533333	0.347826	0.553466	0.89945	0.256909	0.0460228	4.63768	8/200=0.04	0.00330865	0.0266161	adult_gene:pituitary gland	2.4	114
r0233	adult_gene:diaphragm	adult	gene	diaphragm	MA:0001904	respiratory system|musculoskeletal system	MA:0000327|MA:0002418	->	adult_gene:vesicular gland	adult	gene	vesicular gland	MA:0000405	reproductive system	MA:0000326	185	24	8	0.0432432	0.333333	0.0666667	12	20	0.0288288	0.666667	0.4	0.536965	0.89945	0.270054	0.0460228	6.16667	8/185=0.0432432432432432	0.000960323	0.00804883	adult_gene:vesicular gland	2.6	26
r0234	adult_gene:esophagus	adult	gene	esophagus	MA:0000352	digestive system	MA:0002431	->	adult_gene:adrenal gland	adult	gene	adrenal gland	MA:0000116	endocrine system	MA:0000012	421	69	29	0.0688836	0.42029	0.0254386	38	60	0.0525691	0.763158	0.483333	0.184378	0.622379	0.73429	0.205945	5.35482	29/421=0.0688836104513064	1.18421e-08	6.01145e-07	adult_gene:adrenal gland	2	102
r0235	adult_gene:esophagus	adult	gene	esophagus	MA:0000352	digestive system	MA:0002431	->	adult_gene:aorta	adult	gene	aorta	MA:0000062	cardiovascular system	MA:0000010	498	67	27	0.0542169	0.402985	0.0244898	45	49	0.0325301	0.6	0.55102	0.865023	0.89945	0.0629725	0.0460228	6.09796	27/498=0.0542168674698795	2.25699e-09	1.00306e-07	adult_gene:aorta	2.3	124
r0236	adult_gene:esophagus	adult	gene	esophagus	MA:0000352	digestive system	MA:0002431	->	adult_gene:brain	adult	gene	brain	MA:0000168	nervous system	MA:0000016	454	87	29	0.0638767	0.333333	0.0186615	42	74	0.0441053	0.690476	0.391892	0.101852	0.475357	0.992029	0.32298	4.23616	29/454=0.0638766519823789	3.4305e-07	9.12129e-06	adult_gene:esophagus	2.3	114
r0237	adult_gene:esophagus	adult	gene	esophagus	MA:0000352	digestive system	MA:0002431	->	adult_gene:brainstem	adult	gene	brainstem	MA:0000169	nervous system	MA:0000016	391	58	24	0.0613811	0.413793	0.0303605	31	51	0.0475208	0.774194	0.470588	0.200373	0.63876	0.698161	0.194662	5.93548	24/391=0.061381074168798	4.1437e-08	1.40753e-06	adult_gene:esophagus	2.3	114
r0238	adult_gene:esophagus	adult	gene	esophagus	MA:0000352	digestive system	MA:0002431	->	adult_gene:cartilage tissue	adult	gene	cartilage tissue	MA:0000104	set of connective tissues	MA:0002887	374	46	22	0.0588235	0.478261	0.0397471	27	41	0.0479303	0.814815	0.536585	0.331715	0.758992	0.479235	0.119763	7.4327	22/374=0.0588235294117647	8.05038e-09	3.23305e-07	adult_gene:esophagus	2.3	114
r0239	adult_gene:esophagus	adult	gene	esophagus	MA:0000352	digestive system	MA:0002431	->	adult_gene:cerebellum	adult	gene	cerebellum	MA:0000198	nervous system	MA:0000016	494	82	34	0.0688259	0.414634	0.0212833	45	71	0.0520018	0.755556	0.478873	0.165461	0.598216	0.781305	0.223142	5.25696	34/494=0.0688259109311741	9.15753e-10	5.29215e-08	adult_gene:cerebellum	2.1	110
r0240	adult_gene:esophagus	adult	gene	esophagus	MA:0000352	digestive system	MA:0002431	->	adult_gene:cerebral cortex	adult	gene	cerebral cortex	MA:0000185	nervous system	MA:0000016	393	59	23	0.0585242	0.389831	0.0290955	31	51	0.0434212	0.741935	0.45098	0.196282	0.637037	0.707119	0.195835	5.71727	23/393=0.0585241730279898	1.11601e-07	3.37463e-06	adult_gene:esophagus	2.3	114
r0241	adult_gene:esophagus	adult	gene	esophagus	MA:0000352	digestive system	MA:0002431	->	adult_gene:eye	adult	gene	eye	MA:0000261	sensory organ system	MA:0002442	322	25	11	0.0341615	0.44	0.0681115	17	19	0.0221045	0.647059	0.578947	1	0.89945	0	0.0460228	10.9659	11/322=0.0341614906832298	1.32909e-06	2.35028e-05	adult_gene:eye	2.6	66
r0242	adult_gene:esophagus	adult	gene	esophagus	MA:0000352	digestive system	MA:0002431	->	adult_gene:heart	adult	gene	heart	MA:0000072	cardiovascular system	MA:0000010	285	39	20	0.0701754	0.512821	0.0501253	21	38	0.0668338	0.952381	0.526316	0.212127	0.655434	0.673404	0.183471	7.14286	20/285=0.0701754385964912	1.12267e-07	3.38811e-06	adult_gene:esophagus	2.3	114
r0243	adult_gene:esophagus	adult	gene	esophagus	MA:0000352	digestive system	MA:0002431	->	adult_gene:hippocampus	adult	gene	hippocampus	MA:0000191	nervous system	MA:0000016	392	59	24	0.0612245	0.40678	0.0297767	31	52	0.0473996	0.774194	0.461538	0.198821	0.638107	0.701539	0.195107	5.83623	24/392=0.0612244897959184	5.189e-08	1.71721e-06	adult_gene:esophagus	2.3	114
r0244	adult_gene:esophagus	adult	gene	esophagus	MA:0000352	digestive system	MA:0002431	->	adult_gene:hypothalamus	adult	gene	hypothalamus	MA:0000173	nervous system	MA:0000016	393	57	23	0.0585242	0.403509	0.0302831	31	49	0.0434212	0.741935	0.469388	0.263247	0.70384	0.579637	0.152526	5.95063	23/393=0.0585241730279898	6.57917e-08	2.11376e-06	adult_gene:esophagus	2.3	114
r0245	adult_gene:esophagus	adult	gene	esophagus	MA:0000352	digestive system	MA:0002431	->	adult_gene:kidney	adult	gene	kidney	MA:0000368	urinary system	MA:0000325	473	74	25	0.0528541	0.337838	0.0210261	41	58	0.0322281	0.609756	0.431034	0.383189	0.792951	0.416587	0.100754	4.97267	25/473=0.0528541226215645	1.5178e-07	5.31646e-06	adult_gene:kidney	2.1	108
r0246	adult_gene:esophagus	adult	gene	esophagus	MA:0000352	digestive system	MA:0002431	->	adult_gene:lower urinary tract	adult	gene	lower urinary tract	MA:0002636	urinary system	MA:0000325	234	47	24	0.102564	0.510638	0.0398671	28	43	0.0879121	0.857143	0.55814	0.265655	0.706353	0.575682	0.150978	4.66445	24/234=0.102564102564103	5.58877e-06	0.000115843	adult_gene:esophagus	2.3	114
r0247	adult_gene:esophagus	adult	gene	esophagus	MA:0000352	digestive system	MA:0002431	->	adult_gene:lung	adult	gene	lung	MA:0000415	respiratory system	MA:0000327	437	67	28	0.0640732	0.41791	0.0251572	42	53	0.0427155	0.666667	0.528302	0.504383	0.886178	0.29724	0.0524789	5.49686	28/437=0.0640732265446224	1.03138e-08	5.31024e-07	adult_gene:lung	2	100
r0248	adult_gene:esophagus	adult	gene	esophagus	MA:0000352	digestive system	MA:0002431	->	adult_gene:midbrain	adult	gene	midbrain	MA:0000207	nervous system	MA:0000016	267	54	16	0.0599251	0.296296	0.0296022	23	47	0.041687	0.695652	0.340426	0.125346	0.524045	0.901891	0.280631	3.9519	16/267=0.0599250936329588	0.0002534	0.00220137	adult_gene:midbrain	2.8	80
r0249	adult_gene:esophagus	adult	gene	esophagus	MA:0000352	digestive system	MA:0002431	->	adult_gene:olfactory lobe	adult	gene	olfactory lobe	MA:0002413	nervous system	MA:0000016	495	88	29	0.0585859	0.329545	0.0180573	44	73	0.0386134	0.659091	0.39726	0.143146	0.558988	0.844222	0.252597	4.46918	29/495=0.0585858585858586	1.18214e-07	3.54676e-06	adult_gene:esophagus	2.3	114
r0250	adult_gene:esophagus	adult	gene	esophagus	MA:0000352	digestive system	MA:0002431	->	adult_gene:ovary	adult	gene	ovary	MA:0000384	reproductive system	MA:0000326	400	53	22	0.055	0.415094	0.0314286	35	40	0.0345714	0.628571	0.55	0.84945	0.89945	0.070862	0.0460228	6.28571	22/400=0.055	4.94736e-08	1.64431e-06	adult_gene:esophagus	2.3	114
r0251	adult_gene:esophagus	adult	gene	esophagus	MA:0000352	digestive system	MA:0002431	->	adult_gene:oviduct	adult	gene	oviduct	MA:0000385	reproductive system	MA:0000326	463	78	28	0.0604752	0.358974	0.0204007	45	61	0.037629	0.622222	0.459016	0.407905	0.81028	0.389441	0.091365	4.72277	28/463=0.060475161987041	8.65874e-08	2.19601e-06	adult_gene:oviduct	2.5	108
r0252	adult_gene:esophagus	adult	gene	esophagus	MA:0000352	digestive system	MA:0002431	->	adult_gene:pancreas	adult	gene	pancreas	MA:0000120	trunk	MA:0000004	426	60	25	0.0586854	0.416667	0.0279955	38	47	0.0386088	0.657895	0.531915	0.594758	0.89945	0.22566	0.0460228	5.96305	25/426=0.0586854460093897	1.5809e-08	5.34379e-07	adult_gene:pancreas	2.4	98
r0253	adult_gene:esophagus	adult	gene	esophagus	MA:0000352	digestive system	MA:0002431	->	adult_gene:peripheral nervous system	adult	gene	peripheral nervous system	MA:0000218	nervous system	MA:0000016	398	55	20	0.0502513	0.363636	0.0293255	31	44	0.0324202	0.645161	0.454545	0.43259	0.829793	0.363923	0.0810303	5.83578	20/398=0.050251256281407	3.94674e-07	1.03511e-05	adult_gene:esophagus	2.3	114
r0254	adult_gene:esophagus	adult	gene	esophagus	MA:0000352	digestive system	MA:0002431	->	adult_gene:pituitary gland	adult	gene	pituitary gland	MA:0000176	nervous system	MA:0000016	477	61	24	0.0503145	0.393443	0.0266667	40	45	0.0301887	0.6	0.533333	0.856822	0.89945	0.0671095	0.0460228	6.36	24/477=0.050314465408805	7.89113e-09	2.8202e-07	adult_gene:pituitary gland	2.4	114
r0255	adult_gene:esophagus	adult	gene	esophagus	MA:0000352	digestive system	MA:0002431	->	adult_gene:prostate gland	adult	gene	prostate gland	MA:0000404	exocrine system|reproductive system	MA:0002411|MA:0000326	290	62	19	0.0655172	0.306452	0.023199	39	42	0.0319187	0.487179	0.452381	1	0.89945	0	0.0460228	3.36386	19/290=0.0655172413793104	0.000324109	0.00411717	adult_gene:esophagus	2.3	114
r0256	adult_gene:esophagus	adult	gene	esophagus	MA:0000352	digestive system	MA:0002431	->	adult_gene:skin	adult	gene	skin	MA:0000151	integumental system	MA:0000014	428	70	35	0.0817757	0.5	0.0260805	44	61	0.0650489	0.795455	0.57377	0.352505	0.768521	0.452835	0.114344	5.58122	35/428=0.0817757009345794	3.30567e-10	2.28196e-08	adult_gene:skin	2	96
r0257	adult_gene:esophagus	adult	gene	esophagus	MA:0000352	digestive system	MA:0002431	->	adult_gene:spinal cord	adult	gene	spinal cord	MA:0000216	nervous system	MA:0000016	439	85	33	0.0751708	0.388235	0.0209059	41	77	0.0605034	0.804878	0.428571	0.0595713	0.364027	1.22496	0.438866	4.58885	33/439=0.0751708428246014	2.49379e-08	1.08392e-06	adult_gene:spinal cord	2.1	96
r0258	adult_gene:esophagus	adult	gene	esophagus	MA:0000352	digestive system	MA:0002431	->	adult_gene:spleen	adult	gene	spleen	MA:0000141	immune system	MA:0002711	293	26	10	0.0341297	0.384615	0.0668896	13	23	0.0262536	0.769231	0.434783	0.398376	0.802409	0.399707	0.0956041	9.79933	10/293=0.0341296928327645	9.2264e-06	0.000108214	adult_gene:spleen	3	80
r0259	adult_gene:esophagus	adult	gene	esophagus	MA:0000352	digestive system	MA:0002431	->	adult_gene:striatum	adult	gene	striatum	MA:0000891	nervous system	MA:0000016	355	63	23	0.0647887	0.365079	0.0269795	31	55	0.0480691	0.741935	0.418182	0.139409	0.555522	0.855708	0.255299	4.78886	23/355=0.0647887323943662	1.34677e-06	3.14208e-05	adult_gene:esophagus	2.3	114
r0260	adult_gene:esophagus	adult	gene	esophagus	MA:0000352	digestive system	MA:0002431	->	adult_gene:testis	adult	gene	testis	MA:0000411	reproductive system	MA:0000326	444	146	36	0.0810811	0.246575	0.0126761	40	142	0.072973	0.9	0.253521	3.01687e-05	0.00714433	4.52044	2.14604	2.81408	36/444=0.0810810810810811	5.02042e-05	0.00080694	adult_gene:esophagus	2.3	114
r0261	adult_gene:esophagus	adult	gene	esophagus	MA:0000352	digestive system	MA:0002431	->	adult_gene:trachea	adult	gene	trachea	MA:0000441	respiratory system	MA:0000327	450	71	31	0.0688889	0.43662	0.0247901	41	61	0.0520867	0.756098	0.508197	0.257096	0.694113	0.589904	0.15857	5.57777	31/450=0.0688888888888889	1.84201e-09	1.07621e-07	adult_gene:trachea	2	100
r0262	adult_gene:esophagus	adult	gene	esophagus	MA:0000352	digestive system	MA:0002431	->	adult_gene:trigeminal V nerve	adult	gene	trigeminal V nerve	MA:0001100	nervous system	MA:0000016	222	68	22	0.0990991	0.323529	0.0217284	45	45	0.0484484	0.488889	0.488889	1	0.89945	0	0.0460228	2.41185	22/222=0.0990990990990991	0.00585633	0.0450891	adult_gene:esophagus	2.3	114
r0263	adult_gene:esophagus	adult	gene	esophagus	MA:0000352	digestive system	MA:0002431	->	adult_gene:urinary bladder	adult	gene	urinary bladder	MA:0000380	urinary system	MA:0000325	216	33	13	0.0601852	0.393939	0.0491493	23	23	0.0340177	0.565217	0.565217	1	0.89945	0	0.0460228	5.30813	13/216=0.0601851851851852	0.000113577	0.00109215	adult_gene:urinary bladder	2.8	64
r0264	adult_gene:esophagus	adult	gene	esophagus	MA:0000352	digestive system	MA:0002431	->	adult_gene:vesicular gland	adult	gene	vesicular gland	MA:0000405	reproductive system	MA:0000326	106	23	10	0.0943396	0.434783	0.0735294	16	17	0.0589623	0.625	0.588235	1	0.89945	0	0.0460228	3.89706	10/106=0.0943396226415094	0.00889831	0.0496814	adult_gene:vesicular gland	2.6	26
r0265	adult_gene:eye	adult	gene	eye	MA:0000261	sensory organ system	MA:0002442	->	adult_gene:adrenal gland	adult	gene	adrenal gland	MA:0000116	endocrine system	MA:0000012	395	27	12	0.0303797	0.444444	0.0641711	17	22	0.0214445	0.705882	0.545455	0.795055	0.89945	0.0996026	0.0460228	12.6738	12/395=0.030379746835443	1.1172e-07	4.41905e-06	adult_gene:adrenal gland	2	102
r0266	adult_gene:eye	adult	gene	eye	MA:0000261	sensory organ system	MA:0002442	->	adult_gene:blood vessel	adult	gene	blood vessel	MA:0000060	cardiovascular system	MA:0000010	381	5	3	0.00787402	0.6	0.4	3	5	0.00787402	1	0.6	1	0.89945	0	0.0460228	76.2	3/381=0.0078740157480315	0.000109195	0.00121681	adult_gene:eye	2.6	66
r0267	adult_gene:eye	adult	gene	eye	MA:0000261	sensory organ system	MA:0002442	->	adult_gene:brainstem	adult	gene	brainstem	MA:0000169	nervous system	MA:0000016	370	7	2	0.00540541	0.285714	0.222222	3	6	0.0036036	0.666667	0.333333	1	0.89945	0	0.0460228	41.1111	2/370=0.00540540540540541	0.00374668	0.0250247	adult_gene:eye	2.6	66
r0268	adult_gene:eye	adult	gene	eye	MA:0000261	sensory organ system	MA:0002442	->	adult_gene:cerebellum	adult	gene	cerebellum	MA:0000198	nervous system	MA:0000016	437	49	15	0.0343249	0.306122	0.03125	24	40	0.0214531	0.625	0.375	0.270163	0.70666	0.568375	0.15079	6.82812	15/437=0.034324942791762	1.46506e-06	4.15926e-05	adult_gene:cerebellum	2.1	110
r0269	adult_gene:eye	adult	gene	eye	MA:0000261	sensory organ system	MA:0002442	->	adult_gene:cerebral cortex	adult	gene	cerebral cortex	MA:0000185	nervous system	MA:0000016	372	9	2	0.00537634	0.222222	0.166667	3	8	0.00358423	0.666667	0.25	0.56044	0.89945	0.251471	0.0460228	31	2/372=0.00537634408602151	0.00583683	0.0357326	adult_gene:eye	2.6	66
r0270	adult_gene:eye	adult	gene	eye	MA:0000261	sensory organ system	MA:0002442	->	adult_gene:heart	adult	gene	heart	MA:0000072	cardiovascular system	MA:0000010	342	4	3	0.00877193	0.75	0.5	3	4	0.00877193	1	0.75	1	0.89945	0	0.0460228	85.5	3/342=0.0087719298245614	9.46377e-05	0.00107684	adult_gene:eye	2.6	66
r0271	adult_gene:eye	adult	gene	eye	MA:0000261	sensory organ system	MA:0002442	->	adult_gene:hippocampus	adult	gene	hippocampus	MA:0000191	nervous system	MA:0000016	371	8	2	0.00539084	0.25	0.190476	3	7	0.00359389	0.666667	0.285714	0.58042	0.89945	0.236258	0.0460228	35.3333	2/371=0.00539083557951483	0.0047425	0.0302532	adult_gene:eye	2.6	66
r0272	adult_gene:eye	adult	gene	eye	MA:0000261	sensory organ system	MA:0002442	->	adult_gene:hypothalamus	adult	gene	hypothalamus	MA:0000173	nervous system	MA:0000016	372	9	2	0.00537634	0.222222	0.166667	3	8	0.00358423	0.666667	0.25	0.56044	0.89945	0.251471	0.0460228	31	2/372=0.00537634408602151	0.00583683	0.0357326	adult_gene:eye	2.6	66
r0273	adult_gene:eye	adult	gene	eye	MA:0000261	sensory organ system	MA:0002442	->	adult_gene:liver	adult	gene	liver	MA:0000358	digestive system	MA:0002431	371	20	10	0.0269542	0.5	0.0892857	14	16	0.019253	0.714286	0.625	1	0.89945	0	0.0460228	16.5625	10/371=0.0269541778975741	1.81733e-07	3.83626e-06	adult_gene:eye	2.6	66
r0274	adult_gene:eye	adult	gene	eye	MA:0000261	sensory organ system	MA:0002442	->	adult_gene:lung	adult	gene	lung	MA:0000415	respiratory system	MA:0000327	415	29	17	0.0409639	0.586207	0.0647619	21	25	0.0331612	0.809524	0.68	0.821445	0.89945	0.0854216	0.0460228	13.4381	17/415=0.0409638554216867	3.17626e-10	2.20669e-08	adult_gene:lung	2	100
r0275	adult_gene:eye	adult	gene	eye	MA:0000261	sensory organ system	MA:0002442	->	adult_gene:midbrain	adult	gene	midbrain	MA:0000207	nervous system	MA:0000016	318	57	18	0.0566038	0.315789	0.0301003	23	52	0.0442986	0.782609	0.346154	0.0598384	0.364189	1.22302	0.438673	4.78595	18/318=0.0566037735849057	1.67048e-05	0.000198088	adult_gene:midbrain	2.8	80
r0276	adult_gene:eye	adult	gene	eye	MA:0000261	sensory organ system	MA:0002442	->	adult_gene:olfactory lobe	adult	gene	olfactory lobe	MA:0002413	nervous system	MA:0000016	435	50	13	0.0298851	0.26	0.0282609	23	40	0.0168916	0.565217	0.325	0.247578	0.686268	0.606288	0.163506	6.14674	13/435=0.0298850574712644	1.42369e-05	0.000203675	adult_gene:eye	2.6	66
r0277	adult_gene:eye	adult	gene	eye	MA:0000261	sensory organ system	MA:0002442	->	adult_gene:ovary	adult	gene	ovary	MA:0000384	reproductive system	MA:0000326	373	22	10	0.0268097	0.454545	0.078125	16	16	0.016756	0.625	0.625	1	0.89945	0	0.0460228	14.5703	10/373=0.0268096514745308	4.1613e-07	8.20608e-06	adult_gene:eye	2.6	66
r0278	adult_gene:eye	adult	gene	eye	MA:0000261	sensory organ system	MA:0002442	->	adult_gene:pancreas	adult	gene	pancreas	MA:0000120	trunk	MA:0000004	412	27	11	0.026699	0.407407	0.0611111	18	20	0.0163161	0.611111	0.55	1	0.89945	0	0.0460228	12.5889	11/412=0.0266990291262136	3.0853e-07	6.24403e-06	adult_gene:eye	2.6	66
r0279	adult_gene:eye	adult	gene	eye	MA:0000261	sensory organ system	MA:0002442	->	adult_gene:peripheral nervous system	adult	gene	peripheral nervous system	MA:0000218	nervous system	MA:0000016	380	6	3	0.00789474	0.5	0.333333	3	6	0.00789474	1	0.5	0.622378	0.89945	0.205946	0.0460228	63.3333	3/380=0.00789473684210526	0.000162837	0.0017565	adult_gene:eye	2.6	66
r0280	adult_gene:eye	adult	gene	eye	MA:0000261	sensory organ system	MA:0002442	->	adult_gene:skeletal muscle tissue	adult	gene	skeletal muscle tissue	MA:0002439	musculoskeletal system	MA:0002418	381	17	9	0.023622	0.529412	0.106509	13	13	0.0163537	0.692308	0.692308	1	0.89945	0	0.0460228	20.2899	9/381=0.0236220472440945	1.78886e-07	3.78355e-06	adult_gene:eye	2.6	66
r0281	adult_gene:eye	adult	gene	eye	MA:0000261	sensory organ system	MA:0002442	->	adult_gene:skin	adult	gene	skin	MA:0000151	integumental system	MA:0000014	405	27	16	0.0395062	0.592593	0.0701754	19	24	0.0332684	0.842105	0.666667	0.646781	0.89945	0.189243	0.0460228	14.2105	16/405=0.0395061728395062	5.52269e-10	3.66084e-08	adult_gene:skin	2	96
r0282	adult_gene:eye	adult	gene	eye	MA:0000261	sensory organ system	MA:0002442	->	adult_gene:spinal cord	adult	gene	spinal cord	MA:0000216	nervous system	MA:0000016	423	47	15	0.035461	0.319149	0.0357143	20	42	0.0265957	0.75	0.357143	0.114085	0.506539	0.942772	0.295387	7.55357	15/423=0.0354609929078014	6.7953e-07	2.04861e-05	adult_gene:spinal cord	2.1	96
r0283	adult_gene:eye	adult	gene	eye	MA:0000261	sensory organ system	MA:0002442	->	adult_gene:striatum	adult	gene	striatum	MA:0000891	nervous system	MA:0000016	322	8	2	0.00621118	0.25	0.190476	3	7	0.00414079	0.666667	0.285714	0.58042	0.89945	0.236258	0.0460228	30.6667	2/322=0.0062111801242236	0.00620426	0.0375768	adult_gene:eye	2.6	66
r0284	adult_gene:eye	adult	gene	eye	MA:0000261	sensory organ system	MA:0002442	->	adult_gene:testis	adult	gene	testis	MA:0000411	reproductive system	MA:0000326	407	40	14	0.034398	0.35	0.0432099	18	36	0.026754	0.777778	0.388889	0.159414	0.59118	0.797475	0.22828	8.79321	14/407=0.0343980343980344	3.9435e-07	1.11877e-05	adult_gene:testis	2.2	88
r0285	adult_gene:eye	adult	gene	eye	MA:0000261	sensory organ system	MA:0002442	->	adult_gene:thymus	adult	gene	thymus	MA:0000142	immune system	MA:0002711	392	24	12	0.0306122	0.5	0.075	16	20	0.0229592	0.75	0.6	0.793091	0.89945	0.100677	0.0460228	14.7	12/392=0.0306122448979592	3.55323e-08	9.12573e-07	adult_gene:eye	2.6	66
r0286	adult_gene:eye	adult	gene	eye	MA:0000261	sensory organ system	MA:0002442	->	adult_gene:trachea	adult	gene	trachea	MA:0000441	respiratory system	MA:0000327	420	30	15	0.0357143	0.5	0.06	20	25	0.0267857	0.75	0.6	0.645964	0.89945	0.189792	0.0460228	12.6	15/420=0.0357142857142857	4.49451e-09	2.45398e-07	adult_gene:trachea	2	100
r0287	adult_gene:eye	adult	gene	eye	MA:0000261	sensory organ system	MA:0002442	->	adult_gene:urinary bladder	adult	gene	urinary bladder	MA:0000380	urinary system	MA:0000325	286	27	10	0.034965	0.37037	0.0584795	18	19	0.019425	0.555556	0.526316	1	0.89945	0	0.0460228	8.36257	10/286=0.034965034965035	2.37527e-05	0.00026682	adult_gene:urinary bladder	2.8	64
r0288	adult_gene:gall bladder	adult	gene	gall bladder	MA:0000356	digestive system	MA:0002431	->	adult_gene:adrenal gland	adult	gene	adrenal gland	MA:0000116	endocrine system	MA:0000012	212	47	19	0.0896226	0.404255	0.0370732	25	41	0.0681132	0.76	0.463415	0.302957	0.73476	0.518619	0.133855	3.92976	19/212=0.089622641509434	0.000149591	0.0025623	adult_gene:gall bladder	2.1	88
r0289	adult_gene:gall bladder	adult	gene	gall bladder	MA:0000356	digestive system	MA:0002431	->	adult_gene:aorta	adult	gene	aorta	MA:0000062	cardiovascular system	MA:0000010	209	38	21	0.100478	0.552632	0.0494118	25	34	0.0844019	0.84	0.617647	0.543891	0.89945	0.264488	0.0460228	5.16353	21/209=0.100478468899522	4.53895e-06	9.57557e-05	adult_gene:aorta	2.3	124
r0290	adult_gene:gall bladder	adult	gene	gall bladder	MA:0000356	digestive system	MA:0002431	->	adult_gene:bone	adult	gene	bone	MA:0001459	musculoskeletal system	MA:0002418	211	34	17	0.0805687	0.5	0.0523077	25	26	0.0547867	0.68	0.653846	1	0.89945	0	0.0460228	5.51846	17/211=0.0805687203791469	1.2815e-05	0.000296396	adult_gene:bone	2.1	90
r0291	adult_gene:gall bladder	adult	gene	gall bladder	MA:0000356	digestive system	MA:0002431	->	adult_gene:brain	adult	gene	brain	MA:0000168	nervous system	MA:0000016	212	69	24	0.113208	0.347826	0.0282353	25	68	0.108679	0.96	0.352941	0.00880972	0.149018	2.05504	0.826761	2.99294	24/212=0.113207547169811	0.000848338	0.010927	adult_gene:brain	2.1	102
r0292	adult_gene:gall bladder	adult	gene	gall bladder	MA:0000356	digestive system	MA:0002431	->	adult_gene:brainstem	adult	gene	brainstem	MA:0000169	nervous system	MA:0000016	212	54	21	0.0990566	0.388889	0.0336	25	50	0.0832075	0.84	0.42	0.113911	0.506539	0.943434	0.295387	3.5616	21/212=0.0990566037735849	0.00022432	0.00321408	adult_gene:brainstem	2.2	100
r0293	adult_gene:gall bladder	adult	gene	gall bladder	MA:0000356	digestive system	MA:0002431	->	adult_gene:cartilage tissue	adult	gene	cartilage tissue	MA:0000104	set of connective tissues	MA:0002887	211	48	20	0.0947867	0.416667	0.0372093	25	43	0.0758294	0.8	0.465116	0.226001	0.668402	0.645889	0.174962	3.92558	20/211=0.0947867298578199	0.000107242	0.0019214	adult_gene:cartilage tissue	2.1	102
r0294	adult_gene:gall bladder	adult	gene	gall bladder	MA:0000356	digestive system	MA:0002431	->	adult_gene:cerebellum	adult	gene	cerebellum	MA:0000198	nervous system	MA:0000016	211	47	22	0.104265	0.468085	0.04	25	44	0.0917536	0.88	0.5	0.173169	0.612067	0.76153	0.213201	4.22	22/211=0.104265402843602	2.93595e-05	0.000618145	adult_gene:cerebellum	2.1	110
r0295	adult_gene:gall bladder	adult	gene	gall bladder	MA:0000356	digestive system	MA:0002431	->	adult_gene:cerebral cortex	adult	gene	cerebral cortex	MA:0000185	nervous system	MA:0000016	212	54	19	0.0896226	0.351852	0.0316667	25	48	0.0681132	0.76	0.395833	0.151904	0.578207	0.818431	0.237917	3.35667	19/212=0.089622641509434	0.000639559	0.0086859	adult_gene:gall bladder	2.1	88
r0296	adult_gene:gall bladder	adult	gene	gall bladder	MA:0000356	digestive system	MA:0002431	->	adult_gene:esophagus	adult	gene	esophagus	MA:0000352	digestive system	MA:0002431	205	34	14	0.0682927	0.411765	0.0486957	23	25	0.0415695	0.608696	0.56	1	0.89945	0	0.0460228	4.9913	14/205=0.0682926829268293	0.000120386	0.0017465	adult_gene:esophagus	2.3	114
r0297	adult_gene:gall bladder	adult	gene	gall bladder	MA:0000356	digestive system	MA:0002431	->	adult_gene:heart	adult	gene	heart	MA:0000072	cardiovascular system	MA:0000010	132	38	18	0.136364	0.473684	0.0526316	18	38	0.136364	1	0.473684	0.125129	0.523798	0.902643	0.280836	3.47368	18/132=0.136363636363636	0.00157997	0.0182553	adult_gene:gall bladder	2.1	88
r0298	adult_gene:gall bladder	adult	gene	gall bladder	MA:0000356	digestive system	MA:0002431	->	adult_gene:hippocampus	adult	gene	hippocampus	MA:0000191	nervous system	MA:0000016	212	56	19	0.0896226	0.339286	0.0304	25	50	0.0681132	0.76	0.38	0.104095	0.479323	0.982571	0.319371	3.2224	19/212=0.089622641509434	0.00084028	0.00915787	adult_gene:hippocampus	2.3	102
r0299	adult_gene:gall bladder	adult	gene	gall bladder	MA:0000356	digestive system	MA:0002431	->	adult_gene:hypothalamus	adult	gene	hypothalamus	MA:0000173	nervous system	MA:0000016	212	52	19	0.0896226	0.365385	0.0330435	25	46	0.0681132	0.76	0.413043	0.154842	0.582702	0.81011	0.234553	3.50261	19/212=0.089622641509434	0.000507347	0.00718597	adult_gene:gall bladder	2.1	88
r0300	adult_gene:gall bladder	adult	gene	gall bladder	MA:0000356	digestive system	MA:0002431	->	adult_gene:kidney	adult	gene	kidney	MA:0000368	urinary system	MA:0000325	209	61	23	0.110048	0.377049	0.0311864	25	59	0.101244	0.92	0.389831	0.0358795	0.282993	1.44515	0.548225	3.25898	23/209=0.110047846889952	0.00051006	0.00721391	adult_gene:gall bladder	2.1	88
r0301	adult_gene:gall bladder	adult	gene	gall bladder	MA:0000356	digestive system	MA:0002431	->	adult_gene:large intestine	adult	gene	large intestine	MA:0000333	digestive system	MA:0002431	208	37	15	0.0721154	0.405405	0.0446429	24	28	0.0450721	0.625	0.535714	0.819965	0.89945	0.0862047	0.0460228	4.64286	15/208=0.0721153846153846	0.000132799	0.00230919	adult_gene:gall bladder	2.1	88
r0302	adult_gene:gall bladder	adult	gene	gall bladder	MA:0000356	digestive system	MA:0002431	->	adult_gene:lower urinary tract	adult	gene	lower urinary tract	MA:0002636	urinary system	MA:0000325	208	46	22	0.105769	0.478261	0.0416667	24	44	0.0969551	0.916667	0.5	0.168453	0.605076	0.773521	0.21819	4.33333	22/208=0.105769230769231	2.44859e-05	0.000525765	adult_gene:gall bladder	2.1	88
r0303	adult_gene:gall bladder	adult	gene	gall bladder	MA:0000356	digestive system	MA:0002431	->	adult_gene:lung	adult	gene	lung	MA:0000415	respiratory system	MA:0000327	208	36	14	0.0673077	0.388889	0.0448718	24	26	0.0392628	0.583333	0.538462	1	0.89945	0	0.0460228	4.66667	14/208=0.0673076923076923	0.000192936	0.00321703	adult_gene:gall bladder	2.1	88
r0304	adult_gene:gall bladder	adult	gene	gall bladder	MA:0000356	digestive system	MA:0002431	->	adult_gene:olfactory lobe	adult	gene	olfactory lobe	MA:0002413	nervous system	MA:0000016	212	52	21	0.0990566	0.403846	0.035	25	48	0.0832075	0.84	0.4375	0.115692	0.506844	0.936697	0.295126	3.71	21/212=0.0990566037735849	0.000173518	0.00241508	adult_gene:olfactory lobe	2.3	102
r0305	adult_gene:gall bladder	adult	gene	gall bladder	MA:0000356	digestive system	MA:0002431	->	adult_gene:ovary	adult	gene	ovary	MA:0000384	reproductive system	MA:0000326	200	38	18	0.09	0.473684	0.0464516	25	31	0.0648	0.72	0.580645	0.671721	0.89945	0.172811	0.0460228	4.64516	18/200=0.09	4.36745e-05	0.000779596	adult_gene:ovary	2.2	96
r0306	adult_gene:gall bladder	adult	gene	gall bladder	MA:0000356	digestive system	MA:0002431	->	adult_gene:oviduct	adult	gene	oviduct	MA:0000385	reproductive system	MA:0000326	209	52	20	0.0956938	0.384615	0.0340426	25	47	0.076555	0.8	0.425532	0.158845	0.589731	0.799027	0.229346	3.55745	20/209=0.0956937799043062	0.000321997	0.00344115	adult_gene:oviduct	2.5	108
r0307	adult_gene:gall bladder	adult	gene	gall bladder	MA:0000356	digestive system	MA:0002431	->	adult_gene:pancreas	adult	gene	pancreas	MA:0000120	trunk	MA:0000004	203	34	17	0.0837438	0.5	0.0532915	22	29	0.0647112	0.772727	0.586207	0.657414	0.89945	0.182161	0.0460228	5.40909	17/203=0.083743842364532	1.70558e-05	0.00028372	adult_gene:pancreas	2.4	98
r0308	adult_gene:gall bladder	adult	gene	gall bladder	MA:0000356	digestive system	MA:0002431	->	adult_gene:parathyroid gland	adult	gene	parathyroid gland	MA:0000128	endocrine system	MA:0000012	212	49	15	0.0707547	0.306122	0.0307692	25	39	0.0424528	0.6	0.384615	0.373814	0.784178	0.427345	0.105585	3.26154	15/212=0.0707547169811321	0.00196219	0.0159421	adult_gene:parathyroid gland	2.5	84
r0309	adult_gene:gall bladder	adult	gene	gall bladder	MA:0000356	digestive system	MA:0002431	->	adult_gene:peripheral nervous system	adult	gene	peripheral nervous system	MA:0000218	nervous system	MA:0000016	211	50	18	0.0853081	0.36	0.0334884	25	43	0.0614218	0.72	0.418605	0.21443	0.658585	0.668714	0.181388	3.53302	18/211=0.0853080568720379	0.000750471	0.00993584	adult_gene:gall bladder	2.1	88
r0310	adult_gene:gall bladder	adult	gene	gall bladder	MA:0000356	digestive system	MA:0002431	->	adult_gene:pituitary gland	adult	gene	pituitary gland	MA:0000176	nervous system	MA:0000016	205	40	16	0.0780488	0.4	0.0435374	21	35	0.0594657	0.761905	0.457143	0.270913	0.70666	0.56717	0.15079	4.46259	16/205=0.0780487804878049	0.000133791	0.00175202	adult_gene:pituitary gland	2.4	114
r0311	adult_gene:gall bladder	adult	gene	gall bladder	MA:0000356	digestive system	MA:0002431	->	adult_gene:prostate gland	adult	gene	prostate gland	MA:0000404	exocrine system|reproductive system	MA:0002411|MA:0000326	184	46	18	0.0978261	0.391304	0.038961	22	42	0.0800395	0.818182	0.428571	0.141515	0.558823	0.849197	0.252726	3.58442	18/184=0.0978260869565217	0.000713835	0.00949599	adult_gene:gall bladder	2.1	88
r0312	adult_gene:gall bladder	adult	gene	gall bladder	MA:0000356	digestive system	MA:0002431	->	adult_gene:skin	adult	gene	skin	MA:0000151	integumental system	MA:0000014	202	42	16	0.0792079	0.380952	0.0392157	24	34	0.0528053	0.666667	0.470588	0.508364	0.890812	0.293825	0.0502139	3.96078	16/202=0.0792079207920792	0.000503672	0.00715474	adult_gene:gall bladder	2.1	88
r0313	adult_gene:gall bladder	adult	gene	gall bladder	MA:0000356	digestive system	MA:0002431	->	adult_gene:spinal cord	adult	gene	spinal cord	MA:0000216	nervous system	MA:0000016	207	55	19	0.0917874	0.345455	0.0310204	25	49	0.0697585	0.76	0.387755	0.106598	0.487463	0.972253	0.312058	3.21061	19/207=0.0917874396135266	0.00139689	0.0165388	adult_gene:gall bladder	2.1	88
r0314	adult_gene:gall bladder	adult	gene	gall bladder	MA:0000356	digestive system	MA:0002431	->	adult_gene:spleen	adult	gene	spleen	MA:0000141	immune system	MA:0002711	98	5	3	0.0306122	0.6	0.375	4	4	0.0229592	0.75	0.75	1	0.89945	0	0.0460228	18.375	3/98=0.0306122448979592	0.00519699	0.0271595	adult_gene:spleen	3	80
r0315	adult_gene:gall bladder	adult	gene	gall bladder	MA:0000356	digestive system	MA:0002431	->	adult_gene:stomach	adult	gene	stomach	MA:0000353	digestive system	MA:0002431	208	32	16	0.0769231	0.5	0.0556522	23	25	0.0535117	0.695652	0.64	1	0.89945	0	0.0460228	5.78783	16/208=0.0769230769230769	1.41626e-05	0.000323354	adult_gene:gall bladder	2.1	88
r0316	adult_gene:gall bladder	adult	gene	gall bladder	MA:0000356	digestive system	MA:0002431	->	adult_gene:striatum	adult	gene	striatum	MA:0000891	nervous system	MA:0000016	210	58	20	0.0952381	0.344828	0.0301887	25	53	0.0761905	0.8	0.377358	0.0723055	0.403152	1.14083	0.394531	3.16981	20/210=0.0952380952380952	0.000981581	0.0123253	adult_gene:gall bladder	2.1	88
r0317	adult_gene:gall bladder	adult	gene	gall bladder	MA:0000356	digestive system	MA:0002431	->	adult_gene:thyroid gland	adult	gene	thyroid gland	MA:0000129	endocrine system	MA:0000012	206	41	11	0.0533981	0.268293	0.0329835	23	29	0.0255382	0.478261	0.37931	0.799217	0.89945	0.0973355	0.0460228	3.3973	11/206=0.0533980582524272	0.00742432	0.0615541	adult_gene:gall bladder	2.1	88
r0318	adult_gene:gall bladder	adult	gene	gall bladder	MA:0000356	digestive system	MA:0002431	->	adult_gene:trachea	adult	gene	trachea	MA:0000441	respiratory system	MA:0000327	210	45	20	0.0952381	0.444444	0.04	25	40	0.0761905	0.8	0.5	0.310705	0.741741	0.507652	0.129748	4.2	20/210=0.0952380952380952	6.53909e-05	0.00124731	adult_gene:gall bladder	2.1	88
r0319	adult_gene:gall bladder	adult	gene	gall bladder	MA:0000356	digestive system	MA:0002431	->	adult_gene:uterus	adult	gene	uterus	MA:0000389	reproductive system	MA:0000326	207	36	17	0.0821256	0.472222	0.0488506	24	29	0.0581723	0.708333	0.586207	0.826012	0.89945	0.0830137	0.0460228	5.05603	17/207=0.0821256038647343	2.89904e-05	0.000611697	adult_gene:gall bladder	2.1	88
r0320	adult_gene:gonadal fat pad	adult	gene	gonadal fat pad	MA:0002547	set of connective tissues	MA:0002887	->	adult_gene:aorta	adult	gene	aorta	MA:0000062	cardiovascular system	MA:0000010	201	27	8	0.039801	0.296296	0.0533333	15	20	0.0212272	0.533333	0.4	0.763988	0.89945	0.116914	0.0460228	5.36	8/201=0.0398009950248756	0.00165719	0.0204447	adult_gene:gonadal fat pad	2	18
r0321	adult_gene:gonadal fat pad	adult	gene	gonadal fat pad	MA:0002547	set of connective tissues	MA:0002887	->	adult_gene:cerebellum	adult	gene	cerebellum	MA:0000198	nervous system	MA:0000016	201	53	12	0.0597015	0.226415	0.032	15	50	0.0477612	0.8	0.24	0.019857	0.201943	1.70209	0.694772	3.216	12/201=0.0597014925373134	0.00663677	0.0565275	adult_gene:cerebellum	2.1	110
r0322	adult_gene:gonadal fat pad	adult	gene	gonadal fat pad	MA:0002547	set of connective tissues	MA:0002887	->	adult_gene:diaphragm	adult	gene	diaphragm	MA:0001904	respiratory system|musculoskeletal system	MA:0000327|MA:0002418	201	24	6	0.0298507	0.25	0.0533333	15	15	0.0119403	0.4	0.4	1	0.89945	0	0.0460228	5.36	6/201=0.0298507462686567	0.00531897	0.0513138	adult_gene:gonadal fat pad	2	18
r0323	adult_gene:gonadal fat pad	adult	gene	gonadal fat pad	MA:0002547	set of connective tissues	MA:0002887	->	adult_gene:oviduct	adult	gene	oviduct	MA:0000385	reproductive system	MA:0000326	191	31	7	0.0366492	0.225806	0.0430769	13	25	0.0197342	0.538462	0.28	0.347009	0.765709	0.45966	0.115936	4.11385	7/191=0.0366492146596859	0.00940915	0.0557707	adult_gene:oviduct	2.5	108
r0324	adult_gene:gonadal fat pad	adult	gene	gonadal fat pad	MA:0002547	set of connective tissues	MA:0002887	->	adult_gene:penis	adult	gene	penis	MA:0000408	reproductive system	MA:0000326	200	22	8	0.04	0.363636	0.0711111	15	15	0.0213333	0.533333	0.533333	1	0.89945	0	0.0460228	7.11111	8/200=0.04	0.000424234	0.00662781	adult_gene:gonadal fat pad	2	18
r0325	adult_gene:gonadal fat pad	adult	gene	gonadal fat pad	MA:0002547	set of connective tissues	MA:0002887	->	adult_gene:vesicular gland	adult	gene	vesicular gland	MA:0000405	reproductive system	MA:0000326	185	25	9	0.0486486	0.36	0.0642857	14	20	0.0312741	0.642857	0.45	0.571082	0.89945	0.243301	0.0460228	5.94643	9/185=0.0486486486486487	0.000613616	0.00898696	adult_gene:gonadal fat pad	2	18
r0326	adult_gene:gonadal fat pad	adult	gene	gonadal fat pad	MA:0002547	set of connective tissues	MA:0002887	->	adult_gene:white adipose tissue	adult	gene	white adipose tissue	MA:0000058	set of connective tissues	MA:0002887	201	19	11	0.0547264	0.578947	0.0977778	15	15	0.0401327	0.733333	0.733333	1	0.89945	0	0.0460228	9.82667	11/201=0.054726368159204	6.99874e-06	0.000185912	adult_gene:gonadal fat pad	2	18
r0327	adult_gene:heart	adult	gene	heart	MA:0000072	cardiovascular system	MA:0000010	->	adult_gene:kidney	adult	gene	kidney	MA:0000368	urinary system	MA:0000325	379	42	38	0.100264	0.904762	0.0475	40	40	0.0952507	0.95	0.95	1	0.89945	0	0.0460228	9.00125	38/379=0.100263852242744	1.33425e-14	2.49854e-12	adult_gene:heart	2.1	98
r0328	adult_gene:heart	adult	gene	heart	MA:0000072	cardiovascular system	MA:0000010	->	adult_gene:testis	adult	gene	testis	MA:0000411	reproductive system	MA:0000326	371	42	39	0.105121	0.928571	0.047619	39	42	0.105121	1	0.928571	0.874434	0.89945	0.0582728	0.0460228	8.83333	39/371=0.105121293800539	1.23649e-14	2.05581e-12	adult_gene:testis	2.2	88
r0329	adult_gene:hippocampus	adult	gene	hippocampus	MA:0000191	nervous system	MA:0000016	->	adult_gene:brain	adult	gene	brain	MA:0000168	nervous system	MA:0000016	537	79	57	0.106145	0.721519	0.0253165	57	79	0.106145	1	0.721519	0.205697	0.647724	0.686773	0.18861	6.79747	57/537=0.106145251396648	2.49803e-17	1.04117e-14	adult_gene:hippocampus	2.3	102
r0330	adult_gene:hippocampus	adult	gene	hippocampus	MA:0000191	nervous system	MA:0000016	->	adult_gene:brainstem	adult	gene	brainstem	MA:0000169	nervous system	MA:0000016	561	63	49	0.087344	0.777778	0.03125	56	56	0.076426	0.875	0.875	1	0.89945	0	0.0460228	8.76562	49/561=0.0873440285204991	1.19669e-18	8.1685e-16	adult_gene:brainstem	2.2	100
r0331	adult_gene:hippocampus	adult	gene	hippocampus	MA:0000191	nervous system	MA:0000016	->	adult_gene:heart	adult	gene	heart	MA:0000072	cardiovascular system	MA:0000010	376	44	34	0.0904255	0.772727	0.0449735	36	42	0.0854019	0.944444	0.809524	0.740092	0.89945	0.130715	0.0460228	8.45503	34/376=0.0904255319148936	5.49327e-13	5.68553e-11	adult_gene:hippocampus	2.3	102
r0332	adult_gene:hippocampus	adult	gene	hippocampus	MA:0000191	nervous system	MA:0000016	->	adult_gene:kidney	adult	gene	kidney	MA:0000368	urinary system	MA:0000325	506	68	47	0.0928854	0.691176	0.0286062	53	62	0.08237	0.886792	0.758065	0.581137	0.89945	0.235722	0.0460228	7.23737	47/506=0.0928853754940712	1.17743e-15	2.75366e-13	adult_gene:hippocampus	2.3	102
r0333	adult_gene:hippocampus	adult	gene	hippocampus	MA:0000191	nervous system	MA:0000016	->	adult_gene:spinal cord	adult	gene	spinal cord	MA:0000216	nervous system	MA:0000016	494	68	46	0.0931174	0.676471	0.0283251	56	58	0.0764893	0.821429	0.793103	1	0.89945	0	0.0460228	6.99631	46/494=0.0931174089068826	5.26892e-15	9.90911e-13	adult_gene:hippocampus	2.3	102
r0334	adult_gene:hippocampus	adult	gene	hippocampus	MA:0000191	nervous system	MA:0000016	->	adult_gene:striatum	adult	gene	striatum	MA:0000891	nervous system	MA:0000016	512	66	51	0.0996094	0.772727	0.0298246	57	60	0.0891242	0.894737	0.85	0.89263	0.89945	0.0493285	0.0460228	7.63509	51/512=0.099609375	3.0226e-17	1.19521e-14	adult_gene:hippocampus	2.3	102
r0335	adult_gene:hippocampus	adult	gene	hippocampus	MA:0000191	nervous system	MA:0000016	->	adult_gene:testis	adult	gene	testis	MA:0000411	reproductive system	MA:0000326	529	108	53	0.100189	0.490741	0.0185185	53	108	0.100189	1	0.490741	0.00713843	0.140945	2.1464	0.85095	4.89815	53/529=0.100189035916824	2.23862e-12	1.93124e-10	adult_gene:hippocampus	2.3	102
r0336	adult_gene:hippocampus	adult	gene	hippocampus	MA:0000191	nervous system	MA:0000016	->	adult_trait:abnormal mean corpuscular volume	adult	trait	abnormal mean corpuscular volume	MP:0000226	hematopoietic system phenotype	MP:0005397	317	22	5	0.0157729	0.227273	0.0568182	11	16	0.00716949	0.454545	0.3125	0.716474	0.89945	0.144799	0.0460228	9.00568	5/317=0.0157728706624606	0.00136864	0.0162925	adult_trait:abnormal mean corpuscular volume	2.1	124
r0337	adult_gene:hypothalamus	adult	gene	hypothalamus	MA:0000173	nervous system	MA:0000016	->	adult_gene:brain	adult	gene	brain	MA:0000168	nervous system	MA:0000016	539	79	54	0.100186	0.683544	0.0253165	54	79	0.100186	1	0.683544	0.154012	0.581556	0.812446	0.235408	6.82278	54/539=0.100185528756957	1.01532e-16	3.8772e-14	adult_gene:brain	2.1	102
r0338	adult_gene:hypothalamus	adult	gene	hypothalamus	MA:0000173	nervous system	MA:0000016	->	adult_gene:brainstem	adult	gene	brainstem	MA:0000169	nervous system	MA:0000016	562	58	50	0.088968	0.862069	0.0343407	52	56	0.0855461	0.961538	0.892857	0.889657	0.89945	0.0507776	0.0460228	9.64973	50/562=0.0889679715302491	4.81481e-20	5.13521e-17	adult_gene:brainstem	2.2	100
r0339	adult_gene:hypothalamus	adult	gene	hypothalamus	MA:0000173	nervous system	MA:0000016	->	adult_gene:cerebral cortex	adult	gene	cerebral cortex	MA:0000185	nervous system	MA:0000016	565	59	51	0.0902655	0.864407	0.0337302	54	56	0.0852507	0.944444	0.910714	1	0.89945	0	0.0460228	9.52877	51/565=0.0902654867256637	3.29273e-20	3.75648e-17	adult_gene:cerebral cortex	2	102
r0340	adult_gene:hypothalamus	adult	gene	hypothalamus	MA:0000173	nervous system	MA:0000016	->	adult_gene:heart	adult	gene	heart	MA:0000072	cardiovascular system	MA:0000010	376	43	33	0.087766	0.767442	0.0462185	34	42	0.0851846	0.970588	0.785714	0.613721	0.89945	0.212029	0.0460228	8.68908	33/376=0.0877659574468085	6.40792e-13	7.94879e-11	adult_gene:heart	2.1	98
r0341	adult_gene:hypothalamus	adult	gene	hypothalamus	MA:0000173	nervous system	MA:0000016	->	adult_gene:hippocampus	adult	gene	hippocampus	MA:0000191	nervous system	MA:0000016	563	61	50	0.0888099	0.819672	0.0324886	54	57	0.0822314	0.925926	0.877193	0.890718	0.89945	0.05026	0.0460228	9.14555	50/563=0.088809946714032	1.99036e-19	1.72572e-16	adult_gene:hypothalamus	2	102
r0342	adult_gene:hypothalamus	adult	gene	hypothalamus	MA:0000173	nervous system	MA:0000016	->	adult_gene:kidney	adult	gene	kidney	MA:0000368	urinary system	MA:0000325	508	68	43	0.0846457	0.632353	0.0283081	49	62	0.0742809	0.877551	0.693548	0.472188	0.861562	0.325885	0.0647137	7.19026	43/508=0.0846456692913386	1.24085e-14	2.36921e-12	adult_gene:kidney	2.1	108
r0343	adult_gene:hypothalamus	adult	gene	hypothalamus	MA:0000173	nervous system	MA:0000016	->	adult_gene:olfactory lobe	adult	gene	olfactory lobe	MA:0002413	nervous system	MA:0000016	563	60	48	0.0852575	0.8	0.0329218	54	54	0.0757845	0.888889	0.888889	1	0.89945	0	0.0460228	9.26749	48/563=0.0852575488454707	5.17356e-19	3.9892e-16	adult_gene:olfactory lobe	2.3	102
r0344	adult_gene:hypothalamus	adult	gene	hypothalamus	MA:0000173	nervous system	MA:0000016	->	adult_gene:prostate gland	adult	gene	prostate gland	MA:0000404	exocrine system|reproductive system	MA:0002411|MA:0000326	204	60	24	0.117647	0.4	0.0272263	41	43	0.0688666	0.585366	0.55814	1	0.89945	0	0.0460228	2.77708	24/204=0.117647058823529	0.00116014	0.015287	adult_gene:hypothalamus	2	102
r0345	adult_gene:hypothalamus	adult	gene	hypothalamus	MA:0000173	nervous system	MA:0000016	->	adult_gene:spinal cord	adult	gene	spinal cord	MA:0000216	nervous system	MA:0000016	496	64	47	0.0947581	0.734375	0.0305791	53	58	0.0840307	0.886792	0.810345	0.780286	0.89945	0.107746	0.0460228	7.5836	47/496=0.094758064516129	4.2592e-16	1.35982e-13	adult_gene:spinal cord	2.1	96
r0346	adult_gene:hypothalamus	adult	gene	hypothalamus	MA:0000173	nervous system	MA:0000016	->	adult_gene:striatum	adult	gene	striatum	MA:0000891	nervous system	MA:0000016	514	64	50	0.0972763	0.78125	0.0308642	54	60	0.0900706	0.925926	0.833333	0.78414	0.89945	0.105606	0.0460228	7.9321	50/514=0.0972762645914397	1.90821e-17	1.1179e-14	adult_gene:hypothalamus	2	102
r0347	adult_gene:hypothalamus	adult	gene	hypothalamus	MA:0000173	nervous system	MA:0000016	->	adult_gene:testis	adult	gene	testis	MA:0000411	reproductive system	MA:0000326	530	108	49	0.0924528	0.453704	0.0185185	49	108	0.0924528	1	0.453704	0.00353214	0.113551	2.45196	0.94481	4.90741	49/530=0.0924528301886792	7.8594e-12	6.2092e-10	adult_gene:testis	2.2	88
r0348	adult_gene:hypothalamus	adult	gene	hypothalamus	MA:0000173	nervous system	MA:0000016	->	adult_trait:abnormal mean corpuscular volume	adult	trait	abnormal mean corpuscular volume	MP:0000226	hematopoietic system phenotype	MP:0005397	319	24	5	0.015674	0.208333	0.0480769	13	16	0.00602845	0.384615	0.3125	1	0.89945	0	0.0460228	7.66827	5/319=0.0156739811912226	0.00235402	0.0251331	adult_trait:abnormal mean corpuscular volume	2.1	124
r0349	adult_gene:kidney	adult	gene	kidney	MA:0000368	urinary system	MA:0000325	->	adult_gene:adrenal gland	adult	gene	adrenal gland	MA:0000116	endocrine system	MA:0000012	558	88	42	0.0752688	0.477273	0.0199005	63	67	0.0501792	0.666667	0.626866	0.888897	0.89945	0.0511486	0.0460228	5.55224	42/558=0.0752688172043011	3.86084e-12	3.85594e-10	adult_gene:kidney	2.1	108
r0350	adult_gene:kidney	adult	gene	kidney	MA:0000368	urinary system	MA:0000325	->	adult_gene:brain	adult	gene	brain	MA:0000168	nervous system	MA:0000016	619	78	56	0.0904685	0.717949	0.0250391	63	71	0.0804164	0.888889	0.788732	0.701146	0.89945	0.154191	0.0460228	7.74961	56/619=0.0904684975767367	2.35331e-19	1.90964e-16	adult_gene:brain	2.1	102
r0351	adult_gene:kidney	adult	gene	kidney	MA:0000368	urinary system	MA:0000325	->	adult_gene:cerebellum	adult	gene	cerebellum	MA:0000198	nervous system	MA:0000016	685	111	41	0.059854	0.369369	0.0146953	62	90	0.0395809	0.66129	0.455556	0.214204	0.658585	0.669173	0.181388	5.03315	41/685=0.0598540145985401	2.30463e-11	1.87014e-09	adult_gene:cerebellum	2.1	110
r0352	adult_gene:kidney	adult	gene	kidney	MA:0000368	urinary system	MA:0000325	->	adult_gene:diaphragm	adult	gene	diaphragm	MA:0001904	respiratory system|musculoskeletal system	MA:0000327|MA:0002418	187	16	5	0.026738	0.3125	0.111111	6	15	0.0222816	0.833333	0.333333	0.423216	0.821499	0.373437	0.0853929	10.3889	5/187=0.0267379679144385	0.0014141	0.0150084	adult_gene:diaphragm	2.2	42
r0353	adult_gene:kidney	adult	gene	kidney	MA:0000368	urinary system	MA:0000325	->	adult_gene:heart	adult	gene	heart	MA:0000072	cardiovascular system	MA:0000010	379	42	38	0.100264	0.904762	0.0475	40	40	0.0952507	0.95	0.95	1	0.89945	0	0.0460228	9.00125	38/379=0.100263852242744	1.33425e-14	2.49854e-12	adult_gene:heart	2.1	98
r0354	adult_gene:kidney	adult	gene	kidney	MA:0000368	urinary system	MA:0000325	->	adult_gene:midbrain	adult	gene	midbrain	MA:0000207	nervous system	MA:0000016	422	72	6	0.014218	0.0833333	0.0277778	6	72	0.014218	1	0.0833333	0.000930179	0.0593056	3.03143	1.2269	5.86111	6/422=0.014218009478673	0.00477168	0.0437589	adult_gene:kidney	2.1	108
r0355	adult_gene:kidney	adult	gene	kidney	MA:0000368	urinary system	MA:0000325	->	adult_gene:olfactory lobe	adult	gene	olfactory lobe	MA:0002413	nervous system	MA:0000016	687	114	45	0.0655022	0.394737	0.014881	63	96	0.0467873	0.714286	0.46875	0.143012	0.558988	0.844629	0.252597	5.11161	45/687=0.0655021834061135	2.72478e-12	2.8662e-10	adult_gene:kidney	2.1	108
r0356	adult_gene:kidney	adult	gene	kidney	MA:0000368	urinary system	MA:0000325	->	adult_gene:oviduct	adult	gene	oviduct	MA:0000385	reproductive system	MA:0000326	640	87	46	0.071875	0.528736	0.0208996	62	71	0.0533266	0.741935	0.647887	0.684286	0.89945	0.164762	0.0460228	6.68787	46/640=0.071875	2.88984e-15	4.85556e-13	adult_gene:oviduct	2.5	108
r0357	adult_gene:kidney	adult	gene	kidney	MA:0000368	urinary system	MA:0000325	->	adult_gene:penis	adult	gene	penis	MA:0000408	reproductive system	MA:0000326	187	15	4	0.0213904	0.266667	0.102564	6	13	0.0142602	0.666667	0.307692	0.414668	0.816992	0.382299	0.0877822	9.58974	4/187=0.0213903743315508	0.00464531	0.0430598	adult_gene:kidney	2.1	108
r0358	adult_gene:kidney	adult	gene	kidney	MA:0000368	urinary system	MA:0000325	->	adult_gene:skin	adult	gene	skin	MA:0000151	integumental system	MA:0000014	525	85	33	0.0628571	0.388235	0.0189601	59	59	0.0351574	0.559322	0.559322	1	0.89945	0	0.0460228	4.97702	33/525=0.0628571428571429	2.66057e-09	1.40802e-07	adult_gene:kidney	2.1	108
r0359	adult_gene:kidney	adult	gene	kidney	MA:0000368	urinary system	MA:0000325	->	adult_gene:spinal cord	adult	gene	spinal cord	MA:0000216	nervous system	MA:0000016	557	108	45	0.0807899	0.416667	0.0159518	62	91	0.0586379	0.725806	0.494505	0.180982	0.619815	0.742364	0.207738	4.44257	45/557=0.0807899461400359	2.71072e-10	1.80177e-08	adult_gene:kidney	2.1	108
r0360	adult_gene:kidney	adult	gene	kidney	MA:0000368	urinary system	MA:0000325	->	adult_gene:spleen	adult	gene	spleen	MA:0000141	immune system	MA:0002711	393	31	5	0.0127226	0.16129	0.0446429	8	28	0.00795165	0.625	0.178571	0.117335	0.507239	0.930574	0.294787	8.77232	5/393=0.0127226463104326	0.00155675	0.0180572	adult_gene:kidney	2.1	108
r0361	adult_gene:kidney	adult	gene	kidney	MA:0000368	urinary system	MA:0000325	->	adult_gene:testis	adult	gene	testis	MA:0000411	reproductive system	MA:0000326	628	180	63	0.100318	0.35	0.0111111	63	180	0.100318	1	0.35	5.60377e-06	0.00168896	5.25152	2.77238	3.48889	63/628=0.10031847133758	6.47803e-10	3.93026e-08	adult_gene:kidney	2.1	108
r0362	adult_gene:kidney	adult	gene	kidney	MA:0000368	urinary system	MA:0000325	->	adult_gene:trachea	adult	gene	trachea	MA:0000441	respiratory system	MA:0000327	585	84	43	0.0735043	0.511905	0.02134	62	65	0.0509788	0.693548	0.661538	0.889637	0.89945	0.0507871	0.0460228	6.24194	43/585=0.0735042735042735	1.28938e-13	1.84639e-11	adult_gene:kidney	2.1	108
r0363	adult_gene:kidney	adult	gene	kidney	MA:0000368	urinary system	MA:0000325	->	adult_gene:vas deferens	adult	gene	vas deferens	MA:0000413	reproductive system	MA:0000326	231	44	24	0.103896	0.545455	0.0418483	31	37	0.0804357	0.774194	0.648649	0.707263	0.89945	0.150419	0.0460228	4.83348	24/231=0.103896103896104	2.1586e-06	5.97151e-05	adult_gene:kidney	2.1	108
r0364	adult_gene:kidney	adult	gene	kidney	MA:0000368	urinary system	MA:0000325	->	adult_trait:abnormal mean corpuscular volume	adult	trait	abnormal mean corpuscular volume	MP:0000226	hematopoietic system phenotype	MP:0005397	345	17	5	0.0144928	0.294118	0.0833333	10	12	0.00724638	0.5	0.416667	1	0.89945	0	0.0460228	14.375	5/345=0.0144927536231884	0.000243492	0.00391583	adult_gene:kidney	2.1	108
r0365	adult_gene:large intestine	adult	gene	large intestine	MA:0000333	digestive system	MA:0002431	->	adult_gene:adrenal gland	adult	gene	adrenal gland	MA:0000116	endocrine system	MA:0000012	469	48	23	0.0490405	0.479167	0.0377668	29	42	0.0388942	0.793103	0.547619	0.347644	0.765709	0.458866	0.115936	8.85632	23/469=0.0490405117270789	1.79085e-10	1.22579e-08	adult_gene:large intestine	2.1	94
r0366	adult_gene:large intestine	adult	gene	large intestine	MA:0000333	digestive system	MA:0002431	->	adult_gene:aorta	adult	gene	aorta	MA:0000062	cardiovascular system	MA:0000010	503	41	22	0.0437376	0.536585	0.0446247	29	34	0.0331802	0.758621	0.647059	0.699133	0.89945	0.15544	0.0460228	11.2231	22/503=0.0437375745526839	1.14509e-11	8.10045e-10	adult_gene:aorta	2.3	124
r0367	adult_gene:large intestine	adult	gene	large intestine	MA:0000333	digestive system	MA:0002431	->	adult_gene:brain	adult	gene	brain	MA:0000168	nervous system	MA:0000016	477	70	28	0.0587002	0.4	0.027986	29	69	0.0566761	0.965517	0.405797	0.0151336	0.182723	1.82006	0.738206	6.67466	28/477=0.0587002096436059	5.85965e-10	3.59994e-08	adult_gene:brain	2.1	102
r0368	adult_gene:large intestine	adult	gene	large intestine	MA:0000333	digestive system	MA:0002431	->	adult_gene:brainstem	adult	gene	brainstem	MA:0000169	nervous system	MA:0000016	499	54	26	0.0521042	0.481481	0.0351589	29	51	0.0467141	0.896552	0.509804	0.148717	0.570662	0.82764	0.243621	8.77214	26/499=0.0521042084168337	1.95824e-11	1.46565e-09	adult_gene:brainstem	2.2	100
r0369	adult_gene:large intestine	adult	gene	large intestine	MA:0000333	digestive system	MA:0002431	->	adult_gene:cartilage tissue	adult	gene	cartilage tissue	MA:0000104	set of connective tissues	MA:0002887	494	49	23	0.0465587	0.469388	0.0368885	29	43	0.0369259	0.793103	0.534884	0.344314	0.765709	0.463045	0.115936	9.11147	23/494=0.0465587044534413	1.01063e-10	7.23613e-09	adult_gene:cartilage tissue	2.1	102
r0370	adult_gene:large intestine	adult	gene	large intestine	MA:0000333	digestive system	MA:0002431	->	adult_gene:cerebellum	adult	gene	cerebellum	MA:0000198	nervous system	MA:0000016	497	48	25	0.0503018	0.520833	0.0396825	28	45	0.0449123	0.892857	0.555556	0.266063	0.706353	0.575015	0.150978	9.86111	25/497=0.0503018108651912	6.8276e-12	6.30187e-10	adult_gene:cerebellum	2.1	110
r0371	adult_gene:large intestine	adult	gene	large intestine	MA:0000333	digestive system	MA:0002431	->	adult_gene:cerebral cortex	adult	gene	cerebral cortex	MA:0000185	nervous system	MA:0000016	499	52	26	0.0521042	0.5	0.0365939	29	49	0.0467141	0.896552	0.530612	0.153363	0.58006	0.814279	0.236527	9.13019	26/499=0.0521042084168337	1.02781e-11	9.09857e-10	adult_gene:large intestine	2.1	94
r0372	adult_gene:large intestine	adult	gene	large intestine	MA:0000333	digestive system	MA:0002431	->	adult_gene:esophagus	adult	gene	esophagus	MA:0000352	digestive system	MA:0002431	381	36	16	0.0419948	0.444444	0.0474074	25	27	0.0268766	0.64	0.592593	1	0.89945	0	0.0460228	9.03111	16/381=0.041994750656168	5.8329e-08	1.90576e-06	adult_gene:esophagus	2.3	114
r0373	adult_gene:large intestine	adult	gene	large intestine	MA:0000333	digestive system	MA:0002431	->	adult_gene:heart	adult	gene	heart	MA:0000072	cardiovascular system	MA:0000010	377	38	22	0.0583554	0.578947	0.0526316	22	38	0.0583554	1	0.578947	0.228388	0.670676	0.641326	0.173488	9.92105	22/377=0.0583554376657825	2.17995e-10	1.45894e-08	adult_gene:heart	2.1	98
r0374	adult_gene:large intestine	adult	gene	large intestine	MA:0000333	digestive system	MA:0002431	->	adult_gene:hippocampus	adult	gene	hippocampus	MA:0000191	nervous system	MA:0000016	498	54	26	0.0522088	0.481481	0.0351589	29	51	0.0468079	0.896552	0.509804	0.148717	0.570662	0.82764	0.243621	8.75456	26/498=0.0522088353413655	2.03624e-11	1.37422e-09	adult_gene:hippocampus	2.3	102
r0375	adult_gene:large intestine	adult	gene	large intestine	MA:0000333	digestive system	MA:0002431	->	adult_gene:hypothalamus	adult	gene	hypothalamus	MA:0000173	nervous system	MA:0000016	499	50	26	0.0521042	0.52	0.0381511	29	47	0.0467141	0.896552	0.553191	0.206413	0.647834	0.685264	0.188536	9.51871	26/499=0.0521042084168337	5.25005e-12	5.0617e-10	adult_gene:large intestine	2.1	94
r0376	adult_gene:large intestine	adult	gene	large intestine	MA:0000333	digestive system	MA:0002431	->	adult_gene:kidney	adult	gene	kidney	MA:0000368	urinary system	MA:0000325	470	61	28	0.0595745	0.459016	0.0321839	29	60	0.0575202	0.965517	0.466667	0.0542476	0.345203	1.26562	0.461925	7.56322	28/470=0.0595744680851064	7.52513e-11	5.55128e-09	adult_gene:kidney	2.1	108
r0377	adult_gene:large intestine	adult	gene	large intestine	MA:0000333	digestive system	MA:0002431	->	adult_gene:lower urinary tract	adult	gene	lower urinary tract	MA:0002636	urinary system	MA:0000325	260	47	26	0.1	0.553191	0.0407524	29	44	0.0896552	0.896552	0.590909	0.277173	0.714304	0.557249	0.146117	5.29781	26/260=0.1	2.45358e-07	8.14041e-06	adult_gene:large intestine	2.1	94
r0378	adult_gene:large intestine	adult	gene	large intestine	MA:0000333	digestive system	MA:0002431	->	adult_gene:midbrain	adult	gene	midbrain	MA:0000207	nervous system	MA:0000016	242	5	3	0.0123967	0.6	0.4	3	5	0.0123967	1	0.6	1	0.89945	0	0.0460228	48.4	3/242=0.012396694214876	0.000401273	0.00328055	adult_gene:midbrain	2.8	80
r0379	adult_gene:large intestine	adult	gene	large intestine	MA:0000333	digestive system	MA:0002431	->	adult_gene:olfactory lobe	adult	gene	olfactory lobe	MA:0002413	nervous system	MA:0000016	498	51	27	0.0542169	0.529412	0.0380014	29	49	0.0504778	0.931034	0.55102	0.155903	0.58404	0.807147	0.233557	9.46235	27/498=0.0542168674698795	2.78329e-12	2.32013e-10	adult_gene:olfactory lobe	2.3	102
r0380	adult_gene:large intestine	adult	gene	large intestine	MA:0000333	digestive system	MA:0002431	->	adult_gene:ovary	adult	gene	ovary	MA:0000384	reproductive system	MA:0000326	476	36	22	0.0462185	0.611111	0.0525687	27	31	0.0376595	0.814815	0.709677	0.841789	0.89945	0.0747966	0.0460228	12.5114	22/476=0.046218487394958	3.29667e-12	2.99238e-10	adult_gene:ovary	2.2	96
r0381	adult_gene:large intestine	adult	gene	large intestine	MA:0000333	digestive system	MA:0002431	->	adult_gene:oviduct	adult	gene	oviduct	MA:0000385	reproductive system	MA:0000326	450	52	25	0.0555556	0.480769	0.0359195	29	48	0.0478927	0.862069	0.520833	0.200199	0.63876	0.698538	0.194662	8.0819	25/450=0.0555555555555556	1.95084e-10	8.52002e-09	adult_gene:oviduct	2.5	108
r0382	adult_gene:large intestine	adult	gene	large intestine	MA:0000333	digestive system	MA:0002431	->	adult_gene:pancreas	adult	gene	pancreas	MA:0000120	trunk	MA:0000004	477	38	14	0.0293501	0.368421	0.041979	23	29	0.0178653	0.608696	0.482759	0.645716	0.89945	0.189959	0.0460228	10.012	14/477=0.0293501048218029	7.46219e-08	2.13798e-06	adult_gene:pancreas	2.4	98
r0383	adult_gene:large intestine	adult	gene	large intestine	MA:0000333	digestive system	MA:0002431	->	adult_gene:parathyroid gland	adult	gene	parathyroid gland	MA:0000128	endocrine system	MA:0000012	230	51	18	0.0782609	0.352941	0.0310345	29	40	0.0485757	0.62069	0.45	0.535791	0.89945	0.271005	0.0460228	3.56897	18/230=0.0782608695652174	0.000374668	0.0039448	adult_gene:parathyroid gland	2.5	84
r0384	adult_gene:large intestine	adult	gene	large intestine	MA:0000333	digestive system	MA:0002431	->	adult_gene:peripheral nervous system	adult	gene	peripheral nervous system	MA:0000218	nervous system	MA:0000016	506	49	24	0.0474308	0.489796	0.0376176	29	44	0.0392531	0.827586	0.545455	0.349167	0.76652	0.456967	0.115476	9.51724	24/506=0.0474308300395257	2.28859e-11	1.86489e-09	adult_gene:large intestine	2.1	94
r0385	adult_gene:large intestine	adult	gene	large intestine	MA:0000333	digestive system	MA:0002431	->	adult_gene:pituitary gland	adult	gene	pituitary gland	MA:0000176	nervous system	MA:0000016	472	40	23	0.0487288	0.575	0.0473251	27	36	0.0415097	0.851852	0.638889	0.559862	0.89945	0.251919	0.0460228	11.1687	23/472=0.048728813559322	6.79956e-12	4.46192e-10	adult_gene:pituitary gland	2.4	114
r0386	adult_gene:large intestine	adult	gene	large intestine	MA:0000333	digestive system	MA:0002431	->	adult_gene:prostate gland	adult	gene	prostate gland	MA:0000404	exocrine system|reproductive system	MA:0002411|MA:0000326	194	49	21	0.108247	0.428571	0.0361757	27	43	0.0841924	0.777778	0.488372	0.245275	0.686268	0.610347	0.163506	3.50904	21/194=0.108247422680412	0.000260757	0.00412201	adult_gene:large intestine	2.1	94
r0387	adult_gene:large intestine	adult	gene	large intestine	MA:0000333	digestive system	MA:0002431	->	adult_gene:skin	adult	gene	skin	MA:0000151	integumental system	MA:0000014	457	45	16	0.0350109	0.355556	0.0351648	26	35	0.0215452	0.615385	0.457143	0.518654	0.898867	0.285122	0.0463046	8.03516	16/457=0.0350109409190372	1.25448e-07	4.55808e-06	adult_gene:large intestine	2.1	94
r0388	adult_gene:large intestine	adult	gene	large intestine	MA:0000333	digestive system	MA:0002431	->	adult_gene:spinal cord	adult	gene	spinal cord	MA:0000216	nervous system	MA:0000016	476	53	24	0.0504202	0.45283	0.0349854	28	49	0.0432173	0.857143	0.489796	0.140994	0.557815	0.850798	0.25351	8.32653	24/476=0.0504201680672269	2.1512e-10	1.44466e-08	adult_gene:large intestine	2.1	94
r0389	adult_gene:large intestine	adult	gene	large intestine	MA:0000333	digestive system	MA:0002431	->	adult_gene:spleen	adult	gene	spleen	MA:0000141	immune system	MA:0002711	345	4	3	0.00869565	0.75	0.5	3	4	0.00869565	1	0.75	1	0.89945	0	0.0460228	86.25	3/345=0.00869565217391304	9.22725e-05	0.000841035	adult_gene:spleen	3	80
r0390	adult_gene:large intestine	adult	gene	large intestine	MA:0000333	digestive system	MA:0002431	->	adult_gene:striatum	adult	gene	striatum	MA:0000891	nervous system	MA:0000016	448	57	26	0.0580357	0.45614	0.0332056	29	54	0.052032	0.896552	0.481481	0.105564	0.483814	0.976483	0.315321	7.43806	26/448=0.0580357142857143	3.78037e-10	2.42983e-08	adult_gene:large intestine	2.1	94
r0391	adult_gene:large intestine	adult	gene	large intestine	MA:0000333	digestive system	MA:0002431	->	adult_gene:testis	adult	gene	testis	MA:0000411	reproductive system	MA:0000326	490	104	29	0.0591837	0.278846	0.0192308	29	104	0.0591837	1	0.278846	0.000154297	0.023635	3.81164	1.62644	4.71154	29/490=0.0591836734693878	1.08996e-07	3.57441e-06	adult_gene:testis	2.2	88
r0392	adult_gene:large intestine	adult	gene	large intestine	MA:0000333	digestive system	MA:0002431	->	adult_gene:thyroid gland	adult	gene	thyroid gland	MA:0000129	endocrine system	MA:0000012	474	42	14	0.0295359	0.333333	0.0358974	26	30	0.0159039	0.538462	0.466667	0.819046	0.89945	0.0866918	0.0460228	8.50769	14/474=0.029535864978903	3.28464e-07	1.06261e-05	adult_gene:large intestine	2.1	94
r0393	adult_gene:large intestine	adult	gene	large intestine	MA:0000333	digestive system	MA:0002431	->	adult_gene:trachea	adult	gene	trachea	MA:0000441	respiratory system	MA:0000327	505	46	22	0.0435644	0.478261	0.0392857	28	40	0.0342291	0.785714	0.55	0.43715	0.831298	0.35937	0.0802435	9.91964	22/505=0.0435643564356436	6.41176e-11	4.78432e-09	adult_gene:large intestine	2.1	94
r0394	adult_gene:large intestine	adult	gene	large intestine	MA:0000333	digestive system	MA:0002431	->	adult_gene:uterus	adult	gene	uterus	MA:0000389	reproductive system	MA:0000326	458	38	21	0.0458515	0.552632	0.0482759	29	30	0.0332028	0.724138	0.7	1	0.89945	0	0.0460228	11.0552	21/458=0.0458515283842795	4.83567e-11	3.73715e-09	adult_gene:large intestine	2.1	94
r0395	adult_gene:large intestine	adult	gene	large intestine	MA:0000333	digestive system	MA:0002431	->	adult_trait:abnormal mean corpuscular volume	adult	trait	abnormal mean corpuscular volume	MP:0000226	hematopoietic system phenotype	MP:0005397	265	17	3	0.0113208	0.176471	0.0714286	6	14	0.00566038	0.5	0.214286	0.62785	0.89945	0.202144	0.0460228	9.46429	3/265=0.0113207547169811	0.0115729	0.08547	adult_gene:large intestine	2.1	94
r0396	adult_gene:liver	adult	gene	liver	MA:0000358	digestive system	MA:0002431	->	adult_gene:adrenal gland	adult	gene	adrenal gland	MA:0000116	endocrine system	MA:0000012	467	61	18	0.0385439	0.295082	0.0266667	25	54	0.0277516	0.72	0.333333	0.0654548	0.382055	1.18406	0.417875	6.22667	18/467=0.0385438972162741	5.20287e-07	1.08708e-05	adult_gene:liver	2.5	88
r0397	adult_gene:liver	adult	gene	liver	MA:0000358	digestive system	MA:0002431	->	adult_gene:aorta	adult	gene	aorta	MA:0000062	cardiovascular system	MA:0000010	498	61	13	0.0261044	0.213115	0.0199234	29	45	0.011702	0.448276	0.288889	0.363525	0.773794	0.439466	0.111375	4.96092	13/498=0.0261044176706827	6.50942e-05	0.000842227	adult_gene:liver	2.5	88
r0398	adult_gene:liver	adult	gene	liver	MA:0000358	digestive system	MA:0002431	->	adult_gene:blood vessel	adult	gene	blood vessel	MA:0000060	cardiovascular system	MA:0000010	459	18	3	0.00653595	0.166667	0.0545455	10	11	0.00196078	0.3	0.272727	1	0.89945	0	0.0460228	12.5182	3/459=0.0065359477124183	0.0046884	0.032328	adult_gene:liver	2.5	88
r0399	adult_gene:liver	adult	gene	liver	MA:0000358	digestive system	MA:0002431	->	adult_gene:bone	adult	gene	bone	MA:0001459	musculoskeletal system	MA:0002418	199	28	6	0.0301508	0.214286	0.05	10	24	0.0180905	0.6	0.25	0.291795	0.723419	0.534922	0.14061	4.975	6/199=0.0301507537688442	0.00771263	0.0479434	adult_gene:liver	2.5	88
r0400	adult_gene:liver	adult	gene	liver	MA:0000358	digestive system	MA:0002431	->	adult_gene:brainstem	adult	gene	brainstem	MA:0000169	nervous system	MA:0000016	450	49	9	0.02	0.183673	0.0375	10	48	0.018	0.9	0.1875	0.0105035	0.156861	1.97866	0.804485	8.4375	9/450=0.02	5.02326e-05	0.000669265	adult_gene:liver	2.5	88
r0401	adult_gene:liver	adult	gene	liver	MA:0000358	digestive system	MA:0002431	->	adult_gene:cartilage tissue	adult	gene	cartilage tissue	MA:0000104	set of connective tissues	MA:0002887	444	42	9	0.0202703	0.214286	0.0439024	10	41	0.0182432	0.9	0.219512	0.0287038	0.246538	1.54206	0.608116	9.74634	9/444=0.0202702702702703	1.97492e-05	0.000294233	adult_gene:liver	2.5	88
r0402	adult_gene:liver	adult	gene	liver	MA:0000358	digestive system	MA:0002431	->	adult_gene:cerebellum	adult	gene	cerebellum	MA:0000198	nervous system	MA:0000016	492	71	19	0.0386179	0.267606	0.0214811	29	61	0.0253014	0.655172	0.311475	0.0727007	0.403152	1.13846	0.394531	5.28434	19/492=0.0386178861788618	1.55063e-06	2.93525e-05	adult_gene:liver	2.5	88
r0403	adult_gene:liver	adult	gene	liver	MA:0000358	digestive system	MA:0002431	->	adult_gene:cerebral cortex	adult	gene	cerebral cortex	MA:0000185	nervous system	MA:0000016	450	46	9	0.02	0.195652	0.04	10	45	0.018	0.9	0.2	0.0127125	0.169263	1.89577	0.771437	9	9/450=0.02	3.2996e-05	0.000462004	adult_gene:liver	2.5	88
r0404	adult_gene:liver	adult	gene	liver	MA:0000358	digestive system	MA:0002431	->	adult_gene:esophagus	adult	gene	esophagus	MA:0000352	digestive system	MA:0002431	384	42	13	0.0338542	0.309524	0.0353261	23	32	0.019135	0.565217	0.40625	0.632506	0.89945	0.198936	0.0460228	6.78261	13/384=0.0338541666666667	7.3484e-06	0.000122112	adult_gene:liver	2.5	88
r0405	adult_gene:liver	adult	gene	liver	MA:0000358	digestive system	MA:0002431	->	adult_gene:gall bladder	adult	gene	gall bladder	MA:0000356	digestive system	MA:0002431	196	26	5	0.0255102	0.192308	0.0505051	9	22	0.0141723	0.555556	0.227273	0.26717	0.706353	0.573213	0.150978	4.94949	5/196=0.0255102040816327	0.0140763	0.0755018	adult_gene:liver	2.5	88
r0406	adult_gene:liver	adult	gene	liver	MA:0000358	digestive system	MA:0002431	->	adult_gene:heart	adult	gene	heart	MA:0000072	cardiovascular system	MA:0000010	371	35	5	0.0134771	0.142857	0.0571429	5	35	0.0134771	1	0.142857	0.0181295	0.190209	1.74161	0.720769	10.6	5/371=0.0134770889487871	0.00113251	0.0102167	adult_gene:liver	2.5	88
r0407	adult_gene:liver	adult	gene	liver	MA:0000358	digestive system	MA:0002431	->	adult_gene:hippocampus	adult	gene	hippocampus	MA:0000191	nervous system	MA:0000016	450	48	9	0.02	0.1875	0.0382979	10	47	0.018	0.9	0.191489	0.0111141	0.158743	1.95413	0.799306	8.61702	9/450=0.02	4.38113e-05	0.000595233	adult_gene:liver	2.5	88
r0408	adult_gene:liver	adult	gene	liver	MA:0000358	digestive system	MA:0002431	->	adult_gene:hypothalamus	adult	gene	hypothalamus	MA:0000173	nervous system	MA:0000016	450	45	9	0.02	0.2	0.0409091	10	44	0.018	0.9	0.204545	0.0137277	0.173711	1.8624	0.760172	9.20455	9/450=0.02	2.84849e-05	0.000403984	adult_gene:liver	2.5	88
r0409	adult_gene:liver	adult	gene	liver	MA:0000358	digestive system	MA:0002431	->	adult_gene:kidney	adult	gene	kidney	MA:0000368	urinary system	MA:0000325	482	76	10	0.0207469	0.131579	0.0120992	29	57	0.0071541	0.344828	0.175439	0.203038	0.644789	0.692422	0.190582	2.91591	10/482=0.020746887966805	0.00905021	0.0719997	adult_gene:kidney	2.1	108
r0410	adult_gene:liver	adult	gene	liver	MA:0000358	digestive system	MA:0002431	->	adult_gene:large intestine	adult	gene	large intestine	MA:0000333	digestive system	MA:0002431	455	31	4	0.00879121	0.129032	0.032	10	25	0.00351648	0.4	0.16	0.403803	0.807453	0.39383	0.0928825	7.28	4/455=0.00879120879120879	0.00639523	0.0414169	adult_gene:liver	2.5	88
r0411	adult_gene:liver	adult	gene	liver	MA:0000358	digestive system	MA:0002431	->	adult_gene:lower urinary tract	adult	gene	lower urinary tract	MA:0002636	urinary system	MA:0000325	212	44	8	0.0377358	0.181818	0.0380952	10	42	0.0301887	0.8	0.190476	0.0231633	0.223241	1.6352	0.651226	4.0381	8/212=0.0377358490566038	0.00757507	0.0472128	adult_gene:liver	2.5	88
r0412	adult_gene:liver	adult	gene	liver	MA:0000358	digestive system	MA:0002431	->	adult_gene:lung	adult	gene	lung	MA:0000415	respiratory system	MA:0000327	471	48	17	0.0360934	0.354167	0.034	25	40	0.0245435	0.68	0.425	0.291625	0.723419	0.535175	0.14061	8.007	17/471=0.0360934182590234	5.9543e-08	2.54567e-06	adult_gene:lung	2	100
r0413	adult_gene:liver	adult	gene	liver	MA:0000358	digestive system	MA:0002431	->	adult_gene:midbrain	adult	gene	midbrain	MA:0000207	nervous system	MA:0000016	281	30	15	0.0533808	0.5	0.0595238	21	24	0.0381291	0.714286	0.625	0.816899	0.89945	0.0878318	0.0460228	8.3631	15/281=0.0533807829181495	5.4544e-07	8.81119e-06	adult_gene:midbrain	2.8	80
r0414	adult_gene:liver	adult	gene	liver	MA:0000358	digestive system	MA:0002431	->	adult_gene:olfactory lobe	adult	gene	olfactory lobe	MA:0002413	nervous system	MA:0000016	492	72	17	0.0345528	0.236111	0.0195402	29	60	0.0202551	0.586207	0.283333	0.0958714	0.459927	1.01831	0.337311	4.8069	17/492=0.0345528455284553	1.15824e-05	0.000184732	adult_gene:liver	2.5	88
r0415	adult_gene:liver	adult	gene	liver	MA:0000358	digestive system	MA:0002431	->	adult_gene:oral epithelium	adult	gene	oral epithelium	MA:0000344	respiratory system|digestive system	MA:0002431|MA:0000327	197	20	4	0.0203046	0.2	0.0571429	10	14	0.00812183	0.4	0.285714	0.703493	0.89945	0.15274	0.0460228	5.62857	4/197=0.0203045685279188	0.0174564	0.0730903	adult_gene:oral epithelium	3	80
r0416	adult_gene:liver	adult	gene	liver	MA:0000358	digestive system	MA:0002431	->	adult_gene:ovary	adult	gene	ovary	MA:0000384	reproductive system	MA:0000326	467	49	14	0.0299786	0.285714	0.0304348	23	40	0.0182478	0.608696	0.35	0.254094	0.689658	0.595005	0.161366	7.10652	14/467=0.0299785867237687	1.86606e-06	3.45708e-05	adult_gene:liver	2.5	88
r0417	adult_gene:liver	adult	gene	liver	MA:0000358	digestive system	MA:0002431	->	adult_gene:oviduct	adult	gene	oviduct	MA:0000385	reproductive system	MA:0000326	447	70	14	0.0313199	0.2	0.0175549	29	55	0.01512	0.482759	0.254545	0.179758	0.619815	0.745313	0.207738	3.92351	14/447=0.0313199105145414	0.000304652	0.00328178	adult_gene:liver	2.5	88
r0418	adult_gene:liver	adult	gene	liver	MA:0000358	digestive system	MA:0002431	->	adult_gene:pancreas	adult	gene	pancreas	MA:0000120	trunk	MA:0000004	477	53	19	0.0398323	0.358491	0.0317726	26	46	0.0291082	0.730769	0.413043	0.220932	0.661076	0.655742	0.179749	7.57776	19/477=0.039832285115304	2.55365e-08	7.46206e-07	adult_gene:liver	2.5	88
r0419	adult_gene:liver	adult	gene	liver	MA:0000358	digestive system	MA:0002431	->	adult_gene:peripheral nervous system	adult	gene	peripheral nervous system	MA:0000218	nervous system	MA:0000016	457	42	8	0.0175055	0.190476	0.04	10	40	0.0140044	0.8	0.2	0.0268195	0.239023	1.57155	0.62156	9.14	8/457=0.0175054704595186	6.84966e-05	0.000880598	adult_gene:liver	2.5	88
r0420	adult_gene:liver	adult	gene	liver	MA:0000358	digestive system	MA:0002431	->	adult_gene:pituitary gland	adult	gene	pituitary gland	MA:0000176	nervous system	MA:0000016	472	57	14	0.029661	0.245614	0.0229885	29	42	0.0143191	0.482759	0.333333	0.500711	0.881595	0.300413	0.0547309	5.42529	14/472=0.0296610169491525	1.8431e-05	0.000276295	adult_gene:liver	2.5	88
r0421	adult_gene:liver	adult	gene	liver	MA:0000358	digestive system	MA:0002431	->	adult_gene:skin	adult	gene	skin	MA:0000151	integumental system	MA:0000014	464	55	16	0.0344828	0.290909	0.0289855	23	48	0.023988	0.695652	0.333333	0.124015	0.521158	0.906526	0.283031	6.72464	16/464=0.0344827586206897	8.45805e-07	1.68016e-05	adult_gene:liver	2.5	88
r0422	adult_gene:liver	adult	gene	liver	MA:0000358	digestive system	MA:0002431	->	adult_gene:spinal cord	adult	gene	spinal cord	MA:0000216	nervous system	MA:0000016	479	68	20	0.0417537	0.294118	0.0253968	25	63	0.0334029	0.8	0.31746	0.0273079	0.240928	1.56371	0.618113	6.08254	20/479=0.0417536534446764	2.15395e-07	4.86149e-06	adult_gene:liver	2.5	88
r0423	adult_gene:liver	adult	gene	liver	MA:0000358	digestive system	MA:0002431	->	adult_gene:spleen	adult	gene	spleen	MA:0000141	immune system	MA:0002711	376	27	14	0.037234	0.518519	0.0669856	19	22	0.0274356	0.736842	0.636364	0.809789	0.89945	0.091628	0.0460228	12.5933	14/376=0.0372340425531915	1.6535e-08	3.54025e-07	adult_gene:spleen	3	80
r0424	adult_gene:liver	adult	gene	liver	MA:0000358	digestive system	MA:0002431	->	adult_gene:striatum	adult	gene	striatum	MA:0000891	nervous system	MA:0000016	399	51	9	0.0225564	0.176471	0.036	10	50	0.0203008	0.9	0.18	0.00960337	0.154079	2.01758	0.812258	7.182	9/399=0.0225563909774436	0.000150001	0.00276133	adult_gene:striatum	2	98
r0425	adult_gene:liver	adult	gene	liver	MA:0000358	digestive system	MA:0002431	->	adult_gene:testis	adult	gene	testis	MA:0000411	reproductive system	MA:0000326	480	125	19	0.0395833	0.152	0.0123859	26	118	0.0289263	0.730769	0.161017	0.000199257	0.0240919	3.70059	1.61813	2.97262	19/480=0.0395833333333333	0.00101394	0.0092785	adult_gene:liver	2.5	88
r0426	adult_gene:liver	adult	gene	liver	MA:0000358	digestive system	MA:0002431	->	adult_gene:thalamus	adult	gene	thalamus	MA:0000179	nervous system	MA:0000016	238	2	2	0.00840336	1	1	2	2	0.00840336	1	1	1	0.89945	0	0.0460228	119	2/238=0.00840336134453781	0.00120097	0.00911708	adult_gene:thalamus	2.7	62
r0427	adult_gene:liver	adult	gene	liver	MA:0000358	digestive system	MA:0002431	->	adult_gene:thymus	adult	gene	thymus	MA:0000142	immune system	MA:0002711	470	37	16	0.0340426	0.432432	0.0457143	25	28	0.0217872	0.64	0.571429	0.826159	0.89945	0.0829362	0.0460228	10.7429	16/470=0.0340425531914894	5.9306e-09	1.92348e-07	adult_gene:liver	2.5	88
r0428	adult_gene:liver	adult	gene	liver	MA:0000358	digestive system	MA:0002431	->	adult_gene:thyroid gland	adult	gene	thyroid gland	MA:0000129	endocrine system	MA:0000012	473	49	11	0.0232558	0.22449	0.0246914	27	33	0.00947459	0.407407	0.333333	0.803835	0.89945	0.0948332	0.0460228	5.83951	11/473=0.0232558139534884	6.63691e-05	0.000855976	adult_gene:liver	2.5	88
r0429	adult_gene:liver	adult	gene	liver	MA:0000358	digestive system	MA:0002431	->	adult_gene:trachea	adult	gene	trachea	MA:0000441	respiratory system	MA:0000327	493	61	16	0.0324544	0.262295	0.0241327	26	51	0.0199719	0.615385	0.313725	0.133209	0.543219	0.875467	0.265025	5.94872	16/493=0.0324543610547667	2.43015e-06	4.39446e-05	adult_gene:liver	2.5	88
r0430	adult_gene:liver	adult	gene	liver	MA:0000358	digestive system	MA:0002431	->	adult_trait:abnormal immature B cell number	adult	trait	abnormal immature B cell number	MP:0013664	hematopoietic system phenotype|immune system phenotype	MP:0005387|MP:0005397	141	6	2	0.0141844	0.333333	0.333333	2	6	0.0141844	1	0.333333	0.547475	0.89945	0.261636	0.0460228	23.5	2/141=0.0141843971631206	0.014048	0.0909256	adult_trait:abnormal immature B cell number	2.2	6
r0431	adult_gene:lower urinary tract	adult	gene	lower urinary tract	MA:0002636	urinary system	MA:0000325	->	adult_gene:brain	adult	gene	brain	MA:0000168	nervous system	MA:0000016	291	74	43	0.147766	0.581081	0.0265432	45	72	0.141199	0.955556	0.597222	0.115835	0.506844	0.936161	0.295126	3.86204	43/291=0.147766323024055	1.06956e-07	3.96762e-06	adult_gene:brain	2.1	102
r0432	adult_gene:lower urinary tract	adult	gene	lower urinary tract	MA:0002636	urinary system	MA:0000325	->	adult_gene:brainstem	adult	gene	brainstem	MA:0000169	nervous system	MA:0000016	314	62	36	0.11465	0.580645	0.0301887	45	53	0.0917197	0.8	0.679245	0.642706	0.89945	0.191988	0.0460228	4.73962	36/314=0.114649681528662	1.52835e-08	6.19498e-07	adult_gene:brainstem	2.2	100
r0433	adult_gene:lower urinary tract	adult	gene	lower urinary tract	MA:0002636	urinary system	MA:0000325	->	adult_gene:cerebellum	adult	gene	cerebellum	MA:0000198	nervous system	MA:0000016	312	59	32	0.102564	0.542373	0.0309478	44	47	0.0745921	0.727273	0.680851	0.871439	0.89945	0.0597632	0.0460228	4.82785	32/312=0.102564102564103	4.21855e-08	1.74062e-06	adult_gene:cerebellum	2.1	110
r0434	adult_gene:lower urinary tract	adult	gene	lower urinary tract	MA:0002636	urinary system	MA:0000325	->	adult_gene:cerebral cortex	adult	gene	cerebral cortex	MA:0000185	nervous system	MA:0000016	315	62	34	0.107937	0.548387	0.0296296	45	51	0.081552	0.755556	0.666667	0.751982	0.89945	0.123793	0.0460228	4.66667	34/315=0.107936507936508	4.19185e-08	1.73328e-06	adult_gene:lower urinary tract	2.1	92
r0435	adult_gene:lower urinary tract	adult	gene	lower urinary tract	MA:0002636	urinary system	MA:0000325	->	adult_gene:heart	adult	gene	heart	MA:0000072	cardiovascular system	MA:0000010	137	42	30	0.218978	0.714286	0.0472069	31	41	0.211914	0.967742	0.731707	0.484677	0.870784	0.314548	0.0600896	3.23367	30/137=0.218978102189781	0.000289567	0.00449712	adult_gene:heart	2.1	98
r0436	adult_gene:lower urinary tract	adult	gene	lower urinary tract	MA:0002636	urinary system	MA:0000325	->	adult_gene:hippocampus	adult	gene	hippocampus	MA:0000191	nervous system	MA:0000016	313	63	35	0.111821	0.555556	0.0293501	45	53	0.086972	0.777778	0.660377	0.640282	0.89945	0.193629	0.0460228	4.59329	35/313=0.111821086261981	3.4919e-08	1.21012e-06	adult_gene:hippocampus	2.3	102
r0437	adult_gene:lower urinary tract	adult	gene	lower urinary tract	MA:0002636	urinary system	MA:0000325	->	adult_gene:hypothalamus	adult	gene	hypothalamus	MA:0000173	nervous system	MA:0000016	315	61	33	0.104762	0.540984	0.029932	45	49	0.0768254	0.733333	0.673469	0.872645	0.89945	0.0591624	0.0460228	4.71429	33/315=0.104761904761905	5.97199e-08	2.37845e-06	adult_gene:lower urinary tract	2.1	92
r0438	adult_gene:lower urinary tract	adult	gene	lower urinary tract	MA:0002636	urinary system	MA:0000325	->	adult_gene:kidney	adult	gene	kidney	MA:0000368	urinary system	MA:0000325	269	63	43	0.159851	0.68254	0.0313297	45	61	0.152747	0.955556	0.704918	0.311498	0.741906	0.506545	0.129651	4.21384	43/269=0.159851301115242	2.71058e-08	1.16276e-06	adult_gene:kidney	2.1	108
r0439	adult_gene:lower urinary tract	adult	gene	lower urinary tract	MA:0002636	urinary system	MA:0000325	->	adult_gene:olfactory lobe	adult	gene	olfactory lobe	MA:0002413	nervous system	MA:0000016	315	59	37	0.11746	0.627119	0.032244	45	51	0.0965785	0.822222	0.72549	0.757411	0.89945	0.120669	0.0460228	5.07843	37/315=0.117460317460317	4.77482e-09	1.99013e-07	adult_gene:olfactory lobe	2.3	102
r0440	adult_gene:lower urinary tract	adult	gene	lower urinary tract	MA:0002636	urinary system	MA:0000325	->	adult_gene:oviduct	adult	gene	oviduct	MA:0000385	reproductive system	MA:0000326	307	56	38	0.123779	0.678571	0.0344671	45	49	0.104524	0.844444	0.77551	0.877498	0.89945	0.056754	0.0460228	5.2907	38/307=0.123778501628664	1.0455e-09	3.94019e-08	adult_gene:oviduct	2.5	108
r0441	adult_gene:lower urinary tract	adult	gene	lower urinary tract	MA:0002636	urinary system	MA:0000325	->	adult_gene:peripheral nervous system	adult	gene	peripheral nervous system	MA:0000218	nervous system	MA:0000016	313	60	31	0.0990415	0.516667	0.0299517	45	46	0.0682286	0.688889	0.673913	1	0.89945	0	0.0460228	4.68744	31/313=0.0990415335463259	1.6754e-07	5.74452e-06	adult_gene:lower urinary tract	2.1	92
r0442	adult_gene:lower urinary tract	adult	gene	lower urinary tract	MA:0002636	urinary system	MA:0000325	->	adult_gene:prostate gland	adult	gene	prostate gland	MA:0000404	exocrine system|reproductive system	MA:0002411|MA:0000326	199	51	30	0.150754	0.588235	0.0367197	38	43	0.119016	0.789474	0.697674	0.736128	0.89945	0.133047	0.0460228	3.65361	30/199=0.150753768844221	1.79174e-05	0.000399943	adult_gene:lower urinary tract	2.1	92
r0443	adult_gene:lower urinary tract	adult	gene	lower urinary tract	MA:0002636	urinary system	MA:0000325	->	adult_gene:spinal cord	adult	gene	spinal cord	MA:0000216	nervous system	MA:0000016	248	62	35	0.141129	0.564516	0.0299145	45	52	0.109767	0.777778	0.673077	0.753709	0.89945	0.122797	0.0460228	3.7094	35/248=0.141129032258065	2.18452e-06	6.02608e-05	adult_gene:lower urinary tract	2.1	92
r0444	adult_gene:lower urinary tract	adult	gene	lower urinary tract	MA:0002636	urinary system	MA:0000325	->	adult_gene:striatum	adult	gene	striatum	MA:0000891	nervous system	MA:0000016	313	65	36	0.115016	0.553846	0.0285714	45	56	0.0920128	0.8	0.642857	0.537409	0.89945	0.269695	0.0460228	4.47143	36/313=0.115015974440895	3.68924e-08	1.53523e-06	adult_gene:lower urinary tract	2.1	92
r0445	adult_gene:lower urinary tract	adult	gene	lower urinary tract	MA:0002636	urinary system	MA:0000325	->	adult_gene:testis	adult	gene	testis	MA:0000411	reproductive system	MA:0000326	296	107	44	0.148649	0.411215	0.0186916	44	107	0.148649	1	0.411215	0.00144506	0.0785394	2.84012	1.10491	2.76636	44/296=0.148648648648649	3.56201e-05	0.000649411	adult_gene:testis	2.2	88
r0446	adult_gene:lower urinary tract	adult	gene	lower urinary tract	MA:0002636	urinary system	MA:0000325	->	adult_trait:abnormal mean corpuscular volume	adult	trait	abnormal mean corpuscular volume	MP:0000226	hematopoietic system phenotype	MP:0005397	200	18	4	0.02	0.222222	0.0714286	8	14	0.01	0.5	0.285714	0.677946	0.89945	0.168805	0.0460228	7.14286	4/200=0.02	0.00943879	0.0743922	adult_gene:lower urinary tract	2.1	92
r0447	adult_gene:lower urinary tract	adult	gene	lower urinary tract	MA:0002636	urinary system	MA:0000325	->	adult_trait:abnormal startle reflex	adult	trait	abnormal startle reflex	MP:0001486	behavior/neurological phenotype	MP:0005386	211	13	3	0.014218	0.230769	0.0952381	7	9	0.00609343	0.428571	0.333333	1	0.89945	0	0.0460228	10.0476	3/211=0.014218009478673	0.0106682	0.0744581	adult_trait:abnormal startle reflex	2.2	54
r0448	adult_gene:lung	adult	gene	lung	MA:0000415	respiratory system	MA:0000327	->	adult_gene:adrenal gland	adult	gene	adrenal gland	MA:0000116	endocrine system	MA:0000012	548	72	33	0.060219	0.458333	0.0244444	45	60	0.0441606	0.733333	0.55	0.430762	0.829793	0.365763	0.0810303	6.69778	33/548=0.0602189781021898	1.08392e-11	1.03048e-09	adult_gene:adrenal gland	2	102
r0449	adult_gene:lung	adult	gene	lung	MA:0000415	respiratory system	MA:0000327	->	adult_gene:brain	adult	gene	brain	MA:0000168	nervous system	MA:0000016	573	102	30	0.052356	0.294118	0.0141677	55	77	0.0285578	0.545455	0.38961	0.347116	0.765709	0.459525	0.115936	4.05903	30/573=0.0523560209424084	2.26661e-07	7.58469e-06	adult_gene:brain	2.1	102
r0450	adult_gene:lung	adult	gene	lung	MA:0000415	respiratory system	MA:0000327	->	adult_gene:brainstem	adult	gene	brainstem	MA:0000169	nervous system	MA:0000016	516	62	23	0.0445736	0.370968	0.0274791	31	54	0.0330708	0.741935	0.425926	0.142058	0.558988	0.847534	0.252597	7.08961	23/516=0.0445736434108527	3.04456e-09	1.40798e-07	adult_gene:brainstem	2.2	100
r0451	adult_gene:lung	adult	gene	lung	MA:0000415	respiratory system	MA:0000327	->	adult_gene:cartilage tissue	adult	gene	cartilage tissue	MA:0000104	set of connective tissues	MA:0002887	500	50	21	0.042	0.42	0.0353535	27	44	0.0326667	0.777778	0.477273	0.241217	0.684878	0.617592	0.164387	8.83838	21/500=0.042	7.29475e-10	4.35789e-08	adult_gene:cartilage tissue	2.1	102
r0452	adult_gene:lung	adult	gene	lung	MA:0000415	respiratory system	MA:0000327	->	adult_gene:cerebellum	adult	gene	cerebellum	MA:0000198	nervous system	MA:0000016	581	96	35	0.060241	0.364583	0.0165328	58	73	0.0363523	0.603448	0.479452	0.460844	0.852931	0.336446	0.069086	4.80279	35/581=0.0602409638554217	1.52858e-09	8.38576e-08	adult_gene:cerebellum	2.1	110
r0453	adult_gene:lung	adult	gene	lung	MA:0000415	respiratory system	MA:0000327	->	adult_gene:cerebral cortex	adult	gene	cerebral cortex	MA:0000185	nervous system	MA:0000016	519	61	24	0.0462428	0.393443	0.0286738	31	54	0.0358009	0.774194	0.444444	0.14525	0.564546	0.837884	0.248301	7.44086	24/519=0.046242774566474	7.81689e-10	4.9399e-08	adult_gene:cerebral cortex	2	102
r0454	adult_gene:lung	adult	gene	lung	MA:0000415	respiratory system	MA:0000327	->	adult_gene:heart	adult	gene	heart	MA:0000072	cardiovascular system	MA:0000010	380	41	22	0.0578947	0.536585	0.0487805	22	41	0.0578947	1	0.536585	0.162147	0.594666	0.790091	0.225727	9.26829	22/380=0.0578947368421053	5.31872e-10	3.29884e-08	adult_gene:heart	2.1	98
r0455	adult_gene:lung	adult	gene	lung	MA:0000415	respiratory system	MA:0000327	->	adult_gene:hippocampus	adult	gene	hippocampus	MA:0000191	nervous system	MA:0000016	517	62	24	0.0464217	0.387097	0.0281525	31	55	0.0359394	0.774194	0.436364	0.143496	0.559697	0.84316	0.252047	7.27742	24/517=0.04642166344294	1.09918e-09	5.21572e-08	adult_gene:hippocampus	2.3	102
r0456	adult_gene:lung	adult	gene	lung	MA:0000415	respiratory system	MA:0000327	->	adult_gene:hypothalamus	adult	gene	hypothalamus	MA:0000173	nervous system	MA:0000016	519	59	24	0.0462428	0.40678	0.0297767	31	52	0.0358009	0.774194	0.461538	0.198821	0.638107	0.701539	0.195107	7.72705	24/519=0.046242774566474	4.45127e-10	2.98717e-08	adult_gene:hypothalamus	2	102
r0457	adult_gene:lung	adult	gene	lung	MA:0000415	respiratory system	MA:0000327	->	adult_gene:kidney	adult	gene	kidney	MA:0000368	urinary system	MA:0000325	574	92	25	0.043554	0.271739	0.014637	56	61	0.0194438	0.446429	0.409836	0.866343	0.89945	0.0623102	0.0460228	4.20082	25/574=0.0435540069686411	9.41562e-07	2.76579e-05	adult_gene:kidney	2.1	108
r0458	adult_gene:lung	adult	gene	lung	MA:0000415	respiratory system	MA:0000327	->	adult_gene:large intestine	adult	gene	large intestine	MA:0000333	digestive system	MA:0002431	469	40	13	0.0277186	0.325	0.037037	26	27	0.0138593	0.5	0.481481	1	0.89945	0	0.0460228	8.68519	13/469=0.0277185501066098	6.49817e-07	1.96512e-05	adult_gene:large intestine	2.1	94
r0459	adult_gene:lung	adult	gene	lung	MA:0000415	respiratory system	MA:0000327	->	adult_gene:lower urinary tract	adult	gene	lower urinary tract	MA:0002636	urinary system	MA:0000325	270	52	21	0.0777778	0.403846	0.0329154	29	44	0.0563218	0.724138	0.477273	0.331038	0.758477	0.480122	0.120058	4.44357	21/270=0.0777777777777778	1.21415e-05	0.000282845	adult_gene:lower urinary tract	2.1	92
r0460	adult_gene:lung	adult	gene	lung	MA:0000415	respiratory system	MA:0000327	->	adult_gene:midbrain	adult	gene	midbrain	MA:0000207	nervous system	MA:0000016	319	54	23	0.0721003	0.425926	0.0314637	34	43	0.0487737	0.676471	0.534884	0.577874	0.89945	0.238167	0.0460228	5.01847	23/319=0.0721003134796238	8.88243e-07	1.35476e-05	adult_gene:midbrain	2.8	80
r0461	adult_gene:lung	adult	gene	lung	MA:0000415	respiratory system	MA:0000327	->	adult_gene:olfactory lobe	adult	gene	olfactory lobe	MA:0002413	nervous system	MA:0000016	582	96	38	0.0652921	0.395833	0.0172414	58	76	0.0427776	0.655172	0.5	0.38831	0.798932	0.410821	0.0974902	5.01724	38/582=0.0652920962199313	1.76946e-10	1.29577e-08	adult_gene:lung	2	100
r0462	adult_gene:lung	adult	gene	lung	MA:0000415	respiratory system	MA:0000327	->	adult_gene:oviduct	adult	gene	oviduct	MA:0000385	reproductive system	MA:0000326	527	87	36	0.0683112	0.413793	0.0190981	58	65	0.0424001	0.62069	0.553846	0.767021	0.89945	0.115193	0.0460228	5.03236	36/527=0.0683111954459203	5.72448e-10	2.27057e-08	adult_gene:oviduct	2.5	108
r0463	adult_gene:lung	adult	gene	lung	MA:0000415	respiratory system	MA:0000327	->	adult_gene:pancreas	adult	gene	pancreas	MA:0000120	trunk	MA:0000004	558	62	32	0.0573477	0.516129	0.0289855	46	48	0.039894	0.695652	0.666667	1	0.89945	0	0.0460228	8.08696	32/558=0.0573476702508961	5.26858e-13	7.22795e-11	adult_gene:lung	2	100
r0464	adult_gene:lung	adult	gene	lung	MA:0000415	respiratory system	MA:0000327	->	adult_gene:peripheral nervous system	adult	gene	peripheral nervous system	MA:0000218	nervous system	MA:0000016	527	53	24	0.0455408	0.45283	0.0336606	31	46	0.0352574	0.774194	0.521739	0.354814	0.76885	0.449999	0.114158	8.86957	24/527=0.0455407969639469	5.37137e-11	4.42698e-09	adult_gene:lung	2	100
r0465	adult_gene:lung	adult	gene	lung	MA:0000415	respiratory system	MA:0000327	->	adult_gene:skin	adult	gene	skin	MA:0000151	integumental system	MA:0000014	516	72	32	0.0620155	0.444444	0.0238895	47	57	0.0422233	0.680851	0.561404	0.633339	0.89945	0.198364	0.0460228	6.16349	32/516=0.062015503875969	1.07745e-10	8.34098e-09	adult_gene:lung	2	100
r0466	adult_gene:lung	adult	gene	lung	MA:0000415	respiratory system	MA:0000327	->	adult_gene:spinal cord	adult	gene	spinal cord	MA:0000216	nervous system	MA:0000016	536	92	40	0.0746269	0.434783	0.0193658	51	81	0.0585309	0.784314	0.493827	0.116798	0.506844	0.932565	0.295126	5.19003	40/536=0.0746268656716418	5.82004e-11	4.41039e-09	adult_gene:spinal cord	2.1	96
r0467	adult_gene:lung	adult	gene	lung	MA:0000415	respiratory system	MA:0000327	->	adult_gene:spleen	adult	gene	spleen	MA:0000141	immune system	MA:0002711	387	33	16	0.0413437	0.484848	0.0533333	24	25	0.0275624	0.666667	0.64	1	0.89945	0	0.0460228	10.32	16/387=0.041343669250646	1.49468e-08	7.38072e-07	adult_gene:lung	2	100
r0468	adult_gene:lung	adult	gene	lung	MA:0000415	respiratory system	MA:0000327	->	adult_gene:striatum	adult	gene	striatum	MA:0000891	nervous system	MA:0000016	468	63	25	0.0534188	0.396825	0.0287356	30	58	0.0445157	0.833333	0.431034	0.073342	0.403152	1.13465	0.394531	6.72414	25/468=0.0534188034188034	2.67148e-09	1.53193e-07	adult_gene:lung	2	100
r0469	adult_gene:lung	adult	gene	lung	MA:0000415	respiratory system	MA:0000327	->	adult_gene:testis	adult	gene	testis	MA:0000411	reproductive system	MA:0000326	551	144	44	0.0798548	0.305556	0.0125948	51	137	0.0688943	0.862745	0.321168	0.000245459	0.0247667	3.61002	1.60613	3.46987	44/551=0.0798548094373866	9.16869e-08	3.70784e-06	adult_gene:lung	2	100
r0470	adult_gene:lung	adult	gene	lung	MA:0000415	respiratory system	MA:0000327	->	adult_gene:trachea	adult	gene	trachea	MA:0000441	respiratory system	MA:0000327	576	80	36	0.0625	0.45	0.0215633	53	63	0.0424528	0.679245	0.571429	0.652423	0.89945	0.185471	0.0460228	6.21024	36/576=0.0625	6.58706e-12	6.57976e-10	adult_gene:lung	2	100
r0471	adult_gene:lymph node	adult	gene	lymph node	MA:0000139	immune system	MA:0002711	->	adult_gene:adrenal gland	adult	gene	adrenal gland	MA:0000116	endocrine system	MA:0000012	329	39	7	0.0212766	0.179487	0.0460526	8	38	0.018617	0.875	0.184211	0.0298563	0.251231	1.52496	0.599927	7.57566	7/329=0.0212765957446809	0.000622253	0.00551532	adult_gene:lymph node	2.6	78
r0472	adult_gene:lymph node	adult	gene	lymph node	MA:0000139	immune system	MA:0002711	->	adult_gene:aorta	adult	gene	aorta	MA:0000062	cardiovascular system	MA:0000010	339	35	5	0.0147493	0.142857	0.0390625	8	32	0.00921829	0.625	0.15625	0.10094	0.473342	0.995938	0.324825	6.62109	5/339=0.0147492625368732	0.00461727	0.0296816	adult_gene:lymph node	2.6	78
r0473	adult_gene:lymph node	adult	gene	lymph node	MA:0000139	immune system	MA:0002711	->	adult_gene:bone	adult	gene	bone	MA:0001459	musculoskeletal system	MA:0002418	205	25	4	0.0195122	0.16	0.0519481	7	22	0.0111498	0.571429	0.181818	0.203478	0.644789	0.691483	0.190582	5.32468	4/205=0.0195121951219512	0.0218973	0.0968042	adult_gene:lymph node	2.6	78
r0474	adult_gene:lymph node	adult	gene	lymph node	MA:0000139	immune system	MA:0002711	->	adult_gene:brain	adult	gene	brain	MA:0000168	nervous system	MA:0000016	334	69	7	0.0209581	0.101449	0.0257353	8	68	0.0183383	0.875	0.102941	0.00156642	0.0786858	2.80509	1.1041	4.29779	7/334=0.0209580838323353	0.00884292	0.0493978	adult_gene:lymph node	2.6	78
r0475	adult_gene:lymph node	adult	gene	lymph node	MA:0000139	immune system	MA:0002711	->	adult_gene:brainstem	adult	gene	brainstem	MA:0000169	nervous system	MA:0000016	333	50	7	0.021021	0.14	0.0357143	8	49	0.0183934	0.875	0.142857	0.00715182	0.140945	2.14558	0.85095	5.94643	7/333=0.021021021021021	0.00200909	0.0148742	adult_gene:lymph node	2.6	78
r0476	adult_gene:lymph node	adult	gene	lymph node	MA:0000139	immune system	MA:0002711	->	adult_gene:brown adipose tissue	adult	gene	brown adipose tissue	MA:0000057	set of connective tissues	MA:0002887	339	13	3	0.00884956	0.230769	0.09375	8	8	0.00331858	0.375	0.375	1	0.89945	0	0.0460228	15.8906	3/339=0.00884955752212389	0.00313089	0.0215385	adult_gene:lymph node	2.6	78
r0477	adult_gene:lymph node	adult	gene	lymph node	MA:0000139	immune system	MA:0002711	->	adult_gene:cartilage tissue	adult	gene	cartilage tissue	MA:0000104	set of connective tissues	MA:0002887	324	41	5	0.0154321	0.121951	0.03663	7	39	0.0110229	0.714286	0.128205	0.0279866	0.244688	1.55305	0.611388	5.93407	5/324=0.0154320987654321	0.00752049	0.0434506	adult_gene:lymph node	2.6	78
r0478	adult_gene:lymph node	adult	gene	lymph node	MA:0000139	immune system	MA:0002711	->	adult_gene:cerebellum	adult	gene	cerebellum	MA:0000198	nervous system	MA:0000016	332	44	7	0.0210843	0.159091	0.0406977	8	43	0.0184488	0.875	0.162791	0.0124005	0.168895	1.90656	0.772384	6.75581	7/332=0.0210843373493976	0.00108807	0.00893213	adult_gene:lymph node	2.6	78
r0479	adult_gene:lymph node	adult	gene	lymph node	MA:0000139	immune system	MA:0002711	->	adult_gene:cerebral cortex	adult	gene	cerebral cortex	MA:0000185	nervous system	MA:0000016	334	48	7	0.0209581	0.145833	0.037234	8	47	0.0183383	0.875	0.148936	0.00855515	0.148759	2.06777	0.827516	6.21809	7/334=0.0209580838323353	0.00162142	0.0124219	adult_gene:lymph node	2.6	78
r0480	adult_gene:lymph node	adult	gene	lymph node	MA:0000139	immune system	MA:0002711	->	adult_gene:esophagus	adult	gene	esophagus	MA:0000352	digestive system	MA:0002431	328	28	4	0.0121951	0.142857	0.0416667	8	24	0.00609756	0.5	0.166667	0.210777	0.652268	0.676176	0.185574	6.83333	4/328=0.0121951219512195	0.00908863	0.0506131	adult_gene:lymph node	2.6	78
r0481	adult_gene:lymph node	adult	gene	lymph node	MA:0000139	immune system	MA:0002711	->	adult_gene:gall bladder	adult	gene	gall bladder	MA:0000356	digestive system	MA:0002431	195	23	6	0.0307692	0.26087	0.0779221	7	22	0.0263736	0.857143	0.272727	0.146041	0.565143	0.835526	0.247842	7.5974	6/195=0.0307692307692308	0.00180787	0.0202609	adult_gene:gall bladder	2.1	88
r0482	adult_gene:lymph node	adult	gene	lymph node	MA:0000139	immune system	MA:0002711	->	adult_gene:heart	adult	gene	heart	MA:0000072	cardiovascular system	MA:0000010	256	35	5	0.0195312	0.142857	0.0571429	5	35	0.0195312	1	0.142857	0.0181295	0.190209	1.74161	0.720769	7.31429	5/256=0.01953125	0.00495913	0.0313928	adult_gene:lymph node	2.6	78
r0483	adult_gene:lymph node	adult	gene	lymph node	MA:0000139	immune system	MA:0002711	->	adult_gene:hippocampus	adult	gene	hippocampus	MA:0000191	nervous system	MA:0000016	334	50	7	0.0209581	0.14	0.0357143	8	49	0.0183383	0.875	0.142857	0.00715182	0.140945	2.14558	0.85095	5.96429	7/334=0.0209580838323353	0.00197875	0.0146899	adult_gene:lymph node	2.6	78
r0484	adult_gene:lymph node	adult	gene	lymph node	MA:0000139	immune system	MA:0002711	->	adult_gene:hypothalamus	adult	gene	hypothalamus	MA:0000173	nervous system	MA:0000016	334	47	7	0.0209581	0.148936	0.0380435	8	46	0.0183383	0.875	0.152174	0.00937172	0.152446	2.02818	0.816884	6.35326	7/334=0.0209580838323353	0.0014621	0.0114369	adult_gene:lymph node	2.6	78
r0485	adult_gene:lymph node	adult	gene	lymph node	MA:0000139	immune system	MA:0002711	->	adult_gene:kidney	adult	gene	kidney	MA:0000368	urinary system	MA:0000325	327	57	6	0.0183486	0.105263	0.0306122	7	56	0.0157274	0.857143	0.107143	0.00449168	0.120454	2.34759	0.919178	5.0051	6/327=0.018348623853211	0.00818065	0.0464438	adult_gene:lymph node	2.6	78
r0486	adult_gene:lymph node	adult	gene	lymph node	MA:0000139	immune system	MA:0002711	->	adult_gene:large intestine	adult	gene	large intestine	MA:0000333	digestive system	MA:0002431	330	27	6	0.0181818	0.222222	0.0659341	7	26	0.0155844	0.857143	0.230769	0.0756728	0.411152	1.12106	0.385998	10.8791	6/330=0.0181818181818182	0.000296108	0.00294023	adult_gene:lymph node	2.6	78
r0487	adult_gene:lymph node	adult	gene	lymph node	MA:0000139	immune system	MA:0002711	->	adult_gene:liver	adult	gene	liver	MA:0000358	digestive system	MA:0002431	320	11	3	0.009375	0.272727	0.125	6	8	0.0046875	0.5	0.375	1	0.89945	0	0.0460228	20	3/320=0.009375	0.00196574	0.0146135	adult_gene:lymph node	2.6	78
r0488	adult_gene:lymph node	adult	gene	lymph node	MA:0000139	immune system	MA:0002711	->	adult_gene:lung	adult	gene	lung	MA:0000415	respiratory system	MA:0000327	337	26	5	0.0148368	0.192308	0.0543478	8	23	0.009273	0.625	0.217391	0.241426	0.684878	0.617216	0.164387	9.15761	5/337=0.0148367952522255	0.00140629	0.0110799	adult_gene:lymph node	2.6	78
r0489	adult_gene:lymph node	adult	gene	lymph node	MA:0000139	immune system	MA:0002711	->	adult_gene:mammary gland	adult	gene	mammary gland	MA:0000145	exocrine system|integumental system	MA:0000014|MA:0002411	312	13	3	0.00961538	0.230769	0.09375	8	8	0.00360577	0.375	0.375	1	0.89945	0	0.0460228	14.625	3/312=0.00961538461538462	0.00391897	0.021422	adult_gene:mammary gland	3	84
r0490	adult_gene:lymph node	adult	gene	lymph node	MA:0000139	immune system	MA:0002711	->	adult_gene:olfactory lobe	adult	gene	olfactory lobe	MA:0002413	nervous system	MA:0000016	334	48	7	0.0209581	0.145833	0.037234	8	47	0.0183383	0.875	0.148936	0.00855515	0.148759	2.06777	0.827516	6.21809	7/334=0.0209580838323353	0.00162142	0.0124219	adult_gene:lymph node	2.6	78
r0491	adult_gene:lymph node	adult	gene	lymph node	MA:0000139	immune system	MA:0002711	->	adult_gene:oral epithelium	adult	gene	oral epithelium	MA:0000344	respiratory system|digestive system	MA:0002431|MA:0000327	209	17	5	0.0239234	0.294118	0.0892857	8	14	0.0149522	0.625	0.357143	0.699291	0.89945	0.155342	0.0460228	9.33036	5/209=0.0239234449760766	0.00168574	0.010432	adult_gene:oral epithelium	3	80
r0492	adult_gene:lymph node	adult	gene	lymph node	MA:0000139	immune system	MA:0002711	->	adult_gene:ovary	adult	gene	ovary	MA:0000384	reproductive system	MA:0000326	312	31	5	0.0160256	0.16129	0.0492611	7	29	0.0114469	0.714286	0.172414	0.0979756	0.464037	1.00888	0.333448	7.68473	5/312=0.016025641025641	0.00299834	0.0207214	adult_gene:lymph node	2.6	78
r0493	adult_gene:lymph node	adult	gene	lymph node	MA:0000139	immune system	MA:0002711	->	adult_gene:oviduct	adult	gene	oviduct	MA:0000385	reproductive system	MA:0000326	307	47	5	0.0162866	0.106383	0.031746	7	45	0.0116333	0.714286	0.111111	0.0177364	0.189605	1.75114	0.722151	4.87302	5/307=0.0162866449511401	0.015008	0.0738546	adult_gene:lymph node	2.6	78
r0494	adult_gene:lymph node	adult	gene	lymph node	MA:0000139	immune system	MA:0002711	->	adult_gene:peripheral nervous system	adult	gene	peripheral nervous system	MA:0000218	nervous system	MA:0000016	341	44	6	0.0175953	0.136364	0.0357143	8	42	0.0131965	0.75	0.142857	0.0200671	0.202835	1.69751	0.692856	6.08929	6/341=0.0175953079178886	0.00325065	0.0222066	adult_gene:lymph node	2.6	78
r0495	adult_gene:lymph node	adult	gene	lymph node	MA:0000139	immune system	MA:0002711	->	adult_gene:peyer's patch	adult	gene	peyer's patch	MA:0000137	digestive system|immune system|hemolymphoid system	MA:0002431|MA:0002711|MA:0000013	318	11	5	0.0157233	0.454545	0.15625	8	8	0.00982704	0.625	0.625	1	0.89945	0	0.0460228	24.8438	5/318=0.0157232704402516	3.88746e-05	0.00044649	adult_gene:peyer's patch	2.7	78
r0496	adult_gene:lymph node	adult	gene	lymph node	MA:0000139	immune system	MA:0002711	->	adult_gene:pituitary gland	adult	gene	pituitary gland	MA:0000176	nervous system	MA:0000016	325	34	6	0.0184615	0.176471	0.0519481	7	33	0.0158242	0.857143	0.181818	0.0514105	0.333552	1.28895	0.476837	8.44156	6/325=0.0184615384615385	0.000914485	0.00771259	adult_gene:lymph node	2.6	78
r0497	adult_gene:lymph node	adult	gene	lymph node	MA:0000139	immune system	MA:0002711	->	adult_gene:skeletal muscle tissue	adult	gene	skeletal muscle tissue	MA:0002439	musculoskeletal system	MA:0002418	332	12	4	0.0120482	0.333333	0.125	8	8	0.0060241	0.5	0.5	1	0.89945	0	0.0460228	20.75	4/332=0.0120481927710843	0.000335599	0.00327311	adult_gene:lymph node	2.6	78
r0498	adult_gene:lymph node	adult	gene	lymph node	MA:0000139	immune system	MA:0002711	->	adult_gene:skin	adult	gene	skin	MA:0000151	integumental system	MA:0000014	334	36	5	0.0149701	0.138889	0.0378788	8	33	0.00935629	0.625	0.151515	0.0986724	0.465343	1.0058	0.332227	6.32576	5/334=0.0149700598802395	0.00546348	0.0340067	adult_gene:lymph node	2.6	78
r0499	adult_gene:lymph node	adult	gene	lymph node	MA:0000139	immune system	MA:0002711	->	adult_gene:small intestine	adult	gene	small intestine	MA:0000337	digestive system	MA:0002431	337	18	5	0.0148368	0.277778	0.0833333	8	15	0.009273	0.625	0.333333	0.461068	0.852931	0.336235	0.069086	14.0417	5/337=0.0148367952522255	0.000285974	0.00285361	adult_gene:lymph node	2.6	78
r0500	adult_gene:lymph node	adult	gene	lymph node	MA:0000139	immune system	MA:0002711	->	adult_gene:spinal cord	adult	gene	spinal cord	MA:0000216	nervous system	MA:0000016	338	51	8	0.0236686	0.156863	0.0392157	8	51	0.0236686	1	0.156863	0.00383918	0.113551	2.41576	0.94481	6.62745	8/338=0.0236686390532544	0.000644793	0.00569171	adult_gene:lymph node	2.6	78
r0501	adult_gene:lymph node	adult	gene	lymph node	MA:0000139	immune system	MA:0002711	->	adult_gene:stomach	adult	gene	stomach	MA:0000353	digestive system	MA:0002431	328	24	6	0.0182927	0.25	0.0745342	7	23	0.0156794	0.857143	0.26087	0.140519	0.557815	0.852264	0.25351	12.2236	6/328=0.0182926829268293	0.000176651	0.00188291	adult_gene:lymph node	2.6	78
r0502	adult_gene:lymph node	adult	gene	lymph node	MA:0000139	immune system	MA:0002711	->	adult_gene:striatum	adult	gene	striatum	MA:0000891	nervous system	MA:0000016	310	52	7	0.0225806	0.134615	0.0343137	8	51	0.0197581	0.875	0.137255	0.00600313	0.138412	2.22162	0.858826	5.31863	7/310=0.0225806451612903	0.00346148	0.0233804	adult_gene:lymph node	2.6	78
r0503	adult_gene:lymph node	adult	gene	lymph node	MA:0000139	immune system	MA:0002711	->	adult_gene:testis	adult	gene	testis	MA:0000411	reproductive system	MA:0000326	322	17	3	0.00931677	0.176471	0.0659341	7	13	0.0039929	0.428571	0.230769	0.644269	0.89945	0.190933	0.0460228	10.6154	3/322=0.0093167701863354	0.00808787	0.0460626	adult_gene:lymph node	2.6	78
r0504	adult_gene:lymph node	adult	gene	lymph node	MA:0000139	immune system	MA:0002711	->	adult_gene:thymus	adult	gene	thymus	MA:0000142	immune system	MA:0002711	329	14	3	0.00911854	0.214286	0.0857143	7	10	0.00390795	0.428571	0.3	1	0.89945	0	0.0460228	14.1	3/329=0.00911854103343465	0.00418968	0.0274565	adult_gene:lymph node	2.6	78
r0505	adult_gene:lymph node	adult	gene	lymph node	MA:0000139	immune system	MA:0002711	->	adult_gene:thyroid gland	adult	gene	thyroid gland	MA:0000129	endocrine system	MA:0000012	319	28	5	0.015674	0.178571	0.0549451	7	26	0.0111957	0.714286	0.192308	0.110462	0.496236	0.956788	0.304311	8.76374	5/319=0.0156739811912226	0.0018348	0.0137825	adult_gene:lymph node	2.6	78
r0506	adult_gene:lymph node	adult	gene	lymph node	MA:0000139	immune system	MA:0002711	->	adult_gene:trachea	adult	gene	trachea	MA:0000441	respiratory system	MA:0000327	340	41	5	0.0147059	0.121951	0.0328947	8	38	0.00919118	0.625	0.131579	0.0413684	0.305027	1.38333	0.515662	5.59211	5/340=0.0147058823529412	0.0084259	0.0475609	adult_gene:lymph node	2.6	78
r0507	adult_gene:lymph node	adult	gene	lymph node	MA:0000139	immune system	MA:0002711	->	adult_gene:uterus	adult	gene	uterus	MA:0000389	reproductive system	MA:0000326	316	30	4	0.0126582	0.133333	0.042328	7	27	0.00723327	0.571429	0.148148	0.174312	0.614144	0.758672	0.21173	6.68783	4/316=0.0126582278481013	0.0103411	0.0559981	adult_gene:lymph node	2.6	78
r0508	adult_gene:lymph node	adult	gene	lymph node	MA:0000139	immune system	MA:0002711	->	adult_gene:white adipose tissue	adult	gene	white adipose tissue	MA:0000058	set of connective tissues	MA:0002887	343	12	4	0.0116618	0.333333	0.125	8	8	0.0058309	0.5	0.5	1	0.89945	0	0.0460228	21.4375	4/343=0.0116618075801749	0.000297958	0.00295407	adult_gene:lymph node	2.6	78
r0509	adult_gene:mammary gland	adult	gene	mammary gland	MA:0000145	exocrine system|integumental system	MA:0000014|MA:0002411	->	adult_gene:adrenal gland	adult	gene	adrenal gland	MA:0000116	endocrine system	MA:0000012	382	52	7	0.0183246	0.134615	0.0311111	9	50	0.0142525	0.777778	0.14	0.00958208	0.154079	2.01854	0.812258	5.94222	7/382=0.0183246073298429	0.0017219	0.0106217	adult_gene:mammary gland	3	84
r0510	adult_gene:mammary gland	adult	gene	mammary gland	MA:0000145	exocrine system|integumental system	MA:0000014|MA:0002411	->	adult_gene:aorta	adult	gene	aorta	MA:0000062	cardiovascular system	MA:0000010	392	44	10	0.0255102	0.227273	0.0396825	12	42	0.0212585	0.833333	0.238095	0.042528	0.307114	1.37132	0.5127	7.77778	10/392=0.0255102040816327	3.57645e-05	0.000359004	adult_gene:mammary gland	3	84
r0511	adult_gene:mammary gland	adult	gene	mammary gland	MA:0000145	exocrine system|integumental system	MA:0000014|MA:0002411	->	adult_gene:blood vessel	adult	gene	blood vessel	MA:0000060	cardiovascular system	MA:0000010	378	22	6	0.015873	0.272727	0.0625	12	16	0.00793651	0.5	0.375	0.738454	0.89945	0.131677	0.0460228	11.8125	6/378=0.0158730158730159	0.000139581	0.00122551	adult_gene:mammary gland	3	84
r0512	adult_gene:mammary gland	adult	gene	mammary gland	MA:0000145	exocrine system|integumental system	MA:0000014|MA:0002411	->	adult_gene:bone	adult	gene	bone	MA:0001459	musculoskeletal system	MA:0002418	208	28	6	0.0288462	0.214286	0.0533333	9	25	0.0192308	0.666667	0.24	0.164893	0.596938	0.782798	0.224071	5.54667	6/208=0.0288461538461538	0.0052358	0.0273069	adult_gene:mammary gland	3	84
r0513	adult_gene:mammary gland	adult	gene	mammary gland	MA:0000145	exocrine system|integumental system	MA:0000014|MA:0002411	->	adult_gene:brain	adult	gene	brain	MA:0000168	nervous system	MA:0000016	390	77	12	0.0307692	0.155844	0.025974	12	77	0.0307692	1	0.155844	0.0003415	0.0306	3.46661	1.51428	5.06494	12/390=0.0307692307692308	0.000258639	0.00209768	adult_gene:mammary gland	3	84
r0514	adult_gene:mammary gland	adult	gene	mammary gland	MA:0000145	exocrine system|integumental system	MA:0000014|MA:0002411	->	adult_gene:brainstem	adult	gene	brainstem	MA:0000169	nervous system	MA:0000016	376	58	8	0.0212766	0.137931	0.0264463	11	55	0.0154739	0.727273	0.145455	0.00840168	0.148759	2.07563	0.827516	4.9719	8/376=0.0212765957446809	0.00205358	0.0123908	adult_gene:mammary gland	3	84
r0515	adult_gene:mammary gland	adult	gene	mammary gland	MA:0000145	exocrine system|integumental system	MA:0000014|MA:0002411	->	adult_gene:brown adipose tissue	adult	gene	brown adipose tissue	MA:0000057	set of connective tissues	MA:0002887	392	21	4	0.0102041	0.190476	0.0519481	11	14	0.00371058	0.363636	0.285714	1	0.89945	0	0.0460228	10.1818	4/392=0.0102040816326531	0.00239634	0.0142367	adult_gene:mammary gland	3	84
r0516	adult_gene:mammary gland	adult	gene	mammary gland	MA:0000145	exocrine system|integumental system	MA:0000014|MA:0002411	->	adult_gene:cartilage tissue	adult	gene	cartilage tissue	MA:0000104	set of connective tissues	MA:0002887	355	43	7	0.0197183	0.162791	0.0416667	8	42	0.0172535	0.875	0.166667	0.0136444	0.173319	1.86505	0.761154	7.39583	7/355=0.0197183098591549	0.000678945	0.00480122	adult_gene:mammary gland	3	84
r0517	adult_gene:mammary gland	adult	gene	mammary gland	MA:0000145	exocrine system|integumental system	MA:0000014|MA:0002411	->	adult_gene:cerebellum	adult	gene	cerebellum	MA:0000198	nervous system	MA:0000016	394	63	9	0.0228426	0.142857	0.025	12	60	0.017132	0.75	0.15	0.00528413	0.128815	2.27703	0.890033	4.925	9/394=0.0228426395939086	0.00120384	0.00787876	adult_gene:mammary gland	3	84
r0518	adult_gene:mammary gland	adult	gene	mammary gland	MA:0000145	exocrine system|integumental system	MA:0000014|MA:0002411	->	adult_gene:cerebral cortex	adult	gene	cerebral cortex	MA:0000185	nervous system	MA:0000016	378	56	10	0.026455	0.178571	0.0308642	12	54	0.0220459	0.833333	0.185185	0.00766348	0.146863	2.11557	0.833087	5.83333	10/378=0.0264550264550265	0.000256816	0.00208508	adult_gene:mammary gland	3	84
r0519	adult_gene:mammary gland	adult	gene	mammary gland	MA:0000145	exocrine system|integumental system	MA:0000014|MA:0002411	->	adult_gene:esophagus	adult	gene	esophagus	MA:0000352	digestive system	MA:0002431	345	32	11	0.0318841	0.34375	0.0591398	12	31	0.0292271	0.916667	0.354839	0.102626	0.47607	0.988744	0.322329	10.2016	11/345=0.0318840579710145	2.58746e-06	3.35216e-05	adult_gene:mammary gland	3	84
r0520	adult_gene:mammary gland	adult	gene	mammary gland	MA:0000145	exocrine system|integumental system	MA:0000014|MA:0002411	->	adult_gene:eye	adult	gene	eye	MA:0000261	sensory organ system	MA:0002442	282	9	3	0.0106383	0.333333	0.171429	5	7	0.00638298	0.6	0.428571	1	0.89945	0	0.0460228	24.1714	3/282=0.0106382978723404	0.00142038	0.00904325	adult_gene:mammary gland	3	84
r0521	adult_gene:mammary gland	adult	gene	mammary gland	MA:0000145	exocrine system|integumental system	MA:0000014|MA:0002411	->	adult_gene:gall bladder	adult	gene	gall bladder	MA:0000356	digestive system	MA:0002431	195	23	7	0.0358974	0.304348	0.0869565	7	23	0.0358974	1	0.304348	0.0948737	0.459927	1.02285	0.337311	8.47826	7/195=0.0358974358974359	0.00055089	0.00401695	adult_gene:mammary gland	3	84
r0522	adult_gene:mammary gland	adult	gene	mammary gland	MA:0000145	exocrine system|integumental system	MA:0000014|MA:0002411	->	adult_gene:heart	adult	gene	heart	MA:0000072	cardiovascular system	MA:0000010	289	41	8	0.0276817	0.195122	0.0487805	8	41	0.0276817	1	0.195122	0.0158254	0.185397	1.80064	0.731898	7.04878	8/289=0.027681660899654	0.000494454	0.00367124	adult_gene:mammary gland	3	84
r0523	adult_gene:mammary gland	adult	gene	mammary gland	MA:0000145	exocrine system|integumental system	MA:0000014|MA:0002411	->	adult_gene:hippocampus	adult	gene	hippocampus	MA:0000191	nervous system	MA:0000016	378	56	11	0.0291005	0.196429	0.0333333	12	55	0.0266755	0.916667	0.2	0.00488491	0.123628	2.31114	0.907882	6.3	11/378=0.0291005291005291	8.64357e-05	0.000790631	adult_gene:mammary gland	3	84
r0524	adult_gene:mammary gland	adult	gene	mammary gland	MA:0000145	exocrine system|integumental system	MA:0000014|MA:0002411	->	adult_gene:hypothalamus	adult	gene	hypothalamus	MA:0000173	nervous system	MA:0000016	378	56	9	0.0238095	0.160714	0.0283019	12	53	0.0178571	0.75	0.169811	0.0123093	0.168635	1.90977	0.773051	5.34906	9/378=0.0238095238095238	0.000754404	0.00525787	adult_gene:mammary gland	3	84
r0525	adult_gene:mammary gland	adult	gene	mammary gland	MA:0000145	exocrine system|integumental system	MA:0000014|MA:0002411	->	adult_gene:kidney	adult	gene	kidney	MA:0000368	urinary system	MA:0000325	373	60	8	0.0214477	0.133333	0.0333333	8	60	0.0214477	1	0.133333	0.00167758	0.0807706	2.77532	1.09275	6.21667	8/373=0.0214477211796247	0.000880993	0.00601008	adult_gene:mammary gland	3	84
r0526	adult_gene:mammary gland	adult	gene	mammary gland	MA:0000145	exocrine system|integumental system	MA:0000014|MA:0002411	->	adult_gene:large intestine	adult	gene	large intestine	MA:0000333	digestive system	MA:0002431	356	31	6	0.0168539	0.193548	0.0517241	8	29	0.0126404	0.75	0.206897	0.0758032	0.411152	1.12031	0.385998	9.2069	6/356=0.0168539325842697	0.000534798	0.00392554	adult_gene:mammary gland	3	84
r0527	adult_gene:mammary gland	adult	gene	mammary gland	MA:0000145	exocrine system|integumental system	MA:0000014|MA:0002411	->	adult_gene:liver	adult	gene	liver	MA:0000358	digestive system	MA:0002431	363	17	3	0.00826446	0.176471	0.0659341	7	13	0.00354191	0.428571	0.230769	0.644269	0.89945	0.190933	0.0460228	11.967	3/363=0.00826446280991736	0.00589762	0.0301084	adult_gene:mammary gland	3	84
r0528	adult_gene:mammary gland	adult	gene	mammary gland	MA:0000145	exocrine system|integumental system	MA:0000014|MA:0002411	->	adult_gene:lower urinary tract	adult	gene	lower urinary tract	MA:0002636	urinary system	MA:0000325	208	45	8	0.0384615	0.177778	0.0372093	10	43	0.0307692	0.8	0.186047	0.0217094	0.21421	1.66335	0.66916	3.86977	8/208=0.0384615384615385	0.00927029	0.043664	adult_gene:mammary gland	3	84
r0529	adult_gene:mammary gland	adult	gene	mammary gland	MA:0000145	exocrine system|integumental system	MA:0000014|MA:0002411	->	adult_gene:lung	adult	gene	lung	MA:0000415	respiratory system	MA:0000327	381	37	10	0.0262467	0.27027	0.047619	12	35	0.0218723	0.833333	0.285714	0.0863426	0.442805	1.06378	0.353788	9.07143	10/381=0.026246719160105	1.25474e-05	0.000312976	adult_gene:lung	2	100
r0530	adult_gene:mammary gland	adult	gene	mammary gland	MA:0000145	exocrine system|integumental system	MA:0000014|MA:0002411	->	adult_gene:lymph node	adult	gene	lymph node	MA:0000139	immune system	MA:0002711	312	13	3	0.00961538	0.230769	0.09375	8	8	0.00360577	0.375	0.375	1	0.89945	0	0.0460228	14.625	3/312=0.00961538461538462	0.00391897	0.021422	adult_gene:mammary gland	3	84
r0531	adult_gene:mammary gland	adult	gene	mammary gland	MA:0000145	exocrine system|integumental system	MA:0000014|MA:0002411	->	adult_gene:olfactory lobe	adult	gene	olfactory lobe	MA:0002413	nervous system	MA:0000016	394	64	9	0.0228426	0.140625	0.026393	11	62	0.0186894	0.818182	0.145161	0.00311526	0.111056	2.50651	0.954456	5.19941	9/394=0.0228426395939086	0.000959931	0.0064713	adult_gene:mammary gland	3	84
r0532	adult_gene:mammary gland	adult	gene	mammary gland	MA:0000145	exocrine system|integumental system	MA:0000014|MA:0002411	->	adult_gene:oral epithelium	adult	gene	oral epithelium	MA:0000344	respiratory system|digestive system	MA:0002431|MA:0000327	216	23	4	0.0185185	0.173913	0.0444444	12	15	0.00617284	0.333333	0.266667	1	0.89945	0	0.0460228	4.8	4/216=0.0185185185185185	0.0252883	0.099572	adult_gene:mammary gland	3	84
r0533	adult_gene:mammary gland	adult	gene	mammary gland	MA:0000145	exocrine system|integumental system	MA:0000014|MA:0002411	->	adult_gene:ovary	adult	gene	ovary	MA:0000384	reproductive system	MA:0000326	370	41	7	0.0189189	0.170732	0.04375	8	40	0.0165541	0.875	0.175	0.0283257	0.245521	1.54782	0.609911	8.09375	7/370=0.0189189189189189	0.000424565	0.00322038	adult_gene:mammary gland	3	84
r0534	adult_gene:mammary gland	adult	gene	mammary gland	MA:0000145	exocrine system|integumental system	MA:0000014|MA:0002411	->	adult_gene:oviduct	adult	gene	oviduct	MA:0000385	reproductive system	MA:0000326	361	59	8	0.0221607	0.135593	0.025974	11	56	0.0161168	0.727273	0.142857	0.0077257	0.147204	2.11206	0.832079	4.68831	8/361=0.0221606648199446	0.00282215	0.0162785	adult_gene:mammary gland	3	84
r0535	adult_gene:mammary gland	adult	gene	mammary gland	MA:0000145	exocrine system|integumental system	MA:0000014|MA:0002411	->	adult_gene:pancreas	adult	gene	pancreas	MA:0000120	trunk	MA:0000004	377	41	11	0.0291777	0.268293	0.0458333	12	40	0.0267462	0.916667	0.275	0.0296376	0.250766	1.52816	0.600731	8.63958	11/377=0.0291777188328912	8.26441e-06	9.76723e-05	adult_gene:mammary gland	3	84
r0536	adult_gene:mammary gland	adult	gene	mammary gland	MA:0000145	exocrine system|integumental system	MA:0000014|MA:0002411	->	adult_gene:parathyroid gland	adult	gene	parathyroid gland	MA:0000128	endocrine system	MA:0000012	227	43	6	0.0264317	0.139535	0.0333333	9	40	0.0176211	0.666667	0.15	0.0549589	0.346673	1.25996	0.46008	3.78333	6/227=0.026431718061674	0.0214733	0.0872622	adult_gene:mammary gland	3	84
r0537	adult_gene:mammary gland	adult	gene	mammary gland	MA:0000145	exocrine system|integumental system	MA:0000014|MA:0002411	->	adult_gene:peripheral nervous system	adult	gene	peripheral nervous system	MA:0000218	nervous system	MA:0000016	376	50	9	0.0239362	0.18	0.0319149	12	47	0.0179521	0.75	0.191489	0.0311308	0.258672	1.50681	0.58725	6	9/376=0.023936170212766	0.000380638	0.00291869	adult_gene:mammary gland	3	84
r0538	adult_gene:mammary gland	adult	gene	mammary gland	MA:0000145	exocrine system|integumental system	MA:0000014|MA:0002411	->	adult_gene:pituitary gland	adult	gene	pituitary gland	MA:0000176	nervous system	MA:0000016	375	45	7	0.0186667	0.155556	0.0361757	9	43	0.0145185	0.777778	0.162791	0.0298553	0.251231	1.52498	0.599927	6.78295	7/375=0.0186666666666667	0.000907496	0.0061691	adult_gene:mammary gland	3	84
r0539	adult_gene:mammary gland	adult	gene	mammary gland	MA:0000145	exocrine system|integumental system	MA:0000014|MA:0002411	->	adult_gene:prostate gland	adult	gene	prostate gland	MA:0000404	exocrine system|reproductive system	MA:0002411|MA:0000326	201	42	8	0.039801	0.190476	0.047619	8	42	0.039801	1	0.190476	0.0153292	0.182723	1.81448	0.738206	4.78571	8/201=0.0398009950248756	0.0042075	0.0431009	adult_gene:prostate gland	2	82
r0540	adult_gene:mammary gland	adult	gene	mammary gland	MA:0000145	exocrine system|integumental system	MA:0000014|MA:0002411	->	adult_gene:skeletal muscle tissue	adult	gene	skeletal muscle tissue	MA:0002439	musculoskeletal system	MA:0002418	378	22	3	0.00793651	0.136364	0.038961	11	14	0.0021645	0.272727	0.214286	1	0.89945	0	0.0460228	7.36364	3/378=0.00793650793650794	0.0167186	0.0704976	adult_gene:mammary gland	3	84
r0541	adult_gene:mammary gland	adult	gene	mammary gland	MA:0000145	exocrine system|integumental system	MA:0000014|MA:0002411	->	adult_gene:skin	adult	gene	skin	MA:0000151	integumental system	MA:0000014	375	43	10	0.0266667	0.232558	0.04329	11	42	0.0242424	0.909091	0.238095	0.0206097	0.206432	1.68593	0.685223	8.11688	10/375=0.0266666666666667	3.07064e-05	0.000311059	adult_gene:mammary gland	3	84
r0542	adult_gene:mammary gland	adult	gene	mammary gland	MA:0000145	exocrine system|integumental system	MA:0000014|MA:0002411	->	adult_gene:small intestine	adult	gene	small intestine	MA:0000337	digestive system	MA:0002431	380	20	7	0.0184211	0.35	0.0823529	10	17	0.0128947	0.7	0.411765	0.512118	0.894068	0.29063	0.0486292	15.6471	7/380=0.0184210526315789	1.17704e-05	0.000134184	adult_gene:mammary gland	3	84
r0543	adult_gene:mammary gland	adult	gene	mammary gland	MA:0000145	exocrine system|integumental system	MA:0000014|MA:0002411	->	adult_gene:spinal cord	adult	gene	spinal cord	MA:0000216	nervous system	MA:0000016	384	66	9	0.0234375	0.136364	0.0255682	11	64	0.0191761	0.818182	0.140625	0.00262068	0.106888	2.58159	0.971071	4.90909	9/384=0.0234375	0.00135405	0.00870595	adult_gene:mammary gland	3	84
r0544	adult_gene:mammary gland	adult	gene	mammary gland	MA:0000145	exocrine system|integumental system	MA:0000014|MA:0002411	->	adult_gene:stomach	adult	gene	stomach	MA:0000353	digestive system	MA:0002431	372	26	8	0.0215054	0.307692	0.0769231	8	26	0.0215054	1	0.307692	0.102814	0.47607	0.987949	0.322329	14.3077	8/372=0.021505376344086	7.29444e-06	8.67394e-05	adult_gene:mammary gland	3	84
r0545	adult_gene:mammary gland	adult	gene	mammary gland	MA:0000145	exocrine system|integumental system	MA:0000014|MA:0002411	->	adult_gene:striatum	adult	gene	striatum	MA:0000891	nervous system	MA:0000016	339	61	9	0.0265487	0.147541	0.0258621	12	58	0.0199115	0.75	0.155172	0.0101595	0.155209	1.99313	0.809084	4.38362	9/339=0.0265486725663717	0.00246692	0.0145916	adult_gene:mammary gland	3	84
r0546	adult_gene:mammary gland	adult	gene	mammary gland	MA:0000145	exocrine system|integumental system	MA:0000014|MA:0002411	->	adult_gene:thymus	adult	gene	thymus	MA:0000142	immune system	MA:0002711	374	22	4	0.0106952	0.181818	0.0522876	9	17	0.00475342	0.444444	0.235294	0.679459	0.89945	0.167837	0.0460228	9.77778	4/374=0.0106951871657754	0.00286425	0.0164598	adult_gene:mammary gland	3	84
r0547	adult_gene:mammary gland	adult	gene	mammary gland	MA:0000145	exocrine system|integumental system	MA:0000014|MA:0002411	->	adult_gene:trachea	adult	gene	trachea	MA:0000441	respiratory system	MA:0000327	383	50	9	0.0234987	0.18	0.0367347	10	49	0.0211488	0.9	0.183673	0.0100032	0.155209	1.99986	0.809084	7.03469	9/383=0.0234986945169713	0.000174425	0.00149299	adult_gene:mammary gland	3	84
r0548	adult_gene:mammary gland	adult	gene	mammary gland	MA:0000145	exocrine system|integumental system	MA:0000014|MA:0002411	->	adult_gene:uterus	adult	gene	uterus	MA:0000389	reproductive system	MA:0000326	374	33	7	0.0187166	0.212121	0.0546875	8	32	0.016377	0.875	0.21875	0.0425829	0.307114	1.37077	0.5127	10.2266	7/374=0.018716577540107	0.000127535	0.00112786	adult_gene:mammary gland	3	84
r0549	adult_gene:mammary gland	adult	gene	mammary gland	MA:0000145	exocrine system|integumental system	MA:0000014|MA:0002411	->	adult_gene:white adipose tissue	adult	gene	white adipose tissue	MA:0000058	set of connective tissues	MA:0002887	393	18	3	0.00763359	0.166667	0.0545455	10	11	0.00229008	0.3	0.272727	1	0.89945	0	0.0460228	10.7182	3/393=0.00763358778625954	0.00709104	0.0349544	adult_gene:mammary gland	3	84
r0550	adult_gene:mammary gland	adult	gene	mammary gland	MA:0000145	exocrine system|integumental system	MA:0000014|MA:0002411	->	adult_trait:abnormal auditory brainstem response	adult	trait	abnormal auditory brainstem response	MP:0004738	hearing/vestibular/ear phenotype	MP:0005377	338	19	3	0.00887574	0.157895	0.0535714	8	14	0.0033284	0.375	0.214286	0.652546	0.89945	0.185389	0.0460228	9.05357	3/338=0.00887573964497041	0.0111976	0.0507916	adult_gene:mammary gland	3	84
r0551	adult_gene:mesenteric lymph node	adult	gene	mesenteric lymph node	MA:0002829	immune system	MA:0002711	->	adult_gene:brown adipose tissue	adult	gene	brown adipose tissue	MA:0000057	set of connective tissues	MA:0002887	211	15	3	0.014218	0.2	0.0923077	5	13	0.00853081	0.6	0.230769	0.361764	0.773297	0.441575	0.111654	9.73846	3/211=0.014218009478673	0.0122782	0.0823928	adult_gene:brown adipose tissue	2.2	104
r0552	adult_gene:mesenteric lymph node	adult	gene	mesenteric lymph node	MA:0002829	immune system	MA:0002711	->	adult_gene:diaphragm	adult	gene	diaphragm	MA:0001904	respiratory system|musculoskeletal system	MA:0000327|MA:0002418	185	14	4	0.0216216	0.285714	0.123077	5	13	0.0172973	0.8	0.307692	0.382101	0.792951	0.417822	0.100754	11.3846	4/185=0.0216216216216216	0.00309971	0.028332	adult_gene:diaphragm	2.2	42
r0553	adult_gene:mesenteric lymph node	adult	gene	mesenteric lymph node	MA:0002829	immune system	MA:0002711	->	adult_gene:penis	adult	gene	penis	MA:0000408	reproductive system	MA:0000326	185	13	3	0.0162162	0.230769	0.109091	5	11	0.00972973	0.6	0.272727	0.624355	0.89945	0.204568	0.0460228	10.0909	3/185=0.0162162162162162	0.0118512	0.0621472	adult_gene:penis	2.6	40
r0554	adult_gene:mesenteric lymph node	adult	gene	mesenteric lymph node	MA:0002829	immune system	MA:0002711	->	adult_gene:sciatic nerve	adult	gene	sciatic nerve	MA:0001172	nervous system	MA:0000016	185	11	4	0.0216216	0.363636	0.16	5	10	0.0172973	0.8	0.4	0.65702	0.89945	0.182422	0.0460228	14.8	4/185=0.0216216216216216	0.00146645	0.0114625	adult_gene:sciatic nerve	2.6	28
r0555	adult_gene:mesenteric lymph node	adult	gene	mesenteric lymph node	MA:0002829	immune system	MA:0002711	->	adult_gene:vesicular gland	adult	gene	vesicular gland	MA:0000405	reproductive system	MA:0000326	184	21	4	0.0217391	0.190476	0.08	5	20	0.0173913	0.8	0.2	0.169505	0.60688	0.770819	0.216897	7.36	4/184=0.0217391304347826	0.010781	0.0578283	adult_gene:vesicular gland	2.6	26
r0556	adult_gene:mesenteric lymph node	adult	gene	mesenteric lymph node	MA:0002829	immune system	MA:0002711	->	adult_gene:white adipose tissue	adult	gene	white adipose tissue	MA:0000058	set of connective tissues	MA:0002887	211	15	3	0.014218	0.2	0.0923077	5	13	0.00853081	0.6	0.230769	0.361764	0.773297	0.441575	0.111654	9.73846	3/211=0.014218009478673	0.0122782	0.0952892	adult_gene:mesenteric lymph node	2	12
r0557	adult_gene:midbrain	adult	gene	midbrain	MA:0000207	nervous system	MA:0000016	->	adult_gene:brainstem	adult	gene	brainstem	MA:0000169	nervous system	MA:0000016	256	8	8	0.03125	1	0.25	8	8	0.03125	1	1	1	0.89945	0	0.0460228	32	8/256=0.03125	1.57839e-07	2.85006e-06	adult_gene:midbrain	2.8	80
r0558	adult_gene:midbrain	adult	gene	midbrain	MA:0000207	nervous system	MA:0000016	->	adult_gene:cerebral cortex	adult	gene	cerebral cortex	MA:0000185	nervous system	MA:0000016	257	10	7	0.0272374	0.7	0.194444	8	9	0.0238327	0.875	0.777778	1	0.89945	0	0.0460228	24.9861	7/257=0.0272373540856031	2.28479e-06	3.28959e-05	adult_gene:midbrain	2.8	80
r0559	adult_gene:midbrain	adult	gene	midbrain	MA:0000207	nervous system	MA:0000016	->	adult_gene:heart	adult	gene	heart	MA:0000072	cardiovascular system	MA:0000010	242	6	5	0.0206612	0.833333	0.333333	5	6	0.0206612	1	0.833333	1	0.89945	0	0.0460228	40.3333	5/242=0.0206611570247934	1.14939e-05	0.000142758	adult_gene:midbrain	2.8	80
r0560	adult_gene:midbrain	adult	gene	midbrain	MA:0000207	nervous system	MA:0000016	->	adult_gene:hippocampus	adult	gene	hippocampus	MA:0000191	nervous system	MA:0000016	257	10	7	0.0272374	0.7	0.194444	8	9	0.0238327	0.875	0.777778	1	0.89945	0	0.0460228	24.9861	7/257=0.0272373540856031	2.28479e-06	3.28959e-05	adult_gene:midbrain	2.8	80
r0561	adult_gene:midbrain	adult	gene	midbrain	MA:0000207	nervous system	MA:0000016	->	adult_gene:hypothalamus	adult	gene	hypothalamus	MA:0000173	nervous system	MA:0000016	257	9	8	0.0311284	0.888889	0.222222	8	9	0.0311284	1	0.888889	1	0.89945	0	0.0460228	28.5556	8/257=0.0311284046692607	2.74394e-07	4.65643e-06	adult_gene:midbrain	2.8	80
r0562	adult_gene:midbrain	adult	gene	midbrain	MA:0000207	nervous system	MA:0000016	->	adult_gene:striatum	adult	gene	striatum	MA:0000891	nervous system	MA:0000016	208	9	8	0.0384615	0.888889	0.222222	8	9	0.0384615	1	0.888889	1	0.89945	0	0.0460228	23.1111	8/208=0.0384615384615385	1.22295e-06	1.83013e-05	adult_gene:midbrain	2.8	80
r0563	adult_gene:midbrain	adult	gene	midbrain	MA:0000207	nervous system	MA:0000016	->	adult_gene:testis	adult	gene	testis	MA:0000411	reproductive system	MA:0000326	362	96	44	0.121547	0.458333	0.0181969	62	78	0.0862591	0.709677	0.564103	0.416144	0.817341	0.380757	0.0875967	3.29363	44/362=0.121546961325967	8.70594e-07	2.29976e-05	adult_gene:testis	2.2	88
r0564	adult_gene:olfactory lobe	adult	gene	olfactory lobe	MA:0002413	nervous system	MA:0000016	->	adult_gene:brainstem	adult	gene	brainstem	MA:0000169	nervous system	MA:0000016	560	61	48	0.0857143	0.786885	0.032345	53	56	0.077628	0.90566	0.857143	0.889101	0.89945	0.0510491	0.0460228	9.0566	48/560=0.0857142857142857	9.88433e-19	7.02806e-16	adult_gene:brainstem	2.2	100
r0565	adult_gene:olfactory lobe	adult	gene	olfactory lobe	MA:0002413	nervous system	MA:0000016	->	adult_gene:cerebral cortex	adult	gene	cerebral cortex	MA:0000185	nervous system	MA:0000016	563	58	51	0.0905861	0.87931	0.0343434	54	55	0.0855536	0.944444	0.927273	1	0.89945	0	0.0460228	9.66768	51/563=0.0905861456483126	2.29162e-20	2.89293e-17	adult_gene:cerebral cortex	2	102
r0566	adult_gene:olfactory lobe	adult	gene	olfactory lobe	MA:0002413	nervous system	MA:0000016	->	adult_gene:heart	adult	gene	heart	MA:0000072	cardiovascular system	MA:0000010	375	44	35	0.0933333	0.795455	0.045045	37	42	0.0882883	0.945946	0.833333	0.744085	0.89945	0.128378	0.0460228	8.44595	35/375=0.0933333333333333	3.07226e-13	3.36021e-11	adult_gene:olfactory lobe	2.3	102
r0567	adult_gene:olfactory lobe	adult	gene	olfactory lobe	MA:0002413	nervous system	MA:0000016	->	adult_gene:hippocampus	adult	gene	hippocampus	MA:0000191	nervous system	MA:0000016	561	60	50	0.0891266	0.833333	0.0330688	54	56	0.0825246	0.925926	0.892857	1	0.89945	0	0.0460228	9.27579	50/561=0.089126559714795	1.40418e-19	1.51596e-16	adult_gene:hippocampus	2.3	102
r0568	adult_gene:olfactory lobe	adult	gene	olfactory lobe	MA:0002413	nervous system	MA:0000016	->	adult_gene:hypothalamus	adult	gene	hypothalamus	MA:0000173	nervous system	MA:0000016	563	60	48	0.0852575	0.8	0.0329218	54	54	0.0757845	0.888889	0.888889	1	0.89945	0	0.0460228	9.26749	48/563=0.0852575488454707	5.17356e-19	3.9892e-16	adult_gene:olfactory lobe	2.3	102
r0569	adult_gene:olfactory lobe	adult	gene	olfactory lobe	MA:0002413	nervous system	MA:0000016	->	adult_gene:midbrain	adult	gene	midbrain	MA:0000207	nervous system	MA:0000016	435	78	50	0.114943	0.641026	0.0251572	53	75	0.108436	0.943396	0.666667	0.227925	0.670676	0.642208	0.173488	5.4717	50/435=0.114942528735632	7.93829e-13	4.71948e-11	adult_gene:midbrain	2.8	80
r0570	adult_gene:olfactory lobe	adult	gene	olfactory lobe	MA:0002413	nervous system	MA:0000016	->	adult_gene:spinal cord	adult	gene	spinal cord	MA:0000216	nervous system	MA:0000016	576	113	79	0.137153	0.699115	0.0171515	94	98	0.115267	0.840426	0.806122	0.914496	0.89945	0.0388183	0.0460228	4.93964	79/576=0.137152777777778	5.92615e-17	2.07705e-14	adult_gene:olfactory lobe	2.3	102
r0571	adult_gene:olfactory lobe	adult	gene	olfactory lobe	MA:0002413	nervous system	MA:0000016	->	adult_gene:spleen	adult	gene	spleen	MA:0000141	immune system	MA:0002711	387	37	17	0.0439276	0.459459	0.0467033	26	28	0.0287219	0.653846	0.607143	1	0.89945	0	0.0460228	9.03709	17/387=0.0439276485788114	2.49896e-08	5.20621e-07	adult_gene:spleen	3	80
r0572	adult_gene:olfactory lobe	adult	gene	olfactory lobe	MA:0002413	nervous system	MA:0000016	->	adult_gene:striatum	adult	gene	striatum	MA:0000891	nervous system	MA:0000016	512	64	50	0.0976562	0.78125	0.0308642	54	60	0.0904225	0.925926	0.833333	0.78414	0.89945	0.105606	0.0460228	7.90123	50/512=0.09765625	2.18153e-17	9.61213e-15	adult_gene:olfactory lobe	2.3	102
r0573	adult_gene:olfactory lobe	adult	gene	olfactory lobe	MA:0002413	nervous system	MA:0000016	->	adult_gene:testis	adult	gene	testis	MA:0000411	reproductive system	MA:0000326	654	193	74	0.11315	0.38342	0.00945083	87	180	0.0962424	0.850575	0.411111	0.000734847	0.0518622	3.1338	1.28515	3.09042	74/654=0.113149847094801	7.72139e-10	3.75633e-08	adult_gene:olfactory lobe	2.3	102
r0574	adult_gene:oral epithelium	adult	gene	oral epithelium	MA:0000344	respiratory system|digestive system	MA:0002431|MA:0000327	->	adult_gene:adrenal gland	adult	gene	adrenal gland	MA:0000116	endocrine system	MA:0000012	283	48	11	0.0388693	0.229167	0.0333333	15	44	0.0285041	0.733333	0.25	0.0592471	0.363752	1.22733	0.439194	4.71667	11/283=0.03886925795053	0.000605771	0.00435955	adult_gene:oral epithelium	3	80
r0575	adult_gene:oral epithelium	adult	gene	oral epithelium	MA:0000344	respiratory system|digestive system	MA:0002431|MA:0000327	->	adult_gene:aorta	adult	gene	aorta	MA:0000062	cardiovascular system	MA:0000010	290	39	11	0.037931	0.282051	0.0419048	15	35	0.0278161	0.733333	0.314286	0.118266	0.507239	0.92714	0.294787	6.07619	11/290=0.0379310344827586	0.000107101	0.000961456	adult_gene:oral epithelium	3	80
r0576	adult_gene:oral epithelium	adult	gene	oral epithelium	MA:0000344	respiratory system|digestive system	MA:0002431|MA:0000327	->	adult_gene:blood vessel	adult	gene	blood vessel	MA:0000060	cardiovascular system	MA:0000010	293	27	4	0.0136519	0.148148	0.0333333	15	16	0.0036405	0.266667	0.25	1	0.89945	0	0.0460228	4.88333	4/293=0.0136518771331058	0.0215987	0.087404	adult_gene:oral epithelium	3	80
r0577	adult_gene:oral epithelium	adult	gene	oral epithelium	MA:0000344	respiratory system|digestive system	MA:0002431|MA:0000327	->	adult_gene:bone	adult	gene	bone	MA:0001459	musculoskeletal system	MA:0002418	282	31	9	0.0319149	0.290323	0.048	15	25	0.0191489	0.6	0.36	0.401592	0.80499	0.396215	0.0942097	6.768	9/282=0.0319148936170213	0.000193346	0.00162968	adult_gene:oral epithelium	3	80
r0578	adult_gene:oral epithelium	adult	gene	oral epithelium	MA:0000344	respiratory system|digestive system	MA:0002431|MA:0000327	->	adult_gene:brain	adult	gene	brain	MA:0000168	nervous system	MA:0000016	288	77	15	0.0520833	0.194805	0.025974	15	77	0.0520833	1	0.194805	0.000460633	0.0385385	3.33665	1.41411	3.74026	15/288=0.0520833333333333	0.00104793	0.00699456	adult_gene:oral epithelium	3	80
r0579	adult_gene:oral epithelium	adult	gene	oral epithelium	MA:0000344	respiratory system|digestive system	MA:0002431|MA:0000327	->	adult_gene:brainstem	adult	gene	brainstem	MA:0000169	nervous system	MA:0000016	290	55	14	0.0482759	0.254545	0.0345679	15	54	0.0450575	0.933333	0.259259	0.00789714	0.147885	2.10253	0.830077	5.01235	14/290=0.0482758620689655	0.000105977	0.000953579	adult_gene:oral epithelium	3	80
r0580	adult_gene:oral epithelium	adult	gene	oral epithelium	MA:0000344	respiratory system|digestive system	MA:0002431|MA:0000327	->	adult_gene:cartilage tissue	adult	gene	cartilage tissue	MA:0000104	set of connective tissues	MA:0002887	277	43	14	0.0505415	0.325581	0.0444444	15	42	0.0471721	0.933333	0.333333	0.0502942	0.330708	1.29848	0.480556	6.15556	14/277=0.0505415162454874	1.9966e-05	0.000213152	adult_gene:oral epithelium	3	80
r0581	adult_gene:oral epithelium	adult	gene	oral epithelium	MA:0000344	respiratory system|digestive system	MA:0002431|MA:0000327	->	adult_gene:cerebellum	adult	gene	cerebellum	MA:0000198	nervous system	MA:0000016	290	51	11	0.037931	0.215686	0.0327381	14	48	0.029803	0.785714	0.229167	0.0280455	0.244688	1.55214	0.611388	4.74702	11/290=0.0379310344827586	0.00060856	0.00437554	adult_gene:oral epithelium	3	80
r0582	adult_gene:oral epithelium	adult	gene	oral epithelium	MA:0000344	respiratory system|digestive system	MA:0002431|MA:0000327	->	adult_gene:cerebral cortex	adult	gene	cerebral cortex	MA:0000185	nervous system	MA:0000016	293	57	12	0.0409556	0.210526	0.0296296	15	54	0.0327645	0.8	0.222222	0.0170773	0.188726	1.76758	0.724169	4.34074	12/293=0.0409556313993174	0.000691473	0.00486755	adult_gene:oral epithelium	3	80
r0583	adult_gene:oral epithelium	adult	gene	oral epithelium	MA:0000344	respiratory system|digestive system	MA:0002431|MA:0000327	->	adult_gene:esophagus	adult	gene	esophagus	MA:0000352	digestive system	MA:0002431	236	34	11	0.0466102	0.323529	0.0488889	15	30	0.0341808	0.733333	0.366667	0.285565	0.718714	0.544295	0.143444	5.76889	11/236=0.0466101694915254	0.000185832	0.00157494	adult_gene:oral epithelium	3	80
r0584	adult_gene:oral epithelium	adult	gene	oral epithelium	MA:0000344	respiratory system|digestive system	MA:0002431|MA:0000327	->	adult_gene:gall bladder	adult	gene	gall bladder	MA:0000356	digestive system	MA:0002431	210	31	7	0.0333333	0.225806	0.0416667	14	24	0.0166667	0.5	0.291667	0.526101	0.89945	0.278931	0.0460228	4.375	7/210=0.0333333333333333	0.00680776	0.0338134	adult_gene:oral epithelium	3	80
r0585	adult_gene:oral epithelium	adult	gene	oral epithelium	MA:0000344	respiratory system|digestive system	MA:0002431|MA:0000327	->	adult_gene:heart	adult	gene	heart	MA:0000072	cardiovascular system	MA:0000010	138	41	12	0.0869565	0.292683	0.0461538	13	40	0.0802676	0.923077	0.3	0.0366033	0.2842	1.43648	0.546376	3.18462	12/138=0.0869565217391304	0.0123607	0.0550659	adult_gene:oral epithelium	3	80
r0586	adult_gene:oral epithelium	adult	gene	oral epithelium	MA:0000344	respiratory system|digestive system	MA:0002431|MA:0000327	->	adult_gene:hippocampus	adult	gene	hippocampus	MA:0000191	nervous system	MA:0000016	291	58	12	0.0412371	0.206897	0.0290909	15	55	0.0329897	0.8	0.218182	0.0168377	0.188726	1.77372	0.724169	4.23273	12/291=0.0412371134020619	0.000826656	0.00569976	adult_gene:oral epithelium	3	80
r0587	adult_gene:oral epithelium	adult	gene	oral epithelium	MA:0000344	respiratory system|digestive system	MA:0002431|MA:0000327	->	adult_gene:hypothalamus	adult	gene	hypothalamus	MA:0000173	nervous system	MA:0000016	293	55	12	0.0409556	0.218182	0.0307692	15	52	0.0327645	0.8	0.230769	0.0180763	0.190209	1.74289	0.720769	4.50769	12/293=0.0409556313993174	0.000531135	0.0039055	adult_gene:oral epithelium	3	80
r0588	adult_gene:oral epithelium	adult	gene	oral epithelium	MA:0000344	respiratory system|digestive system	MA:0002431|MA:0000327	->	adult_gene:kidney	adult	gene	kidney	MA:0000368	urinary system	MA:0000325	270	60	15	0.0555556	0.25	0.0333333	15	60	0.0555556	1	0.25	0.0036869	0.113551	2.43334	0.94481	4.5	15/270=0.0555555555555556	0.000187477	0.0015854	adult_gene:oral epithelium	3	80
r0589	adult_gene:oral epithelium	adult	gene	oral epithelium	MA:0000344	respiratory system|digestive system	MA:0002431|MA:0000327	->	adult_gene:large intestine	adult	gene	large intestine	MA:0000333	digestive system	MA:0002431	227	33	9	0.0396476	0.272727	0.0444444	15	27	0.0237885	0.6	0.333333	0.390983	0.798932	0.407842	0.0974902	5.04444	9/227=0.039647577092511	0.00121136	0.00791455	adult_gene:oral epithelium	3	80
r0590	adult_gene:oral epithelium	adult	gene	oral epithelium	MA:0000344	respiratory system|digestive system	MA:0002431|MA:0000327	->	adult_gene:lower urinary tract	adult	gene	lower urinary tract	MA:0002636	urinary system	MA:0000325	278	44	14	0.0503597	0.318182	0.0434109	15	43	0.0470024	0.933333	0.325581	0.0315412	0.261427	1.50112	0.58265	6.03411	14/278=0.0503597122302158	2.35375e-05	0.000245847	adult_gene:oral epithelium	3	80
r0591	adult_gene:oral epithelium	adult	gene	oral epithelium	MA:0000344	respiratory system|digestive system	MA:0002431|MA:0000327	->	adult_gene:lung	adult	gene	lung	MA:0000415	respiratory system	MA:0000327	281	36	9	0.0320285	0.25	0.04	15	30	0.0192171	0.6	0.3	0.258599	0.696468	0.587373	0.157099	5.62	9/281=0.0320284697508897	0.0005668	0.00410585	adult_gene:oral epithelium	3	80
r0592	adult_gene:oral epithelium	adult	gene	oral epithelium	MA:0000344	respiratory system|digestive system	MA:0002431|MA:0000327	->	adult_gene:olfactory lobe	adult	gene	olfactory lobe	MA:0002413	nervous system	MA:0000016	292	54	13	0.0445205	0.240741	0.0333333	15	52	0.0385845	0.866667	0.25	0.012532	0.168895	1.90198	0.772384	4.86667	13/292=0.0445205479452055	0.000201823	0.00169375	adult_gene:oral epithelium	3	80
r0593	adult_gene:oral epithelium	adult	gene	oral epithelium	MA:0000344	respiratory system|digestive system	MA:0002431|MA:0000327	->	adult_gene:ovary	adult	gene	ovary	MA:0000384	reproductive system	MA:0000326	226	36	9	0.039823	0.25	0.0414747	14	31	0.0256005	0.642857	0.290323	0.246245	0.686268	0.608633	0.163506	4.68664	9/226=0.0398230088495575	0.00186624	0.0114209	adult_gene:oral epithelium	3	80
r0594	adult_gene:oral epithelium	adult	gene	oral epithelium	MA:0000344	respiratory system|digestive system	MA:0002431|MA:0000327	->	adult_gene:oviduct	adult	gene	oviduct	MA:0000385	reproductive system	MA:0000326	278	48	15	0.0539568	0.3125	0.0416667	15	48	0.0539568	1	0.3125	0.0172652	0.189155	1.76283	0.723183	5.79167	15/278=0.0539568345323741	2.06764e-05	0.000219222	adult_gene:oral epithelium	3	80
r0595	adult_gene:oral epithelium	adult	gene	oral epithelium	MA:0000344	respiratory system|digestive system	MA:0002431|MA:0000327	->	adult_gene:pancreas	adult	gene	pancreas	MA:0000120	trunk	MA:0000004	278	40	7	0.0251799	0.175	0.030303	14	33	0.0125899	0.5	0.212121	0.205548	0.647724	0.687087	0.18861	4.21212	7/278=0.0251798561151079	0.00705625	0.0348573	adult_gene:oral epithelium	3	80
r0596	adult_gene:oral epithelium	adult	gene	oral epithelium	MA:0000344	respiratory system|digestive system	MA:0002431|MA:0000327	->	adult_gene:parathyroid gland	adult	gene	parathyroid gland	MA:0000128	endocrine system	MA:0000012	286	48	7	0.0244755	0.145833	0.0233333	15	40	0.0114219	0.466667	0.175	0.119573	0.510565	0.922366	0.291949	3.33667	7/286=0.0244755244755245	0.0181964	0.07586	adult_gene:oral epithelium	3	80
r0597	adult_gene:oral epithelium	adult	gene	oral epithelium	MA:0000344	respiratory system|digestive system	MA:0002431|MA:0000327	->	adult_gene:peripheral nervous system	adult	gene	peripheral nervous system	MA:0000218	nervous system	MA:0000016	292	51	10	0.0342466	0.196078	0.0289855	15	46	0.0228311	0.666667	0.217391	0.0498487	0.329874	1.30235	0.481652	4.23188	10/292=0.0342465753424658	0.00178402	0.0109611	adult_gene:oral epithelium	3	80
r0598	adult_gene:oral epithelium	adult	gene	oral epithelium	MA:0000344	respiratory system|digestive system	MA:0002431|MA:0000327	->	adult_gene:pituitary gland	adult	gene	pituitary gland	MA:0000176	nervous system	MA:0000016	283	41	10	0.0353357	0.243902	0.0404858	13	38	0.0271813	0.769231	0.263158	0.0554093	0.347104	1.25642	0.459541	5.72874	10/283=0.0353356890459364	0.00031811	0.00249619	adult_gene:oral epithelium	3	80
r0599	adult_gene:oral epithelium	adult	gene	oral epithelium	MA:0000344	respiratory system|digestive system	MA:0002431|MA:0000327	->	adult_gene:prostate gland	adult	gene	prostate gland	MA:0000404	exocrine system|reproductive system	MA:0002411|MA:0000326	198	46	10	0.0505051	0.217391	0.0340136	14	42	0.036075	0.714286	0.238095	0.051705	0.334155	1.28647	0.476052	3.36735	10/198=0.0505050505050505	0.0119969	0.0938826	adult_gene:prostate gland	2	82
r0600	adult_gene:oral epithelium	adult	gene	oral epithelium	MA:0000344	respiratory system|digestive system	MA:0002431|MA:0000327	->	adult_gene:skin	adult	gene	skin	MA:0000151	integumental system	MA:0000014	234	37	14	0.0598291	0.378378	0.0518519	15	36	0.0558405	0.933333	0.388889	0.0894642	0.45055	1.04835	0.346257	6.06667	14/234=0.0598290598290598	2.77654e-05	0.000283307	adult_gene:oral epithelium	3	80
r0601	adult_gene:oral epithelium	adult	gene	oral epithelium	MA:0000344	respiratory system|digestive system	MA:0002431|MA:0000327	->	adult_gene:small intestine	adult	gene	small intestine	MA:0000337	digestive system	MA:0002431	227	27	6	0.0264317	0.222222	0.0444444	15	18	0.0105727	0.4	0.333333	1	0.89945	0	0.0460228	5.04444	6/227=0.026431718061674	0.00619647	0.0312609	adult_gene:oral epithelium	3	80
r0602	adult_gene:oral epithelium	adult	gene	oral epithelium	MA:0000344	respiratory system|digestive system	MA:0002431|MA:0000327	->	adult_gene:spinal cord	adult	gene	spinal cord	MA:0000216	nervous system	MA:0000016	249	58	13	0.0522088	0.224138	0.0309524	15	56	0.0452477	0.866667	0.232143	0.0102531	0.155209	1.98914	0.809084	3.85357	13/249=0.0522088353413655	0.00124512	0.00811623	adult_gene:oral epithelium	3	80
r0603	adult_gene:oral epithelium	adult	gene	oral epithelium	MA:0000344	respiratory system|digestive system	MA:0002431|MA:0000327	->	adult_gene:stomach	adult	gene	stomach	MA:0000353	digestive system	MA:0002431	268	29	12	0.0447761	0.413793	0.0615385	15	26	0.0358209	0.8	0.461538	0.310316	0.741741	0.508197	0.129748	8.24615	12/268=0.0447761194029851	6.74575e-06	8.07114e-05	adult_gene:oral epithelium	3	80
r0604	adult_gene:oral epithelium	adult	gene	oral epithelium	MA:0000344	respiratory system|digestive system	MA:0002431|MA:0000327	->	adult_gene:striatum	adult	gene	striatum	MA:0000891	nervous system	MA:0000016	291	59	13	0.0446735	0.220339	0.0304094	15	57	0.0387171	0.866667	0.22807	0.00999878	0.155209	2.00005	0.809084	4.42456	13/291=0.0446735395189003	0.000415661	0.00316216	adult_gene:oral epithelium	3	80
r0605	adult_gene:oral epithelium	adult	gene	oral epithelium	MA:0000344	respiratory system|digestive system	MA:0002431|MA:0000327	->	adult_gene:thyroid gland	adult	gene	thyroid gland	MA:0000129	endocrine system	MA:0000012	269	34	6	0.0223048	0.176471	0.032967	14	26	0.00955921	0.428571	0.230769	0.500215	0.881595	0.300844	0.0547309	4.43407	6/269=0.0223048327137546	0.00945262	0.0444414	adult_gene:oral epithelium	3	80
r0606	adult_gene:oral epithelium	adult	gene	oral epithelium	MA:0000344	respiratory system|digestive system	MA:0002431|MA:0000327	->	adult_gene:trachea	adult	gene	trachea	MA:0000441	respiratory system	MA:0000327	283	46	11	0.0388693	0.23913	0.0349206	15	42	0.0285041	0.733333	0.261905	0.0619769	0.368899	1.20777	0.433093	4.94127	11/283=0.03886925795053	0.000445308	0.00334355	adult_gene:oral epithelium	3	80
r0607	adult_gene:oral epithelium	adult	gene	oral epithelium	MA:0000344	respiratory system|digestive system	MA:0002431|MA:0000327	->	adult_gene:uterus	adult	gene	uterus	MA:0000389	reproductive system	MA:0000326	271	35	10	0.0369004	0.285714	0.0444444	15	30	0.0246002	0.666667	0.333333	0.270989	0.70666	0.567048	0.15079	6.02222	10/271=0.03690036900369	0.000215712	0.00180443	adult_gene:oral epithelium	3	80
r0608	adult_gene:oral epithelium	adult	gene	oral epithelium	MA:0000344	respiratory system|digestive system	MA:0002431|MA:0000327	->	adult_trait:abnormal mean corpuscular hemoglobin	adult	trait	abnormal mean corpuscular hemoglobin	MP:0001589	hematopoietic system phenotype	MP:0005397	173	5	2	0.0115607	0.4	0.4	2	5	0.0115607	1	0.4	0.575758	0.89945	0.23976	0.0460228	34.6	2/173=0.0115606936416185	0.00736886	0.0612246	adult_trait:abnormal mean corpuscular hemoglobin	2.1	24
r0609	adult_gene:ovary	adult	gene	ovary	MA:0000384	reproductive system	MA:0000326	->	adult_gene:adrenal gland	adult	gene	adrenal gland	MA:0000116	endocrine system	MA:0000012	496	70	38	0.0766129	0.542857	0.0262885	49	59	0.0594141	0.77551	0.644068	0.552103	0.89945	0.25798	0.0460228	6.51954	38/496=0.0766129032258065	1.76189e-12	1.73606e-10	adult_gene:ovary	2.2	96
r0610	adult_gene:ovary	adult	gene	ovary	MA:0000384	reproductive system	MA:0000326	->	adult_gene:brain	adult	gene	brain	MA:0000168	nervous system	MA:0000016	511	90	30	0.0587084	0.333333	0.0170503	51	69	0.0345344	0.588235	0.434783	0.346176	0.765709	0.460703	0.115936	4.35635	30/511=0.0587084148727984	9.93563e-08	3.28583e-06	adult_gene:ovary	2.2	96
r0611	adult_gene:ovary	adult	gene	ovary	MA:0000384	reproductive system	MA:0000326	->	adult_gene:brainstem	adult	gene	brainstem	MA:0000169	nervous system	MA:0000016	489	56	29	0.0593047	0.517857	0.0337995	33	52	0.0521163	0.878788	0.557692	0.229441	0.672207	0.639329	0.172497	8.26399	29/489=0.0593047034764826	6.13849e-12	5.03614e-10	adult_gene:brainstem	2.2	100
r0612	adult_gene:ovary	adult	gene	ovary	MA:0000384	reproductive system	MA:0000326	->	adult_gene:cartilage tissue	adult	gene	cartilage tissue	MA:0000104	set of connective tissues	MA:0002887	476	49	27	0.0567227	0.55102	0.038055	33	43	0.0464095	0.818182	0.627907	0.480251	0.865803	0.318532	0.0625809	9.05708	27/476=0.0567226890756303	5.83702e-12	4.81194e-10	adult_gene:ovary	2.2	96
r0613	adult_gene:ovary	adult	gene	ovary	MA:0000384	reproductive system	MA:0000326	->	adult_gene:cerebellum	adult	gene	cerebellum	MA:0000198	nervous system	MA:0000016	538	83	37	0.0687732	0.445783	0.0211429	50	70	0.0508922	0.74	0.528571	0.29891	0.730286	0.52446	0.136507	5.68743	37/538=0.0687732342007435	3.3013e-11	2.30885e-09	adult_gene:ovary	2.2	96
r0614	adult_gene:ovary	adult	gene	ovary	MA:0000384	reproductive system	MA:0000326	->	adult_gene:cerebral cortex	adult	gene	cerebral cortex	MA:0000185	nervous system	MA:0000016	489	55	27	0.0552147	0.490909	0.0333952	33	49	0.0451757	0.818182	0.55102	0.292617	0.723982	0.5337	0.140272	8.16512	27/489=0.0552147239263804	2.83371e-11	1.9982e-09	adult_gene:ovary	2.2	96
r0615	adult_gene:ovary	adult	gene	ovary	MA:0000384	reproductive system	MA:0000326	->	adult_gene:eye	adult	gene	eye	MA:0000261	sensory organ system	MA:0002442	373	22	10	0.0268097	0.454545	0.078125	16	16	0.016756	0.625	0.625	1	0.89945	0	0.0460228	14.5703	10/373=0.0268096514745308	4.1613e-07	8.20608e-06	adult_gene:eye	2.6	66
r0616	adult_gene:ovary	adult	gene	ovary	MA:0000384	reproductive system	MA:0000326	->	adult_gene:heart	adult	gene	heart	MA:0000072	cardiovascular system	MA:0000010	361	38	24	0.066482	0.631579	0.0526316	24	38	0.066482	1	0.631579	0.251577	0.689658	0.599328	0.161366	9.5	24/361=0.0664819944598338	9.74617e-11	6.25247e-09	adult_gene:ovary	2.2	96
r0617	adult_gene:ovary	adult	gene	ovary	MA:0000384	reproductive system	MA:0000326	->	adult_gene:hippocampus	adult	gene	hippocampus	MA:0000191	nervous system	MA:0000016	488	56	28	0.057377	0.5	0.0332739	33	51	0.0486836	0.848485	0.54902	0.227505	0.670676	0.643009	0.173488	8.11884	28/488=0.0573770491803279	1.61531e-11	1.11208e-09	adult_gene:hippocampus	2.3	102
r0618	adult_gene:ovary	adult	gene	ovary	MA:0000384	reproductive system	MA:0000326	->	adult_gene:hypothalamus	adult	gene	hypothalamus	MA:0000173	nervous system	MA:0000016	489	54	27	0.0552147	0.5	0.0340909	33	48	0.0451757	0.818182	0.5625	0.296097	0.727824	0.528566	0.137974	8.33523	27/489=0.0552147239263804	2.02535e-11	1.50107e-09	adult_gene:ovary	2.2	96
r0619	adult_gene:ovary	adult	gene	ovary	MA:0000384	reproductive system	MA:0000326	->	adult_gene:kidney	adult	gene	kidney	MA:0000368	urinary system	MA:0000325	503	81	30	0.0596421	0.37037	0.0196078	51	60	0.0350836	0.588235	0.5	0.633427	0.89945	0.198303	0.0460228	4.93137	30/503=0.0596421471172962	1.39231e-08	5.7114e-07	adult_gene:ovary	2.2	96
r0620	adult_gene:ovary	adult	gene	ovary	MA:0000384	reproductive system	MA:0000326	->	adult_gene:lower urinary tract	adult	gene	lower urinary tract	MA:0002636	urinary system	MA:0000325	257	49	26	0.101167	0.530612	0.037518	33	42	0.0797076	0.787879	0.619048	0.588091	0.89945	0.230556	0.0460228	4.82107	26/257=0.101167315175097	7.86216e-07	2.09962e-05	adult_gene:ovary	2.2	96
r0621	adult_gene:ovary	adult	gene	ovary	MA:0000384	reproductive system	MA:0000326	->	adult_gene:lung	adult	gene	lung	MA:0000415	respiratory system	MA:0000327	488	68	26	0.0532787	0.382353	0.0235828	45	49	0.0307832	0.577778	0.530612	0.863493	0.89945	0.0637413	0.0460228	5.7542	26/488=0.0532786885245902	9.95845e-09	4.18567e-07	adult_gene:ovary	2.2	96
r0622	adult_gene:ovary	adult	gene	ovary	MA:0000384	reproductive system	MA:0000326	->	adult_gene:midbrain	adult	gene	midbrain	MA:0000207	nervous system	MA:0000016	287	40	17	0.0592334	0.425	0.0449735	21	36	0.0479509	0.809524	0.472222	0.273478	0.707937	0.563077	0.150006	6.4537	17/287=0.0592334494773519	1.71587e-06	2.5203e-05	adult_gene:midbrain	2.8	80
r0623	adult_gene:ovary	adult	gene	ovary	MA:0000384	reproductive system	MA:0000326	->	adult_gene:olfactory lobe	adult	gene	olfactory lobe	MA:0002413	nervous system	MA:0000016	539	81	39	0.0723562	0.481481	0.0221654	51	69	0.0553312	0.764706	0.565217	0.310747	0.741741	0.507593	0.129748	5.97357	39/539=0.0723562152133581	4.39104e-12	3.47264e-10	adult_gene:olfactory lobe	2.3	102
r0624	adult_gene:ovary	adult	gene	ovary	MA:0000384	reproductive system	MA:0000326	->	adult_gene:oviduct	adult	gene	oviduct	MA:0000385	reproductive system	MA:0000326	499	72	43	0.0861723	0.597222	0.026348	51	64	0.0726551	0.843137	0.671875	0.475979	0.861675	0.322412	0.0646566	6.57384	43/499=0.0861723446893788	1.0573e-13	9.99277e-12	adult_gene:oviduct	2.5	108
r0625	adult_gene:ovary	adult	gene	ovary	MA:0000384	reproductive system	MA:0000326	->	adult_gene:pancreas	adult	gene	pancreas	MA:0000120	trunk	MA:0000004	493	55	26	0.0527383	0.472727	0.0318237	38	43	0.0360841	0.684211	0.604651	0.858973	0.89945	0.0660206	0.0460228	7.84455	26/493=0.0527383367139959	9.20509e-11	4.84016e-09	adult_gene:pancreas	2.4	98
r0626	adult_gene:ovary	adult	gene	ovary	MA:0000384	reproductive system	MA:0000326	->	adult_gene:peripheral nervous system	adult	gene	peripheral nervous system	MA:0000218	nervous system	MA:0000016	487	51	26	0.0533881	0.509804	0.0358127	33	44	0.0420633	0.787879	0.590909	0.473519	0.86161	0.324662	0.0646894	8.72039	26/487=0.053388090349076	2.00595e-11	1.49481e-09	adult_gene:ovary	2.2	96
r0627	adult_gene:ovary	adult	gene	ovary	MA:0000384	reproductive system	MA:0000326	->	adult_gene:pituitary gland	adult	gene	pituitary gland	MA:0000176	nervous system	MA:0000016	509	65	29	0.0569745	0.446154	0.0262562	47	47	0.0351545	0.617021	0.617021	1	0.89945	0	0.0460228	6.68221	29/509=0.0569744597249509	1.5217e-10	7.67773e-09	adult_gene:pituitary gland	2.4	114
r0628	adult_gene:ovary	adult	gene	ovary	MA:0000384	reproductive system	MA:0000326	->	adult_gene:skin	adult	gene	skin	MA:0000151	integumental system	MA:0000014	474	67	29	0.0611814	0.432836	0.0254498	43	53	0.0412619	0.674419	0.54717	0.617518	0.89945	0.20935	0.0460228	6.03159	29/474=0.0611814345991561	1.08836e-09	5.57733e-08	adult_gene:ovary	2.2	96
r0629	adult_gene:ovary	adult	gene	ovary	MA:0000384	reproductive system	MA:0000326	->	adult_gene:spinal cord	adult	gene	spinal cord	MA:0000216	nervous system	MA:0000016	492	78	37	0.0752033	0.474359	0.0231539	47	68	0.0592026	0.787234	0.544118	0.233233	0.675332	0.63221	0.170483	5.69587	37/492=0.0752032520325203	4.89008e-11	3.32462e-09	adult_gene:ovary	2.2	96
r0630	adult_gene:ovary	adult	gene	ovary	MA:0000384	reproductive system	MA:0000326	->	adult_gene:spleen	adult	gene	spleen	MA:0000141	immune system	MA:0002711	366	27	14	0.0382514	0.518519	0.0686275	17	24	0.0315011	0.823529	0.583333	0.622746	0.89945	0.205689	0.0460228	12.5588	14/366=0.0382513661202186	1.90215e-08	4.028e-07	adult_gene:spleen	3	80
r0631	adult_gene:ovary	adult	gene	ovary	MA:0000384	reproductive system	MA:0000326	->	adult_gene:striatum	adult	gene	striatum	MA:0000891	nervous system	MA:0000016	438	61	27	0.0616438	0.442623	0.0297521	33	55	0.0504359	0.818182	0.490909	0.163731	0.595387	0.785869	0.225201	6.5157	27/438=0.0616438356164384	1.50215e-09	7.45169e-08	adult_gene:ovary	2.2	96
r0632	adult_gene:ovary	adult	gene	ovary	MA:0000384	reproductive system	MA:0000326	->	adult_gene:testis	adult	gene	testis	MA:0000411	reproductive system	MA:0000326	517	136	44	0.0851064	0.323529	0.0133759	51	129	0.0734251	0.862745	0.341085	0.00065772	0.049307	3.18196	1.30709	3.45767	44/517=0.0851063829787234	1.05579e-07	3.47814e-06	adult_gene:ovary	2.2	96
r0633	adult_gene:ovary	adult	gene	ovary	MA:0000384	reproductive system	MA:0000326	->	adult_gene:trachea	adult	gene	trachea	MA:0000441	respiratory system	MA:0000327	526	71	37	0.0703422	0.521127	0.0256944	48	60	0.0542221	0.770833	0.616667	0.545417	0.89945	0.263272	0.0460228	6.75764	37/526=0.0703422053231939	1.09488e-12	1.13236e-10	adult_gene:ovary	2.2	96
r0634	adult_gene:oviduct	adult	gene	oviduct	MA:0000385	reproductive system	MA:0000326	->	adult_gene:adrenal gland	adult	gene	adrenal gland	MA:0000116	endocrine system	MA:0000012	528	85	46	0.0871212	0.541176	0.0214552	64	67	0.0626184	0.71875	0.686567	0.892408	0.89945	0.0494366	0.0460228	5.66418	46/528=0.0871212121212121	5.22809e-13	4.30254e-11	adult_gene:oviduct	2.5	108
r0635	adult_gene:oviduct	adult	gene	oviduct	MA:0000385	reproductive system	MA:0000326	->	adult_gene:brain	adult	gene	brain	MA:0000168	nervous system	MA:0000016	596	98	48	0.0805369	0.489796	0.0180451	70	76	0.0552253	0.685714	0.631579	0.79338	0.89945	0.100519	0.0460228	5.37744	48/596=0.0805369127516778	3.76619e-13	3.20858e-11	adult_gene:oviduct	2.5	108
r0636	adult_gene:oviduct	adult	gene	oviduct	MA:0000385	reproductive system	MA:0000326	->	adult_gene:brainstem	adult	gene	brainstem	MA:0000169	nervous system	MA:0000016	504	66	40	0.0793651	0.606061	0.0285714	50	56	0.0634921	0.8	0.714286	0.767488	0.89945	0.114928	0.0460228	7.2	40/504=0.0793650793650794	6.53384e-14	6.64232e-12	adult_gene:oviduct	2.5	108
r0637	adult_gene:oviduct	adult	gene	oviduct	MA:0000385	reproductive system	MA:0000326	->	adult_gene:cerebellum	adult	gene	cerebellum	MA:0000198	nervous system	MA:0000016	682	117	46	0.0674487	0.393162	0.0141321	70	93	0.0443234	0.657143	0.494624	0.296804	0.727824	0.52753	0.137974	4.81905	46/682=0.0674486803519062	6.91298e-12	4.02069e-10	adult_gene:oviduct	2.5	108
r0638	adult_gene:oviduct	adult	gene	oviduct	MA:0000385	reproductive system	MA:0000326	->	adult_gene:cerebral cortex	adult	gene	cerebral cortex	MA:0000185	nervous system	MA:0000016	505	68	36	0.0712871	0.529412	0.0266667	50	54	0.0513267	0.72	0.666667	0.878371	0.89945	0.056322	0.0460228	6.73333	36/505=0.0712871287128713	2.44254e-12	1.67693e-10	adult_gene:oviduct	2.5	108
r0639	adult_gene:oviduct	adult	gene	oviduct	MA:0000385	reproductive system	MA:0000326	->	adult_gene:eye	adult	gene	eye	MA:0000261	sensory organ system	MA:0002442	380	33	8	0.0210526	0.242424	0.0386473	18	23	0.00935673	0.444444	0.347826	0.770971	0.89945	0.112962	0.0460228	7.343	8/380=0.0210526315789474	0.000186643	0.0019661	adult_gene:eye	2.6	66
r0640	adult_gene:oviduct	adult	gene	oviduct	MA:0000385	reproductive system	MA:0000326	->	adult_gene:heart	adult	gene	heart	MA:0000072	cardiovascular system	MA:0000010	331	44	31	0.0936556	0.704545	0.044733	33	42	0.0879795	0.939394	0.738095	0.496968	0.879207	0.303672	0.0559087	7.40332	31/331=0.0936555891238671	6.25879e-11	3.00461e-09	adult_gene:oviduct	2.5	108
r0641	adult_gene:oviduct	adult	gene	oviduct	MA:0000385	reproductive system	MA:0000326	->	adult_gene:hippocampus	adult	gene	hippocampus	MA:0000191	nervous system	MA:0000016	503	67	39	0.0775348	0.58209	0.0278571	50	56	0.0604771	0.78	0.696429	0.765931	0.89945	0.11581	0.0460228	7.00607	39/503=0.0775347912524851	2.08161e-13	1.86537e-11	adult_gene:oviduct	2.5	108
r0642	adult_gene:oviduct	adult	gene	oviduct	MA:0000385	reproductive system	MA:0000326	->	adult_gene:hypothalamus	adult	gene	hypothalamus	MA:0000173	nervous system	MA:0000016	505	66	36	0.0712871	0.545455	0.0276923	50	52	0.0513267	0.72	0.692308	1	0.89945	0	0.0460228	6.99231	36/505=0.0712871287128713	1.15514e-12	8.47438e-11	adult_gene:oviduct	2.5	108
r0643	adult_gene:oviduct	adult	gene	oviduct	MA:0000385	reproductive system	MA:0000326	->	adult_gene:midbrain	adult	gene	midbrain	MA:0000207	nervous system	MA:0000016	385	79	21	0.0545455	0.265823	0.0224	25	75	0.0458182	0.84	0.28	0.00564277	0.135564	2.24851	0.867854	4.312	21/385=0.0545454545454545	1.17275e-05	0.000144763	adult_gene:midbrain	2.8	80
r0644	adult_gene:oviduct	adult	gene	oviduct	MA:0000385	reproductive system	MA:0000326	->	adult_gene:olfactory lobe	adult	gene	olfactory lobe	MA:0002413	nervous system	MA:0000016	683	119	50	0.0732064	0.420168	0.0143719	71	98	0.0515538	0.704225	0.510204	0.207961	0.64983	0.682017	0.1872	4.90802	50/683=0.0732064421669107	8.35398e-13	6.39639e-11	adult_gene:oviduct	2.5	108
r0645	adult_gene:oviduct	adult	gene	oviduct	MA:0000385	reproductive system	MA:0000326	->	adult_gene:skin	adult	gene	skin	MA:0000151	integumental system	MA:0000014	477	84	37	0.0775681	0.440476	0.0202186	60	61	0.0478337	0.616667	0.606557	1	0.89945	0	0.0460228	4.82213	37/477=0.0775681341719078	1.23128e-09	4.5275e-08	adult_gene:oviduct	2.5	108
r0646	adult_gene:oviduct	adult	gene	oviduct	MA:0000385	reproductive system	MA:0000326	->	adult_gene:spinal cord	adult	gene	spinal cord	MA:0000216	nervous system	MA:0000016	520	108	50	0.0961538	0.462963	0.0166223	64	94	0.0751202	0.78125	0.531915	0.157283	0.585945	0.803317	0.232143	4.32181	50/520=0.0961538461538462	1.17626e-10	5.28991e-09	adult_gene:oviduct	2.5	108
r0647	adult_gene:oviduct	adult	gene	oviduct	MA:0000385	reproductive system	MA:0000326	->	adult_gene:spleen	adult	gene	spleen	MA:0000141	immune system	MA:0002711	343	33	12	0.0349854	0.363636	0.0504202	17	28	0.0246956	0.705882	0.428571	0.443098	0.83496	0.3535	0.0783341	8.64706	12/343=0.0349854227405248	2.97181e-06	3.78416e-05	adult_gene:spleen	3	80
r0648	adult_gene:oviduct	adult	gene	oviduct	MA:0000385	reproductive system	MA:0000326	->	adult_gene:striatum	adult	gene	striatum	MA:0000891	nervous system	MA:0000016	474	67	40	0.0843882	0.597015	0.0281492	49	58	0.0688883	0.816327	0.689655	0.657301	0.89945	0.182236	0.0460228	6.67136	40/474=0.0843881856540084	4.84164e-13	4.01179e-11	adult_gene:oviduct	2.5	108
r0649	adult_gene:oviduct	adult	gene	oviduct	MA:0000385	reproductive system	MA:0000326	->	adult_gene:testis	adult	gene	testis	MA:0000411	reproductive system	MA:0000326	608	188	62	0.101974	0.329787	0.00984127	70	180	0.0903195	0.885714	0.344444	5.12778e-05	0.0113337	4.29007	1.94563	2.99175	62/608=0.101973684210526	2.94323e-08	8.43743e-07	adult_gene:oviduct	2.5	108
r0650	adult_gene:oviduct	adult	gene	oviduct	MA:0000385	reproductive system	MA:0000326	->	adult_gene:trachea	adult	gene	trachea	MA:0000441	respiratory system	MA:0000327	568	86	47	0.0827465	0.546512	0.0212573	66	67	0.0589255	0.712121	0.701493	1	0.89945	0	0.0460228	6.03709	47/568=0.0827464788732394	4.54146e-14	4.81935e-12	adult_gene:oviduct	2.5	108
r0651	adult_gene:oviduct	adult	gene	oviduct	MA:0000385	reproductive system	MA:0000326	->	adult_gene:urinary bladder	adult	gene	urinary bladder	MA:0000380	urinary system	MA:0000325	267	40	12	0.0449438	0.3	0.035503	26	26	0.0207433	0.461538	0.461538	1	0.89945	0	0.0460228	4.73964	12/267=0.0449438202247191	0.000304764	0.00256597	adult_gene:urinary bladder	2.8	64
r0652	adult_gene:oviduct	adult	gene	oviduct	MA:0000385	reproductive system	MA:0000326	->	adult_trait:abnormal mean corpuscular volume	adult	trait	abnormal mean corpuscular volume	MP:0000226	hematopoietic system phenotype	MP:0005397	356	24	4	0.011236	0.166667	0.0408163	14	14	0.00321027	0.285714	0.285714	1	0.89945	0	0.0460228	7.26531	4/356=0.0112359550561798	0.00663858	0.0565275	adult_trait:abnormal mean corpuscular volume	2.1	124
r0653	adult_gene:oviduct	adult	gene	oviduct	MA:0000385	reproductive system	MA:0000326	->	adult_trait:abnormal spleen weight	adult	trait	abnormal spleen weight	MP:0004951	hematopoietic system phenotype|immune system phenotype	MP:0005387|MP:0005397	157	4	2	0.0127389	0.5	0.444444	3	3	0.00849257	0.666667	0.666667	1	0.89945	0	0.0460228	34.8889	2/157=0.0127388535031847	0.00712144	0.0596268	adult_trait:abnormal spleen weight	2.1	48
r0654	adult_gene:pancreas	adult	gene	pancreas	MA:0000120	trunk	MA:0000004	->	adult_gene:adrenal gland	adult	gene	adrenal gland	MA:0000116	endocrine system	MA:0000012	549	70	32	0.0582878	0.457143	0.0247582	47	55	0.0396853	0.680851	0.581818	0.635673	0.89945	0.196766	0.0460228	6.79613	32/549=0.058287795992714	1.41894e-11	8.69336e-10	adult_gene:pancreas	2.4	98
r0655	adult_gene:pancreas	adult	gene	pancreas	MA:0000120	trunk	MA:0000004	->	adult_gene:brain	adult	gene	brain	MA:0000168	nervous system	MA:0000016	567	90	33	0.0582011	0.366667	0.0179739	51	72	0.0376595	0.647059	0.458333	0.284812	0.718068	0.545441	0.143834	5.09559	33/567=0.0582010582010582	1.44263e-09	5.89234e-08	adult_gene:pancreas	2.4	98
r0656	adult_gene:pancreas	adult	gene	pancreas	MA:0000120	trunk	MA:0000004	->	adult_gene:brainstem	adult	gene	brainstem	MA:0000169	nervous system	MA:0000016	525	59	25	0.047619	0.423729	0.0294118	34	50	0.035014	0.735294	0.5	0.368463	0.778085	0.433606	0.108973	7.72059	25/525=0.0476190476190476	2.01114e-10	9.92817e-09	adult_gene:pancreas	2.4	98
r0657	adult_gene:pancreas	adult	gene	pancreas	MA:0000120	trunk	MA:0000004	->	adult_gene:cartilage tissue	adult	gene	cartilage tissue	MA:0000104	set of connective tissues	MA:0002887	508	46	24	0.0472441	0.521739	0.04	30	40	0.0377953	0.8	0.6	0.458743	0.8512	0.338431	0.0699685	10.16	24/508=0.047244094488189	8.18808e-12	5.19525e-10	adult_gene:pancreas	2.4	98
r0658	adult_gene:pancreas	adult	gene	pancreas	MA:0000120	trunk	MA:0000004	->	adult_gene:cerebellum	adult	gene	cerebellum	MA:0000198	nervous system	MA:0000016	575	84	36	0.0626087	0.428571	0.0204604	51	69	0.0441944	0.705882	0.521739	0.369332	0.779049	0.432584	0.108435	5.88235	36/575=0.0626086956521739	2.04955e-11	1.21239e-09	adult_gene:pancreas	2.4	98
r0659	adult_gene:pancreas	adult	gene	pancreas	MA:0000120	trunk	MA:0000004	->	adult_gene:cerebral cortex	adult	gene	cerebral cortex	MA:0000185	nervous system	MA:0000016	528	58	26	0.0492424	0.448276	0.0303207	35	49	0.0365801	0.742857	0.530612	0.378147	0.789483	0.422339	0.102657	8.00466	26/528=0.0492424242424242	5.536e-11	3.00295e-09	adult_gene:pancreas	2.4	98
r0660	adult_gene:pancreas	adult	gene	pancreas	MA:0000120	trunk	MA:0000004	->	adult_gene:heart	adult	gene	heart	MA:0000072	cardiovascular system	MA:0000010	376	35	24	0.0638298	0.685714	0.0571429	24	35	0.0638298	1	0.685714	0.434626	0.830673	0.361884	0.08057	10.7429	24/376=0.0638297872340425	1.44295e-11	8.8012e-10	adult_gene:pancreas	2.4	98
r0661	adult_gene:pancreas	adult	gene	pancreas	MA:0000120	trunk	MA:0000004	->	adult_gene:hippocampus	adult	gene	hippocampus	MA:0000191	nervous system	MA:0000016	526	57	28	0.0532319	0.491228	0.032	35	50	0.0425856	0.8	0.56	0.386892	0.797694	0.41241	0.0981635	8.416	28/526=0.0532319391634981	6.19018e-12	4.12391e-10	adult_gene:pancreas	2.4	98
r0662	adult_gene:pancreas	adult	gene	pancreas	MA:0000120	trunk	MA:0000004	->	adult_gene:hypothalamus	adult	gene	hypothalamus	MA:0000173	nervous system	MA:0000016	528	58	25	0.0473485	0.431034	0.0297619	35	48	0.0338203	0.714286	0.520833	0.47207	0.861562	0.325994	0.0647137	7.85714	25/528=0.0473484848484848	1.47066e-10	7.4476e-09	adult_gene:pancreas	2.4	98
r0663	adult_gene:pancreas	adult	gene	pancreas	MA:0000120	trunk	MA:0000004	->	adult_gene:kidney	adult	gene	kidney	MA:0000368	urinary system	MA:0000325	554	74	28	0.0505415	0.378378	0.0216634	47	55	0.0301098	0.595745	0.509091	0.739339	0.89945	0.131157	0.0460228	6.00077	28/554=0.0505415162454874	1.17645e-09	6.67978e-08	adult_gene:kidney	2.1	108
r0664	adult_gene:pancreas	adult	gene	pancreas	MA:0000120	trunk	MA:0000004	->	adult_gene:lower urinary tract	adult	gene	lower urinary tract	MA:0002636	urinary system	MA:0000325	279	46	25	0.0896057	0.543478	0.0403226	31	40	0.0722627	0.806452	0.625	0.579317	0.89945	0.237084	0.0460228	5.625	25/279=0.0896057347670251	1.32291e-07	3.55189e-06	adult_gene:pancreas	2.4	98
r0665	adult_gene:pancreas	adult	gene	pancreas	MA:0000120	trunk	MA:0000004	->	adult_gene:midbrain	adult	gene	midbrain	MA:0000207	nervous system	MA:0000016	305	43	17	0.0557377	0.395349	0.0393519	24	36	0.0394809	0.708333	0.472222	0.391244	0.798932	0.407552	0.0974902	6.00116	17/305=0.0557377049180328	2.85298e-06	4.00861e-05	adult_gene:midbrain	2.8	80
r0666	adult_gene:pancreas	adult	gene	pancreas	MA:0000120	trunk	MA:0000004	->	adult_gene:olfactory lobe	adult	gene	olfactory lobe	MA:0002413	nervous system	MA:0000016	576	80	39	0.0677083	0.4875	0.0224913	51	68	0.051777	0.764706	0.573529	0.380678	0.792272	0.419443	0.101126	6.47751	39/576=0.0677083333333333	5.60211e-13	5.15985e-11	adult_gene:pancreas	2.4	98
r0667	adult_gene:pancreas	adult	gene	pancreas	MA:0000120	trunk	MA:0000004	->	adult_gene:oviduct	adult	gene	oviduct	MA:0000385	reproductive system	MA:0000326	521	73	33	0.0633397	0.452055	0.0235714	50	56	0.0418042	0.66	0.589286	0.755203	0.89945	0.121936	0.0460228	6.14036	33/521=0.0633397312859885	6.34459e-11	3.03376e-09	adult_gene:oviduct	2.5	108
r0668	adult_gene:pancreas	adult	gene	pancreas	MA:0000120	trunk	MA:0000004	->	adult_gene:peripheral nervous system	adult	gene	peripheral nervous system	MA:0000218	nervous system	MA:0000016	536	53	25	0.0466418	0.471698	0.0332226	35	43	0.0333156	0.714286	0.581395	0.590826	0.89945	0.22854	0.0460228	8.90365	25/536=0.0466417910447761	2.04184e-11	1.21239e-09	adult_gene:pancreas	2.4	98
r0669	adult_gene:pancreas	adult	gene	pancreas	MA:0000120	trunk	MA:0000004	->	adult_gene:skin	adult	gene	skin	MA:0000151	integumental system	MA:0000014	506	67	32	0.0632411	0.477612	0.0264463	44	55	0.0459935	0.727273	0.581818	0.522756	0.89945	0.281701	0.0460228	6.69091	32/506=0.0632411067193676	2.73156e-11	1.58844e-09	adult_gene:pancreas	2.4	98
r0670	adult_gene:pancreas	adult	gene	pancreas	MA:0000120	trunk	MA:0000004	->	adult_gene:spinal cord	adult	gene	spinal cord	MA:0000216	nervous system	MA:0000016	533	85	38	0.0712946	0.447059	0.0211111	48	75	0.0564415	0.791667	0.506667	0.142581	0.558988	0.845939	0.252597	5.62611	38/533=0.0712945590994371	2.82457e-11	1.62716e-09	adult_gene:pancreas	2.4	98
r0671	adult_gene:pancreas	adult	gene	pancreas	MA:0000120	trunk	MA:0000004	->	adult_gene:spleen	adult	gene	spleen	MA:0000141	immune system	MA:0002711	385	27	15	0.038961	0.555556	0.0681818	20	22	0.0292208	0.75	0.681818	1	0.89945	0	0.0460228	13.125	15/385=0.038961038961039	3.83705e-09	9.09739e-08	adult_gene:spleen	3	80
r0672	adult_gene:pancreas	adult	gene	pancreas	MA:0000120	trunk	MA:0000004	->	adult_gene:striatum	adult	gene	striatum	MA:0000891	nervous system	MA:0000016	477	60	28	0.0587002	0.466667	0.0301887	35	53	0.0469602	0.8	0.528302	0.234335	0.677339	0.630163	0.169194	7.2	28/477=0.0587002096436059	1.20699e-10	6.13498e-09	adult_gene:pancreas	2.4	98
r0673	adult_gene:pancreas	adult	gene	pancreas	MA:0000120	trunk	MA:0000004	->	adult_gene:testis	adult	gene	testis	MA:0000411	reproductive system	MA:0000326	545	126	39	0.0715596	0.309524	0.0144444	45	120	0.0620183	0.866667	0.325	0.000821451	0.0567378	3.08542	1.24613	3.93611	39/545=0.0715596330275229	4.40862e-08	1.3445e-06	adult_gene:pancreas	2.4	98
r0674	adult_gene:pancreas	adult	gene	pancreas	MA:0000120	trunk	MA:0000004	->	adult_gene:trachea	adult	gene	trachea	MA:0000441	respiratory system	MA:0000327	571	69	34	0.0595447	0.492754	0.0258359	47	56	0.0430749	0.723404	0.607143	0.639629	0.89945	0.194072	0.0460228	7.37614	34/571=0.0595446584938704	7.45907e-13	6.60593e-11	adult_gene:pancreas	2.4	98
r0675	adult_gene:parathyroid gland	adult	gene	parathyroid gland	MA:0000128	endocrine system	MA:0000012	->	adult_gene:adrenal gland	adult	gene	adrenal gland	MA:0000116	endocrine system	MA:0000012	333	74	33	0.0990991	0.445946	0.0241758	42	65	0.0778636	0.785714	0.507692	0.206552	0.647834	0.684971	0.188536	4.02527	33/333=0.0990990990990991	5.53182e-07	1.14396e-05	adult_gene:parathyroid gland	2.5	84
r0676	adult_gene:parathyroid gland	adult	gene	parathyroid gland	MA:0000128	endocrine system	MA:0000012	->	adult_gene:aorta	adult	gene	aorta	MA:0000062	cardiovascular system	MA:0000010	450	68	24	0.0533333	0.352941	0.0228571	42	50	0.0304762	0.571429	0.48	0.72178	0.89945	0.141595	0.0460228	5.14286	24/450=0.0533333333333333	1.68788e-07	3.92679e-06	adult_gene:parathyroid gland	2.5	84
r0677	adult_gene:parathyroid gland	adult	gene	parathyroid gland	MA:0000128	endocrine system	MA:0000012	->	adult_gene:brain	adult	gene	brain	MA:0000168	nervous system	MA:0000016	389	77	41	0.105398	0.532468	0.0256892	42	76	0.102889	0.97619	0.539474	0.0575506	0.355311	1.23995	0.449392	4.99655	41/389=0.105398457583548	7.40093e-10	2.84311e-08	adult_gene:parathyroid gland	2.5	84
r0678	adult_gene:parathyroid gland	adult	gene	parathyroid gland	MA:0000128	endocrine system	MA:0000012	->	adult_gene:brainstem	adult	gene	brainstem	MA:0000169	nervous system	MA:0000016	287	63	35	0.121951	0.555556	0.0297619	42	56	0.101626	0.833333	0.625	0.432589	0.829793	0.363925	0.0810303	4.27083	35/287=0.121951219512195	1.65617e-07	3.88775e-06	adult_gene:parathyroid gland	2.5	84
r0679	adult_gene:parathyroid gland	adult	gene	parathyroid gland	MA:0000128	endocrine system	MA:0000012	->	adult_gene:cartilage tissue	adult	gene	cartilage tissue	MA:0000104	set of connective tissues	MA:0002887	280	54	32	0.114286	0.592593	0.0346883	41	45	0.0891986	0.780488	0.711111	0.869059	0.89945	0.0609506	0.0460228	4.85637	32/280=0.114285714285714	8.17718e-08	2.08261e-06	adult_gene:parathyroid gland	2.5	84
r0680	adult_gene:parathyroid gland	adult	gene	parathyroid gland	MA:0000128	endocrine system	MA:0000012	->	adult_gene:cerebellum	adult	gene	cerebellum	MA:0000198	nervous system	MA:0000016	450	97	31	0.0688889	0.319588	0.0173816	41	87	0.0520867	0.756098	0.356322	0.0250937	0.23302	1.60044	0.632607	3.91085	31/450=0.0688888888888889	7.05331e-07	1.42213e-05	adult_gene:parathyroid gland	2.5	84
r0681	adult_gene:parathyroid gland	adult	gene	parathyroid gland	MA:0000128	endocrine system	MA:0000012	->	adult_gene:cerebral cortex	adult	gene	cerebral cortex	MA:0000185	nervous system	MA:0000016	289	62	34	0.117647	0.548387	0.0299824	42	54	0.0952381	0.809524	0.62963	0.525122	0.89945	0.27974	0.0460228	4.33245	34/289=0.117647058823529	2.07652e-07	4.7131e-06	adult_gene:parathyroid gland	2.5	84
r0682	adult_gene:parathyroid gland	adult	gene	parathyroid gland	MA:0000128	endocrine system	MA:0000012	->	adult_gene:diaphragm	adult	gene	diaphragm	MA:0001904	respiratory system|musculoskeletal system	MA:0000327|MA:0002418	180	14	3	0.0166667	0.214286	0.115385	4	13	0.0125	0.75	0.230769	0.318494	0.747823	0.496899	0.126201	10.3846	3/180=0.0166666666666667	0.0121791	0.0674623	adult_gene:parathyroid gland	2.5	84
r0683	adult_gene:parathyroid gland	adult	gene	parathyroid gland	MA:0000128	endocrine system	MA:0000012	->	adult_gene:esophagus	adult	gene	esophagus	MA:0000352	digestive system	MA:0002431	324	63	17	0.0524691	0.269841	0.0213033	38	42	0.023473	0.447368	0.404762	0.839978	0.89945	0.0757322	0.0460228	3.45113	17/324=0.0524691358024691	0.000515923	0.00519685	adult_gene:parathyroid gland	2.5	84
r0684	adult_gene:parathyroid gland	adult	gene	parathyroid gland	MA:0000128	endocrine system	MA:0000012	->	adult_gene:heart	adult	gene	heart	MA:0000072	cardiovascular system	MA:0000010	139	42	28	0.201439	0.666667	0.0470984	29	41	0.194493	0.965517	0.682927	0.371287	0.781062	0.430291	0.107314	3.27334	28/139=0.201438848920863	0.000358013	0.00378591	adult_gene:parathyroid gland	2.5	84
r0685	adult_gene:parathyroid gland	adult	gene	parathyroid gland	MA:0000128	endocrine system	MA:0000012	->	adult_gene:hippocampus	adult	gene	hippocampus	MA:0000191	nervous system	MA:0000016	287	60	37	0.12892	0.616667	0.0320346	42	55	0.113572	0.880952	0.672727	0.439788	0.833179	0.356756	0.0792618	4.59697	37/287=0.128919860627178	3.29492e-08	9.33501e-07	adult_gene:parathyroid gland	2.5	84
r0686	adult_gene:parathyroid gland	adult	gene	parathyroid gland	MA:0000128	endocrine system	MA:0000012	->	adult_gene:hypothalamus	adult	gene	hypothalamus	MA:0000173	nervous system	MA:0000016	289	62	33	0.114187	0.532258	0.0296496	42	53	0.0897182	0.785714	0.622642	0.521956	0.89945	0.282366	0.0460228	4.28437	33/289=0.114186851211073	3.52169e-07	7.59429e-06	adult_gene:parathyroid gland	2.5	84
r0687	adult_gene:parathyroid gland	adult	gene	parathyroid gland	MA:0000128	endocrine system	MA:0000012	->	adult_gene:kidney	adult	gene	kidney	MA:0000368	urinary system	MA:0000325	437	64	40	0.0915332	0.625	0.030722	42	62	0.0871745	0.952381	0.645161	0.231754	0.674559	0.634972	0.17098	6.71275	40/437=0.091533180778032	7.67049e-13	5.98673e-11	adult_gene:parathyroid gland	2.5	84
r0688	adult_gene:parathyroid gland	adult	gene	parathyroid gland	MA:0000128	endocrine system	MA:0000012	->	adult_gene:lower urinary tract	adult	gene	lower urinary tract	MA:0002636	urinary system	MA:0000325	277	58	28	0.101083	0.482759	0.0303523	41	45	0.0690323	0.682927	0.622222	0.86405	0.89945	0.0634611	0.0460228	4.20379	28/277=0.101083032490975	1.9041e-06	3.52217e-05	adult_gene:parathyroid gland	2.5	84
r0689	adult_gene:parathyroid gland	adult	gene	parathyroid gland	MA:0000128	endocrine system	MA:0000012	->	adult_gene:lung	adult	gene	lung	MA:0000415	respiratory system	MA:0000327	336	76	18	0.0535714	0.236842	0.0166667	40	54	0.0241071	0.45	0.333333	0.554633	0.89945	0.255995	0.0460228	2.8	18/336=0.0535714285714286	0.00191483	0.0156022	adult_gene:parathyroid gland	2.5	84
r0690	adult_gene:parathyroid gland	adult	gene	parathyroid gland	MA:0000128	endocrine system	MA:0000012	->	adult_gene:olfactory lobe	adult	gene	olfactory lobe	MA:0002413	nervous system	MA:0000016	453	99	34	0.0750552	0.343434	0.0177917	42	91	0.060759	0.809524	0.373626	0.0138463	0.173885	1.85867	0.759737	4.02983	34/453=0.0750551876379691	1.59989e-07	3.78024e-06	adult_gene:parathyroid gland	2.5	84
r0691	adult_gene:parathyroid gland	adult	gene	parathyroid gland	MA:0000128	endocrine system	MA:0000012	->	adult_gene:ovary	adult	gene	ovary	MA:0000384	reproductive system	MA:0000326	274	67	22	0.080292	0.328358	0.022449	40	49	0.0441606	0.55	0.44898	0.712051	0.89945	0.147489	0.0460228	3.07551	22/274=0.0802919708029197	0.00050072	0.00507754	adult_gene:parathyroid gland	2.5	84
r0692	adult_gene:parathyroid gland	adult	gene	parathyroid gland	MA:0000128	endocrine system	MA:0000012	->	adult_gene:oviduct	adult	gene	oviduct	MA:0000385	reproductive system	MA:0000326	443	77	33	0.0744921	0.428571	0.0231092	42	68	0.0585295	0.785714	0.485294	0.156554	0.585817	0.805337	0.232238	5.1187	33/443=0.0744920993227991	3.48574e-09	1.17462e-07	adult_gene:oviduct	2.5	108
r0693	adult_gene:parathyroid gland	adult	gene	parathyroid gland	MA:0000128	endocrine system	MA:0000012	->	adult_gene:pancreas	adult	gene	pancreas	MA:0000120	trunk	MA:0000004	318	61	20	0.0628931	0.327869	0.0246914	36	45	0.0349406	0.555556	0.444444	0.698607	0.89945	0.155767	0.0460228	3.92593	20/318=0.0628930817610063	4.38464e-05	0.000595233	adult_gene:parathyroid gland	2.5	84
r0694	adult_gene:parathyroid gland	adult	gene	parathyroid gland	MA:0000128	endocrine system	MA:0000012	->	adult_gene:peripheral nervous system	adult	gene	peripheral nervous system	MA:0000218	nervous system	MA:0000016	288	57	32	0.111111	0.561404	0.0324215	42	47	0.0846561	0.761905	0.680851	0.745775	0.89945	0.127392	0.0460228	4.66869	32/288=0.111111111111111	1.14185e-07	2.80764e-06	adult_gene:parathyroid gland	2.5	84
r0695	adult_gene:parathyroid gland	adult	gene	parathyroid gland	MA:0000128	endocrine system	MA:0000012	->	adult_gene:pituitary gland	adult	gene	pituitary gland	MA:0000176	nervous system	MA:0000016	446	65	27	0.0605381	0.415385	0.0265356	37	55	0.0441765	0.72973	0.490909	0.300706	0.731976	0.521858	0.135503	5.91744	27/446=0.0605381165919283	5.60354e-09	1.8272e-07	adult_gene:parathyroid gland	2.5	84
r0696	adult_gene:parathyroid gland	adult	gene	parathyroid gland	MA:0000128	endocrine system	MA:0000012	->	adult_gene:prostate gland	adult	gene	prostate gland	MA:0000404	exocrine system|reproductive system	MA:0002411|MA:0000326	355	57	19	0.0535211	0.333333	0.0267794	33	43	0.0308152	0.575758	0.44186	0.553146	0.89945	0.25716	0.0460228	4.75335	19/355=0.0535211267605634	7.60962e-06	0.000200908	adult_gene:prostate gland	2	82
r0697	adult_gene:parathyroid gland	adult	gene	parathyroid gland	MA:0000128	endocrine system	MA:0000012	->	adult_gene:skin	adult	gene	skin	MA:0000151	integumental system	MA:0000014	289	77	18	0.0622837	0.233766	0.0166205	38	57	0.0295028	0.473684	0.315789	0.327735	0.757715	0.484477	0.120494	2.40166	18/289=0.0622837370242214	0.00885775	0.0535251	adult_gene:parathyroid gland	2.5	84
r0698	adult_gene:parathyroid gland	adult	gene	parathyroid gland	MA:0000128	endocrine system	MA:0000012	->	adult_gene:spinal cord	adult	gene	spinal cord	MA:0000216	nervous system	MA:0000016	320	94	36	0.1125	0.382979	0.0197314	41	89	0.0987805	0.878049	0.404494	0.0106751	0.156964	1.97163	0.804201	3.15703	36/320=0.1125	1.36465e-05	0.000212471	adult_gene:parathyroid gland	2.5	84
r0699	adult_gene:parathyroid gland	adult	gene	parathyroid gland	MA:0000128	endocrine system	MA:0000012	->	adult_gene:striatum	adult	gene	striatum	MA:0000891	nervous system	MA:0000016	287	62	38	0.132404	0.612903	0.0311987	42	58	0.119794	0.904762	0.655172	0.359304	0.771014	0.444538	0.112938	4.47701	38/287=0.132404181184669	3.02822e-08	8.64013e-07	adult_gene:parathyroid gland	2.5	84
r0700	adult_gene:parathyroid gland	adult	gene	parathyroid gland	MA:0000128	endocrine system	MA:0000012	->	adult_gene:testis	adult	gene	testis	MA:0000411	reproductive system	MA:0000326	382	172	42	0.109948	0.244186	0.0116279	42	172	0.109948	1	0.244186	3.80493e-07	0.000210246	6.41965	3.67727	2.22093	42/382=0.109947643979058	0.00114307	0.010289	adult_gene:parathyroid gland	2.5	84
r0701	adult_gene:parathyroid gland	adult	gene	parathyroid gland	MA:0000128	endocrine system	MA:0000012	->	adult_gene:thyroid gland	adult	gene	thyroid gland	MA:0000129	endocrine system	MA:0000012	378	59	17	0.0449735	0.288136	0.023562	37	39	0.0206635	0.459459	0.435897	1	0.89945	0	0.0460228	4.45322	17/378=0.044973544973545	3.12481e-05	0.000439566	adult_gene:parathyroid gland	2.5	84
r0702	adult_gene:parathyroid gland	adult	gene	parathyroid gland	MA:0000128	endocrine system	MA:0000012	->	adult_gene:trachea	adult	gene	trachea	MA:0000441	respiratory system	MA:0000327	347	72	34	0.0979827	0.472222	0.0252976	42	64	0.0793193	0.809524	0.53125	0.210896	0.652268	0.675933	0.185574	4.38914	34/347=0.0979827089337176	7.75179e-08	1.98682e-06	adult_gene:parathyroid gland	2.5	84
r0703	adult_gene:parathyroid gland	adult	gene	parathyroid gland	MA:0000128	endocrine system	MA:0000012	->	adult_gene:trigeminal V nerve	adult	gene	trigeminal V nerve	MA:0001100	nervous system	MA:0000016	286	56	31	0.108392	0.553571	0.0328738	41	46	0.0819546	0.756098	0.673913	0.74246	0.89945	0.129327	0.0460228	4.70095	31/286=0.108391608391608	1.67415e-07	3.90526e-06	adult_gene:parathyroid gland	2.5	84
r0704	adult_gene:parathyroid gland	adult	gene	parathyroid gland	MA:0000128	endocrine system	MA:0000012	->	adult_gene:vas deferens	adult	gene	vas deferens	MA:0000413	reproductive system	MA:0000326	218	41	23	0.105505	0.560976	0.0465587	26	38	0.093331	0.884615	0.605263	0.339476	0.76201	0.469191	0.118039	5.0749	23/218=0.105504587155963	2.25908e-06	4.12832e-05	adult_gene:parathyroid gland	2.5	84
r0705	adult_gene:parathyroid gland	adult	gene	parathyroid gland	MA:0000128	endocrine system	MA:0000012	->	adult_trait:abnormal mean corpuscular volume	adult	trait	abnormal mean corpuscular volume	MP:0000226	hematopoietic system phenotype	MP:0005397	242	12	4	0.0165289	0.333333	0.126984	7	9	0.0094451	0.571429	0.444444	1	0.89945	0	0.0460228	15.3651	4/242=0.0165289256198347	0.0010075	0.0126263	adult_trait:abnormal mean corpuscular volume	2.1	124
r0706	adult_gene:parathyroid gland	adult	gene	parathyroid gland	MA:0000128	endocrine system	MA:0000012	->	adult_trait:abnormal spleen weight	adult	trait	abnormal spleen weight	MP:0004951	hematopoietic system phenotype|immune system phenotype	MP:0005387|MP:0005397	161	4	2	0.0124224	0.5	0.444444	3	3	0.00828157	0.666667	0.666667	1	0.89945	0	0.0460228	35.7778	2/161=0.0124223602484472	0.00679343	0.0574236	adult_trait:abnormal spleen weight	2.1	48
r0707	adult_gene:parathyroid gland	adult	gene	parathyroid gland	MA:0000128	endocrine system	MA:0000012	->	adult_trait:abnormal startle reflex	adult	trait	abnormal startle reflex	MP:0001486	behavior/neurological phenotype	MP:0005386	332	19	3	0.00903614	0.157895	0.0571429	7	15	0.00387263	0.428571	0.2	0.634496	0.89945	0.197571	0.0460228	9.48571	3/332=0.00903614457831325	0.0103871	0.0728239	adult_trait:abnormal startle reflex	2.2	54
r0708	adult_gene:parathyroid gland	adult	gene	parathyroid gland	MA:0000128	endocrine system	MA:0000012	->	embryo_trait:abnormal viability by preweaning	embryo	trait	embryonic lethality prior to organogenesis|embryonic lethality prior to tooth bud stage|prenatal lethality|preweaning lethality	MP:0013292|MP:0013293|MP:0002080|MP:0010770	mortality/aging	MP:0010768	449	148	27	0.0601336	0.182432	0.00966702	42	133	0.0386573	0.642857	0.203008	0.000576238	0.0454868	3.2394	1.34211	2.17025	27/449=0.0601336302895323	0.00466255	0.0321949	adult_gene:parathyroid gland	2.5	84
r0709	adult_gene:parotid gland	adult	gene	parotid gland	MA:0001585	respiratory system|digestive system|exocrine system	MA:0002431|MA:0002411|MA:0000327	->	adult_gene:sciatic nerve	adult	gene	sciatic nerve	MA:0001172	nervous system	MA:0000016	197	12	2	0.0101523	0.166667	0.166667	2	12	0.0101523	1	0.166667	0.197059	0.637037	0.705404	0.195835	16.4167	2/197=0.0101522842639594	0.0223851	0.0983028	adult_gene:parotid gland	2.6	16
r0710	adult_gene:parotid gland	adult	gene	parotid gland	MA:0001585	respiratory system|digestive system|exocrine system	MA:0002431|MA:0002411|MA:0000327	->	adult_gene:small intestine	adult	gene	small intestine	MA:0000337	digestive system	MA:0002431	192	5	2	0.0104167	0.4	0.4	2	5	0.0104167	1	0.4	0.575758	0.89945	0.23976	0.0460228	38.4	2/192=0.0104166666666667	0.00606024	0.0368494	adult_gene:parotid gland	2.6	16
r0711	adult_gene:parotid gland	adult	gene	parotid gland	MA:0001585	respiratory system|digestive system|exocrine system	MA:0002431|MA:0002411|MA:0000327	->	adult_gene:sublingual gland	adult	gene	sublingual gland	MA:0001588	respiratory system|digestive system|exocrine system	MA:0002431|MA:0002411|MA:0000327	197	2	2	0.0101523	1	1	2	2	0.0101523	1	1	1	0.89945	0	0.0460228	98.5	2/197=0.0101522842639594	0.00173259	0.0131244	adult_gene:parotid gland	2.6	16
r0712	adult_gene:parotid gland	adult	gene	parotid gland	MA:0001585	respiratory system|digestive system|exocrine system	MA:0002431|MA:0002411|MA:0000327	->	adult_gene:tongue	adult	gene	tongue	MA:0000347	respiratory system|digestive system|sensory organ system	MA:0002431|MA:0000327|MA:0002442	198	9	2	0.010101	0.222222	0.222222	2	9	0.010101	1	0.222222	0.516484	0.896981	0.286944	0.047217	22	2/198=0.0101010101010101	0.0140522	0.0666454	adult_gene:tongue	2.7	40
r0713	adult_gene:parotid gland	adult	gene	parotid gland	MA:0001585	respiratory system|digestive system|exocrine system	MA:0002431|MA:0002411|MA:0000327	->	adult_gene:trigeminal V nerve	adult	gene	trigeminal V nerve	MA:0001100	nervous system	MA:0000016	198	6	2	0.010101	0.333333	0.333333	2	6	0.010101	1	0.333333	0.547475	0.89945	0.261636	0.0460228	33	2/198=0.0101010101010101	0.0075035	0.0433989	adult_gene:parotid gland	2.6	16
r0714	adult_gene:parotid gland	adult	gene	parotid gland	MA:0001585	respiratory system|digestive system|exocrine system	MA:0002431|MA:0002411|MA:0000327	->	adult_gene:vagina	adult	gene	vagina	MA:0000394	reproductive system	MA:0000326	195	8	2	0.0102564	0.25	0.25	2	8	0.0102564	1	0.25	0.52048	0.89945	0.283596	0.0460228	24.375	2/195=0.0102564102564103	0.0120131	0.062725	adult_gene:parotid gland	2.6	16
r0715	adult_gene:parotid gland	adult	gene	parotid gland	MA:0001585	respiratory system|digestive system|exocrine system	MA:0002431|MA:0002411|MA:0000327	->	adult_trait:abnormal head size	adult	trait	abnormal head size	MP:0011496	growth/size/body region phenotype	MP:0005378	179	3	2	0.0111732	0.666667	0.666667	2	3	0.0111732	1	0.666667	1	0.89945	0	0.0460228	59.6667	2/179=0.0111731843575419	0.00341186	0.0231321	adult_gene:parotid gland	2.6	16
r0716	adult_gene:parotid gland	adult	gene	parotid gland	MA:0001585	respiratory system|digestive system|exocrine system	MA:0002431|MA:0002411|MA:0000327	->	adult_trait:abnormal snout morphology	adult	trait	abnormal snout morphology	MP:0000443	growth/size/body region phenotype|craniofacial phenotype	MP:0005378|MP:0005382	179	4	2	0.0111732	0.5	0.5	2	4	0.0111732	1	0.5	1	0.89945	0	0.0460228	44.75	2/179=0.0111731843575419	0.00502681	0.0316725	adult_gene:parotid gland	2.6	16
r0717	adult_gene:penis	adult	gene	penis	MA:0000408	reproductive system	MA:0000326	->	adult_gene:aorta	adult	gene	aorta	MA:0000062	cardiovascular system	MA:0000010	202	27	12	0.0594059	0.444444	0.0641711	17	22	0.0419336	0.705882	0.545455	0.795055	0.89945	0.0996026	0.0460228	6.48128	12/202=0.0594059405940594	5.54685e-05	0.000676844	adult_gene:penis	2.6	40
r0718	adult_gene:penis	adult	gene	penis	MA:0000408	reproductive system	MA:0000326	->	adult_gene:cerebellum	adult	gene	cerebellum	MA:0000198	nervous system	MA:0000016	202	53	14	0.0693069	0.264151	0.0329412	17	50	0.0570763	0.823529	0.28	0.0299841	0.251253	1.52311	0.599889	3.32706	14/202=0.0693069306930693	0.00286702	0.0200299	adult_gene:penis	2.6	40
r0719	adult_gene:penis	adult	gene	penis	MA:0000408	reproductive system	MA:0000326	->	adult_gene:esophagus	adult	gene	esophagus	MA:0000352	digestive system	MA:0002431	123	27	11	0.0894309	0.407407	0.0625	16	22	0.0614837	0.6875	0.5	0.598731	0.89945	0.222768	0.0460228	3.84375	11/123=0.0894308943089431	0.00571657	0.0352163	adult_gene:penis	2.6	40
r0720	adult_gene:penis	adult	gene	penis	MA:0000408	reproductive system	MA:0000326	->	adult_gene:gonadal fat pad	adult	gene	gonadal fat pad	MA:0002547	set of connective tissues	MA:0002887	200	22	8	0.04	0.363636	0.0711111	15	15	0.0213333	0.533333	0.533333	1	0.89945	0	0.0460228	7.11111	8/200=0.04	0.000424234	0.00662781	adult_gene:gonadal fat pad	2	18
r0721	adult_gene:penis	adult	gene	penis	MA:0000408	reproductive system	MA:0000326	->	adult_gene:oviduct	adult	gene	oviduct	MA:0000385	reproductive system	MA:0000326	192	34	7	0.0364583	0.205882	0.035	16	25	0.0159505	0.4375	0.28	0.539317	0.89945	0.268156	0.0460228	3.36	7/192=0.0364583333333333	0.0199697	0.0908904	adult_gene:penis	2.6	40
r0722	adult_gene:penis	adult	gene	penis	MA:0000408	reproductive system	MA:0000326	->	adult_gene:pituitary gland	adult	gene	pituitary gland	MA:0000176	nervous system	MA:0000016	199	31	7	0.0351759	0.225806	0.0405797	15	23	0.0164154	0.466667	0.304348	0.540145	0.89945	0.26749	0.0460228	4.03768	7/199=0.0351758793969849	0.00959389	0.0525052	adult_gene:penis	2.6	40
r0723	adult_gene:penis	adult	gene	penis	MA:0000408	reproductive system	MA:0000326	->	adult_gene:vesicular gland	adult	gene	vesicular gland	MA:0000405	reproductive system	MA:0000326	185	22	8	0.0432432	0.363636	0.08	10	20	0.0345946	0.8	0.4	0.347032	0.765709	0.45963	0.115936	7.4	8/185=0.0432432432432432	0.000424293	0.00401025	adult_gene:penis	2.6	40
r0724	adult_gene:peripheral nervous system	adult	gene	peripheral nervous system	MA:0000218	nervous system	MA:0000016	->	adult_gene:adrenal gland	adult	gene	adrenal gland	MA:0000116	endocrine system	MA:0000012	525	54	36	0.0685714	0.666667	0.0355556	45	45	0.0548571	0.8	0.8	1	0.89945	0	0.0460228	9.33333	36/525=0.0685714285714286	2.77756e-15	7.52579e-13	adult_gene:adrenal gland	2	102
r0725	adult_gene:peripheral nervous system	adult	gene	peripheral nervous system	MA:0000218	nervous system	MA:0000016	->	adult_gene:brain	adult	gene	brain	MA:0000168	nervous system	MA:0000016	537	80	47	0.0875233	0.5875	0.024789	48	79	0.0856999	0.979167	0.594937	0.07557	0.411152	1.12165	0.385998	6.65585	47/537=0.0875232774674116	7.78091e-15	1.61208e-12	adult_gene:brain	2.1	102
r0726	adult_gene:peripheral nervous system	adult	gene	peripheral nervous system	MA:0000218	nervous system	MA:0000016	->	adult_gene:brainstem	adult	gene	brainstem	MA:0000169	nervous system	MA:0000016	560	64	40	0.0714286	0.625	0.0297619	48	56	0.0595238	0.833333	0.714286	0.656273	0.89945	0.182915	0.0460228	8.33333	40/560=0.0714285714285714	1.38054e-15	3.41428e-13	adult_gene:brainstem	2.2	100
r0727	adult_gene:peripheral nervous system	adult	gene	peripheral nervous system	MA:0000218	nervous system	MA:0000016	->	adult_gene:cartilage tissue	adult	gene	cartilage tissue	MA:0000104	set of connective tissues	MA:0002887	544	55	35	0.0643382	0.636364	0.0345679	45	45	0.0500408	0.777778	0.777778	1	0.89945	0	0.0460228	9.40247	35/544=0.0643382352941176	3.94787e-15	9.37632e-13	adult_gene:cartilage tissue	2.1	102
r0728	adult_gene:peripheral nervous system	adult	gene	peripheral nervous system	MA:0000218	nervous system	MA:0000016	->	adult_gene:cerebellum	adult	gene	cerebellum	MA:0000198	nervous system	MA:0000016	560	61	36	0.0642857	0.590164	0.0306383	47	50	0.0492401	0.765957	0.72	0.877192	0.89945	0.0569055	0.0460228	8.57872	36/560=0.0642857142857143	1.05573e-14	2.05607e-12	adult_gene:cerebellum	2.1	110
r0729	adult_gene:peripheral nervous system	adult	gene	peripheral nervous system	MA:0000218	nervous system	MA:0000016	->	adult_gene:cerebral cortex	adult	gene	cerebral cortex	MA:0000185	nervous system	MA:0000016	563	63	41	0.0728242	0.650794	0.030506	48	56	0.062204	0.854167	0.732143	0.658326	0.89945	0.181559	0.0460228	8.58743	41/563=0.0728241563055062	3.50829e-16	1.22654e-13	adult_gene:cerebral cortex	2	102
r0730	adult_gene:peripheral nervous system	adult	gene	peripheral nervous system	MA:0000218	nervous system	MA:0000016	->	adult_gene:heart	adult	gene	heart	MA:0000072	cardiovascular system	MA:0000010	384	43	33	0.0859375	0.767442	0.0462185	34	42	0.0834099	0.970588	0.785714	0.613721	0.89945	0.212029	0.0460228	8.87395	33/384=0.0859375	3.90445e-13	5.13786e-11	adult_gene:heart	2.1	98
r0731	adult_gene:peripheral nervous system	adult	gene	peripheral nervous system	MA:0000218	nervous system	MA:0000016	->	adult_gene:hippocampus	adult	gene	hippocampus	MA:0000191	nervous system	MA:0000016	561	64	41	0.0730838	0.640625	0.0299708	48	57	0.0624257	0.854167	0.719298	0.658168	0.89945	0.181663	0.0460228	8.4068	41/561=0.0730837789661319	5.87272e-16	1.48469e-13	adult_gene:hippocampus	2.3	102
r0732	adult_gene:peripheral nervous system	adult	gene	peripheral nervous system	MA:0000218	nervous system	MA:0000016	->	adult_gene:hypothalamus	adult	gene	hypothalamus	MA:0000173	nervous system	MA:0000016	563	62	40	0.071048	0.645161	0.0308642	48	54	0.0592066	0.833333	0.740741	0.765484	0.89945	0.116064	0.0460228	8.68827	40/563=0.0710479573712256	5.19013e-16	1.73078e-13	adult_gene:hypothalamus	2	102
r0733	adult_gene:peripheral nervous system	adult	gene	peripheral nervous system	MA:0000218	nervous system	MA:0000016	->	adult_gene:kidney	adult	gene	kidney	MA:0000368	urinary system	MA:0000325	517	67	40	0.0773694	0.597015	0.0286738	45	62	0.0687728	0.888889	0.645161	0.301572	0.733008	0.520609	0.134891	7.41219	40/517=0.0773694390715667	3.27022e-14	5.53812e-12	adult_gene:kidney	2.1	108
r0734	adult_gene:peripheral nervous system	adult	gene	peripheral nervous system	MA:0000218	nervous system	MA:0000016	->	adult_gene:midbrain	adult	gene	midbrain	MA:0000207	nervous system	MA:0000016	257	10	5	0.0194553	0.5	0.178571	7	8	0.0138966	0.714286	0.625	1	0.89945	0	0.0460228	22.9464	5/257=0.0194552529182879	6.52908e-05	0.000660425	adult_gene:midbrain	2.8	80
r0735	adult_gene:peripheral nervous system	adult	gene	peripheral nervous system	MA:0000218	nervous system	MA:0000016	->	adult_gene:olfactory lobe	adult	gene	olfactory lobe	MA:0002413	nervous system	MA:0000016	561	60	42	0.0748663	0.7	0.0324074	48	54	0.065508	0.875	0.777778	0.768424	0.89945	0.114399	0.0460228	9.09028	42/561=0.0748663101604278	4.8918e-17	1.75439e-14	adult_gene:olfactory lobe	2.3	102
r0736	adult_gene:peripheral nervous system	adult	gene	peripheral nervous system	MA:0000218	nervous system	MA:0000016	->	adult_gene:oviduct	adult	gene	oviduct	MA:0000385	reproductive system	MA:0000326	503	63	34	0.0675944	0.539683	0.0289362	47	50	0.0488981	0.723404	0.68	0.875275	0.89945	0.0578553	0.0460228	7.27745	34/503=0.0675944333996024	1.77016e-12	1.24504e-10	adult_gene:oviduct	2.5	108
r0737	adult_gene:peripheral nervous system	adult	gene	peripheral nervous system	MA:0000218	nervous system	MA:0000016	->	adult_gene:prostate gland	adult	gene	prostate gland	MA:0000404	exocrine system|reproductive system	MA:0002411|MA:0000326	203	57	24	0.118227	0.421053	0.0293758	38	43	0.0746694	0.631579	0.55814	0.855518	0.89945	0.0677708	0.0460228	2.98164	24/203=0.118226600985222	0.000859716	0.011862	adult_gene:peripheral nervous system	2	102
r0738	adult_gene:peripheral nervous system	adult	gene	peripheral nervous system	MA:0000218	nervous system	MA:0000016	->	adult_gene:spinal cord	adult	gene	spinal cord	MA:0000216	nervous system	MA:0000016	503	63	41	0.0815109	0.650794	0.0307346	46	58	0.0726511	0.891304	0.706897	0.461852	0.853518	0.335497	0.0687874	7.72976	41/503=0.0815109343936382	8.19342e-15	1.67967e-12	adult_gene:spinal cord	2.1	96
r0739	adult_gene:peripheral nervous system	adult	gene	peripheral nervous system	MA:0000218	nervous system	MA:0000016	->	adult_gene:striatum	adult	gene	striatum	MA:0000891	nervous system	MA:0000016	512	66	42	0.0820312	0.636364	0.0291667	48	60	0.0717773	0.875	0.7	0.468825	0.859696	0.328989	0.0656551	7.46667	42/512=0.08203125	8.76987e-15	1.92016e-12	adult_gene:peripheral nervous system	2	102
r0740	adult_gene:peripheral nervous system	adult	gene	peripheral nervous system	MA:0000218	nervous system	MA:0000016	->	adult_gene:testis	adult	gene	testis	MA:0000411	reproductive system	MA:0000326	538	108	44	0.0817844	0.407407	0.0185185	44	108	0.0817844	1	0.407407	0.00138353	0.0779745	2.85901	1.10805	4.98148	44/538=0.0817843866171004	4.16852e-11	2.85682e-09	adult_gene:testis	2.2	88
r0741	adult_gene:peripheral nervous system	adult	gene	peripheral nervous system	MA:0000218	nervous system	MA:0000016	->	adult_gene:trigeminal V nerve	adult	gene	trigeminal V nerve	MA:0001100	nervous system	MA:0000016	128	51	45	0.351562	0.882353	0.0390625	48	48	0.32959	0.9375	0.9375	1	0.89945	0	0.0460228	2.5	45/128=0.3515625	0.000725077	0.0102858	adult_gene:peripheral nervous system	2	102
r0742	adult_gene:peripheral nervous system	adult	gene	peripheral nervous system	MA:0000218	nervous system	MA:0000016	->	adult_trait:abnormal mean corpuscular volume	adult	trait	abnormal mean corpuscular volume	MP:0000226	hematopoietic system phenotype	MP:0005397	317	22	4	0.0126183	0.181818	0.0484848	11	15	0.00458847	0.363636	0.266667	1	0.89945	0	0.0460228	7.68485	4/317=0.0126182965299685	0.00601293	0.0525599	adult_trait:abnormal mean corpuscular volume	2.1	124
r0743	adult_gene:peripheral nervous system	adult	gene	peripheral nervous system	MA:0000218	nervous system	MA:0000016	->	adult_trait:abnormal spleen weight	adult	trait	abnormal spleen weight	MP:0004951	hematopoietic system phenotype|immune system phenotype	MP:0005387|MP:0005397	160	4	2	0.0125	0.5	0.444444	3	3	0.00833333	0.666667	0.666667	1	0.89945	0	0.0460228	35.5556	2/160=0.0125	0.00687328	0.0579727	adult_trait:abnormal spleen weight	2.1	48
r0744	adult_gene:peyer's patch	adult	gene	peyer's patch	MA:0000137	digestive system|immune system|hemolymphoid system	MA:0002431|MA:0002711|MA:0000013	->	adult_gene:adrenal gland	adult	gene	adrenal gland	MA:0000116	endocrine system	MA:0000012	477	46	7	0.0146751	0.152174	0.0388889	8	45	0.0128407	0.875	0.155556	0.0102773	0.155209	1.98812	0.809084	9.275	7/477=0.0146750524109015	0.000188833	0.00183433	adult_gene:peyer's patch	2.7	78
r0745	adult_gene:peyer's patch	adult	gene	peyer's patch	MA:0000137	digestive system|immune system|hemolymphoid system	MA:0002431|MA:0002711|MA:0000013	->	adult_gene:aorta	adult	gene	aorta	MA:0000062	cardiovascular system	MA:0000010	515	39	5	0.00970874	0.128205	0.0347222	8	36	0.00606796	0.625	0.138889	0.0483743	0.325973	1.31539	0.486818	8.94097	5/515=0.00970873786407767	0.00132818	0.00984545	adult_gene:peyer's patch	2.7	78
r0746	adult_gene:peyer's patch	adult	gene	peyer's patch	MA:0000137	digestive system|immune system|hemolymphoid system	MA:0002431|MA:0002711|MA:0000013	->	adult_gene:bone	adult	gene	bone	MA:0001459	musculoskeletal system	MA:0002418	284	29	4	0.0140845	0.137931	0.043956	7	26	0.00804829	0.571429	0.153846	0.177746	0.619815	0.7502	0.207738	6.24176	4/284=0.0140845070422535	0.0129615	0.0626475	adult_gene:peyer's patch	2.7	78
r0747	adult_gene:peyer's patch	adult	gene	peyer's patch	MA:0000137	digestive system|immune system|hemolymphoid system	MA:0002431|MA:0002711|MA:0000013	->	adult_gene:brain	adult	gene	brain	MA:0000168	nervous system	MA:0000016	487	78	7	0.0143737	0.0897436	0.0227273	8	77	0.012577	0.875	0.0909091	0.000840052	0.0567773	3.07569	1.24583	5.53409	7/487=0.0143737166324435	0.00256939	0.0173471	adult_gene:peyer's patch	2.7	78
r0748	adult_gene:peyer's patch	adult	gene	peyer's patch	MA:0000137	digestive system|immune system|hemolymphoid system	MA:0002431|MA:0002711|MA:0000013	->	adult_gene:brainstem	adult	gene	brainstem	MA:0000169	nervous system	MA:0000016	510	57	7	0.0137255	0.122807	0.03125	8	56	0.0120098	0.875	0.125	0.00394103	0.113551	2.40439	0.94481	7.96875	7/510=0.0137254901960784	0.000407791	0.00355455	adult_gene:peyer's patch	2.7	78
r0749	adult_gene:peyer's patch	adult	gene	peyer's patch	MA:0000137	digestive system|immune system|hemolymphoid system	MA:0002431|MA:0002711|MA:0000013	->	adult_gene:brown adipose tissue	adult	gene	brown adipose tissue	MA:0000057	set of connective tissues	MA:0002887	484	16	2	0.00413223	0.125	0.05	8	10	0.00103306	0.25	0.2	1	0.89945	0	0.0460228	12.1	2/484=0.00413223140495868	0.0210559	0.0894908	adult_gene:peyer's patch	2.7	78
r0750	adult_gene:peyer's patch	adult	gene	peyer's patch	MA:0000137	digestive system|immune system|hemolymphoid system	MA:0002431|MA:0002711|MA:0000013	->	adult_gene:cartilage tissue	adult	gene	cartilage tissue	MA:0000104	set of connective tissues	MA:0002887	507	45	6	0.0118343	0.133333	0.038961	7	44	0.0101437	0.857143	0.136364	0.0116979	0.162954	1.93189	0.787936	9.87662	6/507=0.0118343195266272	0.000383853	0.00336489	adult_gene:peyer's patch	2.7	78
r0751	adult_gene:peyer's patch	adult	gene	peyer's patch	MA:0000137	digestive system|immune system|hemolymphoid system	MA:0002431|MA:0002711|MA:0000013	->	adult_gene:cerebellum	adult	gene	cerebellum	MA:0000198	nervous system	MA:0000016	510	51	7	0.0137255	0.137255	0.035	8	50	0.0120098	0.875	0.14	0.00654907	0.140945	2.18382	0.85095	8.925	7/510=0.0137254901960784	0.000225326	0.0021482	adult_gene:peyer's patch	2.7	78
r0752	adult_gene:peyer's patch	adult	gene	peyer's patch	MA:0000137	digestive system|immune system|hemolymphoid system	MA:0002431|MA:0002711|MA:0000013	->	adult_gene:cerebral cortex	adult	gene	cerebral cortex	MA:0000185	nervous system	MA:0000016	513	56	7	0.0136452	0.125	0.0318182	8	55	0.0119396	0.875	0.127273	0.00427915	0.117248	2.36864	0.930896	8.16136	7/513=0.01364522417154	0.000359449	0.00318146	adult_gene:peyer's patch	2.7	78
r0753	adult_gene:peyer's patch	adult	gene	peyer's patch	MA:0000137	digestive system|immune system|hemolymphoid system	MA:0002431|MA:0002711|MA:0000013	->	adult_gene:esophagus	adult	gene	esophagus	MA:0000352	digestive system	MA:0002431	361	32	5	0.0138504	0.15625	0.0431034	8	29	0.00865651	0.625	0.172414	0.11198	0.500866	0.950859	0.300279	7.78017	5/361=0.0138504155124654	0.0025101	0.0169938	adult_gene:peyer's patch	2.7	78
r0754	adult_gene:peyer's patch	adult	gene	peyer's patch	MA:0000137	digestive system|immune system|hemolymphoid system	MA:0002431|MA:0002711|MA:0000013	->	adult_gene:gall bladder	adult	gene	gall bladder	MA:0000356	digestive system	MA:0002431	212	26	6	0.0283019	0.230769	0.0685714	7	25	0.0242588	0.857143	0.24	0.134691	0.546575	0.870661	0.26235	7.26857	6/212=0.0283018867924528	0.0020739	0.0225013	adult_gene:gall bladder	2.1	88
r0755	adult_gene:peyer's patch	adult	gene	peyer's patch	MA:0000137	digestive system|immune system|hemolymphoid system	MA:0002431|MA:0002711|MA:0000013	->	adult_gene:heart	adult	gene	heart	MA:0000072	cardiovascular system	MA:0000010	333	41	6	0.018018	0.146341	0.0487805	6	41	0.018018	1	0.146341	0.0100299	0.155209	1.9987	0.809084	8.12195	6/333=0.018018018018018	0.00125439	0.00941271	adult_gene:peyer's patch	2.7	78
r0756	adult_gene:peyer's patch	adult	gene	peyer's patch	MA:0000137	digestive system|immune system|hemolymphoid system	MA:0002431|MA:0002711|MA:0000013	->	adult_gene:hippocampus	adult	gene	hippocampus	MA:0000191	nervous system	MA:0000016	511	57	7	0.0136986	0.122807	0.03125	8	56	0.0119863	0.875	0.125	0.00394103	0.113551	2.40439	0.94481	7.98438	7/511=0.0136986301369863	0.00040341	0.00352265	adult_gene:peyer's patch	2.7	78
r0757	adult_gene:peyer's patch	adult	gene	peyer's patch	MA:0000137	digestive system|immune system|hemolymphoid system	MA:0002431|MA:0002711|MA:0000013	->	adult_gene:hypothalamus	adult	gene	hypothalamus	MA:0000173	nervous system	MA:0000016	513	55	7	0.0136452	0.127273	0.0324074	8	54	0.0119396	0.875	0.12963	0.0046505	0.120454	2.3325	0.919178	8.3125	7/513=0.01364522417154	0.000326614	0.0029361	adult_gene:peyer's patch	2.7	78
r0758	adult_gene:peyer's patch	adult	gene	peyer's patch	MA:0000137	digestive system|immune system|hemolymphoid system	MA:0002431|MA:0002711|MA:0000013	->	adult_gene:kidney	adult	gene	kidney	MA:0000368	urinary system	MA:0000325	466	62	7	0.0150215	0.112903	0.0322581	7	62	0.0150215	1	0.112903	0.00154499	0.0786858	2.81107	1.1041	7.51613	7/466=0.0150214592274678	0.000668428	0.00542894	adult_gene:peyer's patch	2.7	78
r0759	adult_gene:peyer's patch	adult	gene	peyer's patch	MA:0000137	digestive system|immune system|hemolymphoid system	MA:0002431|MA:0002711|MA:0000013	->	adult_gene:large intestine	adult	gene	large intestine	MA:0000333	digestive system	MA:0002431	457	30	6	0.0131291	0.2	0.0591133	7	29	0.0112535	0.857143	0.206897	0.0609903	0.365737	1.21474	0.436831	13.5074	6/457=0.0131291028446389	9.31378e-05	0.000969367	adult_gene:peyer's patch	2.7	78
r0760	adult_gene:peyer's patch	adult	gene	peyer's patch	MA:0000137	digestive system|immune system|hemolymphoid system	MA:0002431|MA:0002711|MA:0000013	->	adult_gene:liver	adult	gene	liver	MA:0000358	digestive system	MA:0002431	408	15	2	0.00490196	0.133333	0.0571429	7	10	0.00140056	0.285714	0.2	1	0.89945	0	0.0460228	11.6571	2/408=0.00490196078431373	0.023389	0.0968763	adult_gene:peyer's patch	2.7	78
r0761	adult_gene:peyer's patch	adult	gene	peyer's patch	MA:0000137	digestive system|immune system|hemolymphoid system	MA:0002431|MA:0002711|MA:0000013	->	adult_gene:lower urinary tract	adult	gene	lower urinary tract	MA:0002636	urinary system	MA:0000325	314	46	6	0.0191083	0.130435	0.0380952	7	45	0.0163785	0.857143	0.133333	0.0107399	0.156964	1.969	0.804201	5.98095	6/314=0.0191082802547771	0.00401227	0.0249969	adult_gene:peyer's patch	2.7	78
r0762	adult_gene:peyer's patch	adult	gene	peyer's patch	MA:0000137	digestive system|immune system|hemolymphoid system	MA:0002431|MA:0002711|MA:0000013	->	adult_gene:lung	adult	gene	lung	MA:0000415	respiratory system	MA:0000327	475	32	4	0.00842105	0.125	0.0357143	8	28	0.00421053	0.5	0.142857	0.184678	0.622379	0.733585	0.205945	8.48214	4/475=0.00842105263157895	0.00429474	0.0264195	adult_gene:peyer's patch	2.7	78
r0763	adult_gene:peyer's patch	adult	gene	peyer's patch	MA:0000137	digestive system|immune system|hemolymphoid system	MA:0002431|MA:0002711|MA:0000013	->	adult_gene:lymph node	adult	gene	lymph node	MA:0000139	immune system	MA:0002711	318	11	5	0.0157233	0.454545	0.15625	8	8	0.00982704	0.625	0.625	1	0.89945	0	0.0460228	24.8438	5/318=0.0157232704402516	3.88746e-05	0.00044649	adult_gene:peyer's patch	2.7	78
r0764	adult_gene:peyer's patch	adult	gene	peyer's patch	MA:0000137	digestive system|immune system|hemolymphoid system	MA:0002431|MA:0002711|MA:0000013	->	adult_gene:olfactory lobe	adult	gene	olfactory lobe	MA:0002413	nervous system	MA:0000016	512	55	7	0.0136719	0.127273	0.0324074	8	54	0.0119629	0.875	0.12963	0.0046505	0.120454	2.3325	0.919178	8.2963	7/512=0.013671875	0.000330178	0.00295905	adult_gene:peyer's patch	2.7	78
r0765	adult_gene:peyer's patch	adult	gene	peyer's patch	MA:0000137	digestive system|immune system|hemolymphoid system	MA:0002431|MA:0002711|MA:0000013	->	adult_gene:oral epithelium	adult	gene	oral epithelium	MA:0000344	respiratory system|digestive system	MA:0002431|MA:0000327	290	19	4	0.0137931	0.210526	0.0666667	8	15	0.00689655	0.5	0.266667	0.675719	0.89945	0.170234	0.0460228	9.66667	4/290=0.0137931034482759	0.00339576	0.0189507	adult_gene:oral epithelium	3	80
r0766	adult_gene:peyer's patch	adult	gene	peyer's patch	MA:0000137	digestive system|immune system|hemolymphoid system	MA:0002431|MA:0002711|MA:0000013	->	adult_gene:ovary	adult	gene	ovary	MA:0000384	reproductive system	MA:0000326	440	35	4	0.00909091	0.114286	0.040404	6	33	0.00606061	0.666667	0.121212	0.0507917	0.330812	1.29421	0.480418	8.88889	4/440=0.00909090909090909	0.0044102	0.0270786	adult_gene:peyer's patch	2.7	78
r0767	adult_gene:peyer's patch	adult	gene	peyer's patch	MA:0000137	digestive system|immune system|hemolymphoid system	MA:0002431|MA:0002711|MA:0000013	->	adult_gene:oviduct	adult	gene	oviduct	MA:0000385	reproductive system	MA:0000326	474	51	6	0.0126582	0.117647	0.0342857	7	50	0.0108499	0.857143	0.12	0.00712002	0.140945	2.14752	0.85095	8.12571	6/474=0.0126582278481013	0.000955043	0.00744109	adult_gene:peyer's patch	2.7	78
r0768	adult_gene:peyer's patch	adult	gene	peyer's patch	MA:0000137	digestive system|immune system|hemolymphoid system	MA:0002431|MA:0002711|MA:0000013	->	adult_gene:pancreas	adult	gene	pancreas	MA:0000120	trunk	MA:0000004	483	35	4	0.00828157	0.114286	0.0357143	7	32	0.00473233	0.571429	0.125	0.0732704	0.403152	1.13507	0.394531	8.625	4/483=0.0082815734989648	0.00433836	0.026671	adult_gene:peyer's patch	2.7	78
r0769	adult_gene:peyer's patch	adult	gene	peyer's patch	MA:0000137	digestive system|immune system|hemolymphoid system	MA:0002431|MA:0002711|MA:0000013	->	adult_gene:parathyroid gland	adult	gene	parathyroid gland	MA:0000128	endocrine system	MA:0000012	289	44	5	0.017301	0.113636	0.0340136	7	42	0.0123579	0.714286	0.119048	0.0221727	0.215748	1.65418	0.666054	4.91497	5/289=0.0173010380622837	0.0147468	0.0688673	adult_gene:peyer's patch	2.7	78
r0770	adult_gene:peyer's patch	adult	gene	peyer's patch	MA:0000137	digestive system|immune system|hemolymphoid system	MA:0002431|MA:0002711|MA:0000013	->	adult_gene:peripheral nervous system	adult	gene	peripheral nervous system	MA:0000218	nervous system	MA:0000016	518	50	5	0.00965251	0.1	0.0265957	8	47	0.00603282	0.625	0.106383	0.0215017	0.212794	1.66753	0.67204	6.8883	5/518=0.00965250965250965	0.00359827	0.0229747	adult_gene:peyer's patch	2.7	78
r0771	adult_gene:peyer's patch	adult	gene	peyer's patch	MA:0000137	digestive system|immune system|hemolymphoid system	MA:0002431|MA:0002711|MA:0000013	->	adult_gene:pituitary gland	adult	gene	pituitary gland	MA:0000176	nervous system	MA:0000016	492	41	6	0.0121951	0.146341	0.0428571	7	40	0.010453	0.857143	0.15	0.0166566	0.188726	1.77841	0.724169	10.5429	6/492=0.0121951219512195	0.000286524	0.00262896	adult_gene:peyer's patch	2.7	78
r0772	adult_gene:peyer's patch	adult	gene	peyer's patch	MA:0000137	digestive system|immune system|hemolymphoid system	MA:0002431|MA:0002711|MA:0000013	->	adult_gene:skin	adult	gene	skin	MA:0000151	integumental system	MA:0000014	426	39	5	0.0117371	0.128205	0.0347222	8	36	0.00733568	0.625	0.138889	0.0483743	0.325973	1.31539	0.486818	7.39583	5/426=0.0117370892018779	0.00288537	0.0191885	adult_gene:peyer's patch	2.7	78
r0773	adult_gene:peyer's patch	adult	gene	peyer's patch	MA:0000137	digestive system|immune system|hemolymphoid system	MA:0002431|MA:0002711|MA:0000013	->	adult_gene:small intestine	adult	gene	small intestine	MA:0000337	digestive system	MA:0002431	457	20	5	0.0109409	0.25	0.0793651	7	18	0.00781494	0.714286	0.277778	0.257738	0.695279	0.588822	0.157841	18.1349	5/457=0.0109409190371991	9.54602e-05	0.00098827	adult_gene:peyer's patch	2.7	78
r0774	adult_gene:peyer's patch	adult	gene	peyer's patch	MA:0000137	digestive system|immune system|hemolymphoid system	MA:0002431|MA:0002711|MA:0000013	->	adult_gene:spinal cord	adult	gene	spinal cord	MA:0000216	nervous system	MA:0000016	452	58	8	0.0176991	0.137931	0.0344828	8	58	0.0176991	1	0.137931	0.0020029	0.0886869	2.69834	1.05214	7.7931	8/452=0.0176991150442478	0.000231753	0.00220517	adult_gene:peyer's patch	2.7	78
r0775	adult_gene:peyer's patch	adult	gene	peyer's patch	MA:0000137	digestive system|immune system|hemolymphoid system	MA:0002431|MA:0002711|MA:0000013	->	adult_gene:spleen	adult	gene	spleen	MA:0000141	immune system	MA:0002711	295	5	2	0.00677966	0.4	0.333333	3	4	0.00451977	0.666667	0.5	1	0.89945	0	0.0460228	49.1667	2/295=0.00677966101694915	0.00317127	0.0178266	adult_gene:spleen	3	80
r0776	adult_gene:peyer's patch	adult	gene	peyer's patch	MA:0000137	digestive system|immune system|hemolymphoid system	MA:0002431|MA:0002711|MA:0000013	->	adult_gene:stomach	adult	gene	stomach	MA:0000353	digestive system	MA:0002431	488	28	5	0.0102459	0.178571	0.0549451	7	26	0.0073185	0.714286	0.192308	0.110462	0.496236	0.956788	0.304311	13.4066	5/488=0.0102459016393443	0.000303532	0.00275799	adult_gene:peyer's patch	2.7	78
r0777	adult_gene:peyer's patch	adult	gene	peyer's patch	MA:0000137	digestive system|immune system|hemolymphoid system	MA:0002431|MA:0002711|MA:0000013	->	adult_gene:striatum	adult	gene	striatum	MA:0000891	nervous system	MA:0000016	511	60	7	0.0136986	0.116667	0.029661	8	59	0.0119863	0.875	0.118644	0.00309504	0.111056	2.50933	0.954456	7.57839	7/511=0.0136986301369863	0.000528477	0.00444385	adult_gene:peyer's patch	2.7	78
r0778	adult_gene:peyer's patch	adult	gene	peyer's patch	MA:0000137	digestive system|immune system|hemolymphoid system	MA:0002431|MA:0002711|MA:0000013	->	adult_gene:testis	adult	gene	testis	MA:0000411	reproductive system	MA:0000326	489	19	3	0.00613497	0.157895	0.0571429	7	15	0.00262927	0.428571	0.2	0.634496	0.89945	0.197571	0.0460228	13.9714	3/489=0.00613496932515337	0.00372382	0.0236066	adult_gene:peyer's patch	2.7	78
r0779	adult_gene:peyer's patch	adult	gene	peyer's patch	MA:0000137	digestive system|immune system|hemolymphoid system	MA:0002431|MA:0002711|MA:0000013	->	adult_gene:thymus	adult	gene	thymus	MA:0000142	immune system	MA:0002711	407	14	5	0.012285	0.357143	0.113636	8	11	0.00767813	0.625	0.454545	0.714143	0.89945	0.146215	0.0460228	23.125	5/407=0.0122850122850123	3.89782e-05	0.000447154	adult_gene:peyer's patch	2.7	78
r0780	adult_gene:peyer's patch	adult	gene	peyer's patch	MA:0000137	digestive system|immune system|hemolymphoid system	MA:0002431|MA:0002711|MA:0000013	->	adult_gene:thyroid gland	adult	gene	thyroid gland	MA:0000129	endocrine system	MA:0000012	470	31	5	0.0106383	0.16129	0.0492611	7	29	0.00759878	0.714286	0.172414	0.0979756	0.464037	1.00888	0.333448	11.5764	5/470=0.0106382978723404	0.000549412	0.00458711	adult_gene:peyer's patch	2.7	78
r0781	adult_gene:peyer's patch	adult	gene	peyer's patch	MA:0000137	digestive system|immune system|hemolymphoid system	MA:0002431|MA:0002711|MA:0000013	->	adult_gene:trachea	adult	gene	trachea	MA:0000441	respiratory system	MA:0000327	512	47	5	0.00976562	0.106383	0.0284091	8	44	0.00610352	0.625	0.113636	0.0265154	0.238122	1.5765	0.6232	7.27273	5/512=0.009765625	0.00293834	0.0194744	adult_gene:peyer's patch	2.7	78
r0782	adult_gene:peyer's patch	adult	gene	peyer's patch	MA:0000137	digestive system|immune system|hemolymphoid system	MA:0002431|MA:0002711|MA:0000013	->	adult_gene:white adipose tissue	adult	gene	white adipose tissue	MA:0000058	set of connective tissues	MA:0002887	519	15	2	0.00385356	0.133333	0.0555556	8	9	0.000963391	0.25	0.222222	1	0.89945	0	0.0460228	14.4167	2/519=0.00385356454720617	0.0156582	0.0717338	adult_gene:peyer's patch	2.7	78
r0783	adult_gene:pituitary gland	adult	gene	pituitary gland	MA:0000176	nervous system	MA:0000016	->	adult_gene:adrenal gland	adult	gene	adrenal gland	MA:0000116	endocrine system	MA:0000012	556	76	40	0.0719424	0.526316	0.0241327	51	65	0.0564254	0.784314	0.615385	0.46677	0.858301	0.330897	0.0663606	6.7089	40/556=0.0719424460431655	1.79044e-13	1.86148e-11	adult_gene:pituitary gland	2.4	114
r0784	adult_gene:pituitary gland	adult	gene	pituitary gland	MA:0000176	nervous system	MA:0000016	->	adult_gene:brain	adult	gene	brain	MA:0000168	nervous system	MA:0000016	622	87	40	0.0643087	0.45977	0.0201207	56	71	0.0459348	0.714286	0.56338	0.474534	0.86161	0.323733	0.0646894	6.25755	40/622=0.0643086816720257	4.51785e-13	4.2781e-11	adult_gene:pituitary gland	2.4	114
r0785	adult_gene:pituitary gland	adult	gene	pituitary gland	MA:0000176	nervous system	MA:0000016	->	adult_gene:brainstem	adult	gene	brainstem	MA:0000169	nervous system	MA:0000016	525	53	38	0.072381	0.716981	0.0372549	40	51	0.0687619	0.95	0.745098	0.441694	0.834922	0.354878	0.078354	9.77941	38/525=0.0723809523809524	2.67192e-16	7.05168e-14	adult_gene:pituitary gland	2.4	114
r0786	adult_gene:pituitary gland	adult	gene	pituitary gland	MA:0000176	nervous system	MA:0000016	->	adult_gene:cartilage tissue	adult	gene	cartilage tissue	MA:0000104	set of connective tissues	MA:0002887	511	47	31	0.0606654	0.659574	0.0407895	38	40	0.0494902	0.815789	0.775	1	0.89945	0	0.0460228	10.4217	31/511=0.060665362035225	1.68506e-14	2.24518e-12	adult_gene:pituitary gland	2.4	114
r0787	adult_gene:pituitary gland	adult	gene	pituitary gland	MA:0000176	nervous system	MA:0000016	->	adult_gene:cerebellum	adult	gene	cerebellum	MA:0000198	nervous system	MA:0000016	705	98	45	0.0638298	0.459184	0.018595	55	88	0.0522244	0.818182	0.511364	0.10281	0.47607	0.987964	0.322329	6.55475	45/705=0.0638297872340425	5.67655e-15	9.38597e-13	adult_gene:pituitary gland	2.4	114
r0788	adult_gene:pituitary gland	adult	gene	pituitary gland	MA:0000176	nervous system	MA:0000016	->	adult_gene:cerebral cortex	adult	gene	cerebral cortex	MA:0000185	nervous system	MA:0000016	528	54	38	0.0719697	0.703704	0.0365385	40	52	0.0683712	0.95	0.730769	0.439016	0.832851	0.35752	0.0794326	9.64615	38/528=0.071969696969697	3.47783e-16	8.75397e-14	adult_gene:pituitary gland	2.4	114
r0789	adult_gene:pituitary gland	adult	gene	pituitary gland	MA:0000176	nervous system	MA:0000016	->	adult_gene:eye	adult	gene	eye	MA:0000261	sensory organ system	MA:0002442	428	32	9	0.021028	0.28125	0.0430622	19	22	0.00996065	0.473684	0.409091	1	0.89945	0	0.0460228	9.21531	9/428=0.0210280373831776	1.82307e-05	0.000250831	adult_gene:eye	2.6	66
r0790	adult_gene:pituitary gland	adult	gene	pituitary gland	MA:0000176	nervous system	MA:0000016	->	adult_gene:heart	adult	gene	heart	MA:0000072	cardiovascular system	MA:0000010	367	38	28	0.0762943	0.736842	0.0526316	28	38	0.0762943	1	0.736842	0.467263	0.858732	0.330438	0.0661423	9.65789	28/367=0.0762942779291553	3.72153e-12	2.68807e-10	adult_gene:pituitary gland	2.4	114
r0791	adult_gene:pituitary gland	adult	gene	pituitary gland	MA:0000176	nervous system	MA:0000016	->	adult_gene:hippocampus	adult	gene	hippocampus	MA:0000191	nervous system	MA:0000016	526	53	40	0.0760456	0.754717	0.0377358	40	53	0.0760456	1	0.754717	0.36433	0.773794	0.438504	0.111375	9.92453	40/526=0.0760456273764259	4.66511e-17	1.63741e-14	adult_gene:pituitary gland	2.4	114
r0792	adult_gene:pituitary gland	adult	gene	pituitary gland	MA:0000176	nervous system	MA:0000016	->	adult_gene:hypothalamus	adult	gene	hypothalamus	MA:0000173	nervous system	MA:0000016	528	52	39	0.0738636	0.75	0.0382353	40	51	0.072017	0.975	0.764706	0.444125	0.83519	0.352495	0.0782146	10.0941	39/528=0.0738636363636364	6.28574e-17	1.96054e-14	adult_gene:pituitary gland	2.4	114
r0793	adult_gene:pituitary gland	adult	gene	pituitary gland	MA:0000176	nervous system	MA:0000016	->	adult_gene:kidney	adult	gene	kidney	MA:0000368	urinary system	MA:0000325	676	76	35	0.0517751	0.460526	0.022742	54	57	0.033558	0.648148	0.614035	0.879717	0.89945	0.0556571	0.0460228	7.68681	35/676=0.0517751479289941	7.17223e-14	7.87439e-12	adult_gene:pituitary gland	2.4	114
r0794	adult_gene:pituitary gland	adult	gene	pituitary gland	MA:0000176	nervous system	MA:0000016	->	adult_gene:lower urinary tract	adult	gene	lower urinary tract	MA:0002636	urinary system	MA:0000325	291	51	28	0.0962199	0.54902	0.0359435	38	41	0.0708989	0.736842	0.682927	0.862562	0.89945	0.0642098	0.0460228	5.22978	28/291=0.0962199312714777	8.03769e-08	2.28966e-06	adult_gene:pituitary gland	2.4	114
r0795	adult_gene:pituitary gland	adult	gene	pituitary gland	MA:0000176	nervous system	MA:0000016	->	adult_gene:lung	adult	gene	lung	MA:0000415	respiratory system	MA:0000327	571	77	27	0.0472855	0.350649	0.02	50	54	0.0255342	0.54	0.5	0.867574	0.89945	0.0616936	0.0460228	5.71	27/571=0.0472854640980736	4.04267e-09	1.51132e-07	adult_gene:pituitary gland	2.4	114
r0796	adult_gene:pituitary gland	adult	gene	pituitary gland	MA:0000176	nervous system	MA:0000016	->	adult_gene:midbrain	adult	gene	midbrain	MA:0000207	nervous system	MA:0000016	423	76	22	0.0520095	0.289474	0.0255072	23	75	0.0497482	0.956522	0.293333	0.00310139	0.111056	2.50844	0.954456	5.39478	22/423=0.0520094562647754	5.22705e-07	8.47525e-06	adult_gene:midbrain	2.8	80
r0797	adult_gene:pituitary gland	adult	gene	pituitary gland	MA:0000176	nervous system	MA:0000016	->	adult_gene:olfactory lobe	adult	gene	olfactory lobe	MA:0002413	nervous system	MA:0000016	707	101	50	0.0707214	0.49505	0.018797	56	95	0.0631441	0.892857	0.526316	0.0504244	0.330708	1.29736	0.480556	6.64474	50/707=0.0707213578500707	2.63911e-16	7.05168e-14	adult_gene:pituitary gland	2.4	114
r0798	adult_gene:pituitary gland	adult	gene	pituitary gland	MA:0000176	nervous system	MA:0000016	->	adult_gene:ovary	adult	gene	ovary	MA:0000384	reproductive system	MA:0000326	509	65	29	0.0569745	0.446154	0.0262562	47	47	0.0351545	0.617021	0.617021	1	0.89945	0	0.0460228	6.68221	29/509=0.0569744597249509	1.5217e-10	7.67773e-09	adult_gene:pituitary gland	2.4	114
r0799	adult_gene:pituitary gland	adult	gene	pituitary gland	MA:0000176	nervous system	MA:0000016	->	adult_gene:oviduct	adult	gene	oviduct	MA:0000385	reproductive system	MA:0000326	656	87	35	0.0533537	0.402299	0.0189394	56	66	0.033346	0.625	0.530303	0.652976	0.89945	0.185103	0.0460228	6.21212	35/656=0.0533536585365854	6.39226e-12	3.79073e-10	adult_gene:oviduct	2.5	108
r0800	adult_gene:pituitary gland	adult	gene	pituitary gland	MA:0000176	nervous system	MA:0000016	->	adult_gene:pancreas	adult	gene	pancreas	MA:0000120	trunk	MA:0000004	556	64	28	0.0503597	0.4375	0.0264775	45	47	0.0313349	0.622222	0.595745	1	0.89945	0	0.0460228	7.36076	28/556=0.0503597122302158	4.09458e-11	2.27502e-09	adult_gene:pancreas	2.4	98
r0801	adult_gene:pituitary gland	adult	gene	pituitary gland	MA:0000176	nervous system	MA:0000016	->	adult_gene:peripheral nervous system	adult	gene	peripheral nervous system	MA:0000218	nervous system	MA:0000016	534	51	32	0.0599251	0.627451	0.0372093	40	43	0.0479401	0.8	0.744186	0.868792	0.89945	0.0610842	0.0460228	9.93488	32/534=0.0599250936329588	1.44672e-14	1.96579e-12	adult_gene:pituitary gland	2.4	114
r0802	adult_gene:pituitary gland	adult	gene	pituitary gland	MA:0000176	nervous system	MA:0000016	->	adult_gene:skin	adult	gene	skin	MA:0000151	integumental system	MA:0000014	521	75	28	0.0537428	0.373333	0.0213577	46	57	0.032713	0.608696	0.491228	0.617839	0.89945	0.209125	0.0460228	5.56369	28/521=0.053742802303263	4.83774e-09	1.77994e-07	adult_gene:pituitary gland	2.4	114
r0803	adult_gene:pituitary gland	adult	gene	pituitary gland	MA:0000176	nervous system	MA:0000016	->	adult_gene:spinal cord	adult	gene	spinal cord	MA:0000216	nervous system	MA:0000016	557	100	49	0.0879713	0.49	0.0191033	54	95	0.0798258	0.907407	0.515789	0.0354542	0.281206	1.45033	0.550976	5.32027	49/557=0.0879712746858169	6.36412e-13	5.82263e-11	adult_gene:pituitary gland	2.4	114
r0804	adult_gene:pituitary gland	adult	gene	pituitary gland	MA:0000176	nervous system	MA:0000016	->	adult_gene:spleen	adult	gene	spleen	MA:0000141	immune system	MA:0002711	382	34	8	0.0209424	0.235294	0.0408163	14	28	0.0119671	0.571429	0.285714	0.364148	0.773794	0.438722	0.111375	7.79592	8/382=0.0209424083769634	0.000146107	0.00127894	adult_gene:spleen	3	80
r0805	adult_gene:pituitary gland	adult	gene	pituitary gland	MA:0000176	nervous system	MA:0000016	->	adult_gene:striatum	adult	gene	striatum	MA:0000891	nervous system	MA:0000016	484	58	37	0.0764463	0.637931	0.0336364	40	55	0.0707128	0.925	0.672727	0.351409	0.768454	0.454187	0.114382	8.14	37/484=0.0764462809917355	4.20242e-14	5.1038e-12	adult_gene:pituitary gland	2.4	114
r0806	adult_gene:pituitary gland	adult	gene	pituitary gland	MA:0000176	nervous system	MA:0000016	->	adult_gene:testis	adult	gene	testis	MA:0000411	reproductive system	MA:0000326	629	176	52	0.0826709	0.295455	0.0110685	54	174	0.079609	0.962963	0.298851	3.78234e-06	0.00156748	5.42224	2.8048	3.48106	52/629=0.082670906200318	8.18368e-09	2.90209e-07	adult_gene:pituitary gland	2.4	114
r0807	adult_gene:pituitary gland	adult	gene	pituitary gland	MA:0000176	nervous system	MA:0000016	->	adult_gene:trachea	adult	gene	trachea	MA:0000441	respiratory system	MA:0000327	600	79	35	0.0583333	0.443038	0.0217865	51	63	0.0400327	0.686275	0.555556	0.543711	0.89945	0.264632	0.0460228	6.53595	35/600=0.0583333333333333	3.50083e-12	2.54204e-10	adult_gene:pituitary gland	2.4	114
r0808	adult_gene:pituitary gland	adult	gene	pituitary gland	MA:0000176	nervous system	MA:0000016	->	adult_gene:urinary bladder	adult	gene	urinary bladder	MA:0000380	urinary system	MA:0000325	304	37	10	0.0328947	0.27027	0.03663	21	26	0.0156642	0.47619	0.384615	0.791037	0.89945	0.101803	0.0460228	5.56777	10/304=0.0328947368421053	0.000277022	0.00238056	adult_gene:urinary bladder	2.8	64
r0809	adult_gene:pituitary gland	adult	gene	pituitary gland	MA:0000176	nervous system	MA:0000016	->	adult_gene:vesicular gland	adult	gene	vesicular gland	MA:0000405	reproductive system	MA:0000326	185	31	7	0.0378378	0.225806	0.0388889	18	20	0.0147147	0.388889	0.35	1	0.89945	0	0.0460228	3.59722	7/185=0.0378378378378378	0.0154096	0.0752469	adult_gene:vesicular gland	2.6	26
r0810	adult_gene:prostate gland	adult	gene	prostate gland	MA:0000404	exocrine system|reproductive system	MA:0002411|MA:0000326	->	adult_gene:adrenal gland	adult	gene	adrenal gland	MA:0000116	endocrine system	MA:0000012	251	80	23	0.0916335	0.2875	0.0178295	43	60	0.0490132	0.534884	0.383333	0.376146	0.786296	0.424643	0.104414	2.2376	23/251=0.0916334661354582	0.0084556	0.0734889	adult_gene:adrenal gland	2	102
r0811	adult_gene:prostate gland	adult	gene	prostate gland	MA:0000404	exocrine system|reproductive system	MA:0002411|MA:0000326	->	adult_gene:aorta	adult	gene	aorta	MA:0000062	cardiovascular system	MA:0000010	374	65	25	0.0668449	0.384615	0.0247402	43	47	0.0388633	0.581395	0.531915	0.860729	0.89945	0.0651336	0.0460228	4.62642	25/374=0.0668449197860963	6.87984e-07	1.69485e-05	adult_gene:aorta	2.3	124
r0812	adult_gene:prostate gland	adult	gene	prostate gland	MA:0000404	exocrine system|reproductive system	MA:0002411|MA:0000326	->	adult_gene:brain	adult	gene	brain	MA:0000168	nervous system	MA:0000016	308	69	34	0.11039	0.492754	0.0263566	43	60	0.0872848	0.790698	0.566667	0.346445	0.765709	0.460365	0.115936	4.05891	34/308=0.11038961038961	3.8566e-07	1.22927e-05	adult_gene:brain	2.1	102
r0813	adult_gene:prostate gland	adult	gene	prostate gland	MA:0000404	exocrine system|reproductive system	MA:0002411|MA:0000326	->	adult_gene:brainstem	adult	gene	brainstem	MA:0000169	nervous system	MA:0000016	204	61	27	0.132353	0.442623	0.027907	43	45	0.0831053	0.627907	0.6	1	0.89945	0	0.0460228	2.84651	27/204=0.132352941176471	0.000582024	0.00721284	adult_gene:brainstem	2.2	100
r0814	adult_gene:prostate gland	adult	gene	prostate gland	MA:0000404	exocrine system|reproductive system	MA:0002411|MA:0000326	->	adult_gene:cerebellum	adult	gene	cerebellum	MA:0000198	nervous system	MA:0000016	376	98	27	0.0718085	0.27551	0.0153148	43	82	0.0450891	0.627907	0.329268	0.0660646	0.383588	1.18003	0.416135	2.87918	27/376=0.0718085106382979	0.000202268	0.00333833	adult_gene:cerebellum	2.1	110
r0815	adult_gene:prostate gland	adult	gene	prostate gland	MA:0000404	exocrine system|reproductive system	MA:0002411|MA:0000326	->	adult_gene:cerebral cortex	adult	gene	cerebral cortex	MA:0000185	nervous system	MA:0000016	204	60	26	0.127451	0.433333	0.0281233	43	43	0.0770634	0.604651	0.604651	1	0.89945	0	0.0460228	2.86858	26/204=0.127450980392157	0.000807242	0.011257	adult_gene:cerebral cortex	2	102
r0816	adult_gene:prostate gland	adult	gene	prostate gland	MA:0000404	exocrine system|reproductive system	MA:0002411|MA:0000326	->	adult_gene:diaphragm	adult	gene	diaphragm	MA:0001904	respiratory system|musculoskeletal system	MA:0000327|MA:0002418	184	15	4	0.0217391	0.266667	0.133333	4	15	0.0217391	1	0.266667	0.182925	0.620519	0.737727	0.207245	12.2667	4/184=0.0217391304347826	0.00286016	0.0266128	adult_gene:diaphragm	2.2	42
r0817	adult_gene:prostate gland	adult	gene	prostate gland	MA:0000404	exocrine system|reproductive system	MA:0002411|MA:0000326	->	adult_gene:heart	adult	gene	heart	MA:0000072	cardiovascular system	MA:0000010	125	36	24	0.192	0.666667	0.0548571	25	35	0.18432	0.96	0.685714	0.439364	0.832851	0.357175	0.0794326	3.42857	24/125=0.192	0.000464165	0.00666157	adult_gene:heart	2.1	98
r0818	adult_gene:prostate gland	adult	gene	prostate gland	MA:0000404	exocrine system|reproductive system	MA:0002411|MA:0000326	->	adult_gene:hippocampus	adult	gene	hippocampus	MA:0000191	nervous system	MA:0000016	204	62	25	0.122549	0.403226	0.0264271	43	44	0.0712494	0.581395	0.568182	1	0.89945	0	0.0460228	2.69556	25/204=0.122549019607843	0.00145223	0.0146185	adult_gene:hippocampus	2.3	102
r0819	adult_gene:prostate gland	adult	gene	prostate gland	MA:0000404	exocrine system|reproductive system	MA:0002411|MA:0000326	->	adult_gene:kidney	adult	gene	kidney	MA:0000368	urinary system	MA:0000325	364	65	31	0.0851648	0.476923	0.0272049	43	53	0.0613979	0.72093	0.584906	0.624495	0.89945	0.204471	0.0460228	4.95129	31/364=0.0851648351648352	2.49457e-08	1.08392e-06	adult_gene:kidney	2.1	108
r0820	adult_gene:prostate gland	adult	gene	prostate gland	MA:0000404	exocrine system|reproductive system	MA:0002411|MA:0000326	->	adult_gene:lymph node	adult	gene	lymph node	MA:0000139	immune system	MA:0002711	176	11	3	0.0170455	0.272727	0.125	6	8	0.00852273	0.5	0.375	1	0.89945	0	0.0460228	11	3/176=0.0170454545454545	0.00968251	0.0528293	adult_gene:lymph node	2.6	78
r0821	adult_gene:prostate gland	adult	gene	prostate gland	MA:0000404	exocrine system|reproductive system	MA:0002411|MA:0000326	->	adult_gene:olfactory lobe	adult	gene	olfactory lobe	MA:0002413	nervous system	MA:0000016	377	103	28	0.0742706	0.271845	0.0147992	43	88	0.0483622	0.651163	0.318182	0.0326797	0.266861	1.48572	0.573715	2.78964	28/377=0.0742705570291777	0.000283897	0.00367292	adult_gene:olfactory lobe	2.3	102
r0822	adult_gene:prostate gland	adult	gene	prostate gland	MA:0000404	exocrine system|reproductive system	MA:0002411|MA:0000326	->	adult_gene:ovary	adult	gene	ovary	MA:0000384	reproductive system	MA:0000326	241	67	21	0.0871369	0.313433	0.0217391	42	46	0.0435685	0.5	0.456522	0.852557	0.89945	0.0692766	0.0460228	2.61957	21/241=0.0871369294605809	0.00258785	0.0245066	adult_gene:ovary	2.2	96
r0823	adult_gene:prostate gland	adult	gene	prostate gland	MA:0000404	exocrine system|reproductive system	MA:0002411|MA:0000326	->	adult_gene:oviduct	adult	gene	oviduct	MA:0000385	reproductive system	MA:0000326	370	81	26	0.0702703	0.320988	0.0188953	43	64	0.042489	0.604651	0.40625	0.306256	0.738439	0.513915	0.131686	3.49564	26/370=0.0702702702702703	2.6129e-05	0.000601244	adult_gene:prostate gland	2	82
r0824	adult_gene:prostate gland	adult	gene	prostate gland	MA:0000404	exocrine system|reproductive system	MA:0002411|MA:0000326	->	adult_gene:pancreas	adult	gene	pancreas	MA:0000120	trunk	MA:0000004	239	63	17	0.0711297	0.269841	0.0212633	39	41	0.0310053	0.435897	0.414634	1	0.89945	0	0.0460228	2.54096	17/239=0.0711297071129707	0.0067797	0.0465058	adult_gene:pancreas	2.4	98
r0825	adult_gene:prostate gland	adult	gene	prostate gland	MA:0000404	exocrine system|reproductive system	MA:0002411|MA:0000326	->	adult_gene:penis	adult	gene	penis	MA:0000408	reproductive system	MA:0000326	184	14	3	0.0163043	0.214286	0.115385	4	13	0.0122283	0.75	0.230769	0.318494	0.747823	0.496899	0.126201	10.6154	3/184=0.016304347826087	0.0115209	0.0914081	adult_gene:prostate gland	2	82
r0826	adult_gene:prostate gland	adult	gene	prostate gland	MA:0000404	exocrine system|reproductive system	MA:0002411|MA:0000326	->	adult_gene:pituitary gland	adult	gene	pituitary gland	MA:0000176	nervous system	MA:0000016	368	66	22	0.0597826	0.333333	0.0229167	40	48	0.0328804	0.55	0.458333	0.712119	0.89945	0.147448	0.0460228	4.21667	22/368=0.0597826086956522	7.39167e-06	0.000135617	adult_gene:pituitary gland	2.4	114
r0827	adult_gene:prostate gland	adult	gene	prostate gland	MA:0000404	exocrine system|reproductive system	MA:0002411|MA:0000326	->	adult_gene:skin	adult	gene	skin	MA:0000151	integumental system	MA:0000014	252	75	23	0.0912698	0.306667	0.0195578	42	56	0.0499811	0.547619	0.410714	0.474548	0.86161	0.32372	0.0646894	2.46429	23/252=0.0912698412698413	0.00402271	0.0414825	adult_gene:prostate gland	2	82
r0828	adult_gene:prostate gland	adult	gene	prostate gland	MA:0000404	exocrine system|reproductive system	MA:0002411|MA:0000326	->	adult_gene:striatum	adult	gene	striatum	MA:0000891	nervous system	MA:0000016	202	63	26	0.128713	0.412698	0.0262892	43	46	0.0778264	0.604651	0.565217	0.86314	0.89945	0.0639186	0.0460228	2.65521	26/202=0.128712871287129	0.0017616	0.0215488	adult_gene:prostate gland	2	82
r0829	adult_gene:prostate gland	adult	gene	prostate gland	MA:0000404	exocrine system|reproductive system	MA:0002411|MA:0000326	->	adult_gene:tongue	adult	gene	tongue	MA:0000347	respiratory system|digestive system|sensory organ system	MA:0002431|MA:0000327|MA:0002442	184	6	3	0.0163043	0.5	0.3	4	5	0.0122283	0.75	0.6	1	0.89945	0	0.0460228	27.6	3/184=0.016304347826087	0.00146583	0.0185345	adult_gene:prostate gland	2	82
r0830	adult_gene:prostate gland	adult	gene	prostate gland	MA:0000404	exocrine system|reproductive system	MA:0002411|MA:0000326	->	adult_gene:trachea	adult	gene	trachea	MA:0000441	respiratory system	MA:0000327	271	74	24	0.0885609	0.324324	0.0204082	42	56	0.0506062	0.571429	0.428571	0.480118	0.865803	0.318652	0.0625809	2.76531	24/271=0.0885608856088561	0.0011909	0.0156258	adult_gene:prostate gland	2	82
r0831	adult_gene:prostate gland	adult	gene	prostate gland	MA:0000404	exocrine system|reproductive system	MA:0002411|MA:0000326	->	adult_gene:vas deferens	adult	gene	vas deferens	MA:0000413	reproductive system	MA:0000326	220	35	15	0.0681818	0.428571	0.0509338	19	31	0.0538278	0.789474	0.483871	0.353189	0.768521	0.451993	0.114344	5.60272	15/220=0.0681818181818182	2.93261e-05	0.000660781	adult_gene:prostate gland	2	82
r0832	adult_gene:prostate gland	adult	gene	prostate gland	MA:0000404	exocrine system|reproductive system	MA:0002411|MA:0000326	->	adult_trait:abnormal mean corpuscular volume	adult	trait	abnormal mean corpuscular volume	MP:0000226	hematopoietic system phenotype	MP:0005397	184	11	4	0.0217391	0.363636	0.142857	7	8	0.0124224	0.571429	0.5	1	0.89945	0	0.0460228	13.1429	4/184=0.0217391304347826	0.00188815	0.0209887	adult_trait:abnormal mean corpuscular volume	2.1	124
r0833	adult_gene:prostate gland	adult	gene	prostate gland	MA:0000404	exocrine system|reproductive system	MA:0002411|MA:0000326	->	adult_trait:abnormal startle reflex	adult	trait	abnormal startle reflex	MP:0001486	behavior/neurological phenotype	MP:0005386	273	16	3	0.010989	0.1875	0.0769231	6	13	0.00549451	0.5	0.230769	0.63004	0.89945	0.200632	0.0460228	10.5	3/273=0.010989010989011	0.00905744	0.0655483	adult_trait:abnormal startle reflex	2.2	54
r0834	adult_gene:sciatic nerve	adult	gene	sciatic nerve	MA:0001172	nervous system	MA:0000016	->	adult_gene:aorta	adult	gene	aorta	MA:0000062	cardiovascular system	MA:0000010	202	26	8	0.039604	0.307692	0.0586081	13	21	0.0243717	0.615385	0.380952	0.54273	0.89945	0.265416	0.0460228	5.91941	8/202=0.0396039603960396	0.00105921	0.0087418	adult_gene:sciatic nerve	2.6	28
r0835	adult_gene:sciatic nerve	adult	gene	sciatic nerve	MA:0001172	nervous system	MA:0000016	->	adult_gene:brown adipose tissue	adult	gene	brown adipose tissue	MA:0000057	set of connective tissues	MA:0002887	201	19	7	0.0348259	0.368421	0.0828402	13	13	0.0187524	0.538462	0.538462	1	0.89945	0	0.0460228	8.32544	7/201=0.0348258706467662	0.00043685	0.0041119	adult_gene:sciatic nerve	2.6	28
r0836	adult_gene:sciatic nerve	adult	gene	sciatic nerve	MA:0001172	nervous system	MA:0000016	->	adult_gene:cerebellum	adult	gene	cerebellum	MA:0000198	nervous system	MA:0000016	202	52	11	0.0544554	0.211538	0.0338462	13	50	0.0460777	0.846154	0.22	0.0130643	0.170478	1.88391	0.768331	3.41846	11/202=0.0544554455445545	0.00776611	0.0445357	adult_gene:sciatic nerve	2.6	28
r0837	adult_gene:sciatic nerve	adult	gene	sciatic nerve	MA:0001172	nervous system	MA:0000016	->	adult_gene:diaphragm	adult	gene	diaphragm	MA:0001904	respiratory system|musculoskeletal system	MA:0000327|MA:0002418	202	20	7	0.0346535	0.35	0.0769231	13	14	0.0186596	0.538462	0.5	1	0.89945	0	0.0460228	7.76923	7/202=0.0346534653465347	0.000588684	0.00526101	adult_gene:sciatic nerve	2.6	28
r0838	adult_gene:sciatic nerve	adult	gene	sciatic nerve	MA:0001172	nervous system	MA:0000016	->	adult_gene:esophagus	adult	gene	esophagus	MA:0000352	digestive system	MA:0002431	123	26	7	0.0569106	0.269231	0.0578512	11	22	0.0362158	0.636364	0.318182	0.33621	0.760288	0.47339	0.119022	3.55785	7/123=0.0569105691056911	0.0213864	0.0951306	adult_gene:sciatic nerve	2.6	28
r0839	adult_gene:sciatic nerve	adult	gene	sciatic nerve	MA:0001172	nervous system	MA:0000016	->	adult_gene:gonadal fat pad	adult	gene	gonadal fat pad	MA:0002547	set of connective tissues	MA:0002887	200	20	6	0.03	0.3	0.0727273	11	15	0.0163636	0.545455	0.4	0.734239	0.89945	0.134162	0.0460228	7.27273	6/200=0.03	0.00172307	0.0211611	adult_gene:gonadal fat pad	2	18
r0840	adult_gene:sciatic nerve	adult	gene	sciatic nerve	MA:0001172	nervous system	MA:0000016	->	adult_gene:penis	adult	gene	penis	MA:0000408	reproductive system	MA:0000326	201	20	9	0.0447761	0.45	0.0865385	13	16	0.0309989	0.692308	0.5625	0.771212	0.89945	0.112826	0.0460228	8.69712	9/201=0.0447761194029851	7.15949e-05	0.000844947	adult_gene:penis	2.6	40
r0841	adult_gene:sciatic nerve	adult	gene	sciatic nerve	MA:0001172	nervous system	MA:0000016	->	adult_gene:vesicular gland	adult	gene	vesicular gland	MA:0000405	reproductive system	MA:0000326	185	22	7	0.0378378	0.318182	0.0777778	9	20	0.0294294	0.777778	0.35	0.316086	0.747823	0.500194	0.126201	7.19444	7/185=0.0378378378378378	0.00100707	0.00836268	adult_gene:sciatic nerve	2.6	28
r0842	adult_gene:sciatic nerve	adult	gene	sciatic nerve	MA:0001172	nervous system	MA:0000016	->	adult_gene:white adipose tissue	adult	gene	white adipose tissue	MA:0000058	set of connective tissues	MA:0002887	200	18	6	0.03	0.333333	0.0839161	11	13	0.0163636	0.545455	0.461538	1	0.89945	0	0.0460228	8.39161	6/200=0.03	0.000987048	0.00823443	adult_gene:sciatic nerve	2.6	28
r0843	adult_gene:skeletal muscle tissue	adult	gene	skeletal muscle tissue	MA:0002439	musculoskeletal system	MA:0002418	->	adult_gene:adrenal gland	adult	gene	adrenal gland	MA:0000116	endocrine system	MA:0000012	473	62	20	0.0422833	0.322581	0.0294768	23	59	0.0367681	0.869565	0.338983	0.025786	0.237473	1.58862	0.624385	6.97126	20/473=0.0422832980972516	4.5668e-08	1.38658e-06	adult_gene:skeletal muscle tissue	2.4	98
r0844	adult_gene:skeletal muscle tissue	adult	gene	skeletal muscle tissue	MA:0002439	musculoskeletal system	MA:0002418	->	adult_gene:aorta	adult	gene	aorta	MA:0000062	cardiovascular system	MA:0000010	501	57	19	0.0379242	0.333333	0.0292308	26	50	0.0277138	0.730769	0.38	0.110294	0.496236	0.957447	0.304311	7.32231	19/501=0.0379241516966068	3.51064e-08	1.09998e-06	adult_gene:skeletal muscle tissue	2.4	98
r0845	adult_gene:skeletal muscle tissue	adult	gene	skeletal muscle tissue	MA:0002439	musculoskeletal system	MA:0002418	->	adult_gene:blood vessel	adult	gene	blood vessel	MA:0000060	cardiovascular system	MA:0000010	464	23	3	0.00646552	0.130435	0.0363636	11	15	0.00176332	0.272727	0.2	1	0.89945	0	0.0460228	8.43636	3/464=0.00646551724137931	0.01159	0.0694275	adult_gene:skeletal muscle tissue	2.4	98
r0846	adult_gene:skeletal muscle tissue	adult	gene	skeletal muscle tissue	MA:0002439	musculoskeletal system	MA:0002418	->	adult_gene:bone	adult	gene	bone	MA:0001459	musculoskeletal system	MA:0002418	204	28	9	0.0441176	0.321429	0.0629371	11	26	0.0360963	0.818182	0.346154	0.231666	0.674559	0.635138	0.17098	6.41958	9/204=0.0441176470588235	0.000417803	0.00465407	adult_gene:skeletal muscle tissue	2.4	98
r0847	adult_gene:skeletal muscle tissue	adult	gene	skeletal muscle tissue	MA:0002439	musculoskeletal system	MA:0002418	->	adult_gene:brain	adult	gene	brain	MA:0000168	nervous system	MA:0000016	490	90	11	0.022449	0.122222	0.0115789	25	76	0.00987755	0.44	0.144737	0.0359356	0.282993	1.44448	0.548225	2.83684	11/490=0.0224489795918367	0.0113769	0.0684794	adult_gene:skeletal muscle tissue	2.4	98
r0848	adult_gene:skeletal muscle tissue	adult	gene	skeletal muscle tissue	MA:0002439	musculoskeletal system	MA:0002418	->	adult_gene:brainstem	adult	gene	brainstem	MA:0000169	nervous system	MA:0000016	453	54	11	0.0242826	0.203704	0.037037	11	54	0.0242826	1	0.203704	0.00389798	0.113551	2.40916	0.94481	8.38889	11/453=0.0242825607064018	1.01528e-05	0.000179554	adult_gene:skeletal muscle tissue	2.4	98
r0849	adult_gene:skeletal muscle tissue	adult	gene	skeletal muscle tissue	MA:0002439	musculoskeletal system	MA:0002418	->	adult_gene:cartilage tissue	adult	gene	cartilage tissue	MA:0000104	set of connective tissues	MA:0002887	436	44	10	0.0229358	0.227273	0.0422833	11	43	0.0208507	0.909091	0.232558	0.0194188	0.199652	1.71178	0.699726	9.21776	10/436=0.0229357798165138	1.11525e-05	0.000195471	adult_gene:skeletal muscle tissue	2.4	98
r0850	adult_gene:skeletal muscle tissue	adult	gene	skeletal muscle tissue	MA:0002439	musculoskeletal system	MA:0002418	->	adult_gene:cerebellum	adult	gene	cerebellum	MA:0000198	nervous system	MA:0000016	496	77	22	0.0443548	0.285714	0.0231823	26	73	0.037531	0.846154	0.30137	0.00730157	0.141564	2.13658	0.849047	5.74921	22/496=0.0443548387096774	1.39528e-07	3.71815e-06	adult_gene:skeletal muscle tissue	2.4	98
r0851	adult_gene:skeletal muscle tissue	adult	gene	skeletal muscle tissue	MA:0002439	musculoskeletal system	MA:0002418	->	adult_gene:cerebral cortex	adult	gene	cerebral cortex	MA:0000185	nervous system	MA:0000016	455	54	11	0.0241758	0.203704	0.037037	11	54	0.0241758	1	0.203704	0.00389798	0.113551	2.40916	0.94481	8.42593	11/455=0.0241758241758242	9.78012e-06	0.00017386	adult_gene:skeletal muscle tissue	2.4	98
r0852	adult_gene:skeletal muscle tissue	adult	gene	skeletal muscle tissue	MA:0002439	musculoskeletal system	MA:0002418	->	adult_gene:esophagus	adult	gene	esophagus	MA:0000352	digestive system	MA:0002431	402	47	16	0.039801	0.340426	0.034188	24	39	0.026534	0.666667	0.410256	0.28122	0.714445	0.550953	0.146031	6.87179	16/402=0.0398009950248756	8.17871e-07	1.82805e-05	adult_gene:skeletal muscle tissue	2.4	98
r0853	adult_gene:skeletal muscle tissue	adult	gene	skeletal muscle tissue	MA:0002439	musculoskeletal system	MA:0002418	->	adult_gene:eye	adult	gene	eye	MA:0000261	sensory organ system	MA:0002442	381	17	9	0.023622	0.529412	0.106509	13	13	0.0163537	0.692308	0.692308	1	0.89945	0	0.0460228	20.2899	9/381=0.0236220472440945	1.78886e-07	3.78355e-06	adult_gene:eye	2.6	66
r0854	adult_gene:skeletal muscle tissue	adult	gene	skeletal muscle tissue	MA:0002439	musculoskeletal system	MA:0002418	->	adult_gene:gall bladder	adult	gene	gall bladder	MA:0000356	digestive system	MA:0002431	195	26	8	0.0410256	0.307692	0.0666667	10	24	0.0328205	0.8	0.333333	0.210625	0.652268	0.67649	0.185574	6.5	8/195=0.041025641025641	0.000780872	0.00800015	adult_gene:skeletal muscle tissue	2.4	98
r0855	adult_gene:skeletal muscle tissue	adult	gene	skeletal muscle tissue	MA:0002439	musculoskeletal system	MA:0002418	->	adult_gene:heart	adult	gene	heart	MA:0000072	cardiovascular system	MA:0000010	374	39	11	0.0294118	0.282051	0.0512821	11	39	0.0294118	1	0.282051	0.0261752	0.238006	1.58211	0.623412	9.58974	11/374=0.0294117647058824	4.26409e-06	8.19596e-05	adult_gene:skeletal muscle tissue	2.4	98
r0856	adult_gene:skeletal muscle tissue	adult	gene	skeletal muscle tissue	MA:0002439	musculoskeletal system	MA:0002418	->	adult_gene:hippocampus	adult	gene	hippocampus	MA:0000191	nervous system	MA:0000016	455	55	11	0.0241758	0.2	0.0363636	11	55	0.0241758	1	0.2	0.00361762	0.113551	2.44158	0.94481	8.27273	11/455=0.0241758241758242	1.12751e-05	0.000197117	adult_gene:skeletal muscle tissue	2.4	98
r0857	adult_gene:skeletal muscle tissue	adult	gene	skeletal muscle tissue	MA:0002439	musculoskeletal system	MA:0002418	->	adult_gene:hypothalamus	adult	gene	hypothalamus	MA:0000173	nervous system	MA:0000016	455	52	11	0.0241758	0.211538	0.0384615	11	52	0.0241758	1	0.211538	0.00461085	0.120454	2.33622	0.919178	8.75	11/455=0.0241758241758242	7.29183e-06	0.000134372	adult_gene:skeletal muscle tissue	2.4	98
r0858	adult_gene:skeletal muscle tissue	adult	gene	skeletal muscle tissue	MA:0002439	musculoskeletal system	MA:0002418	->	adult_gene:kidney	adult	gene	kidney	MA:0000368	urinary system	MA:0000325	481	76	11	0.022869	0.144737	0.0138714	26	61	0.00967536	0.423077	0.180328	0.0840573	0.43476	1.07542	0.36175	3.33607	11/481=0.0228690228690229	0.00304891	0.0308619	adult_gene:kidney	2.1	108
r0859	adult_gene:skeletal muscle tissue	adult	gene	skeletal muscle tissue	MA:0002439	musculoskeletal system	MA:0002418	->	adult_gene:large intestine	adult	gene	large intestine	MA:0000333	digestive system	MA:0002431	449	32	6	0.013363	0.1875	0.0428571	10	28	0.00801782	0.6	0.214286	0.162679	0.595201	0.78867	0.225336	9.62143	6/449=0.0133630289532294	0.00033541	0.00384127	adult_gene:skeletal muscle tissue	2.4	98
r0860	adult_gene:skeletal muscle tissue	adult	gene	skeletal muscle tissue	MA:0002439	musculoskeletal system	MA:0002418	->	adult_gene:liver	adult	gene	liver	MA:0000358	digestive system	MA:0002431	469	28	13	0.0277186	0.464286	0.0619048	20	21	0.0180171	0.65	0.619048	1	0.89945	0	0.0460228	14.5167	13/469=0.0277185501066098	7.95882e-09	2.53375e-07	adult_gene:liver	2.5	88
r0861	adult_gene:skeletal muscle tissue	adult	gene	skeletal muscle tissue	MA:0002439	musculoskeletal system	MA:0002418	->	adult_gene:lower urinary tract	adult	gene	lower urinary tract	MA:0002636	urinary system	MA:0000325	207	45	10	0.0483092	0.222222	0.0413223	11	44	0.0439174	0.909091	0.227273	0.0184763	0.193236	1.73339	0.713913	4.27686	10/207=0.0483091787439614	0.00259421	0.0219222	adult_gene:skeletal muscle tissue	2.4	98
r0862	adult_gene:skeletal muscle tissue	adult	gene	skeletal muscle tissue	MA:0002439	musculoskeletal system	MA:0002418	->	adult_gene:lung	adult	gene	lung	MA:0000415	respiratory system	MA:0000327	483	48	22	0.0455487	0.458333	0.0398551	24	46	0.0417529	0.916667	0.478261	0.117978	0.507239	0.928201	0.294787	9.625	22/483=0.0455486542443064	1.36249e-10	1.02904e-08	adult_gene:lung	2	100
r0863	adult_gene:skeletal muscle tissue	adult	gene	skeletal muscle tissue	MA:0002439	musculoskeletal system	MA:0002418	->	adult_gene:lymph node	adult	gene	lymph node	MA:0000139	immune system	MA:0002711	332	12	4	0.0120482	0.333333	0.125	8	8	0.0060241	0.5	0.5	1	0.89945	0	0.0460228	20.75	4/332=0.0120481927710843	0.000335599	0.00327311	adult_gene:lymph node	2.6	78
r0864	adult_gene:skeletal muscle tissue	adult	gene	skeletal muscle tissue	MA:0002439	musculoskeletal system	MA:0002418	->	adult_gene:midbrain	adult	gene	midbrain	MA:0000207	nervous system	MA:0000016	296	39	17	0.0574324	0.435897	0.0483642	19	37	0.0513869	0.894737	0.459459	0.182984	0.620519	0.737588	0.207245	7.15789	17/296=0.0574324324324324	6.30772e-07	1.00595e-05	adult_gene:midbrain	2.8	80
r0865	adult_gene:skeletal muscle tissue	adult	gene	skeletal muscle tissue	MA:0002439	musculoskeletal system	MA:0002418	->	adult_gene:olfactory lobe	adult	gene	olfactory lobe	MA:0002413	nervous system	MA:0000016	495	75	20	0.040404	0.266667	0.0222965	26	69	0.03108	0.769231	0.289855	0.0165627	0.188726	1.78087	0.724169	5.51839	20/495=0.0404040404040404	6.40719e-07	1.45822e-05	adult_gene:skeletal muscle tissue	2.4	98
r0866	adult_gene:skeletal muscle tissue	adult	gene	skeletal muscle tissue	MA:0002439	musculoskeletal system	MA:0002418	->	adult_gene:oral epithelium	adult	gene	oral epithelium	MA:0000344	respiratory system|digestive system	MA:0002431|MA:0000327	211	20	6	0.028436	0.3	0.0727273	11	15	0.0155106	0.545455	0.4	0.734239	0.89945	0.134162	0.0460228	7.67273	6/211=0.028436018957346	0.00134274	0.00865588	adult_gene:oral epithelium	3	80
r0867	adult_gene:skeletal muscle tissue	adult	gene	skeletal muscle tissue	MA:0002439	musculoskeletal system	MA:0002418	->	adult_gene:ovary	adult	gene	ovary	MA:0000384	reproductive system	MA:0000326	463	52	16	0.0345572	0.307692	0.030303	24	44	0.0230382	0.666667	0.363636	0.192207	0.634773	0.716231	0.197381	7.01515	16/463=0.0345572354211663	5.25936e-07	1.21923e-05	adult_gene:skeletal muscle tissue	2.4	98
r0868	adult_gene:skeletal muscle tissue	adult	gene	skeletal muscle tissue	MA:0002439	musculoskeletal system	MA:0002418	->	adult_gene:oviduct	adult	gene	oviduct	MA:0000385	reproductive system	MA:0000326	441	69	17	0.0385488	0.246377	0.0217949	26	60	0.025205	0.653846	0.283333	0.0570165	0.35267	1.244	0.452632	4.80577	17/441=0.0385487528344671	1.45375e-05	0.000224037	adult_gene:oviduct	2.5	108
r0869	adult_gene:skeletal muscle tissue	adult	gene	skeletal muscle tissue	MA:0002439	musculoskeletal system	MA:0002418	->	adult_gene:pancreas	adult	gene	pancreas	MA:0000120	trunk	MA:0000004	484	54	15	0.0309917	0.277778	0.0297619	21	48	0.022137	0.714286	0.3125	0.0727631	0.403152	1.13809	0.394531	7.20238	15/484=0.0309917355371901	8.50866e-07	1.8834e-05	adult_gene:pancreas	2.4	98
r0870	adult_gene:skeletal muscle tissue	adult	gene	skeletal muscle tissue	MA:0002439	musculoskeletal system	MA:0002418	->	adult_gene:peripheral nervous system	adult	gene	peripheral nervous system	MA:0000218	nervous system	MA:0000016	462	48	9	0.0194805	0.1875	0.0355731	11	46	0.0159386	0.818182	0.195652	0.0154265	0.182723	1.81173	0.738206	8.21739	9/462=0.0194805194805195	5.19464e-05	0.000758403	adult_gene:skeletal muscle tissue	2.4	98
r0871	adult_gene:skeletal muscle tissue	adult	gene	skeletal muscle tissue	MA:0002439	musculoskeletal system	MA:0002418	->	adult_gene:pituitary gland	adult	gene	pituitary gland	MA:0000176	nervous system	MA:0000016	479	58	14	0.0292276	0.241379	0.0234114	26	46	0.0157379	0.538462	0.304348	0.256953	0.694113	0.590147	0.15857	5.60702	14/479=0.0292275574112735	1.43071e-05	0.000242557	adult_gene:pituitary gland	2.4	114
r0872	adult_gene:skeletal muscle tissue	adult	gene	skeletal muscle tissue	MA:0002439	musculoskeletal system	MA:0002418	->	adult_gene:skin	adult	gene	skin	MA:0000151	integumental system	MA:0000014	482	62	19	0.0394191	0.306452	0.0265734	26	55	0.0288063	0.730769	0.345455	0.0703752	0.395458	1.15258	0.4029	6.4042	19/482=0.0394190871369295	1.89631e-07	4.79272e-06	adult_gene:skeletal muscle tissue	2.4	98
r0873	adult_gene:skeletal muscle tissue	adult	gene	skeletal muscle tissue	MA:0002439	musculoskeletal system	MA:0002418	->	adult_gene:spinal cord	adult	gene	spinal cord	MA:0000216	nervous system	MA:0000016	493	77	20	0.040568	0.25974	0.0235018	23	74	0.0352765	0.869565	0.27027	0.00423825	0.117095	2.37281	0.931463	5.79318	20/493=0.0405679513184584	4.36133e-07	1.01966e-05	adult_gene:skeletal muscle tissue	2.4	98
r0874	adult_gene:skeletal muscle tissue	adult	gene	skeletal muscle tissue	MA:0002439	musculoskeletal system	MA:0002418	->	adult_gene:spleen	adult	gene	spleen	MA:0000141	immune system	MA:0002711	377	28	12	0.0318302	0.428571	0.0625	16	24	0.0238727	0.75	0.5	0.449835	0.840682	0.346947	0.0753683	11.7812	12/377=0.0318302387267905	2.2597e-07	3.60744e-06	adult_gene:spleen	3	80
r0875	adult_gene:skeletal muscle tissue	adult	gene	skeletal muscle tissue	MA:0002439	musculoskeletal system	MA:0002418	->	adult_gene:striatum	adult	gene	striatum	MA:0000891	nervous system	MA:0000016	404	58	11	0.0272277	0.189655	0.0344828	11	58	0.0272277	1	0.189655	0.0030248	0.111056	2.5193	0.954456	6.96552	11/404=0.0272277227722772	4.51209e-05	0.000669435	adult_gene:skeletal muscle tissue	2.4	98
r0876	adult_gene:skeletal muscle tissue	adult	gene	skeletal muscle tissue	MA:0002439	musculoskeletal system	MA:0002418	->	adult_gene:testis	adult	gene	testis	MA:0000411	reproductive system	MA:0000326	474	130	21	0.0443038	0.161538	0.0137795	24	127	0.0387658	0.875	0.165354	1.62347e-05	0.00448534	4.78956	2.3482	3.26575	21/474=0.0443037974683544	0.000308214	0.00357855	adult_gene:skeletal muscle tissue	2.4	98
r0877	adult_gene:skeletal muscle tissue	adult	gene	skeletal muscle tissue	MA:0002439	musculoskeletal system	MA:0002418	->	adult_gene:thalamus	adult	gene	thalamus	MA:0000179	nervous system	MA:0000016	253	7	2	0.00790514	0.285714	0.2	4	5	0.00395257	0.5	0.4	1	0.89945	0	0.0460228	25.3	2/253=0.00790513833992095	0.00861978	0.0459039	adult_gene:thalamus	2.7	62
r0878	adult_gene:skeletal muscle tissue	adult	gene	skeletal muscle tissue	MA:0002439	musculoskeletal system	MA:0002418	->	adult_gene:thymus	adult	gene	thymus	MA:0000142	immune system	MA:0002711	478	32	14	0.0292887	0.4375	0.0538462	20	26	0.0205021	0.7	0.538462	0.635879	0.89945	0.196626	0.0460228	12.8692	14/478=0.0292887029288703	7.49145e-09	2.68435e-07	adult_gene:skeletal muscle tissue	2.4	98
r0879	adult_gene:skeletal muscle tissue	adult	gene	skeletal muscle tissue	MA:0002439	musculoskeletal system	MA:0002418	->	adult_gene:thyroid gland	adult	gene	thyroid gland	MA:0000129	endocrine system	MA:0000012	467	47	9	0.0192719	0.191489	0.0240642	22	34	0.00788398	0.409091	0.264706	0.583712	0.89945	0.233801	0.0460228	5.61898	9/467=0.019271948608137	0.000338215	0.00386798	adult_gene:skeletal muscle tissue	2.4	98
r0880	adult_gene:skeletal muscle tissue	adult	gene	skeletal muscle tissue	MA:0002439	musculoskeletal system	MA:0002418	->	adult_gene:trachea	adult	gene	trachea	MA:0000441	respiratory system	MA:0000327	496	62	19	0.0383065	0.306452	0.0271429	25	56	0.0291129	0.76	0.339286	0.0659846	0.383588	1.18056	0.416135	6.73143	19/496=0.0383064516129032	1.04507e-07	2.90329e-06	adult_gene:skeletal muscle tissue	2.4	98
r0881	adult_gene:skeletal muscle tissue	adult	gene	skeletal muscle tissue	MA:0002439	musculoskeletal system	MA:0002418	->	adult_gene:urinary bladder	adult	gene	urinary bladder	MA:0000380	urinary system	MA:0000325	291	26	11	0.0378007	0.423077	0.0647059	17	20	0.0244593	0.647059	0.55	0.793411	0.89945	0.100502	0.0460228	9.41471	11/291=0.0378006872852234	4.64188e-06	6.26043e-05	adult_gene:urinary bladder	2.8	64
r0882	adult_gene:skeletal muscle tissue	adult	gene	skeletal muscle tissue	MA:0002439	musculoskeletal system	MA:0002418	->	adult_gene:uterus	adult	gene	uterus	MA:0000389	reproductive system	MA:0000326	462	44	9	0.0194805	0.204545	0.026087	23	30	0.00762281	0.391304	0.3	0.784806	0.89945	0.105238	0.0460228	6.02609	9/462=0.0194805194805195	0.000221237	0.0027304	adult_gene:skeletal muscle tissue	2.4	98
r0883	adult_gene:skeletal muscle tissue	adult	gene	skeletal muscle tissue	MA:0002439	musculoskeletal system	MA:0002418	->	adult_trait:abnormal cornea morphology	adult	trait	abnormal cornea morphology	MP:0001312	vision/eye phenotype	MP:0005391	413	39	5	0.0121065	0.128205	0.0210526	19	25	0.00318593	0.263158	0.2	0.736345	0.89945	0.132919	0.0460228	4.34737	5/413=0.0121065375302663	0.0144985	0.0929773	adult_trait:abnormal cornea morphology	2.2	84
r0884	adult_gene:skin	adult	gene	skin	MA:0000151	integumental system	MA:0000014	->	adult_gene:adrenal gland	adult	gene	adrenal gland	MA:0000116	endocrine system	MA:0000012	499	76	37	0.0741483	0.486842	0.0232704	53	60	0.0517639	0.698113	0.616667	0.764955	0.89945	0.116364	0.0460228	5.80597	37/499=0.0741482965931864	2.86246e-11	2.49183e-09	adult_gene:adrenal gland	2	102
r0885	adult_gene:skin	adult	gene	skin	MA:0000151	integumental system	MA:0000014	->	adult_gene:brain	adult	gene	brain	MA:0000168	nervous system	MA:0000016	516	99	35	0.0678295	0.353535	0.0157658	60	74	0.0395672	0.583333	0.472973	0.554623	0.89945	0.256002	0.0460228	4.06757	35/516=0.0678294573643411	6.34264e-08	2.51578e-06	adult_gene:brain	2.1	102
r0886	adult_gene:skin	adult	gene	skin	MA:0000151	integumental system	MA:0000014	->	adult_gene:brainstem	adult	gene	brainstem	MA:0000169	nervous system	MA:0000016	467	60	29	0.0620985	0.483333	0.0301455	37	52	0.0486718	0.783784	0.557692	0.396468	0.802409	0.401792	0.0956041	7.03898	29/467=0.0620985010706638	9.88856e-11	6.27307e-09	adult_gene:brainstem	2.2	100
r0887	adult_gene:skin	adult	gene	skin	MA:0000151	integumental system	MA:0000014	->	adult_gene:cartilage tissue	adult	gene	cartilage tissue	MA:0000104	set of connective tissues	MA:0002887	451	49	28	0.0620843	0.571429	0.0380952	35	42	0.0496674	0.8	0.666667	0.725215	0.89945	0.139533	0.0460228	8.59048	28/451=0.0620842572062084	8.21474e-12	7.37255e-10	adult_gene:cartilage tissue	2.1	102
r0888	adult_gene:skin	adult	gene	skin	MA:0000151	integumental system	MA:0000014	->	adult_gene:cerebellum	adult	gene	cerebellum	MA:0000198	nervous system	MA:0000016	531	94	41	0.0772128	0.43617	0.0180776	63	72	0.0502496	0.650794	0.569444	0.675371	0.89945	0.170458	0.0460228	4.7996	41/531=0.0772128060263653	1.74345e-10	1.28105e-08	adult_gene:skin	2	96
r0889	adult_gene:skin	adult	gene	skin	MA:0000151	integumental system	MA:0000014	->	adult_gene:cerebral cortex	adult	gene	cerebral cortex	MA:0000185	nervous system	MA:0000016	469	61	28	0.0597015	0.459016	0.0288958	38	51	0.0439906	0.736842	0.54902	0.398347	0.802409	0.399738	0.0956041	6.77606	28/469=0.0597014925373134	3.1903e-10	2.20936e-08	adult_gene:cerebral cortex	2	102
r0890	adult_gene:skin	adult	gene	skin	MA:0000151	integumental system	MA:0000014	->	adult_gene:heart	adult	gene	heart	MA:0000072	cardiovascular system	MA:0000010	376	41	23	0.0611702	0.560976	0.0471795	25	39	0.0562766	0.92	0.589744	0.330056	0.758225	0.481413	0.120202	8.86974	23/376=0.0611702127659574	4.19927e-10	2.67261e-08	adult_gene:heart	2.1	98
r0891	adult_gene:skin	adult	gene	skin	MA:0000151	integumental system	MA:0000014	->	adult_gene:hippocampus	adult	gene	hippocampus	MA:0000191	nervous system	MA:0000016	468	63	27	0.0576923	0.428571	0.0273279	38	52	0.0409919	0.710526	0.519231	0.391055	0.798932	0.407762	0.0974902	6.39474	27/468=0.0576923076923077	1.42425e-09	6.59582e-08	adult_gene:hippocampus	2.3	102
r0892	adult_gene:skin	adult	gene	skin	MA:0000151	integumental system	MA:0000014	->	adult_gene:hypothalamus	adult	gene	hypothalamus	MA:0000173	nervous system	MA:0000016	469	61	27	0.0575693	0.442623	0.0284211	38	50	0.0409045	0.710526	0.54	0.48905	0.872932	0.310647	0.0590198	6.66474	27/469=0.0575692963752665	7.40298e-10	4.71961e-08	adult_gene:hypothalamus	2	102
r0893	adult_gene:skin	adult	gene	skin	MA:0000151	integumental system	MA:0000014	->	adult_gene:kidney	adult	gene	kidney	MA:0000368	urinary system	MA:0000325	525	85	33	0.0628571	0.388235	0.0189601	59	59	0.0351574	0.559322	0.559322	1	0.89945	0	0.0460228	4.97702	33/525=0.0628571428571429	2.66057e-09	1.40802e-07	adult_gene:kidney	2.1	108
r0894	adult_gene:skin	adult	gene	skin	MA:0000151	integumental system	MA:0000014	->	adult_gene:lower urinary tract	adult	gene	lower urinary tract	MA:0002636	urinary system	MA:0000325	225	50	30	0.133333	0.6	0.0377121	37	43	0.108108	0.810811	0.697674	0.733265	0.89945	0.134739	0.0460228	4.24261	30/225=0.133333333333333	1.7753e-06	4.95337e-05	adult_gene:lower urinary tract	2.1	92
r0895	adult_gene:skin	adult	gene	skin	MA:0000151	integumental system	MA:0000014	->	adult_gene:midbrain	adult	gene	midbrain	MA:0000207	nervous system	MA:0000016	313	49	23	0.0734824	0.469388	0.0365079	30	42	0.0563365	0.766667	0.547619	0.448824	0.839267	0.347923	0.0760997	5.71349	23/313=0.073482428115016	2.00421e-07	3.50314e-06	adult_gene:midbrain	2.8	80
r0896	adult_gene:skin	adult	gene	skin	MA:0000151	integumental system	MA:0000014	->	adult_gene:olfactory lobe	adult	gene	olfactory lobe	MA:0002413	nervous system	MA:0000016	532	92	41	0.0770677	0.445652	0.0186279	62	71	0.0509641	0.66129	0.577465	0.674394	0.89945	0.171086	0.0460228	4.95502	41/532=0.0770676691729323	8.87403e-11	5.26349e-09	adult_gene:olfactory lobe	2.3	102
r0897	adult_gene:skin	adult	gene	skin	MA:0000151	integumental system	MA:0000014	->	adult_gene:peripheral nervous system	adult	gene	peripheral nervous system	MA:0000218	nervous system	MA:0000016	477	57	26	0.0545073	0.45614	0.0304094	38	45	0.0372945	0.684211	0.577778	0.723734	0.89945	0.140421	0.0460228	7.25263	26/477=0.0545073375262055	3.4569e-10	2.37125e-08	adult_gene:peripheral nervous system	2	102
r0898	adult_gene:skin	adult	gene	skin	MA:0000151	integumental system	MA:0000014	->	adult_gene:spinal cord	adult	gene	spinal cord	MA:0000216	nervous system	MA:0000016	510	94	42	0.0823529	0.446809	0.0185676	58	78	0.0596349	0.724138	0.538462	0.329928	0.758225	0.481581	0.120202	4.73475	42/510=0.0823529411764706	1.96291e-10	1.41826e-08	adult_gene:skin	2	96
r0899	adult_gene:skin	adult	gene	skin	MA:0000151	integumental system	MA:0000014	->	adult_gene:striatum	adult	gene	striatum	MA:0000891	nervous system	MA:0000016	418	66	28	0.0669856	0.424242	0.0263158	38	56	0.0493578	0.736842	0.5	0.308099	0.739656	0.511309	0.13097	5.5	28/418=0.0669856459330144	1.25118e-08	6.29246e-07	adult_gene:skin	2	96
r0900	adult_gene:skin	adult	gene	skin	MA:0000151	integumental system	MA:0000014	->	adult_gene:testis	adult	gene	testis	MA:0000411	reproductive system	MA:0000326	505	135	52	0.10297	0.385185	0.0140351	57	130	0.0939378	0.912281	0.4	0.00151042	0.0786858	2.8209	1.1041	3.54386	52/505=0.102970297029703	1.10303e-08	5.65228e-07	adult_gene:skin	2	96
r0901	adult_gene:skin	adult	gene	skin	MA:0000151	integumental system	MA:0000014	->	adult_gene:trachea	adult	gene	trachea	MA:0000441	respiratory system	MA:0000327	522	78	40	0.0766284	0.512821	0.0229885	58	60	0.0528471	0.689655	0.666667	1	0.89945	0	0.0460228	6	40/522=0.0766283524904215	2.63989e-12	2.98033e-10	adult_gene:skin	2	96
r0902	adult_gene:small intestine	adult	gene	small intestine	MA:0000337	digestive system	MA:0002431	->	adult_gene:adrenal gland	adult	gene	adrenal gland	MA:0000116	endocrine system	MA:0000012	523	69	12	0.0229446	0.173913	0.0220588	17	64	0.0161962	0.705882	0.1875	0.00870609	0.148759	2.06018	0.827516	5.76838	12/523=0.0229445506692161	4.94056e-05	0.000725942	adult_gene:small intestine	2.4	116
r0903	adult_gene:small intestine	adult	gene	small intestine	MA:0000337	digestive system	MA:0002431	->	adult_gene:aorta	adult	gene	aorta	MA:0000062	cardiovascular system	MA:0000010	680	58	11	0.0161765	0.189655	0.0239651	18	51	0.00988562	0.611111	0.215686	0.0637332	0.376648	1.19563	0.424065	8.14815	11/680=0.0161764705882353	4.80665e-06	9.13645e-05	adult_gene:small intestine	2.4	116
r0904	adult_gene:small intestine	adult	gene	small intestine	MA:0000337	digestive system	MA:0002431	->	adult_gene:bone	adult	gene	bone	MA:0001459	musculoskeletal system	MA:0002418	225	34	8	0.0355556	0.235294	0.0376471	17	25	0.016732	0.470588	0.32	0.563136	0.89945	0.249387	0.0460228	4.23529	8/225=0.0355555555555556	0.00456208	0.0342874	adult_gene:small intestine	2.4	116
r0905	adult_gene:small intestine	adult	gene	small intestine	MA:0000337	digestive system	MA:0002431	->	adult_gene:brain	adult	gene	brain	MA:0000168	nervous system	MA:0000016	590	72	18	0.0305085	0.25	0.0277778	18	72	0.0305085	1	0.25	0.00184793	0.0853351	2.73332	1.06887	8.19444	18/590=0.0305084745762712	2.60106e-08	8.45884e-07	adult_gene:small intestine	2.4	116
r0906	adult_gene:small intestine	adult	gene	small intestine	MA:0000337	digestive system	MA:0002431	->	adult_gene:brainstem	adult	gene	brainstem	MA:0000169	nervous system	MA:0000016	498	54	16	0.0321285	0.296296	0.0355161	17	53	0.0302386	0.941176	0.301887	0.0128693	0.170478	1.89045	0.768331	8.84351	16/498=0.0321285140562249	6.4669e-08	1.89233e-06	adult_gene:small intestine	2.4	116
r0907	adult_gene:small intestine	adult	gene	small intestine	MA:0000337	digestive system	MA:0002431	->	adult_gene:brown adipose tissue	adult	gene	brown adipose tissue	MA:0000057	set of connective tissues	MA:0002887	649	34	4	0.00616333	0.117647	0.022409	17	21	0.00145019	0.235294	0.190476	1	0.89945	0	0.0460228	7.27171	4/649=0.0061633281972265	0.0052756	0.0382063	adult_gene:small intestine	2.4	116
r0908	adult_gene:small intestine	adult	gene	small intestine	MA:0000337	digestive system	MA:0002431	->	adult_gene:cartilage tissue	adult	gene	cartilage tissue	MA:0000104	set of connective tissues	MA:0002887	485	45	12	0.0247423	0.266667	0.0380952	15	42	0.0197938	0.8	0.285714	0.0691284	0.391837	1.16034	0.406895	9.2381	12/485=0.0247422680412371	1.25303e-06	2.69956e-05	adult_gene:small intestine	2.4	116
r0909	adult_gene:small intestine	adult	gene	small intestine	MA:0000337	digestive system	MA:0002431	->	adult_gene:cerebellum	adult	gene	cerebellum	MA:0000198	nervous system	MA:0000016	675	91	17	0.0251852	0.186813	0.0209877	18	90	0.023786	0.944444	0.188889	0.000199918	0.0240919	3.69915	1.61813	7.08333	17/675=0.0251851851851852	2.45799e-07	6.04532e-06	adult_gene:small intestine	2.4	116
r0910	adult_gene:small intestine	adult	gene	small intestine	MA:0000337	digestive system	MA:0002431	->	adult_gene:cerebral cortex	adult	gene	cerebral cortex	MA:0000185	nervous system	MA:0000016	499	53	16	0.0320641	0.301887	0.0348584	18	51	0.0285014	0.888889	0.313725	0.0239977	0.227339	1.61983	0.643325	8.69717	16/499=0.032064128256513	6.97537e-08	2.01529e-06	adult_gene:small intestine	2.4	116
r0911	adult_gene:small intestine	adult	gene	small intestine	MA:0000337	digestive system	MA:0002431	->	adult_gene:esophagus	adult	gene	esophagus	MA:0000352	digestive system	MA:0002431	485	48	12	0.0247423	0.25	0.031746	18	42	0.0164948	0.666667	0.285714	0.129412	0.534307	0.888026	0.272209	7.69841	12/485=0.0247422680412371	4.6892e-06	8.92557e-05	adult_gene:small intestine	2.4	116
r0912	adult_gene:small intestine	adult	gene	small intestine	MA:0000337	digestive system	MA:0002431	->	adult_gene:gall bladder	adult	gene	gall bladder	MA:0000356	digestive system	MA:0002431	204	28	9	0.0441176	0.321429	0.0559006	14	23	0.0283613	0.642857	0.391304	0.56092	0.89945	0.251099	0.0460228	5.70186	9/204=0.0441176470588235	0.000700622	0.00726769	adult_gene:small intestine	2.4	116
r0913	adult_gene:small intestine	adult	gene	small intestine	MA:0000337	digestive system	MA:0002431	->	adult_gene:heart	adult	gene	heart	MA:0000072	cardiovascular system	MA:0000010	378	38	11	0.0291005	0.289474	0.0526316	11	38	0.0291005	1	0.289474	0.0277271	0.243835	1.5571	0.612905	9.94737	11/378=0.0291005291005291	3.1847e-06	6.25264e-05	adult_gene:small intestine	2.4	116
r0914	adult_gene:small intestine	adult	gene	small intestine	MA:0000337	digestive system	MA:0002431	->	adult_gene:hippocampus	adult	gene	hippocampus	MA:0000191	nervous system	MA:0000016	498	54	17	0.0341365	0.314815	0.0356394	18	53	0.0322401	0.944444	0.320755	0.0156154	0.183585	1.80645	0.736164	8.87421	17/498=0.034136546184739	2.65001e-08	8.59766e-07	adult_gene:small intestine	2.4	116
r0915	adult_gene:small intestine	adult	gene	small intestine	MA:0000337	digestive system	MA:0002431	->	adult_gene:hypothalamus	adult	gene	hypothalamus	MA:0000173	nervous system	MA:0000016	499	52	16	0.0320641	0.307692	0.0355556	18	50	0.0285014	0.888889	0.32	0.0251619	0.23302	1.59926	0.632607	8.87111	16/499=0.032064128256513	5.62489e-08	1.6818e-06	adult_gene:small intestine	2.4	116
r0916	adult_gene:small intestine	adult	gene	small intestine	MA:0000337	digestive system	MA:0002431	->	adult_gene:kidney	adult	gene	kidney	MA:0000368	urinary system	MA:0000325	639	60	14	0.0219092	0.233333	0.0316384	15	59	0.0204486	0.933333	0.237288	0.00592771	0.138398	2.22711	0.858869	10.1085	14/639=0.0219092331768388	7.31161e-08	2.10362e-06	adult_gene:small intestine	2.4	116
r0917	adult_gene:small intestine	adult	gene	small intestine	MA:0000337	digestive system	MA:0002431	->	adult_gene:large intestine	adult	gene	large intestine	MA:0000333	digestive system	MA:0002431	496	31	12	0.0241935	0.387097	0.0571429	15	28	0.0193548	0.8	0.428571	0.30035	0.731743	0.522372	0.135642	14.1714	12/496=0.0241935483870968	3.18296e-08	1.01116e-06	adult_gene:small intestine	2.4	116
r0918	adult_gene:small intestine	adult	gene	small intestine	MA:0000337	digestive system	MA:0002431	->	adult_gene:liver	adult	gene	liver	MA:0000358	digestive system	MA:0002431	499	36	7	0.0140281	0.194444	0.0344828	14	29	0.00701403	0.5	0.241379	0.339921	0.762492	0.468623	0.117765	8.60345	7/499=0.0140280561122244	0.000172208	0.00202066	adult_gene:liver	2.5	88
r0919	adult_gene:small intestine	adult	gene	small intestine	MA:0000337	digestive system	MA:0002431	->	adult_gene:lower urinary tract	adult	gene	lower urinary tract	MA:0002636	urinary system	MA:0000325	255	47	13	0.0509804	0.276596	0.0369318	16	44	0.0414216	0.8125	0.295455	0.0477055	0.323438	1.32143	0.490208	4.70881	13/255=0.0509803921568627	0.00026993	0.0032101	adult_gene:small intestine	2.4	116
r0920	adult_gene:small intestine	adult	gene	small intestine	MA:0000337	digestive system	MA:0002431	->	adult_gene:lung	adult	gene	lung	MA:0000415	respiratory system	MA:0000327	534	64	8	0.0149813	0.125	0.0164609	18	54	0.00665834	0.444444	0.148148	0.0683407	0.390646	1.16532	0.408216	4.39506	8/534=0.0149812734082397	0.00248982	0.0211839	adult_gene:small intestine	2.4	116
r0921	adult_gene:small intestine	adult	gene	small intestine	MA:0000337	digestive system	MA:0002431	->	adult_gene:midbrain	adult	gene	midbrain	MA:0000207	nervous system	MA:0000016	429	76	5	0.011655	0.0657895	0.0222222	6	75	0.00971251	0.833333	0.0666667	0.00184612	0.0853351	2.73374	1.06887	4.76667	5/429=0.0116550116550117	0.0172119	0.0767856	adult_gene:midbrain	2.8	80
r0922	adult_gene:small intestine	adult	gene	small intestine	MA:0000337	digestive system	MA:0002431	->	adult_gene:olfactory lobe	adult	gene	olfactory lobe	MA:0002413	nervous system	MA:0000016	675	98	16	0.0237037	0.163265	0.0185185	18	96	0.02107	0.888889	0.166667	0.000203468	0.0240919	3.6915	1.61813	6.25	16/675=0.0237037037037037	1.81105e-06	3.76011e-05	adult_gene:small intestine	2.4	116
r0923	adult_gene:small intestine	adult	gene	small intestine	MA:0000337	digestive system	MA:0002431	->	adult_gene:ovary	adult	gene	ovary	MA:0000384	reproductive system	MA:0000326	521	54	9	0.0172745	0.166667	0.0262391	14	49	0.011105	0.642857	0.183673	0.0358122	0.282993	1.44597	0.548225	6.83528	9/521=0.017274472168906	0.0001227	0.00162696	adult_gene:small intestine	2.4	116
r0924	adult_gene:small intestine	adult	gene	small intestine	MA:0000337	digestive system	MA:0002431	->	adult_gene:oviduct	adult	gene	oviduct	MA:0000385	reproductive system	MA:0000326	621	74	11	0.0177134	0.148649	0.0190311	17	68	0.0114616	0.647059	0.161765	0.00687746	0.140945	2.16257	0.85095	5.90917	11/621=0.0177133655394525	6.70185e-05	0.00086343	adult_gene:oviduct	2.5	108
r0925	adult_gene:small intestine	adult	gene	small intestine	MA:0000337	digestive system	MA:0002431	->	adult_gene:pancreas	adult	gene	pancreas	MA:0000120	trunk	MA:0000004	528	56	9	0.0170455	0.160714	0.0220588	17	48	0.00902406	0.529412	0.1875	0.0830938	0.433155	1.08043	0.363356	5.82353	9/528=0.0170454545454545	0.000286293	0.00337237	adult_gene:pancreas	2.4	98
r0926	adult_gene:small intestine	adult	gene	small intestine	MA:0000337	digestive system	MA:0002431	->	adult_gene:parathyroid gland	adult	gene	parathyroid gland	MA:0000128	endocrine system	MA:0000012	387	47	9	0.0232558	0.191489	0.0271493	17	39	0.0123119	0.529412	0.230769	0.160247	0.593364	0.79521	0.226679	5.25339	9/387=0.0232558139534884	0.000634834	0.00623879	adult_gene:parathyroid gland	2.5	84
r0927	adult_gene:small intestine	adult	gene	small intestine	MA:0000337	digestive system	MA:0002431	->	adult_gene:penis	adult	gene	penis	MA:0000408	reproductive system	MA:0000326	193	16	4	0.0207254	0.25	0.0952381	6	14	0.0138169	0.666667	0.285714	0.400426	0.804978	0.397478	0.0942161	9.19048	4/193=0.0207253886010363	0.00516526	0.0324312	adult_gene:penis	2.6	40
r0928	adult_gene:small intestine	adult	gene	small intestine	MA:0000337	digestive system	MA:0002431	->	adult_gene:peripheral nervous system	adult	gene	peripheral nervous system	MA:0000218	nervous system	MA:0000016	506	51	11	0.0217391	0.215686	0.0277778	18	44	0.013285	0.611111	0.25	0.116114	0.506844	0.935115	0.295126	7.02778	11/506=0.0217391304347826	1.94549e-05	0.000317849	adult_gene:small intestine	2.4	116
r0929	adult_gene:small intestine	adult	gene	small intestine	MA:0000337	digestive system	MA:0002431	->	adult_gene:pituitary gland	adult	gene	pituitary gland	MA:0000176	nervous system	MA:0000016	649	56	14	0.0215716	0.25	0.0310766	17	53	0.0177649	0.823529	0.264151	0.0173137	0.189155	1.76161	0.723183	10.0844	14/649=0.0215716486902928	5.84677e-08	1.7293e-06	adult_gene:pituitary gland	2.4	114
r0930	adult_gene:small intestine	adult	gene	small intestine	MA:0000337	digestive system	MA:0002431	->	adult_gene:prostate gland	adult	gene	prostate gland	MA:0000404	exocrine system|reproductive system	MA:0002411|MA:0000326	367	45	12	0.0326975	0.266667	0.0398671	14	43	0.0280265	0.857143	0.27907	0.0367931	0.2845	1.43423	0.545918	7.31561	12/367=0.0326975476839237	1.24745e-05	0.000213996	adult_gene:small intestine	2.4	116
r0931	adult_gene:small intestine	adult	gene	small intestine	MA:0000337	digestive system	MA:0002431	->	adult_gene:skeletal muscle tissue	adult	gene	skeletal muscle tissue	MA:0002439	musculoskeletal system	MA:0002418	500	38	6	0.012	0.157895	0.025641	18	26	0.004	0.333333	0.230769	0.743792	0.89945	0.128549	0.0460228	6.41026	6/500=0.012	0.00152913	0.0140876	adult_gene:skeletal muscle tissue	2.4	98
r0932	adult_gene:small intestine	adult	gene	small intestine	MA:0000337	digestive system	MA:0002431	->	adult_gene:skin	adult	gene	skin	MA:0000151	integumental system	MA:0000014	525	67	12	0.0228571	0.179104	0.0218579	18	61	0.0152381	0.666667	0.196721	0.0191788	0.199325	1.71718	0.700437	5.7377	12/525=0.0228571428571429	4.81668e-05	0.00071002	adult_gene:small intestine	2.4	116
r0933	adult_gene:small intestine	adult	gene	small intestine	MA:0000337	digestive system	MA:0002431	->	adult_gene:spinal cord	adult	gene	spinal cord	MA:0000216	nervous system	MA:0000016	558	94	17	0.0304659	0.180851	0.0203106	18	93	0.0287734	0.944444	0.182796	0.000155733	0.023635	3.80762	1.62644	5.66667	17/558=0.0304659498207885	3.58525e-06	6.98907e-05	adult_gene:small intestine	2.4	116
r0934	adult_gene:small intestine	adult	gene	small intestine	MA:0000337	digestive system	MA:0002431	->	adult_gene:stomach	adult	gene	stomach	MA:0000353	digestive system	MA:0002431	661	30	10	0.0151286	0.333333	0.0533333	15	25	0.0100857	0.666667	0.4	0.412054	0.814131	0.385046	0.0893057	17.6267	10/661=0.0151285930408472	4.27181e-08	1.3086e-06	adult_gene:small intestine	2.4	116
r0935	adult_gene:small intestine	adult	gene	small intestine	MA:0000337	digestive system	MA:0002431	->	adult_gene:striatum	adult	gene	striatum	MA:0000891	nervous system	MA:0000016	448	58	17	0.0379464	0.293103	0.0331384	18	57	0.0358383	0.944444	0.298246	0.013942	0.174426	1.85567	0.758388	7.423	17/448=0.0379464285714286	2.33525e-07	5.7846e-06	adult_gene:small intestine	2.4	116
r0936	adult_gene:small intestine	adult	gene	small intestine	MA:0000337	digestive system	MA:0002431	->	adult_gene:testis	adult	gene	testis	MA:0000411	reproductive system	MA:0000326	607	176	15	0.0247117	0.0852273	0.0113636	15	176	0.0247117	1	0.0852273	1.16824e-07	0.000130732	6.93247	3.88362	3.44886	15/607=0.0247116968698517	0.00141538	0.013268	adult_gene:small intestine	2.4	116
r0937	adult_gene:small intestine	adult	gene	small intestine	MA:0000337	digestive system	MA:0002431	->	adult_gene:thymus	adult	gene	thymus	MA:0000142	immune system	MA:0002711	510	44	5	0.00980392	0.113636	0.0196078	15	34	0.00326797	0.333333	0.147059	0.283266	0.716916	0.547805	0.144532	5	5/510=0.00980392156862745	0.00876237	0.0565697	adult_gene:small intestine	2.4	116
r0938	adult_gene:small intestine	adult	gene	small intestine	MA:0000337	digestive system	MA:0002431	->	adult_gene:thyroid gland	adult	gene	thyroid gland	MA:0000129	endocrine system	MA:0000012	581	44	8	0.0137694	0.181818	0.0300752	14	38	0.00786821	0.571429	0.210526	0.125793	0.524593	0.900343	0.280178	8.73684	8/581=0.0137693631669535	5.7035e-05	0.000827413	adult_gene:small intestine	2.4	116
r0939	adult_gene:small intestine	adult	gene	small intestine	MA:0000337	digestive system	MA:0002431	->	adult_gene:tongue	adult	gene	tongue	MA:0000347	respiratory system|digestive system|sensory organ system	MA:0002431|MA:0000327|MA:0002442	194	8	6	0.0309278	0.75	0.25	6	8	0.0309278	1	0.75	1	0.89945	0	0.0460228	24.25	6/194=0.0309278350515464	1.82243e-05	0.00022965	adult_gene:tongue	2.7	40
r0940	adult_gene:small intestine	adult	gene	small intestine	MA:0000337	digestive system	MA:0002431	->	adult_gene:trachea	adult	gene	trachea	MA:0000441	respiratory system	MA:0000327	574	69	12	0.0209059	0.173913	0.0220588	17	64	0.0147571	0.705882	0.1875	0.00870609	0.148759	2.06018	0.827516	6.33088	12/574=0.0209059233449477	2.18001e-05	0.000351149	adult_gene:small intestine	2.4	116
r0941	adult_gene:small intestine	adult	gene	small intestine	MA:0000337	digestive system	MA:0002431	->	adult_gene:trigeminal V nerve	adult	gene	trigeminal V nerve	MA:0001100	nervous system	MA:0000016	294	51	12	0.0408163	0.235294	0.0296296	18	45	0.0272109	0.666667	0.266667	0.0786311	0.417818	1.10441	0.379013	4.35556	12/294=0.0408163265306122	0.000574183	0.00615398	adult_gene:small intestine	2.4	116
r0942	adult_gene:small intestine	adult	gene	small intestine	MA:0000337	digestive system	MA:0002431	->	adult_gene:uterus	adult	gene	uterus	MA:0000389	reproductive system	MA:0000326	538	35	9	0.0167286	0.257143	0.0428571	14	30	0.0107541	0.642857	0.3	0.247893	0.686268	0.605735	0.163506	11.5286	9/538=0.016728624535316	3.88777e-06	7.53598e-05	adult_gene:small intestine	2.4	116
r0943	adult_gene:small intestine	adult	gene	small intestine	MA:0000337	digestive system	MA:0002431	->	adult_gene:vagina	adult	gene	vagina	MA:0000394	reproductive system	MA:0000326	193	9	4	0.0207254	0.444444	0.2	5	8	0.0165803	0.8	0.5	0.673065	0.89945	0.171943	0.0460228	19.3	4/193=0.0207253886010363	0.000675895	0.00704849	adult_gene:small intestine	2.4	116
r0944	adult_gene:small intestine	adult	gene	small intestine	MA:0000337	digestive system	MA:0002431	->	adult_gene:vas deferens	adult	gene	vas deferens	MA:0000413	reproductive system	MA:0000326	227	36	6	0.0264317	0.166667	0.0489796	7	35	0.0226558	0.857143	0.171429	0.0266466	0.238122	1.57436	0.6232	5.55918	6/227=0.026431718061674	0.00592371	0.0417757	adult_gene:small intestine	2.4	116
r0945	adult_gene:small intestine	adult	gene	small intestine	MA:0000337	digestive system	MA:0002431	->	adult_gene:white adipose tissue	adult	gene	white adipose tissue	MA:0000058	set of connective tissues	MA:0002887	684	32	5	0.00730994	0.15625	0.0294118	17	20	0.00214998	0.294118	0.25	1	0.89945	0	0.0460228	10.0588	5/684=0.00730994152046784	0.000566243	0.00607581	adult_gene:small intestine	2.4	116
r0946	adult_gene:small intestine	adult	gene	small intestine	MA:0000337	digestive system	MA:0002431	->	adult_trait:abnormal behavior	adult	trait	abnormal behavior	MP:0004924	behavior/neurological phenotype	MP:0005386	627	50	6	0.00956938	0.12	0.0175439	18	38	0.00318979	0.333333	0.157895	0.320666	0.749681	0.493947	0.125123	5.5	6/627=0.00956937799043062	0.0027089	0.0305467	adult_trait:abnormal behavior	2	86
r0947	adult_gene:small intestine	adult	gene	small intestine	MA:0000337	digestive system	MA:0002431	->	adult_trait:abnormal digit morphology	adult	trait	abnormal digit morphology	MP:0002110	limbs/digits/tail phenotype	MP:0005371	599	45	5	0.00834725	0.111111	0.0173611	18	32	0.00231868	0.277778	0.15625	0.485115	0.870784	0.314155	0.0600896	5.19965	5/599=0.00834724540901502	0.00701969	0.0476677	adult_gene:small intestine	2.4	116
r0948	adult_gene:small intestine	adult	gene	small intestine	MA:0000337	digestive system	MA:0002431	->	adult_trait:abnormal head morphology	adult	trait	abnormal head morphology	MP:0000432	growth/size/body region phenotype	MP:0005378	580	37	4	0.00689655	0.108108	0.0193237	18	23	0.00153257	0.222222	0.173913	1	0.89945	0	0.0460228	5.60386	4/580=0.00689655172413793	0.0118649	0.0931148	adult_trait:abnormal head morphology	2	52
r0949	adult_gene:small intestine	adult	gene	small intestine	MA:0000337	digestive system	MA:0002431	->	adult_trait:abnormal locomotor activation	adult	trait	abnormal locomotor activation	MP:0003313	behavior/neurological phenotype	MP:0005386	611	35	5	0.00818331	0.142857	0.0252525	18	22	0.00227314	0.277778	0.227273	1	0.89945	0	0.0460228	7.71465	5/611=0.00818330605564648	0.00162608	0.0148377	adult_gene:small intestine	2.4	116
r0950	adult_gene:small intestine	adult	gene	small intestine	MA:0000337	digestive system	MA:0002431	->	adult_trait:abnormal mean corpuscular volume	adult	trait	abnormal mean corpuscular volume	MP:0000226	hematopoietic system phenotype	MP:0005397	342	19	3	0.00877193	0.157895	0.0535714	8	14	0.00328947	0.375	0.214286	0.652546	0.89945	0.185389	0.0460228	9.16071	3/342=0.0087719298245614	0.0108631	0.0816211	adult_trait:abnormal mean corpuscular volume	2.1	124
r0951	adult_gene:spinal cord	adult	gene	spinal cord	MA:0000216	nervous system	MA:0000016	->	adult_gene:heart	adult	gene	heart	MA:0000072	cardiovascular system	MA:0000010	382	42	35	0.091623	0.833333	0.0474255	36	41	0.089078	0.972222	0.853659	0.742462	0.89945	0.129326	0.0460228	9.05827	35/382=0.0916230366492147	7.50067e-14	1.1151e-11	adult_gene:heart	2.1	98
r0952	adult_gene:spinal cord	adult	gene	spinal cord	MA:0000216	nervous system	MA:0000016	->	adult_gene:midbrain	adult	gene	midbrain	MA:0000207	nervous system	MA:0000016	335	69	45	0.134328	0.652174	0.028125	50	64	0.120896	0.9	0.703125	0.399618	0.804422	0.398355	0.0945162	4.71094	45/335=0.134328358208955	6.37043e-10	1.96728e-08	adult_gene:midbrain	2.8	80
r0953	adult_gene:spinal cord	adult	gene	spinal cord	MA:0000216	nervous system	MA:0000016	->	adult_gene:striatum	adult	gene	striatum	MA:0000891	nervous system	MA:0000016	445	66	50	0.11236	0.757576	0.0297354	57	59	0.098561	0.877193	0.847458	1	0.89945	0	0.0460228	6.61612	50/445=0.112359550561798	5.88995e-15	1.27454e-12	adult_gene:spinal cord	2.1	96
r0954	adult_gene:spinal cord	adult	gene	spinal cord	MA:0000216	nervous system	MA:0000016	->	adult_gene:testis	adult	gene	testis	MA:0000411	reproductive system	MA:0000326	540	157	73	0.135185	0.464968	0.0118458	85	145	0.1161	0.858824	0.503448	0.0138427	0.173885	1.85878	0.759737	3.19838	73/540=0.135185185185185	6.82778e-10	4.1041e-08	adult_gene:spinal cord	2.1	96
r0955	adult_gene:spleen	adult	gene	spleen	MA:0000141	immune system	MA:0002711	->	adult_gene:blood vessel	adult	gene	blood vessel	MA:0000060	cardiovascular system	MA:0000010	347	5	3	0.00864553	0.6	0.375	4	4	0.00648415	0.75	0.75	1	0.89945	0	0.0460228	65.0625	3/347=0.00864553314121038	0.000156137	0.00135751	adult_gene:spleen	3	80
r0956	adult_gene:spleen	adult	gene	spleen	MA:0000141	immune system	MA:0002711	->	adult_gene:brainstem	adult	gene	brainstem	MA:0000169	nervous system	MA:0000016	338	6	3	0.00887574	0.5	0.3	4	5	0.0066568	0.75	0.6	1	0.89945	0	0.0460228	50.7	3/338=0.00887573964497041	0.000264859	0.0021369	adult_gene:spleen	3	80
r0957	adult_gene:spleen	adult	gene	spleen	MA:0000141	immune system	MA:0002711	->	adult_gene:cartilage tissue	adult	gene	cartilage tissue	MA:0000104	set of connective tissues	MA:0002887	332	6	4	0.0120482	0.666667	0.333333	4	6	0.0120482	1	0.666667	1	0.89945	0	0.0460228	55.3333	4/332=0.0120481927710843	2.36678e-05	0.000246875	adult_gene:spleen	3	80
r0958	adult_gene:spleen	adult	gene	spleen	MA:0000141	immune system	MA:0002711	->	adult_gene:cerebellum	adult	gene	cerebellum	MA:0000198	nervous system	MA:0000016	389	37	20	0.0514139	0.540541	0.0492611	28	29	0.0367242	0.714286	0.689655	1	0.89945	0	0.0460228	9.58128	20/389=0.051413881748072	1.18454e-09	3.13547e-08	adult_gene:spleen	3	80
r0959	adult_gene:spleen	adult	gene	spleen	MA:0000141	immune system	MA:0002711	->	adult_gene:cerebral cortex	adult	gene	cerebral cortex	MA:0000185	nervous system	MA:0000016	338	8	4	0.0118343	0.5	0.25	4	8	0.0118343	1	0.5	0.647916	0.89945	0.188481	0.0460228	42.25	4/338=0.0118343195266272	5.00207e-05	0.000485097	adult_gene:spleen	3	80
r0960	adult_gene:spleen	adult	gene	spleen	MA:0000141	immune system	MA:0002711	->	adult_gene:eye	adult	gene	eye	MA:0000261	sensory organ system	MA:0002442	372	23	10	0.0268817	0.434783	0.0735294	16	17	0.0168011	0.625	0.588235	1	0.89945	0	0.0460228	13.6765	10/372=0.0268817204301075	6.36422e-07	9.30837e-06	adult_gene:spleen	3	80
r0961	adult_gene:spleen	adult	gene	spleen	MA:0000141	immune system	MA:0002711	->	adult_gene:gall bladder	adult	gene	gall bladder	MA:0000356	digestive system	MA:0002431	98	5	3	0.0306122	0.6	0.375	4	4	0.0229592	0.75	0.75	1	0.89945	0	0.0460228	18.375	3/98=0.0306122448979592	0.00519699	0.0271595	adult_gene:spleen	3	80
r0962	adult_gene:spleen	adult	gene	spleen	MA:0000141	immune system	MA:0002711	->	adult_gene:heart	adult	gene	heart	MA:0000072	cardiovascular system	MA:0000010	339	4	3	0.00884956	0.75	0.5	3	4	0.00884956	1	0.75	1	0.89945	0	0.0460228	84.75	3/339=0.00884955752212389	9.70844e-05	0.000878677	adult_gene:spleen	3	80
r0963	adult_gene:spleen	adult	gene	spleen	MA:0000141	immune system	MA:0002711	->	adult_gene:hippocampus	adult	gene	hippocampus	MA:0000191	nervous system	MA:0000016	338	8	3	0.00887574	0.375	0.214286	4	7	0.0066568	0.75	0.428571	0.643665	0.89945	0.19134	0.0460228	36.2143	3/338=0.00887573964497041	0.000548405	0.00400261	adult_gene:spleen	3	80
r0964	adult_gene:spleen	adult	gene	spleen	MA:0000141	immune system	MA:0002711	->	adult_gene:hypothalamus	adult	gene	hypothalamus	MA:0000173	nervous system	MA:0000016	338	6	4	0.0118343	0.666667	0.333333	4	6	0.0118343	1	0.666667	1	0.89945	0	0.0460228	56.3333	4/338=0.0118343195266272	2.21101e-05	0.000233144	adult_gene:spleen	3	80
r0965	adult_gene:spleen	adult	gene	spleen	MA:0000141	immune system	MA:0002711	->	adult_gene:lower urinary tract	adult	gene	lower urinary tract	MA:0002636	urinary system	MA:0000325	101	6	4	0.039604	0.666667	0.333333	4	6	0.039604	1	0.666667	1	0.89945	0	0.0460228	16.8333	4/101=0.0396039603960396	0.00177899	0.0109389	adult_gene:spleen	3	80
r0966	adult_gene:spleen	adult	gene	spleen	MA:0000141	immune system	MA:0002711	->	adult_gene:midbrain	adult	gene	midbrain	MA:0000207	nervous system	MA:0000016	289	35	20	0.0692042	0.571429	0.0537634	24	31	0.0576701	0.833333	0.645161	0.677153	0.89945	0.169313	0.0460228	7.76882	20/289=0.069204152249135	3.6751e-08	7.26491e-07	adult_gene:spleen	3	80
r0967	adult_gene:spleen	adult	gene	spleen	MA:0000141	immune system	MA:0002711	->	adult_gene:peripheral nervous system	adult	gene	peripheral nervous system	MA:0000218	nervous system	MA:0000016	346	5	4	0.0115607	0.8	0.4	4	5	0.0115607	1	0.8	1	0.89945	0	0.0460228	69.2	4/346=0.0115606936416185	1.23835e-05	0.000140139	adult_gene:spleen	3	80
r0968	adult_gene:spleen	adult	gene	spleen	MA:0000141	immune system	MA:0002711	->	adult_gene:skin	adult	gene	skin	MA:0000151	integumental system	MA:0000014	383	34	18	0.0469974	0.529412	0.0533333	25	27	0.0338381	0.72	0.666667	1	0.89945	0	0.0460228	10.2133	18/383=0.0469973890339426	3.08389e-09	7.5431e-08	adult_gene:spleen	3	80
r0969	adult_gene:spleen	adult	gene	spleen	MA:0000141	immune system	MA:0002711	->	adult_gene:spinal cord	adult	gene	spinal cord	MA:0000216	nervous system	MA:0000016	385	32	18	0.0467532	0.5625	0.0576923	24	26	0.0350649	0.75	0.692308	1	0.89945	0	0.0460228	11.1058	18/385=0.0467532467532468	1.21348e-09	3.19023e-08	adult_gene:spleen	3	80
r0970	adult_gene:spleen	adult	gene	spleen	MA:0000141	immune system	MA:0002711	->	adult_gene:striatum	adult	gene	striatum	MA:0000891	nervous system	MA:0000016	288	6	4	0.0138889	0.666667	0.333333	4	6	0.0138889	1	0.666667	1	0.89945	0	0.0460228	48	4/288=0.0138888888888889	4.05381e-05	0.000402737	adult_gene:spleen	3	80
r0971	adult_gene:spleen	adult	gene	spleen	MA:0000141	immune system	MA:0002711	->	adult_gene:testis	adult	gene	testis	MA:0000411	reproductive system	MA:0000326	372	38	16	0.0430108	0.421053	0.0441379	25	29	0.0275269	0.64	0.551724	0.824571	0.89945	0.0837719	0.0460228	8.20966	16/372=0.043010752688172	1.58526e-07	4.98195e-06	adult_gene:testis	2.2	88
r0972	adult_gene:stomach	adult	gene	stomach	MA:0000353	digestive system	MA:0002431	->	adult_gene:adrenal gland	adult	gene	adrenal gland	MA:0000116	endocrine system	MA:0000012	564	72	19	0.0336879	0.263889	0.0224852	26	65	0.0246181	0.730769	0.292308	0.0259936	0.238006	1.58513	0.623412	6.34083	19/564=0.0336879432624113	1.66868e-07	6.18295e-06	adult_gene:adrenal gland	2	102
r0973	adult_gene:stomach	adult	gene	stomach	MA:0000353	digestive system	MA:0002431	->	adult_gene:aorta	adult	gene	aorta	MA:0000062	cardiovascular system	MA:0000010	713	56	18	0.0252454	0.321429	0.0293878	25	49	0.0181767	0.72	0.367347	0.144486	0.562236	0.840174	0.250082	10.4767	18/713=0.0252454417952314	4.70206e-10	2.40906e-08	adult_gene:aorta	2.3	124
r0974	adult_gene:stomach	adult	gene	stomach	MA:0000353	digestive system	MA:0002431	->	adult_gene:bone	adult	gene	bone	MA:0001459	musculoskeletal system	MA:0002418	269	38	14	0.0520446	0.368421	0.0414201	26	26	0.028024	0.538462	0.538462	1	0.89945	0	0.0460228	5.57101	14/269=0.0520446096654275	3.33373e-05	0.000692907	adult_gene:bone	2.1	90
r0975	adult_gene:stomach	adult	gene	stomach	MA:0000353	digestive system	MA:0002431	->	adult_gene:brain	adult	gene	brain	MA:0000168	nervous system	MA:0000016	629	70	24	0.0381558	0.342857	0.0271493	26	68	0.0352207	0.923077	0.352941	0.00990941	0.155209	2.00395	0.809084	8.53846	24/629=0.0381558028616852	7.98977e-11	5.87181e-09	adult_gene:brain	2.1	102
r0976	adult_gene:stomach	adult	gene	stomach	MA:0000353	digestive system	MA:0002431	->	adult_gene:brainstem	adult	gene	brainstem	MA:0000169	nervous system	MA:0000016	529	55	22	0.0415879	0.4	0.0331825	26	51	0.0351898	0.846154	0.431373	0.0862418	0.442805	1.06428	0.353788	8.77677	22/529=0.0415879017013233	3.45435e-10	1.97295e-08	adult_gene:brainstem	2.2	100
r0977	adult_gene:stomach	adult	gene	stomach	MA:0000353	digestive system	MA:0002431	->	adult_gene:cartilage tissue	adult	gene	cartilage tissue	MA:0000104	set of connective tissues	MA:0002887	525	49	20	0.0380952	0.408163	0.0357782	26	43	0.029304	0.769231	0.465116	0.2323	0.674989	0.63395	0.170703	9.39177	20/525=0.0380952380952381	6.53957e-10	3.95528e-08	adult_gene:cartilage tissue	2.1	102
r0978	adult_gene:stomach	adult	gene	stomach	MA:0000353	digestive system	MA:0002431	->	adult_gene:cerebellum	adult	gene	cerebellum	MA:0000198	nervous system	MA:0000016	706	91	21	0.029745	0.230769	0.0193103	25	87	0.0249858	0.84	0.241379	0.00140353	0.0779745	2.85278	1.10805	6.81655	21/706=0.0297450424929178	1.49481e-08	6.75447e-07	adult_gene:cerebellum	2.1	110
r0979	adult_gene:stomach	adult	gene	stomach	MA:0000353	digestive system	MA:0002431	->	adult_gene:cerebral cortex	adult	gene	cerebral cortex	MA:0000185	nervous system	MA:0000016	530	55	20	0.0377358	0.363636	0.0313972	26	49	0.0290276	0.769231	0.408163	0.116245	0.506844	0.934627	0.295126	8.32025	20/530=0.0377358490566038	3.09703e-09	1.74367e-07	adult_gene:cerebral cortex	2	102
r0980	adult_gene:stomach	adult	gene	stomach	MA:0000353	digestive system	MA:0002431	->	adult_gene:diaphragm	adult	gene	diaphragm	MA:0001904	respiratory system|musculoskeletal system	MA:0000327|MA:0002418	187	15	3	0.0160428	0.2	0.133333	3	15	0.0160428	1	0.2	0.139113	0.555127	0.856634	0.255608	12.4667	3/187=0.0160427807486631	0.00932048	0.0670255	adult_gene:diaphragm	2.2	42
r0981	adult_gene:stomach	adult	gene	stomach	MA:0000353	digestive system	MA:0002431	->	adult_gene:esophagus	adult	gene	esophagus	MA:0000352	digestive system	MA:0002431	483	46	19	0.0393375	0.413043	0.0386179	24	41	0.0311422	0.791667	0.463415	0.218762	0.658585	0.660028	0.181388	9.32622	19/483=0.0393374741200828	2.14104e-09	9.57044e-08	adult_gene:esophagus	2.3	114
r0982	adult_gene:stomach	adult	gene	stomach	MA:0000353	digestive system	MA:0002431	->	adult_gene:heart	adult	gene	heart	MA:0000072	cardiovascular system	MA:0000010	378	38	19	0.0502646	0.5	0.0526316	19	38	0.0502646	1	0.5	0.1354	0.547258	0.868381	0.261808	9.94737	19/378=0.0502645502645503	2.46103e-09	1.30954e-07	adult_gene:heart	2.1	98
r0983	adult_gene:stomach	adult	gene	stomach	MA:0000353	digestive system	MA:0002431	->	adult_gene:hippocampus	adult	gene	hippocampus	MA:0000191	nervous system	MA:0000016	528	56	21	0.0397727	0.375	0.0316742	26	51	0.0321241	0.807692	0.411765	0.1161	0.506844	0.935168	0.295126	8.36199	21/528=0.0397727272727273	1.41134e-09	6.5557e-08	adult_gene:hippocampus	2.3	102
r0984	adult_gene:stomach	adult	gene	stomach	MA:0000353	digestive system	MA:0002431	->	adult_gene:hypothalamus	adult	gene	hypothalamus	MA:0000173	nervous system	MA:0000016	530	54	20	0.0377358	0.37037	0.0320513	26	48	0.0290276	0.769231	0.416667	0.16161	0.594666	0.791533	0.225727	8.49359	20/530=0.0377358490566038	2.368e-09	1.3798e-07	adult_gene:hypothalamus	2	102
r0985	adult_gene:stomach	adult	gene	stomach	MA:0000353	digestive system	MA:0002431	->	adult_gene:kidney	adult	gene	kidney	MA:0000368	urinary system	MA:0000325	688	60	26	0.0377907	0.433333	0.0333333	26	60	0.0377907	1	0.433333	0.029191	0.249679	1.53475	0.602617	11.4667	26/688=0.0377906976744186	9.29945e-14	1.37204e-11	adult_gene:kidney	2.1	108
r0986	adult_gene:stomach	adult	gene	stomach	MA:0000353	digestive system	MA:0002431	->	adult_gene:large intestine	adult	gene	large intestine	MA:0000333	digestive system	MA:0002431	494	37	18	0.0364372	0.486486	0.0477454	26	29	0.0252258	0.692308	0.62069	0.832807	0.89945	0.0794558	0.0460228	11.7931	18/494=0.0364372469635627	2.76053e-10	1.82864e-08	adult_gene:large intestine	2.1	94
r0987	adult_gene:stomach	adult	gene	stomach	MA:0000353	digestive system	MA:0002431	->	adult_gene:liver	adult	gene	liver	MA:0000358	digestive system	MA:0002431	495	46	5	0.010101	0.108696	0.015674	22	29	0.00229568	0.227273	0.172414	0.738259	0.89945	0.131791	0.0460228	3.87931	5/495=0.0101010101010101	0.0199433	0.0976447	adult_gene:liver	2.5	88
r0988	adult_gene:stomach	adult	gene	stomach	MA:0000353	digestive system	MA:0002431	->	adult_gene:lower urinary tract	adult	gene	lower urinary tract	MA:0002636	urinary system	MA:0000325	290	45	24	0.0827586	0.533333	0.0429338	26	43	0.0763926	0.923077	0.55814	0.254264	0.689658	0.594716	0.161366	6.2254	24/290=0.0827586206896552	5.7876e-08	2.32883e-06	adult_gene:lower urinary tract	2.1	92
r0989	adult_gene:stomach	adult	gene	stomach	MA:0000353	digestive system	MA:0002431	->	adult_gene:lung	adult	gene	lung	MA:0000415	respiratory system	MA:0000327	571	67	13	0.0227671	0.19403	0.0189091	25	55	0.0118389	0.52	0.236364	0.101702	0.475357	0.992671	0.32298	5.39855	13/571=0.0227670753064799	3.08962e-05	0.000691844	adult_gene:lung	2	100
r0990	adult_gene:stomach	adult	gene	stomach	MA:0000353	digestive system	MA:0002431	->	adult_gene:olfactory lobe	adult	gene	olfactory lobe	MA:0002413	nervous system	MA:0000016	708	97	22	0.0310734	0.226804	0.0181969	26	93	0.0262929	0.846154	0.236559	0.000856273	0.0567773	3.06739	1.24583	6.44169	22/708=0.0310734463276836	1.67126e-08	6.2709e-07	adult_gene:olfactory lobe	2.3	102
r0991	adult_gene:stomach	adult	gene	stomach	MA:0000353	digestive system	MA:0002431	->	adult_gene:ovary	adult	gene	ovary	MA:0000384	reproductive system	MA:0000326	524	57	17	0.0324427	0.298246	0.0277551	25	49	0.0220611	0.68	0.346939	0.137763	0.55362	0.860867	0.256789	7.27184	17/524=0.0324427480916031	1.42826e-07	4.5135e-06	adult_gene:ovary	2.2	96
r0992	adult_gene:stomach	adult	gene	stomach	MA:0000353	digestive system	MA:0002431	->	adult_gene:oviduct	adult	gene	oviduct	MA:0000385	reproductive system	MA:0000326	660	73	22	0.0333333	0.30137	0.0245262	26	69	0.0282051	0.846154	0.318841	0.0124964	0.168895	1.90321	0.772384	8.09365	22/660=0.0333333333333333	6.7396e-10	2.61323e-08	adult_gene:oviduct	2.5	108
r0993	adult_gene:stomach	adult	gene	stomach	MA:0000353	digestive system	MA:0002431	->	adult_gene:pancreas	adult	gene	pancreas	MA:0000120	trunk	MA:0000004	563	55	13	0.0230906	0.236364	0.0251208	23	45	0.0130512	0.565217	0.288889	0.162801	0.595201	0.788343	0.225336	7.0715	13/563=0.0230905861456483	3.17416e-06	6.24089e-05	adult_gene:pancreas	2.4	98
r0994	adult_gene:stomach	adult	gene	stomach	MA:0000353	digestive system	MA:0002431	->	adult_gene:parathyroid gland	adult	gene	parathyroid gland	MA:0000128	endocrine system	MA:0000012	434	52	14	0.0322581	0.269231	0.0269231	26	40	0.0173697	0.538462	0.35	0.36939	0.779049	0.432515	0.108435	5.84231	14/434=0.032258064516129	1.11693e-05	0.000179205	adult_gene:parathyroid gland	2.5	84
r0995	adult_gene:stomach	adult	gene	stomach	MA:0000353	digestive system	MA:0002431	->	adult_gene:peripheral nervous system	adult	gene	peripheral nervous system	MA:0000218	nervous system	MA:0000016	537	52	18	0.0335196	0.346154	0.0314685	26	44	0.0232058	0.692308	0.409091	0.218763	0.658585	0.660027	0.181388	8.4493	18/537=0.0335195530726257	1.12159e-08	5.72038e-07	adult_gene:peripheral nervous system	2	102
r0996	adult_gene:stomach	adult	gene	stomach	MA:0000353	digestive system	MA:0002431	->	adult_gene:pituitary gland	adult	gene	pituitary gland	MA:0000176	nervous system	MA:0000016	688	58	19	0.0276163	0.327586	0.0298742	24	53	0.0218629	0.791667	0.358491	0.065372	0.382055	1.18461	0.417875	10.2767	19/688=0.0276162790697674	2.78113e-10	1.33453e-08	adult_gene:pituitary gland	2.4	114
r0997	adult_gene:stomach	adult	gene	stomach	MA:0000353	digestive system	MA:0002431	->	adult_gene:prostate gland	adult	gene	prostate gland	MA:0000404	exocrine system|reproductive system	MA:0002411|MA:0000326	364	46	20	0.0549451	0.434783	0.0396825	24	42	0.0457875	0.833333	0.47619	0.222574	0.66181	0.652525	0.179267	7.22222	20/364=0.0549450549450549	4.73525e-08	2.07776e-06	adult_gene:prostate gland	2	82
r0998	adult_gene:stomach	adult	gene	stomach	MA:0000353	digestive system	MA:0002431	->	adult_gene:skeletal muscle tissue	adult	gene	skeletal muscle tissue	MA:0002439	musculoskeletal system	MA:0002418	487	43	8	0.0164271	0.186047	0.0246154	25	26	0.00525667	0.32	0.307692	1	0.89945	0	0.0460228	5.99385	8/487=0.0164271047227926	0.000445562	0.00491401	adult_gene:skeletal muscle tissue	2.4	98
r0999	adult_gene:stomach	adult	gene	stomach	MA:0000353	digestive system	MA:0002431	->	adult_gene:skin	adult	gene	skin	MA:0000151	integumental system	MA:0000014	524	66	17	0.0324427	0.257576	0.0234483	25	58	0.0220611	0.68	0.293103	0.0560703	0.348769	1.25127	0.457462	6.14345	17/524=0.0324427480916031	9.20261e-07	2.93346e-05	adult_gene:skin	2	96
r1000	adult_gene:stomach	adult	gene	stomach	MA:0000353	digestive system	MA:0002431	->	adult_gene:spinal cord	adult	gene	spinal cord	MA:0000216	nervous system	MA:0000016	565	94	21	0.0371681	0.223404	0.0181504	26	89	0.0300204	0.807692	0.235955	0.00149329	0.0786858	2.82586	1.1041	5.12748	21/565=0.0371681415929204	8.40418e-07	2.48744e-05	adult_gene:spinal cord	2.1	96
r1001	adult_gene:stomach	adult	gene	stomach	MA:0000353	digestive system	MA:0002431	->	adult_gene:striatum	adult	gene	striatum	MA:0000891	nervous system	MA:0000016	479	59	21	0.0438413	0.355932	0.0299145	26	54	0.0354103	0.807692	0.388889	0.0780963	0.416938	1.10737	0.379929	7.16453	21/479=0.0438413361169102	1.39029e-08	6.92195e-07	adult_gene:stomach	2	100
r1002	adult_gene:stomach	adult	gene	stomach	MA:0000353	digestive system	MA:0002431	->	adult_gene:testis	adult	gene	testis	MA:0000411	reproductive system	MA:0000326	645	176	26	0.0403101	0.147727	0.0113636	26	176	0.0403101	1	0.147727	4.54166e-08	0.000130732	7.34279	3.88362	3.66477	26/645=0.0403100775193798	1.20448e-05	0.000252818	adult_gene:testis	2.2	88
r1003	adult_gene:stomach	adult	gene	stomach	MA:0000353	digestive system	MA:0002431	->	adult_gene:thymus	adult	gene	thymus	MA:0000142	immune system	MA:0002711	501	48	7	0.0139721	0.145833	0.0192837	22	33	0.00444565	0.318182	0.212121	0.553673	0.89945	0.256747	0.0460228	4.83058	7/501=0.0139720558882236	0.00260582	0.0237224	adult_gene:thymus	2.3	90
r1004	adult_gene:stomach	adult	gene	stomach	MA:0000353	digestive system	MA:0002431	->	adult_gene:thyroid gland	adult	gene	thyroid gland	MA:0000129	endocrine system	MA:0000012	630	54	10	0.015873	0.185185	0.0208333	24	40	0.00661376	0.416667	0.25	0.434387	0.830673	0.362123	0.08057	6.5625	10/630=0.0158730158730159	4.72986e-05	0.00101812	adult_gene:stomach	2	100
r1005	adult_gene:stomach	adult	gene	stomach	MA:0000353	digestive system	MA:0002431	->	adult_gene:tongue	adult	gene	tongue	MA:0000347	respiratory system|digestive system|sensory organ system	MA:0002431|MA:0000327|MA:0002442	187	5	2	0.0106952	0.4	0.333333	3	4	0.00713012	0.666667	0.5	1	0.89945	0	0.0460228	31.1667	2/187=0.0106951871657754	0.00752937	0.0411799	adult_gene:tongue	2.7	40
r1006	adult_gene:stomach	adult	gene	stomach	MA:0000353	digestive system	MA:0002431	->	adult_gene:trachea	adult	gene	trachea	MA:0000441	respiratory system	MA:0000327	605	70	18	0.0297521	0.257143	0.0223325	26	62	0.0205976	0.692308	0.290323	0.0391698	0.293427	1.40705	0.5325	6.75558	18/605=0.0297520661157025	1.30493e-07	5.07821e-06	adult_gene:stomach	2	100
r1007	adult_gene:stomach	adult	gene	stomach	MA:0000353	digestive system	MA:0002431	->	adult_gene:trigeminal V nerve	adult	gene	trigeminal V nerve	MA:0001100	nervous system	MA:0000016	287	52	17	0.0592334	0.326923	0.0304114	26	43	0.0387296	0.653846	0.395349	0.289413	0.722931	0.538482	0.140903	4.36404	17/287=0.0592334494773519	6.25659e-05	0.00129778	adult_gene:stomach	2	100
r1008	adult_gene:stomach	adult	gene	stomach	MA:0000353	digestive system	MA:0002431	->	adult_gene:uterus	adult	gene	uterus	MA:0000389	reproductive system	MA:0000326	590	39	17	0.0288136	0.435897	0.0435897	26	30	0.0188396	0.653846	0.566667	0.828829	0.89945	0.0815349	0.0460228	12.859	17/590=0.0288135593220339	1.66893e-10	1.16082e-08	adult_gene:uterus	2.1	94
r1009	adult_gene:stomach	adult	gene	stomach	MA:0000353	digestive system	MA:0002431	->	adult_gene:vas deferens	adult	gene	vas deferens	MA:0000413	reproductive system	MA:0000326	229	39	7	0.0305677	0.179487	0.0363636	11	35	0.0194522	0.636364	0.2	0.0949469	0.459927	1.02252	0.337311	4.16364	7/229=0.0305676855895196	0.00891276	0.0762703	adult_gene:stomach	2	100
r1010	adult_gene:stomach	adult	gene	stomach	MA:0000353	digestive system	MA:0002431	->	adult_trait:abnormal mean corpuscular hemoglobin	adult	trait	abnormal mean corpuscular hemoglobin	MP:0001589	hematopoietic system phenotype	MP:0005397	363	10	2	0.00550964	0.2	0.148148	3	9	0.00367309	0.666667	0.222222	0.546703	0.89945	0.262248	0.0460228	26.8889	2/363=0.00550964187327824	0.0073935	0.061377	adult_trait:abnormal mean corpuscular hemoglobin	2.1	24
r1011	adult_gene:stomach	adult	gene	stomach	MA:0000353	digestive system	MA:0002431	->	adult_trait:abnormal mean corpuscular volume	adult	trait	abnormal mean corpuscular volume	MP:0000226	hematopoietic system phenotype	MP:0005397	369	15	3	0.00813008	0.2	0.0923077	5	13	0.00487805	0.6	0.230769	0.361764	0.773297	0.441575	0.111654	17.0308	3/369=0.00813008130081301	0.00281344	0.0290522	adult_trait:abnormal mean corpuscular volume	2.1	124
r1012	adult_gene:stomach	adult	gene	stomach	MA:0000353	digestive system	MA:0002431	->	adult_trait:abnormal spleen weight	adult	trait	abnormal spleen weight	MP:0004951	hematopoietic system phenotype|immune system phenotype	MP:0005387|MP:0005397	158	4	2	0.0126582	0.5	0.444444	3	3	0.00843882	0.666667	0.666667	1	0.89945	0	0.0460228	35.1111	2/158=0.0126582278481013	0.00703725	0.0590997	adult_trait:abnormal spleen weight	2.1	48
r1013	adult_gene:striatum	adult	gene	striatum	MA:0000891	nervous system	MA:0000016	->	adult_gene:brain	adult	gene	brain	MA:0000168	nervous system	MA:0000016	488	78	60	0.122951	0.769231	0.025641	60	78	0.122951	1	0.769231	0.318312	0.747823	0.497147	0.126201	6.25641	60/488=0.122950819672131	1.45936e-16	5.46565e-14	adult_gene:brain	2.1	102
r1014	adult_gene:striatum	adult	gene	striatum	MA:0000891	nervous system	MA:0000016	->	adult_gene:heart	adult	gene	heart	MA:0000072	cardiovascular system	MA:0000010	326	43	36	0.110429	0.837209	0.046332	37	42	0.107445	0.972973	0.857143	0.745749	0.89945	0.127407	0.0460228	7.55212	36/326=0.110429447852761	3.13887e-12	3.25103e-10	adult_gene:heart	2.1	98
r1015	adult_gene:striatum	adult	gene	striatum	MA:0000891	nervous system	MA:0000016	->	adult_gene:kidney	adult	gene	kidney	MA:0000368	urinary system	MA:0000325	457	69	49	0.107221	0.710145	0.0282258	56	62	0.0938184	0.875	0.790323	0.78474	0.89945	0.105274	0.0460228	6.4496	49/457=0.107221006564551	1.4714e-14	2.7034e-12	adult_gene:kidney	2.1	108
r1016	adult_gene:striatum	adult	gene	striatum	MA:0000891	nervous system	MA:0000016	->	adult_gene:testis	adult	gene	testis	MA:0000411	reproductive system	MA:0000326	480	107	55	0.114583	0.514019	0.0186916	55	107	0.114583	1	0.514019	0.0116421	0.162926	1.93397	0.78801	4.48598	55/480=0.114583333333333	1.31986e-11	1.01e-09	adult_gene:testis	2.2	88
r1017	adult_gene:striatum	adult	gene	striatum	MA:0000891	nervous system	MA:0000016	->	adult_trait:abnormal mean corpuscular volume	adult	trait	abnormal mean corpuscular volume	MP:0000226	hematopoietic system phenotype	MP:0005397	292	23	5	0.0171233	0.217391	0.0512821	13	15	0.00658588	0.384615	0.333333	1	0.89945	0	0.0460228	7.48718	5/292=0.0171232876712329	0.0026887	0.0279271	adult_trait:abnormal mean corpuscular volume	2.1	124
r1018	adult_gene:sublingual gland	adult	gene	sublingual gland	MA:0001588	respiratory system|digestive system|exocrine system	MA:0002431|MA:0002411|MA:0000327	->	adult_gene:parotid gland	adult	gene	parotid gland	MA:0001585	respiratory system|digestive system|exocrine system	MA:0002431|MA:0002411|MA:0000327	197	2	2	0.0101523	1	1	2	2	0.0101523	1	1	1	0.89945	0	0.0460228	98.5	2/197=0.0101522842639594	0.00173259	0.0131244	adult_gene:parotid gland	2.6	16
r1019	adult_gene:sublingual gland	adult	gene	sublingual gland	MA:0001588	respiratory system|digestive system|exocrine system	MA:0002431|MA:0002411|MA:0000327	->	adult_gene:sciatic nerve	adult	gene	sciatic nerve	MA:0001172	nervous system	MA:0000016	197	12	2	0.0101523	0.166667	0.166667	2	12	0.0101523	1	0.166667	0.197059	0.637037	0.705404	0.195835	16.4167	2/197=0.0101522842639594	0.0223851	0.0983028	adult_gene:sciatic nerve	2.6	28
r1020	adult_gene:sublingual gland	adult	gene	sublingual gland	MA:0001588	respiratory system|digestive system|exocrine system	MA:0002431|MA:0002411|MA:0000327	->	adult_gene:small intestine	adult	gene	small intestine	MA:0000337	digestive system	MA:0002431	191	4	2	0.0104712	0.5	0.5	2	4	0.0104712	1	0.5	1	0.89945	0	0.0460228	47.75	2/191=0.0104712041884817	0.00444533	0.0287601	adult_gene:sublingual gland	2.6	16
r1021	adult_gene:sublingual gland	adult	gene	sublingual gland	MA:0001588	respiratory system|digestive system|exocrine system	MA:0002431|MA:0002411|MA:0000327	->	adult_gene:tongue	adult	gene	tongue	MA:0000347	respiratory system|digestive system|sensory organ system	MA:0002431|MA:0000327|MA:0002442	197	8	2	0.0101523	0.25	0.25	2	8	0.0101523	1	0.25	0.52048	0.89945	0.283596	0.0460228	24.625	2/197=0.0101522842639594	0.0117899	0.0583077	adult_gene:tongue	2.7	40
r1022	adult_gene:sublingual gland	adult	gene	sublingual gland	MA:0001588	respiratory system|digestive system|exocrine system	MA:0002431|MA:0002411|MA:0000327	->	adult_gene:trigeminal V nerve	adult	gene	trigeminal V nerve	MA:0001100	nervous system	MA:0000016	197	5	2	0.0101523	0.4	0.4	2	5	0.0101523	1	0.4	0.575758	0.89945	0.23976	0.0460228	39.4	2/197=0.0101522842639594	0.00577375	0.0355077	adult_gene:sublingual gland	2.6	16
r1023	adult_gene:sublingual gland	adult	gene	sublingual gland	MA:0001588	respiratory system|digestive system|exocrine system	MA:0002431|MA:0002411|MA:0000327	->	adult_gene:vagina	adult	gene	vagina	MA:0000394	reproductive system	MA:0000326	195	8	2	0.0102564	0.25	0.25	2	8	0.0102564	1	0.25	0.52048	0.89945	0.283596	0.0460228	24.375	2/195=0.0102564102564103	0.0120131	0.062725	adult_gene:sublingual gland	2.6	16
r1024	adult_gene:sublingual gland	adult	gene	sublingual gland	MA:0001588	respiratory system|digestive system|exocrine system	MA:0002431|MA:0002411|MA:0000327	->	adult_trait:abnormal head morphology	adult	trait	abnormal head morphology	MP:0000432	growth/size/body region phenotype	MP:0005378	178	7	2	0.011236	0.285714	0.285714	2	7	0.011236	1	0.285714	0.53007	0.89945	0.275667	0.0460228	25.4286	2/178=0.0112359550561798	0.0115586	0.0916254	adult_trait:abnormal head morphology	2	52
r1025	adult_gene:sublingual gland	adult	gene	sublingual gland	MA:0001588	respiratory system|digestive system|exocrine system	MA:0002431|MA:0002411|MA:0000327	->	adult_trait:abnormal head size	adult	trait	abnormal head size	MP:0011496	growth/size/body region phenotype	MP:0005378	178	3	2	0.011236	0.666667	0.666667	2	3	0.011236	1	0.666667	1	0.89945	0	0.0460228	59.3333	2/178=0.0112359550561798	0.00344853	0.023315	adult_gene:sublingual gland	2.6	16
r1026	adult_gene:sublingual gland	adult	gene	sublingual gland	MA:0001588	respiratory system|digestive system|exocrine system	MA:0002431|MA:0002411|MA:0000327	->	adult_trait:abnormal snout morphology	adult	trait	abnormal snout morphology	MP:0000443	growth/size/body region phenotype|craniofacial phenotype	MP:0005378|MP:0005382	178	4	2	0.011236	0.5	0.5	2	4	0.011236	1	0.5	1	0.89945	0	0.0460228	44.5	2/178=0.0112359550561798	0.00508035	0.0319911	adult_gene:sublingual gland	2.6	16
r1027	adult_gene:thalamus	adult	gene	thalamus	MA:0000179	nervous system	MA:0000016	->	adult_gene:adrenal gland	adult	gene	adrenal gland	MA:0000116	endocrine system	MA:0000012	245	6	2	0.00816327	0.333333	0.25	4	4	0.00408163	0.5	0.5	1	0.89945	0	0.0460228	30.625	2/245=0.00816326530612245	0.00665865	0.0374025	adult_gene:thalamus	2.7	62
r1028	adult_gene:thalamus	adult	gene	thalamus	MA:0000179	nervous system	MA:0000016	->	adult_gene:aorta	adult	gene	aorta	MA:0000062	cardiovascular system	MA:0000010	253	8	3	0.0118577	0.375	0.2	5	6	0.00711462	0.6	0.5	1	0.89945	0	0.0460228	25.3	3/253=0.0118577075098814	0.00137565	0.0101434	adult_gene:thalamus	2.7	62
r1029	adult_gene:thalamus	adult	gene	thalamus	MA:0000179	nervous system	MA:0000016	->	adult_gene:brain	adult	gene	brain	MA:0000168	nervous system	MA:0000016	253	11	5	0.0197628	0.454545	0.181818	5	11	0.0197628	1	0.454545	0.424956	0.822641	0.371656	0.0847897	23	5/253=0.0197628458498024	7.45471e-05	0.000795379	adult_gene:thalamus	2.7	62
r1030	adult_gene:thalamus	adult	gene	thalamus	MA:0000179	nervous system	MA:0000016	->	adult_gene:brainstem	adult	gene	brainstem	MA:0000169	nervous system	MA:0000016	254	7	5	0.019685	0.714286	0.285714	5	7	0.019685	1	0.714286	1	0.89945	0	0.0460228	36.2857	5/254=0.0196850393700787	1.52116e-05	0.000197775	adult_gene:thalamus	2.7	62
r1031	adult_gene:thalamus	adult	gene	thalamus	MA:0000179	nervous system	MA:0000016	->	adult_gene:cartilage tissue	adult	gene	cartilage tissue	MA:0000104	set of connective tissues	MA:0002887	229	4	2	0.00873362	0.5	0.5	2	4	0.00873362	1	0.5	1	0.89945	0	0.0460228	57.25	2/229=0.00873362445414847	0.00314551	0.0206096	adult_gene:thalamus	2.7	62
r1032	adult_gene:thalamus	adult	gene	thalamus	MA:0000179	nervous system	MA:0000016	->	adult_gene:cerebellum	adult	gene	cerebellum	MA:0000198	nervous system	MA:0000016	255	7	5	0.0196078	0.714286	0.285714	5	7	0.0196078	1	0.714286	1	0.89945	0	0.0460228	36.4286	5/255=0.0196078431372549	1.49383e-05	0.000194708	adult_gene:thalamus	2.7	62
r1033	adult_gene:thalamus	adult	gene	thalamus	MA:0000179	nervous system	MA:0000016	->	adult_gene:cerebral cortex	adult	gene	cerebral cortex	MA:0000185	nervous system	MA:0000016	255	9	4	0.0156863	0.444444	0.2	5	8	0.012549	0.8	0.5	0.673065	0.89945	0.171943	0.0460228	25.5	4/255=0.0156862745098039	0.000247643	0.00234267	adult_gene:thalamus	2.7	62
r1034	adult_gene:thalamus	adult	gene	thalamus	MA:0000179	nervous system	MA:0000016	->	adult_gene:esophagus	adult	gene	esophagus	MA:0000352	digestive system	MA:0002431	164	10	4	0.0243902	0.4	0.177778	5	9	0.0195122	0.8	0.444444	0.66192	0.89945	0.179195	0.0460228	14.5778	4/164=0.024390243902439	0.0016551	0.0118634	adult_gene:thalamus	2.7	62
r1035	adult_gene:thalamus	adult	gene	thalamus	MA:0000179	nervous system	MA:0000016	->	adult_gene:heart	adult	gene	heart	MA:0000072	cardiovascular system	MA:0000010	242	6	3	0.0123967	0.5	0.333333	3	6	0.0123967	1	0.5	0.622378	0.89945	0.205946	0.0460228	40.3333	3/242=0.012396694214876	0.000589507	0.00487308	adult_gene:thalamus	2.7	62
r1036	adult_gene:thalamus	adult	gene	thalamus	MA:0000179	nervous system	MA:0000016	->	adult_gene:hippocampus	adult	gene	hippocampus	MA:0000191	nervous system	MA:0000016	255	9	4	0.0156863	0.444444	0.2	5	8	0.012549	0.8	0.5	0.673065	0.89945	0.171943	0.0460228	25.5	4/255=0.0156862745098039	0.000247643	0.00234267	adult_gene:thalamus	2.7	62
r1037	adult_gene:thalamus	adult	gene	thalamus	MA:0000179	nervous system	MA:0000016	->	adult_gene:hypothalamus	adult	gene	hypothalamus	MA:0000173	nervous system	MA:0000016	255	8	5	0.0196078	0.625	0.25	5	8	0.0196078	1	0.625	0.685018	0.89945	0.164298	0.0460228	31.875	5/255=0.0196078431372549	2.34623e-05	0.000284891	adult_gene:thalamus	2.7	62
r1038	adult_gene:thalamus	adult	gene	thalamus	MA:0000179	nervous system	MA:0000016	->	adult_gene:kidney	adult	gene	kidney	MA:0000368	urinary system	MA:0000325	240	4	2	0.00833333	0.5	0.5	2	4	0.00833333	1	0.5	1	0.89945	0	0.0460228	60	2/240=0.00833333333333333	0.00287507	0.0191461	adult_gene:thalamus	2.7	62
r1039	adult_gene:thalamus	adult	gene	thalamus	MA:0000179	nervous system	MA:0000016	->	adult_gene:liver	adult	gene	liver	MA:0000358	digestive system	MA:0002431	238	2	2	0.00840336	1	1	2	2	0.00840336	1	1	1	0.89945	0	0.0460228	119	2/238=0.00840336134453781	0.00120097	0.00911708	adult_gene:thalamus	2.7	62
r1040	adult_gene:thalamus	adult	gene	thalamus	MA:0000179	nervous system	MA:0000016	->	adult_gene:lung	adult	gene	lung	MA:0000415	respiratory system	MA:0000327	253	9	3	0.0118577	0.333333	0.171429	5	7	0.00711462	0.6	0.428571	1	0.89945	0	0.0460228	21.6857	3/253=0.0118577075098814	0.001916	0.0134211	adult_gene:thalamus	2.7	62
r1041	adult_gene:thalamus	adult	gene	thalamus	MA:0000179	nervous system	MA:0000016	->	adult_gene:mammary gland	adult	gene	mammary gland	MA:0000145	exocrine system|integumental system	MA:0000014|MA:0002411	175	8	2	0.0114286	0.25	0.166667	4	6	0.00571429	0.5	0.333333	1	0.89945	0	0.0460228	14.5833	2/175=0.0114285714285714	0.0221248	0.0890669	adult_gene:mammary gland	3	84
r1042	adult_gene:thalamus	adult	gene	thalamus	MA:0000179	nervous system	MA:0000016	->	adult_gene:midbrain	adult	gene	midbrain	MA:0000207	nervous system	MA:0000016	255	7	5	0.0196078	0.714286	0.285714	5	7	0.0196078	1	0.714286	1	0.89945	0	0.0460228	36.4286	5/255=0.0196078431372549	1.49383e-05	0.000179577	adult_gene:midbrain	2.8	80
r1043	adult_gene:thalamus	adult	gene	thalamus	MA:0000179	nervous system	MA:0000016	->	adult_gene:olfactory lobe	adult	gene	olfactory lobe	MA:0002413	nervous system	MA:0000016	253	8	4	0.0158103	0.5	0.228571	5	7	0.0126482	0.8	0.571429	1	0.89945	0	0.0460228	28.9143	4/253=0.0158102766798419	0.000175076	0.00172298	adult_gene:thalamus	2.7	62
r1044	adult_gene:thalamus	adult	gene	thalamus	MA:0000179	nervous system	MA:0000016	->	adult_gene:pancreas	adult	gene	pancreas	MA:0000120	trunk	MA:0000004	254	9	3	0.011811	0.333333	0.171429	5	7	0.00708661	0.6	0.428571	1	0.89945	0	0.0460228	21.7714	3/254=0.0118110236220472	0.00189536	0.0133215	adult_gene:thalamus	2.7	62
r1045	adult_gene:thalamus	adult	gene	thalamus	MA:0000179	nervous system	MA:0000016	->	adult_gene:peripheral nervous system	adult	gene	peripheral nervous system	MA:0000218	nervous system	MA:0000016	255	9	2	0.00784314	0.222222	0.133333	5	6	0.00313725	0.4	0.333333	1	0.89945	0	0.0460228	17	2/255=0.00784313725490196	0.0152335	0.0703827	adult_gene:thalamus	2.7	62
r1046	adult_gene:thalamus	adult	gene	thalamus	MA:0000179	nervous system	MA:0000016	->	adult_gene:pituitary gland	adult	gene	pituitary gland	MA:0000176	nervous system	MA:0000016	241	7	4	0.0165975	0.571429	0.266667	5	6	0.013278	0.8	0.666667	1	0.89945	0	0.0460228	32.1333	4/241=0.016597510373444	0.000137434	0.00138179	adult_gene:thalamus	2.7	62
r1047	adult_gene:thalamus	adult	gene	thalamus	MA:0000179	nervous system	MA:0000016	->	adult_gene:skin	adult	gene	skin	MA:0000151	integumental system	MA:0000014	249	8	3	0.0120482	0.375	0.2	5	6	0.00722892	0.6	0.5	1	0.89945	0	0.0460228	24.9	3/249=0.0120481927710843	0.00143769	0.0105293	adult_gene:thalamus	2.7	62
r1048	adult_gene:thalamus	adult	gene	thalamus	MA:0000179	nervous system	MA:0000016	->	adult_gene:small intestine	adult	gene	small intestine	MA:0000337	digestive system	MA:0002431	250	7	4	0.016	0.571429	0.266667	5	6	0.0128	0.8	0.666667	1	0.89945	0	0.0460228	33.3333	4/250=0.016	0.000120003	0.00121655	adult_gene:thalamus	2.7	62
r1049	adult_gene:thalamus	adult	gene	thalamus	MA:0000179	nervous system	MA:0000016	->	adult_gene:spinal cord	adult	gene	spinal cord	MA:0000216	nervous system	MA:0000016	253	10	5	0.0197628	0.5	0.2	5	10	0.0197628	1	0.5	0.44222	0.834922	0.354362	0.078354	25.3	5/253=0.0197628458498024	5.30164e-05	0.000587489	adult_gene:thalamus	2.7	62
[truncated: 2,637 more rows]
