# Supplementary material for: An atlas of evidence-based phenotypic associations across the mouse phenome
Source: Sci Rep. 2020 Mar 3;10:3957. doi: 10.1038/s41598-020-60891-w (PMC7054260; doi:10.1038/s41598-020-60891-w)
Supplement: Supplementary file 4 — Supplementary Table 3. [file 41598_2020_60891_MOESM4_ESM.xlsx]

## Sheet: S_table_3
order_from_left	cluster	stage_type_ontology_name	stage	type	ontology_name	ontology_acc	top_level_term	top_level_id	outdegree	indegree	n_adj_node	degree	outdegree_ratio	indegree_ratio	n_pheno	category_num	pvalue	log_pvalue	log_pvalue2	qvalue	log10_qvalue	log10_qvalue2	cut4	cut5	cut6	cut7	cut8	cut9	cut10	cut11	cut12	cut13	cut14	cut15
1	1	adult_gene:trigeminal V nerve	adult	gene	trigeminal V nerve	MA:0001100	nervous system	MA:0000016	21	13	31	34	0.617647	0.382353	32	16	0.228416	0.641273	-0.641273	0.280944	0.55138		1	1	1	1	1	1	1	1	1	1	1	1
2	1	adult_gene:vas deferens	adult	gene	vas deferens	MA:0000413	reproductive system	MA:0000326	4	9	12	13	0.307692	0.692308	13	8	0.266421	0.574431	0.574431	0.300939	0.521521		1	1	1	1	1	1	1	1	1	1	1	1
3	1	adult_gene:uterus	adult	gene	uterus	MA:0000389	reproductive system	MA:0000326	38	14	51	52	0.730769	0.269231	52	20	0.00115296	2.93819	-2.93819	0.00396319	2.40196	-2.40196	1	1	1	1	1	1	1	1	1	1	1	1
4	1	adult_gene:parathyroid gland	adult	gene	parathyroid gland	MA:0000128	endocrine system	MA:0000012	34	12	45	46	0.73913	0.26087	46	18	0.00159221	2.798	-2.798	0.00510879	2.29168	-2.29168	1	1	1	1	1	1	1	1	1	1	1	1
5	1	embryo_trait:abnormal viability by preweaning	embryo	trait	embryonic lethality prior to organogenesis|embryonic lethality prior to tooth bud stage|prenatal lethality|preweaning lethality	MP:0013292|MP:0013293|MP:0002080|MP:0010770	mortality/aging	MP:0010768	0	4	4	4	0	1	5	4	0.124899	0.903443	0.903443	0.169643	0.770465		1	1	1	1	1	1	1	1	1	1	1	1
6	1	adult_gene:cartilage tissue	adult	gene	cartilage tissue	MA:0000104	set of connective tissues	MA:0002887	20	33	52	53	0.377358	0.622642	53	18	0.0971992	1.01234	1.01234	0.150485	0.822508		1	1	1	1	1	1	1	1	1	1	1	1
7	1	adult_gene:lower urinary tract	adult	gene	lower urinary tract	MA:0002636	urinary system	MA:0000325	17	30	47	47	0.361702	0.638298	48	17	0.0780172	1.10781	1.10781	0.126077	0.899364		1	1	1	1	1	1	1	1	1	1	1	1
8	1	adult_gene:oviduct	adult	gene	oviduct	MA:0000385	reproductive system	MA:0000326	20	39	56	59	0.338983	0.661017	57	18	0.0179034	1.74706	1.74706	0.0412887	1.38417	1.38417	1	1	1	1	1	1	1	1	1	1	1	1
9	1	adult_gene:trachea	adult	gene	trachea	MA:0000441	respiratory system	MA:0000327	17	34	51	51	0.333333	0.666667	52	17	0.0236325	1.62649	1.62649	0.0484452	1.31475	1.31475	1	1	1	1	1	1	1	1	1	1	1	1
10	1	adult_gene:striatum	adult	gene	striatum	MA:0000891	nervous system	MA:0000016	5	46	51	51	0.0980392	0.901961	52	17	2.13497e-09	8.67061	8.67061	4.72669e-08	7.32544	7.32544	1	1	1	1	1	1	1	1	1	1	1	1
11	1	adult_gene:brainstem	adult	gene	brainstem	MA:0000169	nervous system	MA:0000016	9	45	52	54	0.166667	0.833333	53	18	6.7862e-07	6.16837	6.16837	8.34679e-06	5.07848	5.07848	1	1	1	1	1	1	1	1	1	1	1	1
12	1	adult_gene:pituitary gland	adult	gene	pituitary gland	MA:0000176	nervous system	MA:0000016	27	33	59	60	0.45	0.55	60	19	0.517263	0.286289	0.286289	0.497908	0.302851		1	1	1	1	1	1	1	1	1	1	1	1
13	1	adult_gene:cerebral cortex	adult	gene	cerebral cortex	MA:0000185	nervous system	MA:0000016	10	43	52	53	0.188679	0.811321	53	17	5.21642e-06	5.28263	5.28263	3.98236e-05	4.39986	4.39986	1	1	1	1	1	1	1	1	1	1	1	1
14	1	adult_gene:hypothalamus	adult	gene	hypothalamus	MA:0000173	nervous system	MA:0000016	12	42	53	54	0.222222	0.777778	54	18	4.9404e-05	4.30624	4.30624	0.000254366	3.59454	3.59454	1	1	1	1	1	1	1	1	1	1	1	1
15	1	adult_gene:peripheral nervous system	adult	gene	peripheral nervous system	MA:0000218	nervous system	MA:0000016	20	36	52	56	0.357143	0.642857	53	18	0.0432827	1.36369	1.36369	0.0779068	1.10842		1	1	1	1	1	1	1	1	1	1	1	1
16	1	adult_gene:peyer's patch	adult	gene	peyer's patch	MA:0000137	digestive system|immune system|hemolymphoid system	MA:0002431|MA:0002711|MA:0000013	39	1	39	40	0.975	0.025	40	13	6.90584e-11	10.1608	-10.1608	2.54819e-09	8.59377	-8.59377	1	1	1	1	1	1	1	1	1	1	1	1
17	1	adult_gene:adrenal gland	adult	gene	adrenal gland	MA:0000116	endocrine system	MA:0000012	17	36	51	53	0.320755	0.679245	52	17	0.0123641	1.90784	1.90784	0.0304148	1.51691	1.51691	1	1	1	1	1	1	1	1	1	1	1	1
18	1	adult_gene:large intestine	adult	gene	large intestine	MA:0000333	digestive system	MA:0002431	31	16	47	47	0.659574	0.340426	48	15	0.0393813	1.40471	-1.40471	0.072056	1.14233		1	1	1	1	1	1	1	1	1	1	1	1
19	1	adult_gene:pancreas	adult	gene	pancreas	MA:0000120	trunk	MA:0000004	21	28	49	49	0.428571	0.571429	50	17	0.390037	0.408894	0.408894	0.40732	0.390064		1	1	1	1	1	1	1	1	1	1	1	1
20	1	adult_gene:esophagus	adult	gene	esophagus	MA:0000352	digestive system	MA:0002431	31	29	58	60	0.516667	0.483333	59	19	0.897005	0.0472049	-0.0472049	0.641722	0.192653		1	1	1	1	1	1	1	1	1	1	1	1
21	1	adult_gene:mammary gland	adult	gene	mammary gland	MA:0000145	exocrine system|integumental system	MA:0000014|MA:0002411	42	2	43	44	0.954545	0.0454545	44	15	1.03668e-10	9.98436	-9.98436	3.27877e-09	8.48429	-8.48429	1	1	1	1	1	1	1	1	1	1	1	1
22	1	adult_gene:blood vessel	adult	gene	blood vessel	MA:0000060	cardiovascular system	MA:0000010	35	10	44	45	0.777778	0.222222	45	15	0.000237811	3.62377	-3.62377	0.000993395	3.00288	-3.00288	1	1	1	1	1	1	1	1	1	1	1	1
23	1	adult_gene:heart	adult	gene	heart	MA:0000072	cardiovascular system	MA:0000010	2	48	49	50	0.04	0.96	50	17	2.04923e-12	11.6884	11.6884	1.51229e-10	9.82037	9.82037	1	1	1	1	1	1	1	1	1	1	1	1
24	1	adult_gene:skin	adult	gene	skin	MA:0000151	integumental system	MA:0000014	18	31	48	49	0.367347	0.632653	49	15	0.0844277	1.07352	1.07352	0.134473	0.871364		1	1	1	1	1	1	1	1	1	1	1	1
25	1	adult_gene:hippocampus	adult	gene	hippocampus	MA:0000191	nervous system	MA:0000016	8	46	53	54	0.148148	0.851852	54	17	1.281e-07	6.89245	6.89245	2.02576e-06	5.69341	5.69341	1	1	1	1	1	1	1	1	1	1	1	1
26	1	adult_gene:olfactory lobe	adult	gene	olfactory lobe	MA:0002413	nervous system	MA:0000016	10	43	52	53	0.188679	0.811321	53	17	5.21642e-06	5.28263	5.28263	3.98236e-05	4.39986	4.39986	1	1	1	1	1	1	1	1	1	1	1	1
27	1	adult_gene:ovary	adult	gene	ovary	MA:0000384	reproductive system	MA:0000326	25	25	48	50	0.5	0.5	49	16	1	0	0	0.641722	0.192653		1	1	1	1	1	1	1	1	1	1	1	1
28	1	adult_gene:spleen	adult	gene	spleen	MA:0000141	immune system	MA:0002711	17	25	40	42	0.404762	0.595238	41	14	0.278598	0.555022	0.555022	0.313096	0.504323		1	1	1	1	1	1	1	1	1	1	1	1
29	1	adult_gene:midbrain	adult	gene	midbrain	MA:0000207	nervous system	MA:0000016	7	34	40	41	0.170732	0.829268	41	14	2.42398e-05	4.61547	4.61547	0.000141225	3.85009	3.85009	1	1	1	1	1	1	1	1	1	1	1	1
30	1	adult_gene:skeletal muscle tissue	adult	gene	skeletal muscle tissue	MA:0002439	musculoskeletal system	MA:0002418	41	12	51	53	0.773585	0.226415	52	18	7.7727e-05	4.10943	-4.10943	0.00035119	3.45446	-3.45446	1	1	1	1	1	1	1	1	1	1	1	1
31	1	adult_gene:urinary bladder	adult	gene	urinary bladder	MA:0000380	urinary system	MA:0000325	25	10	32	35	0.714286	0.285714	33	14	0.0164298	1.78437	-1.78437	0.038289	1.41693	-1.41693	1	1	1	1	1	1	1	1	1	1	1	1
32	1	adult_gene:thyroid gland	adult	gene	thyroid gland	MA:0000129	endocrine system	MA:0000012	33	19	51	52	0.634615	0.365385	52	19	0.0694408	1.15839	-1.15839	0.115926	0.935818		1	1	1	1	1	1	1	1	1	1	1	1
33	1	adult_gene:testis	adult	gene	testis	MA:0000411	reproductive system	MA:0000326	0	45	45	45	0	1	46	15	5.15438e-14	13.2878	13.2878	1.14115e-11	10.9427	10.9427	1	1	1	1	1	1	1	1	1	1	1	1
34	1	adult_gene:thymus	adult	gene	thymus	MA:0000142	immune system	MA:0002711	33	12	45	45	0.733333	0.266667	46	16	0.00239106	2.62141	-2.62141	0.0071536	2.14548	-2.14548	1	1	1	1	1	1	1	1	1	1	1	1
35	1	adult_gene:lung	adult	gene	lung	MA:0000415	respiratory system	MA:0000327	23	28	51	51	0.45098	0.54902	52	20	0.574529	0.240688	0.240688	0.538971	0.268434		1	1	1	1	1	1	1	1	1	1	1	1
36	1	adult_gene:spinal cord	adult	gene	spinal cord	MA:0000216	nervous system	MA:0000016	4	45	49	49	0.0816327	0.918367	50	18	7.54408e-10	9.12239	9.12239	1.85579e-08	7.73147	7.73147	1	1	1	1	1	1	1	1	1	1	1	1
37	1	adult_gene:eye	adult	gene	eye	MA:0000261	sensory organ system	MA:0002442	23	12	33	35	0.657143	0.342857	34	15	0.0887892	1.05164	-1.05164	0.14041	0.852602		1	1	1	1	1	1	1	1	1	1	1	1
38	1	adult_gene:liver	adult	gene	liver	MA:0000358	digestive system	MA:0002431	35	14	48	49	0.714286	0.285714	49	19	0.00369609	2.43226	-2.43226	0.0104909	1.97919	-1.97919	1	1	1	1	1	1	1	1	1	1	1	1
39	1	adult_gene:small intestine	adult	gene	small intestine	MA:0000337	digestive system	MA:0002431	49	12	61	61	0.803279	0.196721	62	21	1.82786e-06	5.73806	-5.73806	1.71711e-05	4.7652	-4.7652	1	1	1	1	1	1	1	1	1	1	1	1
40	1	adult_gene:thalamus	adult	gene	thalamus	MA:0000179	nervous system	MA:0000016	31	6	33	37	0.837838	0.162162	34	17	3.97244e-05	4.40094	-4.40094	0.000211588	3.67451	-3.67451	1	1	1	1	1	1	1	1	1	1	1	1
41	1	adult_gene:stomach	adult	gene	stomach	MA:0000353	digestive system	MA:0002431	41	12	51	53	0.773585	0.226415	52	17	7.7727e-05	4.10943	-4.10943	0.00035119	3.45446	-3.45446	1	1	1	1	1	1	1	1	1	1	1	1
42	1	adult_gene:bone	adult	gene	bone	MA:0001459	musculoskeletal system	MA:0002418	34	16	48	50	0.68	0.32	49	16	0.0150225	1.82326	-1.82326	0.0357621	1.44658	-1.44658	1	1	1	1	1	1	1	1	1	1	1	1
43	1	adult_gene:oral epithelium	adult	gene	oral epithelium	MA:0000344	respiratory system|digestive system	MA:0002431|MA:0000327	35	8	43	43	0.813953	0.186047	44	15	4.01398e-05	4.39642	-4.39642	0.000211588	3.67451	-3.67451	1	1	1	1	1	1	1	1	1	1	1	1
44	1	adult_gene:gall bladder	adult	gene	gall bladder	MA:0000356	digestive system	MA:0002431	32	13	44	45	0.711111	0.288889	45	15	0.00645646	2.19001	-2.19001	0.0170169	1.76912	-1.76912	1	1	1	1	1	1	1	1	1	1	1	1
45	1	adult_gene:lymph node	adult	gene	lymph node	MA:0000139	immune system	MA:0002711	38	6	39	44	0.863636	0.136364	40	13	8.89386e-07	6.05091	-6.05091	1.03634e-05	4.9845	-4.9845	1	1	1	1	1	1	1	1	1	1	1	1
46	1	adult_trait:abnormal spleen weight	adult	trait	abnormal spleen weight	MP:0004951	hematopoietic system phenotype|immune system phenotype	MP:0005387|MP:0005397	24	5	24	29	0.827586	0.172414	25	11	0.000533924	3.27252	-3.27252	0.00200352	2.69821	-2.69821	1	1	1	1	1	1	1	1	1	1	1	1
47	1	adult_gene:prostate gland	adult	gene	prostate gland	MA:0000404	exocrine system|reproductive system	MA:0002411|MA:0000326	24	20	43	44	0.545455	0.454545	44	18	0.650614	0.186677	-0.186677	0.590336	0.228901		1	1	1	1	1	1	1	1	1	1	1	1
48	1	adult_gene:brain	adult	gene	brain	MA:0000168	nervous system	MA:0000016	10	43	51	53	0.188679	0.811321	52	17	5.21642e-06	5.28263	5.28263	3.98236e-05	4.39986	4.39986	1	1	1	1	1	1	1	1	1	1	1	1
49	1	adult_gene:kidney	adult	gene	kidney	MA:0000368	urinary system	MA:0000325	16	40	54	56	0.285714	0.714286	55	17	0.00177625	2.75049	2.75049	0.00561789	2.25043	2.25043	1	1	1	1	1	1	1	1	1	1	1	1
50	1	adult_gene:parotid gland	adult	gene	parotid gland	MA:0001585	respiratory system|digestive system|exocrine system	MA:0002431|MA:0002411|MA:0000327	8	1	8	9	0.888889	0.111111	9	8	0.038949	1.4095	-1.4095	0.0718589	1.14352		1	1	1	1	1	1	2	2	2	2	2	2
51	1	adult_gene:sublingual gland	adult	gene	sublingual gland	MA:0001588	respiratory system|digestive system|exocrine system	MA:0002431|MA:0002411|MA:0000327	9	1	9	10	0.9	0.1	10	8	0.0214018	1.66955	-1.66955	0.0464422	1.33309	-1.33309	1	1	1	1	1	1	2	2	2	2	2	2
52	1	adult_gene:tongue	adult	gene	tongue	MA:0000347	respiratory system|digestive system|sensory organ system	MA:0002431|MA:0000327|MA:0002442	8	13	21	21	0.380952	0.619048	22	12	0.382629	0.417222	0.417222	0.403389	0.394276		1	1	1	1	1	1	2	2	2	2	2	2
53	1	adult_gene:vagina	adult	gene	vagina	MA:0000394	reproductive system	MA:0000326	4	6	9	10	0.4	0.6	10	7	0.753739	0.122779	0.122779	0.641722	0.192653		1	1	1	1	1	1	2	2	2	2	2	2
54	1	adult_gene:mesenteric lymph node	adult	gene	mesenteric lymph node	MA:0002829	immune system	MA:0002711	6	0	6	6	1	0	7	6	0.0311868	1.50603	-1.50603	0.0616479	1.21008		1	1	1	1	1	1	2	2	2	2	2	2
55	1	adult_gene:vesicular gland	adult	gene	vesicular gland	MA:0000405	reproductive system	MA:0000326	3	10	13	13	0.230769	0.769231	14	8	0.0920034	1.0362	1.0362	0.144461	0.84025		1	1	1	1	1	1	2	2	2	2	2	2
56	1	adult_gene:penis	adult	gene	penis	MA:0000408	reproductive system	MA:0000326	7	15	21	22	0.318182	0.681818	22	13	0.133228	0.875405	0.875405	0.179853	0.745083		1	1	1	1	1	1	2	2	2	2	2	2
57	1	adult_gene:sciatic nerve	adult	gene	sciatic nerve	MA:0001172	nervous system	MA:0000016	9	6	14	15	0.6	0.4	15	10	0.606867	0.216907	-0.216907	0.566905	0.246489		1	1	1	1	1	1	2	2	2	2	2	2
58	1	adult_gene:diaphragm	adult	gene	diaphragm	MA:0001904	respiratory system|musculoskeletal system	MA:0000327|MA:0002418	9	13	21	22	0.409091	0.590909	22	14	0.522842	0.28163	0.28163	0.5011	0.300076		1	1	1	1	1	1	2	2	2	2	2	2
59	1	adult_gene:white adipose tissue	adult	gene	white adipose tissue	MA:0000058	set of connective tissues	MA:0002887	46	8	52	54	0.851852	0.148148	53	18	1.281e-07	6.89245	-6.89245	2.02576e-06	5.69341	-5.69341	1	1	1	1	1	1	2	2	2	2	2	2
60	1	adult_gene:brown adipose tissue	adult	gene	brown adipose tissue	MA:0000057	set of connective tissues	MA:0002887	48	8	54	56	0.857143	0.142857	55	16	4.31138e-08	7.36538	-7.36538	7.95429e-07	6.0994	-6.0994	1	1	1	1	1	1	2	2	2	2	2	2
61	1	adult_gene:gonadal fat pad	adult	gene	gonadal fat pad	MA:0002547	set of connective tissues	MA:0002887	7	5	9	12	0.583333	0.416667	10	6	0.774231	0.11113	-0.11113	0.641722	0.192653		1	1	1	1	1	1	2	2	2	2	2	2
62	1	adult_gene:aorta	adult	gene	aorta	MA:0000062	cardiovascular system	MA:0000010	31	35	64	66	0.469697	0.530303	65	22	0.711	0.14813	0.14813	0.632173	0.199164		1	1	1	1	1	1	2	2	2	2	2	2
63	1	adult_gene:cerebellum	adult	gene	cerebellum	MA:0000198	nervous system	MA:0000016	10	46	56	56	0.178571	0.821429	57	17	1.15952e-06	5.93572	5.93572	1.22243e-05	4.91278	4.91278	1	1	1	1	1	1	2	2	2	2	2	2
64	2	adult_trait:abnormal food intake	adult	trait	abnormal food intake	MP:0005449	behavior/neurological phenotype	MP:0005386	1	0	1	1	1	0	2	2	1	0	0	0.641722	0.192653		2	2	2	2	2	2	3	3	3	3	3	3
65	2	adult_trait:abnormal respiratory quotient	adult	trait	abnormal respiratory quotient	MP:0004129	homeostasis/metabolism phenotype	MP:0005376	10	2	12	12	0.833333	0.166667	13	7	0.0384229	1.41541	-1.41541	0.0718589	1.14352		2	2	2	2	2	2	3	3	3	3	3	3
66	2	adult_trait:abnormal Ly6C-positive NK T cell number	adult	trait	abnormal Ly6C-positive NK T cell number	MP:0013677	hematopoietic system phenotype|immune system phenotype	MP:0005397|MP:0005387	9	4	12	13	0.692308	0.307692	13	7	0.266421	0.574431	-0.574431	0.300939	0.521521		2	2	2	2	2	2	3	3	3	3	3	3
67	2	adult_trait:abnormal touch escape response	adult	trait	abnormal touch escape response	MP:0012001	behavior/neurological phenotype	MP:0005386	3	1	4	4	0.75	0.25	5	5	0.624898	0.204191	-0.204191	0.569336	0.244631		2	2	2	2	2	2	3	3	3	3	3	3
68	2	adult_trait:abnormal dendritic epidermal T cell morphology	adult	trait	abnormal dendritic epidermal T cell morphology	MP:0013407	integument phenotype|hematopoietic system phenotype|immune system phenotype	MP:0010771|MP:0005387|MP:0005397	1	5	5	6	0.166667	0.833333	6	6	0.21856	0.66043	0.66043	0.271842	0.565684		2	2	2	2	2	2	3	3	3	3	3	3
69	2	adult_trait:abnormal bone mineralization	adult	trait	abnormal bone mineralization	MP:0002896	skeleton phenotype	MP:0005390	20	49	69	69	0.289855	0.710145	70	16	0.000604679	3.21847	3.21847	0.00219463	2.65864	2.65864	2	2	2	2	2	2	3	3	3	3	3	3
70	2	adult_trait:abnormal grip strength	adult	trait	abnormal grip strength	MP:0001515	behavior/neurological phenotype	MP:0005386	22	22	43	44	0.5	0.5	44	17	1	0	0	0.641722	0.192653		2	2	2	2	2	2	3	3	3	3	3	3
71	2	adult_trait:abnormal retina morphology	adult	trait	abnormal retina morphology	MP:0001325	vision/eye phenotype	MP:0005391	6	22	27	28	0.214286	0.785714	28	12	0.00365902	2.43663	2.43663	0.0104909	1.97919	1.97919	2	2	2	2	2	2	3	3	3	3	3	3
72	2	adult_trait:lung	adult	trait	lung	MA:0000415	respiratory system	MA:0000327	2	0	2	2	1	0	3	3	0.499932	0.301089	-0.301089	0.487586	0.311949		2	2	2	2	2	2	3	3	3	3	3	3
73	2	adult_trait:abnormal circulating glucose level	adult	trait	abnormal circulating glucose level	MP:0000188	homeostasis/metabolism phenotype	MP:0005376	16	3	19	19	0.842105	0.157895	20	8	0.00437827	2.3587	-2.3587	0.0121165	1.91662	-1.91662	2	2	2	2	2	2	3	3	3	3	3	3
74	2	adult_trait:abnormal ST segment	adult	trait	abnormal ST segment	MP:0003897	cardiovascular system phenotype	MP:0005385	4	0	4	4	1	0	5	3	0.124899	0.903443	-0.903443	0.169643	0.770465		2	2	2	2	2	2	3	3	3	3	3	3
75	2	adult_trait:abnormal glucose tolerance	adult	trait	abnormal glucose tolerance	MP:0005291	homeostasis/metabolism phenotype	MP:0005376	27	2	28	29	0.931034	0.0689655	29	10	1.56451e-06	5.80562	-5.80562	1.57442e-05	4.80288	-4.80288	2	2	2	2	2	2	3	3	3	3	3	3
76	2	adult_trait:abnormal heart weight	adult	trait	abnormal heart weight	MP:0004857	cardiovascular system phenotype	MP:0005385	8	2	10	10	0.8	0.2	11	6	0.109138	0.962024	-0.962024	0.16326	0.78712		2	2	2	2	2	2	3	3	3	3	3	3
77	2	adult_trait:abnormal circulating aspartate transaminase level	adult	trait	abnormal circulating aspartate transaminase level	MP:0000203	homeostasis/metabolism phenotype	MP:0005376	15	13	27	28	0.535714	0.464286	28	8	0.850271	0.0704428	-0.0704428	0.641722	0.192653		2	2	2	2	2	2	3	3	3	3	3	3
78	2	adult_trait:abnormal QT interval	adult	trait	abnormal QT interval	MP:0003899	cardiovascular system phenotype	MP:0005385	4	1	5	5	0.8	0.2	6	6	0.374831	0.426165	-0.426165	0.397059	0.401145		2	2	2	2	2	2	3	3	3	3	3	3
79	2	adult_trait:abnormal circulating total protein level	adult	trait	abnormal circulating total protein level	MP:0011888	homeostasis/metabolism phenotype	MP:0005376	17	8	24	25	0.68	0.32	25	9	0.107166	0.969944	-0.969944	0.162506	0.789131		2	2	2	2	2	2	3	3	3	3	3	3
80	2	adult_trait:abnormal blood urea nitrogen level	adult	trait	abnormal blood urea nitrogen level	MP:0005265	homeostasis/metabolism phenotype	MP:0005376	10	9	19	19	0.526316	0.473684	20	5	1	0	0	0.641722	0.192653		2	2	2	2	2	2	3	3	3	3	3	3
81	2	adult_trait:abnormal circulating creatinine level	adult	trait	abnormal circulating creatinine level	MP:0005328	homeostasis/metabolism phenotype	MP:0005376	4	3	6	7	0.571429	0.428571	7	3	1	0	0	0.641722	0.192653		2	2	2	2	2	2	3	3	3	3	3	3
82	2	adult_trait:abnormal circulating alanine transaminase level	adult	trait	abnormal circulating alanine transaminase level	MP:0001573	homeostasis/metabolism phenotype	MP:0005376	15	12	26	27	0.555556	0.444444	27	7	0.700582	0.154541	-0.154541	0.625422	0.203827		2	2	2	2	2	2	3	3	3	3	3	3
83	2	adult_trait:abnormal circulating lactate dehydrogenase level	adult	trait	abnormal circulating lactate dehydrogenase level	MP:0011970	homeostasis/metabolism phenotype	MP:0005376	0	4	4	4	0	1	5	1	0.124899	0.903443	0.903443	0.169643	0.770465		2	2	2	2	2	2	3	3	3	3	3	3
84	2	adult_trait:abnormal circulating serum albumin level	adult	trait	abnormal circulating serum albumin level	MP:0000199	homeostasis/metabolism phenotype	MP:0005376	15	15	29	30	0.5	0.5	30	6	1	0	0	0.641722	0.192653		2	2	2	2	2	2	3	3	3	3	3	3
85	2	adult_trait:abnormal circulating HDL cholesterol level	adult	trait	abnormal circulating HDL cholesterol level	MP:0000184	homeostasis/metabolism phenotype	MP:0005376	24	32	55	56	0.428571	0.571429	56	13	0.347868	0.458586	0.458586	0.379388	0.420916		2	2	2	2	2	2	3	3	3	3	3	3
86	2	adult_trait:abnormal circulating LDL cholesterol level	adult	trait	abnormal circulating LDL cholesterol level	MP:0000181	homeostasis/metabolism phenotype	MP:0005376	10	11	21	21	0.47619	0.52381	22	7	1	0	0	0.641722	0.192653		2	2	2	2	2	2	3	3	3	3	3	3
87	2	adult_trait:abnormal circulating phosphate level	adult	trait	abnormal circulating phosphate level	MP:0001565	homeostasis/metabolism phenotype	MP:0005376	32	3	34	35	0.914286	0.0857143	35	11	3.97679e-07	6.40047	-6.40047	5.50273e-06	5.25942	-5.25942	2	2	2	2	2	2	3	3	3	3	3	3
88	2	adult_trait:abnormal circulating potassium level	adult	trait	abnormal circulating potassium level	MP:0002668	homeostasis/metabolism phenotype	MP:0005376	15	0	15	15	1	0	16	5	6.01982e-05	4.22042	-4.22042	0.000283564	3.54735	-3.54735	2	2	2	2	2	2	3	3	3	3	3	3
89	2	adult_trait:abnormal pinna reflex	adult	trait	abnormal pinna reflex	MP:0001485	behavior/neurological phenotype	MP:0005386	13	12	23	25	0.52	0.48	24	10	1	0	0	0.641722	0.192653		2	2	2	2	2	2	3	3	3	3	3	3
90	2	adult_trait:abnormal caudal vertebrae morphology	adult	trait	abnormal caudal vertebrae morphology	MP:0002759	limbs/digits/tail phenotype|skeleton phenotype	MP:0005390|MP:0005371	4	0	4	4	1	0	5	3	0.124899	0.903443	-0.903443	0.169643	0.770465		2	2	2	2	2	2	3	3	3	3	3	3
91	2	adult_trait:abnormal locomotor activation	adult	trait	abnormal locomotor activation	MP:0003313	behavior/neurological phenotype	MP:0005386	7	47	54	54	0.12963	0.87037	55	15	2.10786e-08	7.67616	7.67616	4.24243e-07	6.37239	6.37239	2	2	2	2	2	2	3	3	3	3	3	3
92	2	adult_trait:abnormal retinal pigmentation	adult	trait	abnormal retinal pigmentation	MP:0005103	vision/eye phenotype|pigmentation phenotype	MP:0005391|MP:0001186	10	1	11	11	0.909091	0.0909091	12	11	0.0116613	1.93325	-1.93325	0.0290082	1.53748	-1.53748	2	2	2	2	2	2	3	3	3	3	3	3
93	2	adult_trait:abnormal anxiety-related response	adult	trait	abnormal anxiety-related response	MP:0001362	behavior/neurological phenotype	MP:0005386	1	1	1	2	0.5	0.5	2	1	1	0	0	0.641722	0.192653		2	2	2	2	2	2	3	3	3	3	3	3
94	2	adult_trait:abnormal response to new environment	adult	trait	abnormal response to new environment	MP:0001413	behavior/neurological phenotype	MP:0005386	18	6	22	24	0.75	0.25	23	8	0.0224456	1.64887	-1.64887	0.0464422	1.33309	-1.33309	2	2	2	2	2	2	3	3	3	3	3	3
95	2	adult_trait:abnormal nail morphology	adult	trait	abnormal nail morphology	MP:0000579	integument phenotype	MP:0010771	6	5	11	11	0.545455	0.454545	12	9	1	0	0	0.641722	0.192653		2	2	2	2	2	2	3	3	3	3	3	3
96	2	adult_trait:abnormal tear production	adult	trait	abnormal tear production	MP:0020218	vision/eye phenotype	MP:0005391	7	9	15	16	0.4375	0.5625	16	9	0.803407	0.0950646	0.0950646	0.641722	0.192653		2	2	2	2	2	2	3	3	3	3	3	3
97	2	adult_trait:abnormal circulating cholesterol level	adult	trait	abnormal circulating cholesterol level	MP:0000180	homeostasis/metabolism phenotype	MP:0005376	21	35	56	56	0.375	0.625	57	11	0.0803122	1.09522	1.09522	0.128845	0.889932		2	2	2	2	2	2	3	3	3	3	3	3
98	2	adult_trait:abnormal circulating sodium level	adult	trait	abnormal circulating sodium level	MP:0001776	homeostasis/metabolism phenotype	MP:0005376	3	0	3	3	1	0	4	2	0.249898	0.602236	-0.602236	0.29273	0.533533		2	2	2	2	2	2	3	3	3	3	3	3
99	2	adult_trait:abnormal circulating fructosamine level	adult	trait	abnormal circulating fructosamine level	MP:0010086	homeostasis/metabolism phenotype	MP:0005376	5	4	9	9	0.555556	0.444444	10	3	1	0	0	0.641722	0.192653		2	2	2	2	2	2	3	3	3	3	3	3
100	2	adult_trait:abnormal circulating iron level	adult	trait	abnormal circulating iron level	MP:0004152	homeostasis/metabolism phenotype	MP:0005376	25	3	27	28	0.892857	0.107143	28	9	2.66404e-05	4.57446	-4.57446	0.000151231	3.82036	-3.82036	2	2	2	2	2	2	3	3	3	3	3	3
101	2	adult_trait:abnormal circulating triglyceride level	adult	trait	abnormal circulating triglyceride level	MP:0011969	homeostasis/metabolism phenotype	MP:0005376	36	6	42	42	0.857143	0.142857	43	11	2.68437e-06	5.57116	-5.57116	2.28578e-05	4.64097	-4.64097	2	2	2	2	2	2	3	3	3	3	3	3
102	2	adult_trait:abnormal blood uric acid level	adult	trait	abnormal blood uric acid level	MP:0008820	homeostasis/metabolism phenotype	MP:0005376	11	2	12	13	0.846154	0.153846	13	6	0.0223488	1.65075	-1.65075	0.0464422	1.33309	-1.33309	2	2	2	2	2	2	3	3	3	3	3	3
103	2	adult_trait:abnormal thermal nociception	adult	trait	abnormal thermal nociception	MP:0002733	integument phenotype|behavior/neurological phenotype	MP:0010771|MP:0005386	23	15	36	38	0.605263	0.394737	37	10	0.25466	0.594039	-0.594039	0.296738	0.527627		2	2	2	2	2	2	3	3	3	3	3	3
104	2	adult_trait:abnormal posture	adult	trait	abnormal posture	MP:0001504	behavior/neurological phenotype	MP:0005386	10	22	31	32	0.3125	0.6875	32	12	0.0496215	1.30433	1.30433	0.0885959	1.05259		2	2	2	2	2	2	3	3	3	3	3	3
105	2	adult_trait:abnormal behavior	adult	trait	abnormal behavior	MP:0004924	behavior/neurological phenotype	MP:0005386	2	48	50	50	0.04	0.96	51	17	2.04923e-12	11.6884	11.6884	1.51229e-10	9.82037	9.82037	2	2	2	2	2	2	3	3	3	3	3	3
106	2	adult_trait:abnormal circulating amylase level	adult	trait	abnormal circulating amylase level	MP:0008804	homeostasis/metabolism phenotype	MP:0005376	21	6	25	27	0.777778	0.222222	26	9	0.00583997	2.23359	-2.23359	0.0159621	1.79691	-1.79691	2	2	2	2	2	2	3	3	3	3	3	3
107	2	adult_trait:abnormal circulating free fatty acids level	adult	trait	abnormal circulating free fatty acids level	MP:0001553	homeostasis/metabolism phenotype	MP:0005376	11	2	13	13	0.846154	0.153846	14	5	0.0223488	1.65075	-1.65075	0.0464422	1.33309	-1.33309	2	2	2	2	2	2	3	3	3	3	3	3
108	2	adult_trait:abnormal circulating magnesium level	adult	trait	abnormal circulating magnesium level	MP:0001771	homeostasis/metabolism phenotype	MP:0005376	30	4	32	34	0.882353	0.117647	33	8	5.9204e-06	5.22765	-5.22765	4.36914e-05	4.3596	-4.3596	2	2	2	2	2	2	3	3	3	3	3	3
109	2	adult_trait:abnormal body weight	adult	trait	abnormal body weight	MP:0001259	growth/size/body region phenotype	MP:0005378	1	41	42	42	0.0238095	0.97619	43	10	1.79945e-11	10.7449	10.7449	7.96775e-10	9.09866	9.09866	2	2	2	2	2	2	3	3	3	3	3	3
110	2	adult_trait:abnormal circulating glycerol level	adult	trait	abnormal circulating glycerol level	MP:0011973	homeostasis/metabolism phenotype	MP:0005376	15	1	16	16	0.9375	0.0625	17	9	0.000512551	3.29026	-3.29026	0.00195648	2.70853	-2.70853	2	2	2	2	2	2	3	3	3	3	3	3
111	2	adult_trait:abnormal adipose tissue amount	adult	trait	abnormal adipose tissue amount	MP:0005452	adipose tissue phenotype	MP:0005375	17	40	56	57	0.298246	0.701754	57	12	0.00309598	2.5092	2.5092	0.00901882	2.04485	2.04485	2	2	2	2	2	2	3	3	3	3	3	3
112	2	adult_trait:abnormal incisor morphology	adult	trait	abnormal incisor morphology	MP:0005358	growth/size/body region phenotype|craniofacial phenotype	MP:0005378|MP:0005382	3	8	11	11	0.272727	0.727273	12	7	0.226214	0.64548	0.64548	0.27979	0.553167		2	2	2	2	2	2	3	3	3	3	3	3
113	2	adult_trait:abnormal blinking	adult	trait	abnormal blinking	MP:0001993	behavior/neurological phenotype	MP:0005386	5	1	6	6	0.833333	0.166667	7	6	0.21856	0.66043	-0.66043	0.271842	0.565684		2	2	2	2	2	2	3	3	3	3	3	3
114	2	adult_trait:abnormal postural reflex	adult	trait	abnormal postural reflex	MP:0002980	behavior/neurological phenotype	MP:0005386	26	15	38	41	0.634146	0.365854	39	12	0.116279	0.934498	-0.934498	0.169643	0.770465		2	2	2	2	2	2	3	3	3	3	3	3
115	2	adult_trait:abnormal circulating calcium level	adult	trait	abnormal circulating calcium level	MP:0001562	homeostasis/metabolism phenotype	MP:0005376	18	9	25	27	0.666667	0.333333	26	9	0.121406	0.915761	-0.915761	0.169643	0.770465		2	2	2	2	2	2	3	3	3	3	3	3
116	2	adult_trait:abnormal QRS complex	adult	trait	abnormal QRS complex	MP:0003898	cardiovascular system phenotype	MP:0005385	7	4	9	11	0.636364	0.363636	10	5	0.548523	0.260805	-0.260805	0.516764	0.286708		2	2	2	2	2	2	3	3	3	3	3	3
117	2	adult_trait:abnormal platelet cell number	adult	trait	abnormal platelet cell number	MP:0011898	hematopoietic system phenotype	MP:0005397	28	4	32	32	0.875	0.125	33	12	1.86386e-05	4.72959	-4.72959	0.000117899	3.92849	-3.92849	2	2	2	2	2	2	3	3	3	3	3	3
118	2	adult_trait:abnormal circulating alkaline phosphatase level	adult	trait	abnormal circulating alkaline phosphatase level	MP:0000202	homeostasis/metabolism phenotype	MP:0005376	18	47	65	65	0.276923	0.723077	66	16	0.000401307	3.39652	3.39652	0.00158655	2.79955	2.79955	2	2	2	2	2	2	3	3	3	3	3	3
119	2	adult_trait:abnormal circulating creatine kinase level	adult	trait	abnormal circulating creatine kinase level	MP:0010089	homeostasis/metabolism phenotype	MP:0005376	8	0	8	8	1	0	9	6	0.00778314	2.10885	-2.10885	0.0198062	1.7032	-1.7032	2	2	2	2	2	2	3	3	3	3	3	3
120	3	adult_trait:abnormal spine curvature	adult	trait	abnormal spine curvature	MP:0004174	skeleton phenotype	MP:0005390	2	5	7	7	0.285714	0.714286	8	6	0.452903	0.343995	0.343995	0.462073	0.335289		2	2	3	6	6	6	7	7	7	7	7	8
121	3	adult_trait:abnormal thoracic cage shape	adult	trait	abnormal thoracic cage shape	MP:0010099	skeleton phenotype	MP:0005390	1	2	3	3	0.333333	0.666667	4	3	1	0	0	0.641722	0.192653		2	2	3	6	6	6	7	7	7	7	7	8
122	3	adult_trait:abnormal clavicle morphology	adult	trait	abnormal clavicle morphology	MP:0005298	skeleton phenotype	MP:0005390	7	9	16	16	0.4375	0.5625	17	6	0.803407	0.0950646	0.0950646	0.641722	0.192653		2	2	3	6	6	6	7	7	7	7	7	8
123	3	adult_trait:abnormal tibia morphology	adult	trait	abnormal tibia morphology	MP:0000558	limbs/digits/tail phenotype|skeleton phenotype	MP:0005390|MP:0005371	12	39	51	51	0.235294	0.764706	52	15	0.000189491	3.72241	3.72241	0.000822591	3.08482	3.08482	2	2	3	6	6	6	7	7	7	7	7	8
124	3	adult_trait:abnormal joint morphology	adult	trait	abnormal joint morphology	MP:0002932	skeleton phenotype	MP:0005390	16	15	30	31	0.516129	0.483871	31	7	1	0	0	0.641722	0.192653		2	2	3	6	6	6	7	7	7	7	7	8
125	3	adult_trait:abnormal femur morphology	adult	trait	abnormal femur morphology	MP:0000559	limbs/digits/tail phenotype|skeleton phenotype	MP:0005390|MP:0005371	29	11	38	40	0.725	0.275	39	10	0.00629357	2.2011	-2.2011	0.0167875	1.77502	-1.77502	2	2	3	6	6	6	7	7	7	7	7	8
126	3	adult_trait:abnormal scapula morphology	adult	trait	abnormal scapula morphology	MP:0000149	skeleton phenotype	MP:0005390	22	2	24	24	0.916667	0.0833333	25	7	3.50106e-05	4.4558	-4.4558	0.000193778	3.71269	-3.71269	2	2	3	6	6	6	7	7	7	7	7	8
127	3	adult_trait:abnormal fibula morphology	adult	trait	abnormal fibula morphology	MP:0002187	limbs/digits/tail phenotype|skeleton phenotype	MP:0005390|MP:0005371	18	0	18	18	1	0	19	7	7.47951e-06	5.12613	-5.12613	5.17474e-05	4.28611	-4.28611	2	2	3	6	6	6	7	7	7	7	7	8
128	3	adult_trait:abnormal pelvic girdle bone morphology	adult	trait	abnormal pelvic girdle bone morphology	MP:0004509	skeleton phenotype	MP:0005390	39	15	48	54	0.722222	0.277778	49	12	0.00144334	2.84063	-2.84063	0.00476934	2.32154	-2.32154	2	2	3	6	6	6	7	7	7	7	7	8
129	3	adult_trait:abnormal cranium morphology	adult	trait	abnormal cranium morphology	MP:0000438	skeleton phenotype|craniofacial phenotype	MP:0005390|MP:0005382	30	38	67	68	0.441176	0.558824	68	15	0.393967	0.40454	0.40454	0.409492	0.387754		2	2	3	6	6	6	7	7	7	7	7	8
130	3	adult_trait:abnormal humerus morphology	adult	trait	abnormal humerus morphology	MP:0005296	limbs/digits/tail phenotype|skeleton phenotype	MP:0005390|MP:0005371	22	5	27	27	0.814815	0.185185	28	9	0.00148638	2.82787	-2.82787	0.00483934	2.31521	-2.31521	2	2	3	6	6	6	7	7	7	7	7	8
131	3	adult_trait:abnormal vertebrae morphology	adult	trait	abnormal vertebrae morphology	MP:0000137	skeleton phenotype	MP:0005390	7	35	42	42	0.166667	0.833333	43	9	1.44105e-05	4.84132	4.84132	9.60723e-05	4.0174	4.0174	2	2	3	6	6	6	7	7	7	7	7	8
132	3	adult_trait:abnormal vertebral arch morphology	adult	trait	abnormal vertebral arch morphology	MP:0004599	skeleton phenotype	MP:0005390	8	1	9	9	0.888889	0.111111	10	3	0.038949	1.4095	-1.4095	0.0718589	1.14352		2	2	3	6	6	6	7	7	7	7	7	8
133	3	adult_trait:abnormal radius morphology	adult	trait	abnormal radius morphology	MP:0000552	limbs/digits/tail phenotype|skeleton phenotype	MP:0005390|MP:0005371	12	11	22	23	0.521739	0.478261	23	11	1	0	0	0.641722	0.192653		2	2	3	6	6	6	7	7	7	7	7	8
134	3	adult_trait:abnormal ulna morphology	adult	trait	abnormal ulna morphology	MP:0005108	limbs/digits/tail phenotype|skeleton phenotype	MP:0005390|MP:0005371	16	8	23	24	0.666667	0.333333	24	11	0.150931	0.821221	-0.821221	0.1989	0.701365		2	2	3	6	6	6	7	7	7	7	7	8
135	3	adult_trait:abnormal head morphology	adult	trait	abnormal head morphology	MP:0000432	growth/size/body region phenotype	MP:0005378	12	19	31	31	0.387097	0.612903	32	14	0.280034	0.552789	0.552789	0.313121	0.504288		2	2	3	6	6	6	7	7	7	7	7	8
136	3	adult_trait:abnormal mouth morphology	adult	trait	abnormal mouth morphology	MP:0000452	growth/size/body region phenotype|craniofacial phenotype	MP:0005378|MP:0005382	4	1	5	5	0.8	0.2	6	3	0.374831	0.426165	-0.426165	0.397059	0.401145		2	2	3	6	6	6	7	7	7	7	7	8
137	3	adult_trait:abnormal lip morphology	adult	trait	abnormal lip morphology	MP:0003769	growth/size/body region phenotype|craniofacial phenotype	MP:0005378|MP:0005382	3	0	3	3	1	0	4	3	0.249898	0.602236	-0.602236	0.29273	0.533533		2	2	3	6	6	6	7	7	7	7	7	8
138	3	adult_trait:abnormal maxilla morphology	adult	trait	abnormal maxilla morphology	MP:0000455	skeleton phenotype|craniofacial phenotype	MP:0005390|MP:0005382	22	12	33	34	0.647059	0.352941	34	10	0.120607	0.918627	-0.918627	0.169643	0.770465		2	2	3	6	6	6	7	7	7	7	7	8
139	3	adult_trait:abnormal incisor color	adult	trait	abnormal incisor color	MP:0010096	growth/size/body region phenotype|craniofacial phenotype	MP:0005378|MP:0005382	1	0	1	1	1	0	2	2	1	0	0	0.641722	0.192653		2	2	3	6	6	6	7	7	7	7	7	8
140	3	adult_trait:abnormal tooth morphology	adult	trait	abnormal tooth morphology	MP:0002100	growth/size/body region phenotype|craniofacial phenotype	MP:0005378|MP:0005382	8	30	38	38	0.210526	0.789474	39	11	0.000457994	3.33914	3.33914	0.0017789	2.74985	2.74985	2	2	3	6	6	6	7	7	7	7	7	8
141	3	adult_trait:abnormal zygomatic bone morphology	adult	trait	abnormal zygomatic bone morphology	MP:0005270	skeleton phenotype|craniofacial phenotype	MP:0005390|MP:0005382	19	8	25	27	0.703704	0.296296	26	8	0.0518215	1.28549	-1.28549	0.0903382	1.04413		2	2	3	6	6	6	7	7	7	7	7	8
142	3	adult_trait:abnormal mandible morphology	adult	trait	abnormal mandible morphology	MP:0000458	skeleton phenotype|craniofacial phenotype	MP:0005390|MP:0005382	22	0	22	22	1	0	23	6	4.63079e-07	6.33434	-6.33434	6.03076e-06	5.21963	-5.21963	2	2	3	6	6	6	7	7	7	7	7	8
143	3	adult_trait:abnormal snout morphology	adult	trait	abnormal snout morphology	MP:0000443	growth/size/body region phenotype|craniofacial phenotype	MP:0005378|MP:0005382	25	22	45	47	0.531915	0.468085	46	14	0.770154	0.113422	-0.113422	0.641722	0.192653		2	2	3	6	6	6	7	7	7	7	7	8
144	3	adult_trait:abnormal bone mineral density	adult	trait	abnormal bone mineral density	MP:0010119	skeleton phenotype	MP:0005390	35	24	59	59	0.59322	0.40678	60	16	0.190783	0.719459	-0.719459	0.242749	0.614843		2	2	3	6	6	6	7	7	7	7	7	8
145	3	adult_trait:abnormal eye distance/position	adult	trait	abnormal eye distance/position	MP:0001299	vision/eye phenotype	MP:0005391	5	1	6	6	0.833333	0.166667	7	5	0.21856	0.66043	-0.66043	0.271842	0.565684		2	2	3	6	6	6	7	7	7	7	7	8
146	3	adult_trait:abnormal body length	adult	trait	abnormal body length	MP:0001256	growth/size/body region phenotype	MP:0005378	17	38	54	55	0.309091	0.690909	55	13	0.00627483	2.2024	2.2024	0.0167875	1.77502	1.77502	2	2	3	6	6	6	7	7	7	7	7	8
147	3	adult_trait:abnormal bone structure	adult	trait	abnormal bone structure	MP:0003795	skeleton phenotype	MP:0005390	33	10	43	43	0.767442	0.232558	44	15	0.000586506	3.23173	-3.23173	0.00216415	2.66471	-2.66471	2	2	3	6	6	6	7	7	7	7	7	8
148	3	adult_trait:abnormal cervical vertebrae morphology	adult	trait	abnormal cervical vertebrae morphology	MP:0003048	skeleton phenotype	MP:0005390	8	1	9	9	0.888889	0.111111	10	5	0.038949	1.4095	-1.4095	0.0718589	1.14352		2	2	3	6	6	6	7	7	7	7	7	8
149	3	adult_trait:abnormal lean body mass	adult	trait	abnormal lean body mass	MP:0003959	growth/size/body region phenotype	MP:0005378	13	69	81	82	0.158537	0.841463	82	17	1.99347e-10	9.70039	9.70039	5.51676e-09	8.25832	8.25832	2	2	3	6	6	6	7	7	7	7	7	8
150	3	adult_trait:abnormal lumbar vertebrae morphology	adult	trait	abnormal lumbar vertebrae morphology	MP:0003049	skeleton phenotype	MP:0005390	13	31	42	44	0.295455	0.704545	43	12	0.00936035	2.02871	2.02871	0.0235492	1.62802	1.62802	2	2	3	6	6	6	7	7	7	7	7	8
151	3	adult_trait:abnormal sacral vertebrae morphology	adult	trait	abnormal sacral vertebrae morphology	MP:0003050	skeleton phenotype	MP:0005390	8	17	23	25	0.32	0.68	24	10	0.107166	0.969944	0.969944	0.162506	0.789131		2	2	3	6	6	6	7	7	7	7	7	8
152	3	adult_trait:abnormal hindlimb morphology	adult	trait	abnormal hindlimb morphology	MP:0000556	limbs/digits/tail phenotype	MP:0005371	18	0	18	18	1	0	19	10	7.47951e-06	5.12613	-5.12613	5.17474e-05	4.28611	-4.28611	2	2	3	6	6	6	7	7	7	7	7	8
153	3	adult_trait:abnormal thoracic vertebrae morphology	adult	trait	abnormal thoracic vertebrae morphology	MP:0003047	skeleton phenotype	MP:0005390	10	4	14	14	0.714286	0.285714	15	6	0.179154	0.746774	-0.746774	0.23195	0.634605		2	2	3	6	6	6	7	7	7	7	7	8
154	3	adult_trait:abnormal rib morphology	adult	trait	abnormal rib morphology	MP:0000150	skeleton phenotype	MP:0005390	0	39	39	39	0	1	40	10	3.35853e-12	11.4739	11.4739	1.8589e-10	9.73074	9.73074	2	2	3	6	6	6	7	7	7	7	7	8
155	4	adult_trait:abnormal lens morphology	adult	trait	abnormal lens morphology	MP:0001303	vision/eye phenotype	MP:0005391	6	23	29	29	0.206897	0.793103	30	12	0.00227366	2.64328	2.64328	0.0069913	2.15544	2.15544	2	2	3	3	3	3	4	4	11	11	11	12
156	4	adult_trait:abnormal vitreous body morphology	adult	trait	abnormal vitreous body morphology	MP:0002699	vision/eye phenotype	MP:0005391	3	0	3	3	1	0	4	3	0.249898	0.602236	-0.602236	0.29273	0.533533		2	2	3	3	3	3	4	4	11	11	11	12
157	4	adult_trait:abnormal pupil morphology	adult	trait	abnormal pupil morphology	MP:0001317	vision/eye phenotype	MP:0005391	15	18	33	33	0.454545	0.545455	34	14	0.727744	0.138021	0.138021	0.641722	0.192653		2	2	3	3	3	3	4	4	11	11	11	12
158	4	adult_trait:abnormal eyelid aperture	adult	trait	abnormal eyelid aperture	MP:0003671	vision/eye phenotype	MP:0005391	26	29	55	55	0.472727	0.527273	56	14	0.786931	0.104063	0.104063	0.641722	0.192653		2	2	3	3	3	3	4	4	11	11	11	12
159	4	adult_trait:abnormal placement of pupils	adult	trait	abnormal placement of pupils	MP:0006241	vision/eye phenotype	MP:0005391	20	0	20	20	1	0	21	10	1.86142e-06	5.73016	-5.73016	1.71711e-05	4.7652	-4.7652	2	2	3	3	3	3	4	4	11	11	11	12
160	4	adult_trait:abnormal iris pigmentation	adult	trait	abnormal iris pigmentation	MP:0005102	vision/eye phenotype|pigmentation phenotype	MP:0005391|MP:0001186	4	2	6	6	0.666667	0.333333	7	6	0.687373	0.162808	-0.162808	0.616114	0.210339		2	2	3	3	3	3	4	4	11	11	11	12
161	4	adult_trait:abnormal optic disc morphology	adult	trait	abnormal optic disc morphology	MP:0008259	vision/eye phenotype|nervous system phenotype	MP:0005391|MP:0003631	7	8	15	15	0.466667	0.533333	16	10	1	0	0	0.641722	0.192653		2	2	3	3	3	3	4	4	11	11	11	12
162	4	adult_trait:abnormal pupillary reflex	adult	trait	abnormal pupillary reflex	MP:0002638	vision/eye phenotype|behavior/neurological phenotype	MP:0005391|MP:0005386	26	16	42	42	0.619048	0.380952	43	14	0.162969	0.787895	-0.787895	0.213493	0.670616		2	2	3	3	3	3	4	4	11	11	11	12
163	4	adult_trait:abnormal timing of postnatal eyelid opening	adult	trait	abnormal timing of postnatal eyelid opening	MP:0004874	vision/eye phenotype	MP:0005391	13	12	25	25	0.52	0.48	26	12	1	0	0	0.641722	0.192653		2	2	3	3	3	3	4	4	11	11	11	12
164	4	adult_trait:abnormal eye morphology	adult	trait	abnormal eye morphology	MP:0002092	vision/eye phenotype	MP:0005391	1	20	21	21	0.047619	0.952381	22	9	2.05209e-05	4.6878	4.6878	0.000122789	3.91084	3.91084	2	2	3	3	3	3	4	4	11	11	11	12
165	4	adult_trait:abnormal cornea morphology	adult	trait	abnormal cornea morphology	MP:0001312	vision/eye phenotype	MP:0005391	19	37	55	56	0.339286	0.660714	56	22	0.021766	1.66222	1.66222	0.0464422	1.33309	1.33309	2	2	3	3	3	3	4	4	11	11	11	12
166	4	adult_trait:abnormal iris transillumination	adult	trait	abnormal iris transillumination	MP:0012122	vision/eye phenotype	MP:0005391	3	1	3	4	0.75	0.25	4	2	0.624898	0.204191	-0.204191	0.569336	0.244631		2	2	3	3	3	3	4	4	11	11	11	12
167	4	adult_trait:abnormal iris morphology	adult	trait	abnormal iris morphology	MP:0001322	vision/eye phenotype	MP:0005391	16	22	37	38	0.421053	0.578947	38	10	0.416493	0.380392	0.380392	0.430884	0.36564		2	2	3	3	3	3	4	4	11	11	11	12
168	4	adult_trait:abnormal eye size	adult	trait	abnormal eye size	MP:0002697	vision/eye phenotype	MP:0005391	4	15	19	19	0.210526	0.789474	20	9	0.0190634	1.7198	1.7198	0.0426316	1.37027	1.37027	2	2	3	3	3	3	4	4	11	11	11	12
169	4	adult_trait:abnormal eye pigmentation	adult	trait	abnormal eye pigmentation	MP:0001324	vision/eye phenotype|pigmentation phenotype	MP:0005391|MP:0001186	15	0	15	15	1	0	16	9	6.01982e-05	4.22042	-4.22042	0.000283564	3.54735	-3.54735	2	2	3	3	3	3	4	4	11	11	11	12
170	4	adult_trait:abnormal orbit morphology	adult	trait	abnormal orbit morphology	MP:0010030	skeleton phenotype|vision/eye phenotype|craniofacial phenotype	MP:0005390|MP:0005391|MP:0005382	1	2	3	3	0.333333	0.666667	4	4	1	0	0	0.641722	0.192653		2	2	3	3	3	3	4	4	11	11	11	12
171	4	adult_trait:abnormal eyelid morphology	adult	trait	abnormal eyelid morphology	MP:0001340	vision/eye phenotype	MP:0005391	13	12	24	25	0.52	0.48	25	10	1	0	0	0.641722	0.192653		2	2	3	3	3	3	4	4	11	11	11	12
172	4	adult_trait:abnormal vibrissa morphology	adult	trait	abnormal vibrissa morphology	MP:0002098	integument phenotype	MP:0010771	2	6	8	8	0.25	0.75	9	9	0.288796	0.539409	0.539409	0.319689	0.495273		2	2	3	3	3	3	4	4	11	11	11	12
173	4	adult_trait:abnormal clutching reflex	adult	trait	abnormal clutching reflex	MP:0001513	behavior/neurological phenotype	MP:0005386	18	10	28	28	0.642857	0.357143	29	10	0.184107	0.734929	-0.734929	0.236978	0.625292		2	2	3	3	3	3	4	4	4	4	4	6
174	4	adult_trait:abnormal gait	adult	trait	abnormal gait	MP:0001406	behavior/neurological phenotype	MP:0005386	8	45	53	53	0.150943	0.849057	54	14	2.19844e-07	6.65788	6.65788	3.24481e-06	5.48881	5.48881	2	2	3	3	3	3	4	4	4	4	4	6
175	4	adult_trait:abnormal head movements	adult	trait	abnormal head movements	MP:0000436	behavior/neurological phenotype	MP:0005386	15	0	15	15	1	0	16	5	6.01982e-05	4.22042	-4.22042	0.000283564	3.54735	-3.54735	2	2	3	3	3	3	4	4	4	4	4	6
176	4	adult_trait:abnormal startle reflex	adult	trait	abnormal startle reflex	MP:0001486	behavior/neurological phenotype	MP:0005386	7	29	35	36	0.194444	0.805556	36	17	0.000303315	3.51811	3.51811	0.00124356	2.90533	2.90533	2	2	3	3	3	3	4	4	4	4	4	6
177	4	adult_trait:abnormal prepulse inhibition	adult	trait	abnormal prepulse inhibition	MP:0003088	nervous system phenotype	MP:0003631	9	3	11	12	0.75	0.25	12	5	0.14567	0.836629	-0.836629	0.193117	0.71418		2	2	3	3	3	3	4	4	4	4	4	6
178	4	adult_trait:abnormal ear morphology	adult	trait	abnormal ear morphology	MP:0002102	hearing/vestibular/ear phenotype	MP:0005377	4	3	6	7	0.571429	0.428571	7	5	1	0	0	0.641722	0.192653		2	2	3	3	3	3	4	4	4	4	4	6
179	4	adult_trait:abnormal trunk posture (trunk curl)	adult	trait	abnormal trunk posture (trunk curl)	MP:0001512	behavior/neurological phenotype	MP:0005386	34	10	42	44	0.772727	0.227273	43	12	0.000374582	3.42645	-3.42645	0.00150782	2.82165	-2.82165	2	2	3	3	3	3	4	4	4	4	4	6
180	4	adult_trait:abnormal tail movements	adult	trait	abnormal tail movements	MP:0001391	behavior/neurological phenotype	MP:0005386	12	2	14	14	0.857143	0.142857	15	10	0.0128594	1.89078	-1.89078	0.0312857	1.50465	-1.50465	2	2	3	3	3	3	4	4	4	4	4	6
181	4	adult_trait:abnormal auditory brainstem response	adult	trait	abnormal auditory brainstem response	MP:0004738	hearing/vestibular/ear phenotype	MP:0005377	6	17	23	23	0.26087	0.73913	24	14	0.0344178	1.46322	1.46322	0.0674328	1.17113		2	2	3	3	3	3	4	4	4	4	4	6
182	4	adult_trait:abnormal heart left ventricle size	adult	trait	abnormal heart left ventricle size	MP:0010578	cardiovascular system phenotype	MP:0005385	2	0	2	2	1	0	3	4	0.499932	0.301089	-0.301089	0.487586	0.311949		2	2	3	3	3	3	4	4	4	4	4	6
183	4	adult_trait:abnormal basophil cell number	adult	trait	abnormal basophil cell number	MP:0012442	hematopoietic system phenotype|immune system phenotype	MP:0005387|MP:0005397	4	1	4	5	0.8	0.2	5	5	0.374831	0.426165	-0.426165	0.397059	0.401145		2	2	3	3	3	3	4	4	4	4	4	4
184	4	adult_trait:abnormal eye physiology	adult	trait	abnormal eye physiology	MP:0005253	vision/eye phenotype	MP:0005391	6	1	6	7	0.857143	0.142857	7	8	0.124823	0.903706	-0.903706	0.169643	0.770465		2	2	3	3	3	3	4	4	4	4	4	4
185	4	adult_trait:abnormal eosinophil cell number	adult	trait	abnormal eosinophil cell number	MP:0002602	hematopoietic system phenotype|immune system phenotype	MP:0005387|MP:0005397	7	4	9	11	0.636364	0.363636	10	6	0.548523	0.260805	-0.260805	0.516764	0.286708		2	2	3	3	3	3	4	4	4	4	4	4
186	4	adult_trait:abnormal plasmacytoid dendritic cell number	adult	trait	abnormal plasmacytoid dendritic cell number	MP:0008123	hematopoietic system phenotype|immune system phenotype	MP:0005387|MP:0005397	3	1	4	4	0.75	0.25	5	6	0.624898	0.204191	-0.204191	0.569336	0.244631		2	2	3	3	3	3	4	4	4	4	4	4
187	4	adult_trait:abnormal retinal vasculature morphology	adult	trait	abnormal retinal vasculature morphology	MP:0002792	cardiovascular system phenotype|vision/eye phenotype	MP:0005391|MP:0005385	3	29	32	32	0.09375	0.90625	33	16	2.4549e-06	5.60997	5.60997	2.174e-05	4.66274	4.66274	2	2	3	3	3	3	4	4	4	4	4	4
188	4	adult_trait:abnormal coat/hair morphology	adult	trait	abnormal coat/hair morphology	MP:0000367	integument phenotype	MP:0010771	3	9	12	12	0.25	0.75	13	5	0.14567	0.836629	0.836629	0.193117	0.71418		2	2	3	3	3	3	4	4	4	4	4	4
189	4	adult_trait:abnormal skin coloration	adult	trait	abnormal skin coloration	MP:0011239	integument phenotype	MP:0010771	7	1	8	8	0.875	0.125	9	6	0.070165	1.15388	-1.15388	0.115926	0.935818		2	2	3	3	3	3	4	4	4	4	4	4
190	4	adult_trait:abnormal coat appearance	adult	trait	abnormal coat appearance	MP:0001510	integument phenotype	MP:0010771	8	8	15	16	0.5	0.5	16	13	1	0	0	0.641722	0.192653		2	2	3	3	3	3	4	4	4	4	4	4
191	4	adult_trait:abnormal skin appearance	adult	trait	abnormal skin appearance	MP:0009931	integument phenotype	MP:0010771	4	0	4	4	1	0	5	2	0.124899	0.903443	-0.903443	0.169643	0.770465		2	2	3	3	3	3	4	4	4	4	4	4
192	4	adult_trait:abnormal limb position	adult	trait	abnormal limb position	MP:0012000	limbs/digits/tail phenotype	MP:0005371	1	0	1	1	1	0	2	1	1	0	0	0.641722	0.192653		2	2	3	3	3	3	4	4	4	4	4	4
193	4	adult_trait:abnormal digit morphology	adult	trait	abnormal digit morphology	MP:0002110	limbs/digits/tail phenotype	MP:0005371	8	28	36	36	0.222222	0.777778	37	17	0.00116357	2.93421	2.93421	0.00396319	2.40196	2.40196	2	2	3	3	3	3	4	4	4	4	4	4
194	4	adult_trait:abnormal foot pad morphology	adult	trait	abnormal foot pad morphology	MP:0000574	limbs/digits/tail phenotype	MP:0005371	1	0	1	1	1	0	2	1	1	0	0	0.641722	0.192653		2	2	3	3	3	3	4	4	4	4	4	4
195	4	adult_trait:abnormal autopod morphology	adult	trait	abnormal autopod morphology	MP:0000572	limbs/digits/tail phenotype	MP:0005371	19	2	21	21	0.904762	0.0952381	22	10	0.000217321	3.6629	-3.6629	0.000925259	3.03374	-3.03374	2	2	3	3	3	3	4	4	4	4	4	4
196	4	adult_trait:abnormal forelimb morphology	adult	trait	abnormal forelimb morphology	MP:0000550	limbs/digits/tail phenotype	MP:0005371	8	0	8	8	1	0	9	6	0.00778314	2.10885	-2.10885	0.0198062	1.7032	-1.7032	2	2	3	3	3	3	4	4	4	4	4	4
197	4	adult_trait:abnormal locomotor behavior	adult	trait	abnormal locomotor behavior	MP:0001392	behavior/neurological phenotype	MP:0005386	8	19	27	27	0.296296	0.703704	28	7	0.0518215	1.28549	1.28549	0.0903382	1.04413		2	2	3	3	3	3	4	4	4	4	4	4
198	4	adult_trait:abnormal aggression-related behavior	adult	trait	abnormal aggression-related behavior	MP:0002061	behavior/neurological phenotype	MP:0005386	4	0	4	4	1	0	5	3	0.124899	0.903443	-0.903443	0.169643	0.770465		2	2	3	3	3	3	4	4	4	4	4	4
199	4	adult_trait:abnormal head size	adult	trait	abnormal head size	MP:0011496	growth/size/body region phenotype	MP:0005378	33	8	39	41	0.804878	0.195122	40	16	0.000108029	3.96646	-3.96646	0.000478342	3.32026	-3.32026	2	2	3	3	3	3	4	4	4	4	4	4
200	4	adult_trait:abnormal circulating chloride level	adult	trait	abnormal circulating chloride level	MP:0003018	homeostasis/metabolism phenotype	MP:0005376	5	3	8	8	0.625	0.375	9	4	0.726414	0.138816	-0.138816	0.641722	0.192653		2	2	3	3	3	3	4	4	4	4	4	4
201	4	adult_trait:abnormal fluid intake	adult	trait	abnormal fluid intake	MP:0011947	behavior/neurological phenotype	MP:0005386	1	0	1	1	1	0	2	2	1	0	0	0.641722	0.192653		2	2	3	3	3	3	4	4	4	4	4	4
202	4	adult_trait:adrenal gland	adult	trait	adrenal gland	MA:0000116	endocrine system	MA:0000012	2	0	2	2	1	0	3	3	0.499932	0.301089	-0.301089	0.487586	0.311949		2	2	3	3	3	3	4	4	4	4	4	4
203	4	adult_trait:brain	adult	trait	brain	MA:0000168	nervous system	MA:0000016	9	4	13	13	0.692308	0.307692	14	10	0.266421	0.574431	-0.574431	0.300939	0.521521		2	2	3	3	3	3	4	4	4	4	4	4
204	4	adult_trait:stomach	adult	trait	stomach	MA:0000353	digestive system	MA:0002431	1	0	1	1	1	0	2	2	1	0	0	0.641722	0.192653		2	2	3	3	3	3	4	4	4	4	4	4
205	4	adult_trait:abnormal Langerhans cell morphology	adult	trait	abnormal Langerhans cell morphology	MP:0008117	hematopoietic system phenotype|immune system phenotype	MP:0005387|MP:0005397	1	1	2	2	0.5	0.5	3	2	1	0	0	0.641722	0.192653		2	2	3	3	3	3	4	4	4	4	4	4
206	4	adult_trait:abnormal circulating thyroxine level	adult	trait	abnormal circulating thyroxine level	MP:0005475	homeostasis/metabolism phenotype	MP:0005376	1	0	1	1	1	0	2	2	1	0	0	0.641722	0.192653		2	2	3	3	3	3	4	4	4	4	4	4
207	4	adult_trait:abnormal platelet volume	adult	trait	abnormal platelet volume	MP:0002586	hematopoietic system phenotype	MP:0005397	5	4	9	9	0.555556	0.444444	10	5	1	0	0	0.641722	0.192653		2	2	3	3	3	3	4	4	4	4	4	4
208	4	adult_trait:abnormal external genitalia morphology	adult	trait	abnormal external genitalia morphology	MP:0009199|MP:0003126	reproductive system phenotype	MP:0005389	1	4	5	5	0.2	0.8	6	5	0.374831	0.426165	0.426165	0.397059	0.401145		2	2	3	3	3	3	4	4	4	4	4	4
209	4	adult_trait:abnormal tail length	adult	trait	abnormal tail length	MP:0011999	limbs/digits/tail phenotype	MP:0005371	6	12	18	18	0.333333	0.666667	19	8	0.237312	0.624681	0.624681	0.288678	0.539586		2	2	3	3	3	3	4	4	4	4	4	4
210	4	adult_trait:abnormal tail morphology	adult	trait	abnormal tail morphology	MP:0002111	limbs/digits/tail phenotype	MP:0005371	19	6	25	25	0.76	0.24	26	14	0.0144747	1.83939	-1.83939	0.0348327	1.45801	-1.45801	2	2	3	3	3	3	4	4	4	4	4	4
211	4	adult_trait:abnormal involuntary movement	adult	trait	abnormal involuntary movement	MP:0003492	behavior/neurological phenotype	MP:0005386	10	13	22	23	0.434783	0.565217	23	11	0.67716	0.169309	0.169309	0.611914	0.213309		2	2	3	3	3	3	4	4	4	4	4	4
212	4	adult_trait:abnormal vocalization	adult	trait	abnormal vocalization	MP:0001529	behavior/neurological phenotype	MP:0005386	2	0	2	2	1	0	3	1	0.499932	0.301089	-0.301089	0.487586	0.311949		2	2	3	3	3	3	4	4	4	4	4	4
213	4	adult_trait:eye	adult	trait	eye	MA:0000261	sensory organ system	MA:0002442	3	0	3	3	1	0	4	5	0.249898	0.602236	-0.602236	0.29273	0.533533		2	2	3	3	3	3	4	4	4	4	4	4
214	4	adult_trait:abnormal coat/hair pigmentation	adult	trait	abnormal coat/hair pigmentation	MP:0002075	integument phenotype|pigmentation phenotype	MP:0010771|MP:0001186	0	15	15	15	0	1	16	12	6.01982e-05	4.22042	4.22042	0.000283564	3.54735	3.54735	2	2	3	3	3	3	4	4	4	4	4	4
215	4	adult_trait:abnormal lymphocyte cell number	adult	trait	abnormal lymphocyte cell number	MP:0000717	hematopoietic system phenotype|immune system phenotype	MP:0005387|MP:0005397	1	2	3	3	0.333333	0.666667	4	2	1	0	0	0.641722	0.192653		2	2	3	3	7	7	8	9	9	9	9	10
216	4	adult_trait:abnormal large unstained cell number	adult	trait	abnormal large unstained cell number	MP:0012360	immune system phenotype	MP:0005387	1	1	1	2	0.5	0.5	2	2	1	0	0	0.641722	0.192653		2	2	3	3	7	7	8	9	9	9	9	10
217	4	adult_trait:abnormal leukocyte cell number	adult	trait	abnormal leukocyte cell number	MP:0000217	hematopoietic system phenotype|immune system phenotype	MP:0005387|MP:0005397	20	7	26	27	0.740741	0.259259	27	7	0.018948	1.72244	-1.72244	0.0426316	1.37027	-1.37027	2	2	3	3	7	7	8	9	9	9	9	10
218	4	adult_trait:pancreas	adult	trait	pancreas	MA:0000120	trunk	MA:0000004	1	2	3	3	0.333333	0.666667	4	4	1	0	0	0.641722	0.192653		2	2	3	3	7	7	8	9	9	9	9	10
219	4	adult_trait:spleen	adult	trait	spleen	MA:0000141	immune system	MA:0002711	4	8	12	12	0.333333	0.666667	13	11	0.387303	0.411949	0.411949	0.406382	0.391066		2	2	3	3	7	7	8	9	9	9	9	10
220	4	adult_trait:abnormal red blood cell distribution width	adult	trait	abnormal red blood cell distribution width	MP:0010066	hematopoietic system phenotype	MP:0005397	18	9	25	27	0.666667	0.333333	26	10	0.121406	0.915761	-0.915761	0.169643	0.770465		2	2	3	3	7	7	8	9	9	9	9	10
221	4	adult_trait:liver	adult	trait	liver	MA:0000358	digestive system	MA:0002431	7	1	8	8	0.875	0.125	9	6	0.070165	1.15388	-1.15388	0.115926	0.935818		2	2	3	3	7	7	8	9	9	9	9	10
222	4	adult_trait:abnormal erythrocyte cell number	adult	trait	abnormal erythrocyte cell number	MP:0001586	hematopoietic system phenotype	MP:0005397	11	6	16	17	0.647059	0.352941	17	7	0.331745	0.479196	-0.479196	0.365405	0.437226		2	2	3	3	7	7	8	9	9	9	9	10
223	4	adult_trait:lymph node	adult	trait	lymph node	MA:0000139	immune system	MA:0002711	1	0	1	1	1	0	2	2	1	0	0	0.641722	0.192653		2	2	3	3	7	7	8	9	9	9	9	10
224	4	adult_trait:abnormal mean corpuscular hemoglobin concentration	adult	trait	abnormal mean corpuscular hemoglobin concentration	MP:0005640	hematopoietic system phenotype	MP:0005397	33	4	37	37	0.891892	0.108108	38	18	1.03232e-06	5.98619	-5.98619	1.14274e-05	4.94205	-4.94205	2	2	3	3	7	7	8	9	9	9	9	10
225	4	adult_trait:thymus	adult	trait	thymus	MA:0000142	immune system	MA:0002711	4	0	4	4	1	0	5	4	0.124899	0.903443	-0.903443	0.169643	0.770465		2	2	3	3	7	7	8	9	9	9	9	10
226	4	adult_trait:abnormal hematocrit	adult	trait	abnormal hematocrit	MP:0002596	hematopoietic system phenotype	MP:0005397	9	11	19	20	0.45	0.55	20	6	0.823564	0.0843025	0.0843025	0.641722	0.192653		2	2	3	3	7	7	8	9	9	9	9	10
227	4	adult_trait:abnormal mean corpuscular volume	adult	trait	abnormal mean corpuscular volume	MP:0000226	hematopoietic system phenotype	MP:0005397	24	53	76	77	0.311688	0.688312	77	24	0.00120025	2.92073	2.92073	0.00402619	2.39511	2.39511	2	2	3	3	7	7	8	9	9	9	9	10
228	4	adult_trait:abnormal mean corpuscular hemoglobin	adult	trait	abnormal mean corpuscular hemoglobin	MP:0001589	hematopoietic system phenotype	MP:0005397	9	9	17	18	0.5	0.5	18	10	1	0	0	0.641722	0.192653		2	2	3	3	7	7	8	9	9	9	9	10
229	4	adult_trait:abnormal circulating bilirubin level	adult	trait	abnormal circulating bilirubin level	MP:0001569	homeostasis/metabolism phenotype	MP:0005376	13	7	20	20	0.65	0.35	21	7	0.262528	0.580824	-0.580824	0.300939	0.521521		2	2	3	3	7	7	8	9	9	9	9	10
230	4	adult_trait:abnormal hemoglobin content	adult	trait	abnormal hemoglobin content	MP:0005563	hematopoietic system phenotype	MP:0005397	6	12	18	18	0.333333	0.666667	19	7	0.237312	0.624681	0.624681	0.288678	0.539586		2	2	3	3	7	7	8	9	9	9	9	10
231	4	adult_trait:abnormal sinus arrhythmia	adult	trait	abnormal sinus arrhythmia	MP:0004122	cardiovascular system phenotype	MP:0005385	1	0	1	1	1	0	2	1	1	0	0	0.641722	0.192653		2	2	3	3	7	7	8	8	8	8	8	9
232	4	adult_trait:abnormal cardiovascular system physiology	adult	trait	abnormal cardiovascular system physiology	MP:0001544	cardiovascular system phenotype	MP:0005385	5	5	10	10	0.5	0.5	11	8	1	0	0	0.641722	0.192653		2	2	3	3	7	7	8	8	8	8	8	9
233	4	adult_trait:abnormal QT variability	adult	trait	abnormal QT variability	MP:0004156	cardiovascular system phenotype	MP:0005385	1	0	1	1	1	0	2	1	1	0	0	0.641722	0.192653		2	2	3	3	7	7	8	8	8	8	8	9
234	4	adult_trait:urinary bladder	adult	trait	urinary bladder	MA:0000380	urinary system	MA:0000325	1	0	1	1	1	0	2	2	1	0	0	0.641722	0.192653		2	2	3	3	7	7	8	8	8	8	8	9
235	4	adult_trait:abnormal heartbeat	adult	trait	abnormal heartbeat	MP:0004085	cardiovascular system phenotype	MP:0005385	2	1	3	3	0.666667	0.333333	4	2	1	0	0	0.641722	0.192653		2	2	3	3	7	7	8	8	8	8	8	9
236	4	adult_trait:abnormal RR interval	adult	trait	abnormal RR interval	MP:0010504	cardiovascular system phenotype	MP:0005385	2	1	3	3	0.666667	0.333333	4	2	1	0	0	0.641722	0.192653		2	2	3	3	7	7	8	8	8	8	8	9
237	4	embryo_gene:TS20,oral cavity	embryo	gene	TS20,oral cavity	EMAP:3985	TS20,alimentary system	EMAP:3983	0	2	2	2	0	1	3	3	0.499932	0.301089	0.301089	0.487586	0.311949		2	2	3	3	7	7	8	8	8	8	13	14
238	4	embryo_gene:TS20,skin	embryo	gene	TS20,skin	EMAP:4147	TS20,integumental system	EMAP:4146	2	1	2	3	0.666667	0.333333	3	3	1	0	0	0.641722	0.192653		2	2	3	3	7	7	8	8	8	8	13	14
239	4	adult_trait:ovary	adult	trait	ovary	MA:0000384	reproductive system	MA:0000326	10	0	10	10	1	0	11	5	0.0019414	2.71188	-2.71188	0.00605372	2.21798	-2.21798	2	2	3	3	7	7	8	8	8	8	13	14
240	4	embryo_gene:TS20,lung	embryo	gene	TS20,lung	EMAP:4604	TS20,respiratory system	EMAP:4602	2	1	2	3	0.666667	0.333333	3	3	1	0	0	0.641722	0.192653		2	2	3	3	7	7	8	8	8	8	13	14
241	4	adult_trait:heart	adult	trait	heart	MA:0000072	cardiovascular system	MA:0000010	2	2	4	4	0.5	0.5	5	5	1	0	0	0.641722	0.192653		2	2	3	3	7	7	8	8	8	8	13	14
242	4	adult_trait:skin	adult	trait	skin	MA:0000151	integumental system	MA:0000014	1	1	2	2	0.5	0.5	3	3	1	0	0	0.641722	0.192653		2	2	3	3	7	7	8	8	8	8	13	14
243	4	adult_trait:epididymis	adult	trait	epididymis	MA:0000397	reproductive system	MA:0000326	3	3	6	6	0.5	0.5	7	3	1	0	0	0.641722	0.192653		2	2	3	3	7	7	8	8	8	8	13	14
244	4	adult_trait:testis	adult	trait	testis	MA:0000411	reproductive system	MA:0000326	1	8	9	9	0.111111	0.888889	10	6	0.038949	1.4095	1.4095	0.0718589	1.14352		2	2	3	3	7	7	8	8	8	8	13	14
245	4	adult_trait:uterus	adult	trait	uterus	MA:0000389	reproductive system	MA:0000326	6	3	9	9	0.666667	0.333333	10	5	0.507546	0.294525	-0.294525	0.490688	0.309194		2	2	3	3	7	7	8	8	8	8	13	14
246	4	adult_trait:kidney	adult	trait	kidney	MA:0000368	urinary system	MA:0000325	9	1	10	10	0.9	0.1	11	7	0.0214018	1.66955	-1.66955	0.0464422	1.33309	-1.33309	2	2	3	3	7	7	8	8	8	8	13	14
247	4	adult_trait:seminal vesicle	adult	trait	seminal vesicle	MA:0000410	reproductive system	MA:0000326	1	4	5	5	0.2	0.8	6	3	0.374831	0.426165	0.426165	0.397059	0.401145		2	2	3	3	7	7	8	8	8	8	13	14
256	5	adult_trait:abnormal CD4-positive, alpha beta T cell number	adult	trait	abnormal CD4-positive, alpha beta T cell number	MP:0008073	hematopoietic system phenotype|immune system phenotype	MP:0005387|MP:0005397	16	20	34	36	0.444444	0.555556	35	6	0.616857	0.209815	0.209815	0.569336	0.244631		3	3	4	4	4	4	5	5	5	5	5	5
264	5	adult_trait:abnormal T cell number	adult	trait	abnormal T cell number	MP:0006387	hematopoietic system phenotype|immune system phenotype	MP:0005387|MP:0005397	3	26	29	29	0.103448	0.896552	30	6	1.4754e-05	4.83109	4.83109	9.60723e-05	4.0174	4.0174	3	3	4	4	4	4	5	5	5	5	5	5
266	5	adult_trait:abnormal CD8-positive, alpha-beta T cell number	adult	trait	abnormal CD8-positive, alpha-beta T cell number	MP:0008077	hematopoietic system phenotype|immune system phenotype	MP:0005387|MP:0005397	11	18	28	29	0.37931	0.62069	29	3	0.263995	0.578404	0.578404	0.300939	0.521521		3	3	4	4	4	4	5	5	5	5	5	5
272	5	adult_trait:abnormal CD8-positive, naive alpha-beta T cell number	adult	trait	abnormal CD8-positive, naive alpha-beta T cell number	MP:0013434	hematopoietic system phenotype|immune system phenotype	MP:0005387|MP:0005397	19	8	25	27	0.703704	0.296296	26	5	0.0518215	1.28549	-1.28549	0.0903382	1.04413		3	3	4	4	4	4	5	5	5	5	5	5
259	5	adult_trait:abnormal CD4-negative NK T cell number	adult	trait	abnormal CD4-negative NK T cell number	MP:0013509	hematopoietic system phenotype|immune system phenotype	MP:0005397|MP:0005387	18	8	26	26	0.692308	0.307692	27	4	0.0750159	1.12485	-1.12485	0.123023	0.910015		3	3	4	4	4	4	5	5	5	5	5	5
258	5	adult_trait:abnormal memory-marker CD4-negative NK T cell number	adult	trait	abnormal memory-marker CD4-negative NK T cell number	MP:0013512	hematopoietic system phenotype|immune system phenotype	MP:0005397|MP:0005387	5	20	25	25	0.2	0.8	26	4	0.00401943	2.39584	2.39584	0.0112643	1.9483	1.9483	3	3	4	4	4	4	5	5	5	5	5	5
267	5	adult_trait:abnormal memory CD4-positive, CD25-positive, alpha-beta regulatory T cell number	adult	trait	abnormal memory CD4-positive, CD25-positive, alpha-beta regulatory T cell number	MP:0013428	hematopoietic system phenotype|immune system phenotype	MP:0005387|MP:0005397	11	11	21	22	0.5	0.5	22	4	1	0	0	0.641722	0.192653		3	3	4	4	4	4	5	5	5	5	5	5
248	5	adult_trait:abnormal CD4-positive, CD25-positive, alpha-beta regulatory T cell number	adult	trait	abnormal CD4-positive, CD25-positive, alpha-beta regulatory T cell number	MP:0012773	hematopoietic system phenotype|immune system phenotype	MP:0005397|MP:0005387	14	7	21	21	0.666667	0.333333	22	2	0.188621	0.72441	-0.72441	0.241384	0.617291		3	3	4	4	4	4	5	5	5	5	5	5
253	5	adult_trait:abnormal CD4-positive NK T cell number	adult	trait	abnormal CD4-positive NK T cell number	MP:0013518	hematopoietic system phenotype|immune system phenotype	MP:0005387|MP:0005397	17	4	21	21	0.809524	0.190476	22	5	0.00712064	2.14748	-2.14748	0.0185467	1.73173	-1.73173	3	3	4	4	4	4	5	5	5	5	5	5
257	5	adult_trait:abnormal T-helper cell number	adult	trait	abnormal T-helper cell number	MP:0013761	hematopoietic system phenotype|immune system phenotype	MP:0005387|MP:0005397	15	6	20	21	0.714286	0.285714	21	2	0.0779385	1.10825	-1.10825	0.126077	0.899364		3	3	4	4	4	4	5	5	5	5	5	5
269	5	adult_trait:abnormal alpha-beta T cell number	adult	trait	abnormal alpha-beta T cell number	MP:0012763	hematopoietic system phenotype|immune system phenotype	MP:0005387|MP:0005397	16	5	19	21	0.761905	0.238095	20	2	0.0263974	1.57844	-1.57844	0.0531293	1.27467		3	3	4	4	4	4	5	5	5	5	5	5
274	5	adult_trait:abnormal effector memory CD8-positive, alpha-beta T cell number	adult	trait	abnormal effector memory CD8-positive, alpha-beta T cell number	MP:0010849	hematopoietic system phenotype|immune system phenotype	MP:0005397|MP:0005387	1	20	21	21	0.047619	0.952381	22	5	2.05209e-05	4.6878	4.6878	0.000122789	3.91084	3.91084	3	3	4	4	4	4	5	5	5	5	5	5
250	5	adult_trait:abnormal NK T cell number	adult	trait	abnormal NK T cell number	MP:0008038	hematopoietic system phenotype|immune system phenotype	MP:0005397|MP:0005387	5	15	20	20	0.25	0.75	21	4	0.0411233	1.38591	1.38591	0.0746266	1.12711		3	3	4	4	4	4	5	5	5	5	5	5
261	5	adult_trait:abnormal granulocyte number	adult	trait	abnormal granulocyte number	MP:0020201	hematopoietic system phenotype|immune system phenotype	MP:0005387|MP:0005397	7	13	20	20	0.35	0.65	21	4	0.262528	0.580824	0.580824	0.300939	0.521521		3	3	4	4	4	4	5	5	5	5	5	5
275	5	adult_trait:abnormal effector memory T-helper cell number	adult	trait	abnormal effector memory T-helper cell number	MP:0013770	hematopoietic system phenotype|immune system phenotype	MP:0005387|MP:0005397	3	17	19	20	0.15	0.85	20	2	0.0025453	2.59426	2.59426	0.00751352	2.12416	2.12416	3	3	4	4	4	4	5	5	5	5	5	5
271	5	adult_trait:abnormal memory-marker NK cell number	adult	trait	abnormal memory-marker NK cell number	MP:0013425	hematopoietic system phenotype|immune system phenotype	MP:0005387|MP:0005397	13	6	17	19	0.684211	0.315789	18	2	0.166526	0.778519	-0.778519	0.216869	0.663802		3	3	4	4	4	4	5	5	5	5	5	5
276	5	adult_trait:abnormal KLRG1-positive CD4-positive, CD25-positive, alpha-beta regulatory T cell number	adult	trait	abnormal KLRG1-positive CD4-positive, CD25-positive, alpha-beta regulatory T cell number	MP:0013431	hematopoietic system phenotype|immune system phenotype	MP:0005387|MP:0005397	3	12	14	15	0.2	0.8	15	2	0.0349779	1.45621	1.45621	0.0679289	1.16795		3	3	4	4	4	4	5	5	5	5	5	5
254	5	adult_trait:abnormal memory-marker CD4-positive NK T cell number	adult	trait	abnormal memory-marker CD4-positive NK T cell number	MP:0013521	hematopoietic system phenotype|immune system phenotype	MP:0005397|MP:0005387	6	8	14	14	0.428571	0.571429	15	4	0.790329	0.102192	0.102192	0.641722	0.192653		3	3	4	4	4	4	5	5	5	5	5	5
263	5	adult_trait:abnormal Ly6C-positive mature NK cell number	adult	trait	abnormal Ly6C-positive mature NK cell number	MP:0013674	hematopoietic system phenotype|immune system phenotype	MP:0005387|MP:0005397	11	2	13	13	0.846154	0.153846	14	2	0.0223488	1.65075	-1.65075	0.0464422	1.33309	-1.33309	3	3	4	4	4	4	5	5	5	5	5	5
270	5	adult_trait:abnormal memory-marker gamma-delta T cell number	adult	trait	abnormal memory-marker gamma-delta T cell number	MP:0013416	hematopoietic system phenotype|immune system phenotype	MP:0005387|MP:0005397	2	11	13	13	0.153846	0.846154	14	2	0.0223488	1.65075	1.65075	0.0464422	1.33309	1.33309	3	3	4	4	4	4	5	5	5	5	5	5
265	5	adult_trait:abnormal CD5-positive Ly6C-positive T cell number	adult	trait	abnormal CD5-positive Ly6C-positive T cell number	MP:0013690	hematopoietic system phenotype|immune system phenotype	MP:0005387|MP:0005397	7	1	8	8	0.875	0.125	9	3	0.070165	1.15388	-1.15388	0.115926	0.935818		3	3	4	4	4	4	5	5	5	5	5	5
251	5	adult_trait:abnormal NK T cell physiology	adult	trait	abnormal NK T cell physiology	MP:0008042	hematopoietic system phenotype|immune system phenotype	MP:0005387|MP:0005397	5	2	6	7	0.714286	0.285714	7	2	0.452903	0.343995	-0.343995	0.462073	0.335289		3	3	4	4	4	4	5	5	5	5	5	5
252	5	adult_trait:abnormal CD4-positive, CD25-positive NK T cell number	adult	trait	abnormal CD4-positive, CD25-positive NK T cell number	MP:0013881	hematopoietic system phenotype|immune system phenotype	MP:0005397|MP:0005387	2	5	6	7	0.285714	0.714286	7	2	0.452903	0.343995	0.343995	0.462073	0.335289		3	3	4	4	4	4	5	5	5	5	5	5
255	5	adult_trait:immune system phenotype	adult	trait	immune system phenotype	MP:0005387	immune system phenotype	MP:0005387	0	7	7	7	0	1	8	2	0.0155809	1.80741	1.80741	0.0366969	1.43537	1.43537	3	3	4	4	4	4	5	5	5	5	5	5
260	5	adult_trait:abnormal CD4-negative, CD25-positive NK T cell number	adult	trait	abnormal CD4-negative, CD25-positive NK T cell number	MP:0013884	hematopoietic system phenotype|immune system phenotype	MP:0005397|MP:0005387	1	6	7	7	0.142857	0.857143	8	2	0.124823	0.903706	0.903706	0.169643	0.770465		3	3	4	4	4	4	5	5	5	5	5	5
262	5	adult_trait:abnormal coping response	adult	trait	abnormal coping response	MP:0003062	behavior/neurological phenotype	MP:0005386	6	0	6	6	1	0	7	3	0.0311868	1.50603	-1.50603	0.0616479	1.21008		3	3	4	4	4	4	5	5	5	5	5	5
249	5	adult_trait:abnormal CD8-positive, CD25-positive alpha-beta T cell number	adult	trait	abnormal CD8-positive, CD25-positive alpha-beta T cell number	MP:0013888	hematopoietic system phenotype|immune system phenotype	MP:0005387|MP:0005397	2	1	3	3	0.666667	0.333333	4	3	1	0	0	0.641722	0.192653		3	3	4	4	4	4	5	5	5	5	5	5
268	5	adult_trait:abnormal pro-B cell morphology	adult	trait	abnormal pro-B cell morphology	MP:0005432	hematopoietic system phenotype|immune system phenotype	MP:0005387|MP:0005397	1	0	1	1	1	0	2	2	1	0	0	0.641722	0.192653		3	3	4	4	4	4	5	5	5	5	5	5
273	5	adult_trait:abnormal susceptibility to colitis induced morbidity/mortality	adult	trait	abnormal susceptibility to colitis induced morbidity/mortality	MP:0013297	mortality/aging|digestive/alimentary phenotype|immune system phenotype	MP:0005387|MP:0010768|MP:0005381	0	1	1	1	0	1	2	4	1	0	0	0.641722	0.192653		3	3	4	4	4	4	5	5	5	5	5	5
277	6	embryo_trait:abnormal abdominal wall morphology	embryo	trait	abnormal abdominal wall morphology	MP:0003257	growth/size/body region phenotype	MP:0005378	3	0	3	3	1	0	4	3	0.249898	0.602236	-0.602236	0.29273	0.533533		4	5	6	7	8	9	10	11	12	13	14	15
278	6	embryo_trait:abnormal pericardium morphology	embryo	trait	abnormal pericardium morphology	MP:0000288	cardiovascular system phenotype	MP:0005385	4	4	8	8	0.5	0.5	9	6	1	0	0	0.641722	0.192653		4	5	6	7	8	9	10	11	12	13	14	15
279	6	embryo_trait:abnormal eye morphology	embryo	trait	abnormal eye morphology	MP:0002092	vision/eye phenotype	MP:0005391	7	6	11	13	0.538462	0.461538	12	8	1	0	0	0.641722	0.192653		4	5	6	7	8	9	10	11	12	13	14	15
280	6	embryo_trait:abnormal eye size	embryo	trait	abnormal eye size	MP:0002697	vision/eye phenotype	MP:0005391	4	1	5	5	0.8	0.2	6	5	0.374831	0.426165	-0.426165	0.397059	0.401145		4	5	6	7	8	9	10	11	12	13	14	15
281	6	embryo_trait:abnormal cranium morphology	embryo	trait	abnormal cranium morphology	MP:0000438	skeleton phenotype|craniofacial phenotype	MP:0005390|MP:0005382	1	0	1	1	1	0	2	2	1	0	0	0.641722	0.192653		4	5	6	7	8	9	10	11	12	13	14	15
282	6	embryo_trait:abnormal craniofacial morphology	embryo	trait	abnormal craniofacial morphology	MP:0000428	craniofacial phenotype	MP:0005382	0	11	11	11	0	1	12	9	0.000969423	3.01349	3.01349	0.00340674	2.46766	2.46766	4	5	6	7	8	9	10	11	12	13	14	15
283	6	embryo_trait:abnormal midbrain morphology	embryo	trait	abnormal midbrain morphology	MP:0000897	nervous system phenotype	MP:0003631	2	1	3	3	0.666667	0.333333	4	2	1	0	0	0.641722	0.192653		4	5	6	7	8	9	10	11	12	13	14	15
284	6	embryo_trait:abnormal forebrain morphology	embryo	trait	abnormal forebrain morphology	MP:0000783	nervous system phenotype	MP:0003631	3	4	7	7	0.428571	0.571429	8	5	1	0	0	0.641722	0.192653		4	5	6	7	8	9	10	11	12	13	14	15
285	6	embryo_trait:abnormal hindbrain morphology	embryo	trait	abnormal hindbrain morphology	MP:0000841	nervous system phenotype	MP:0003631	3	0	3	3	1	0	4	2	0.249898	0.602236	-0.602236	0.29273	0.533533		4	5	6	7	8	9	10	11	12	13	14	15
286	6	embryo_trait:abnormal fluid regulation	embryo	trait	abnormal fluid regulation	MP:0001784	homeostasis/metabolism phenotype	MP:0005376	2	0	2	2	1	0	3	3	0.499932	0.301089	-0.301089	0.487586	0.311949		4	5	6	7	8	9	10	11	12	13	14	15
287	6	embryo_trait:abnormal blood circulation	embryo	trait	abnormal blood circulation	MP:0002128	cardiovascular system phenotype	MP:0005385	0	1	1	1	0	1	2	2	1	0	0	0.641722	0.192653		4	5	6	7	8	9	10	11	12	13	14	15
288	6	embryo_trait:abnormal tail morphology	embryo	trait	abnormal tail morphology	MP:0002111	limbs/digits/tail phenotype	MP:0005371	3	0	3	3	1	0	4	4	0.249898	0.602236	-0.602236	0.29273	0.533533		4	5	6	7	8	9	10	11	12	13	14	15
289	6	embryo_trait:abnormal facial morphology	embryo	trait	abnormal facial morphology	MP:0003743	growth/size/body region phenotype|craniofacial phenotype	MP:0005378|MP:0005382	0	1	1	1	0	1	2	3	1	0	0	0.641722	0.192653		4	5	6	7	8	9	10	11	12	13	14	15
290	6	embryo_trait:abnormal heart morphology	embryo	trait	abnormal heart morphology	MP:0000266	cardiovascular system phenotype	MP:0005385	2	0	2	2	1	0	3	4	0.499932	0.301089	-0.301089	0.487586	0.311949		4	5	6	7	8	9	10	11	12	12	12	13
291	6	embryo_trait:abnormal neural tube closure	embryo	trait	abnormal neural tube closure	MP:0003720	nervous system phenotype|embryo phenotype	MP:0005380|MP:0003631	2	10	12	12	0.166667	0.833333	13	6	0.0384229	1.41541	1.41541	0.0718589	1.14352		4	5	6	7	8	9	10	11	12	12	12	13
292	6	embryo_trait:abnormal digit morphology	embryo	trait	abnormal digit morphology	MP:0002110	limbs/digits/tail phenotype	MP:0005371	2	0	2	2	1	0	3	3	0.499932	0.301089	-0.301089	0.487586	0.311949		4	5	6	7	8	9	10	11	12	12	12	13
293	6	embryo_trait:abnormal limb bud morphology	embryo	trait	abnormal limb bud morphology	MP:0005650	limbs/digits/tail phenotype|embryo phenotype	MP:0005380|MP:0005371	6	5	10	11	0.545455	0.454545	11	6	1	0	0	0.641722	0.192653		4	5	6	7	8	9	10	11	12	12	12	13
294	6	embryo_trait:abnormal liver morphology	embryo	trait	abnormal liver morphology	MP:0000598	liver/biliary system phenotype	MP:0005370	6	1	7	7	0.857143	0.142857	8	7	0.124823	0.903706	-0.903706	0.169643	0.770465		4	5	6	7	8	9	10	11	12	12	12	13
295	6	embryo_trait:abnormal forebrain development	embryo	trait	abnormal forebrain development	MP:0003232	nervous system phenotype	MP:0003631	2	6	8	8	0.25	0.75	9	5	0.288796	0.539409	0.539409	0.319689	0.495273		4	5	6	7	8	9	10	11	12	12	12	13
296	6	embryo_trait:abnormal hindbrain development	embryo	trait	abnormal hindbrain development	MP:0006108	nervous system phenotype	MP:0003631	6	5	9	11	0.545455	0.454545	10	7	1	0	0	0.641722	0.192653		4	5	6	7	8	9	10	11	12	12	12	13
297	6	embryo_trait:abnormal midbrain development	embryo	trait	abnormal midbrain development	MP:0003864	nervous system phenotype	MP:0003631	4	7	10	11	0.363636	0.636364	11	7	0.548523	0.260805	0.260805	0.516764	0.286708		4	5	6	7	8	9	10	11	12	12	12	13
298	6	embryo_trait:abnormal placenta size	embryo	trait	abnormal placenta size	MP:0004258	embryo phenotype	MP:0005380	1	3	3	4	0.25	0.75	4	2	0.624898	0.204191	0.204191	0.569336	0.244631		4	5	6	7	8	9	10	11	12	12	12	13
299	6	embryo_trait:abnormal skin coloration	embryo	trait	abnormal skin coloration	MP:0011239	integument phenotype	MP:0010771	1	1	1	2	0.5	0.5	2	2	1	0	0	0.641722	0.192653		4	5	6	7	8	9	10	11	12	12	12	13
300	6	embryo_trait:abnormal skin appearance	embryo	trait	abnormal skin appearance	MP:0009931	integument phenotype	MP:0010771	2	1	3	3	0.666667	0.333333	4	3	1	0	0	0.641722	0.192653		4	5	6	7	8	9	10	11	12	12	12	13
301	6	embryo_trait:abnormal visceral yolk sac morphology	embryo	trait	abnormal visceral yolk sac morphology	MP:0001718	embryo phenotype	MP:0005380	6	3	8	9	0.666667	0.333333	9	5	0.507546	0.294525	-0.294525	0.490688	0.309194		4	5	6	7	8	9	10	11	12	12	12	13
302	6	embryo_trait:abnormal embryo development	embryo	trait	abnormal embryo development	MP:0001672	embryo phenotype	MP:0005380	1	2	3	3	0.333333	0.666667	4	3	1	0	0	0.641722	0.192653		4	5	6	7	8	9	10	11	12	12	12	13
303	6	embryo_trait:abnormal embryo size	embryo	trait	abnormal embryo size	MP:0001697	growth/size/body region phenotype|embryo phenotype	MP:0005380|MP:0005378	1	7	7	8	0.125	0.875	8	4	0.070165	1.15388	1.15388	0.115926	0.935818		4	5	6	7	8	9	10	11	12	12	12	13
304	6	embryo_trait:abnormal chorioallantoic fusion	embryo	trait	abnormal chorioallantoic fusion	MP:0002824	embryo phenotype	MP:0005380	2	0	2	2	1	0	3	2	0.499932	0.301089	-0.301089	0.487586	0.311949		4	5	6	7	8	9	10	11	12	12	12	13
305	6	adult_trait:abnormal fertility/fecundity	adult	trait	abnormal fertility/fecundity	MP:0002161	reproductive system phenotype	MP:0005389	0	5	5	5	0	1	6	5	0.0624156	1.20471	1.20471	0.10712	0.970131		4	5	6	7	8	9	10	11	12	12	12	13
306	6	embryo_trait:abnormal embryo turning	embryo	trait	abnormal embryo turning	MP:0001700	embryo phenotype	MP:0005380	2	1	2	3	0.666667	0.333333	3	2	1	0	0	0.641722	0.192653		4	5	6	7	8	9	10	11	12	12	12	13
307	6	embryo_trait:abnormal tail bud morphology	embryo	trait	abnormal tail bud morphology	MP:0002861	limbs/digits/tail phenotype|embryo phenotype	MP:0005380|MP:0005371	1	1	2	2	0.5	0.5	3	4	1	0	0	0.641722	0.192653		4	5	6	7	8	9	10	11	12	12	12	13
308	6	adult_trait:abnormal kidney weight	adult	trait	abnormal kidney weight	MP:0002707	renal/urinary system phenotype	MP:0005367	1	0	1	1	1	0	2	3	1	0	0	0.641722	0.192653		4	5	6	7	8	9	10	11	12	12	12	13
309	6	adult_trait:abnormal circulating unsaturated transferrin level	adult	trait	abnormal circulating unsaturated transferrin level	MP:0011895	homeostasis/metabolism phenotype	MP:0005376	0	1	1	1	0	1	2	1	1	0	0	0.641722	0.192653		4	5	6	7	8	9	10	11	12	12	12	13
311	7	adult_trait:abnormal B cell number	adult	trait	abnormal B cell number	MP:0002458	hematopoietic system phenotype|immune system phenotype	MP:0005387|MP:0005397	10	24	32	34	0.294118	0.705882	33	9	0.0239942	1.61989	1.61989	0.0487355	1.31216	1.31216	4	4	5	5	5	5	6	6	6	6	6	7
319	7	adult_trait:abnormal monocyte cell number	adult	trait	abnormal monocyte cell number	MP:0012441	hematopoietic system phenotype|immune system phenotype	MP:0005387|MP:0005397	13	13	24	26	0.5	0.5	25	7	1	0	0	0.641722	0.192653		4	4	5	5	5	5	6	6	6	6	6	7
327	7	adult_trait:abnormal NK cell number	adult	trait	abnormal NK cell number	MP:0008043	hematopoietic system phenotype|immune system phenotype	MP:0005387|MP:0005397	17	8	23	25	0.68	0.32	24	2	0.107166	0.969944	-0.969944	0.162506	0.789131		4	4	5	5	5	5	6	6	6	6	6	7
326	7	adult_trait:abnormal effector memory CD4-positive, alpha-beta T cell number	adult	trait	abnormal effector memory CD4-positive, alpha-beta T cell number	MP:0012770	hematopoietic system phenotype|immune system phenotype	MP:0005387|MP:0005397	15	4	19	19	0.789474	0.210526	20	3	0.0190634	1.7198	-1.7198	0.0426316	1.37027	-1.37027	4	4	5	5	5	5	6	6	6	6	6	7
318	7	adult_trait:abnormal neutrophil cell number	adult	trait	abnormal neutrophil cell number	MP:0012440	hematopoietic system phenotype|immune system phenotype	MP:0005387|MP:0005397	13	5	18	18	0.722222	0.277778	19	2	0.0958534	1.01839	-1.01839	0.149446	0.825515		4	4	5	5	5	5	6	6	6	6	6	7
322	7	adult_trait:abnormal Ly6C high monocyte number	adult	trait	abnormal Ly6C high monocyte number	MP:0013021	hematopoietic system phenotype|immune system phenotype	MP:0005387|MP:0005397	10	12	18	22	0.454545	0.545455	19	3	0.831561	0.0801057	0.0801057	0.641722	0.192653		4	4	5	5	5	5	6	6	6	6	6	7
313	7	adult_trait:abnormal gamma-delta T cell number	adult	trait	abnormal gamma-delta T cell number	MP:0008345	hematopoietic system phenotype|immune system phenotype	MP:0005387|MP:0005397	5	12	17	17	0.294118	0.705882	18	6	0.143006	0.844646	0.844646	0.191883	0.716964		4	4	5	5	5	5	6	6	6	6	6	7
342	7	adult_trait:abnormal KLRG1-positive NK cell number	adult	trait	abnormal KLRG1-positive NK cell number	MP:0012766	hematopoietic system phenotype|immune system phenotype	MP:0005387|MP:0005397	2	15	17	17	0.117647	0.882353	18	2	0.00232523	2.63353	2.63353	0.00705195	2.15169	2.15169	4	4	5	5	5	8	9	10	10	10	10	11
320	7	adult_trait:abnormal Ly6C low monocyte number	adult	trait	abnormal Ly6C low monocyte number	MP:0013024	hematopoietic system phenotype|immune system phenotype	MP:0005387|MP:0005397	9	9	16	18	0.5	0.5	17	4	1	0	0	0.641722	0.192653		4	4	5	5	5	5	6	6	6	6	6	7
317	7	adult_trait:abnormal KLRG1+ CD4 alpha beta T cell number	adult	trait	abnormal KLRG1+ CD4 alpha beta T cell number	MP:0013156	hematopoietic system phenotype|immune system phenotype	MP:0005387|MP:0005397	11	0	11	11	1	0	12	2	0.000969423	3.01349	-3.01349	0.00340674	2.46766	-2.46766	4	4	5	5	5	5	6	6	6	6	6	7
325	7	adult_trait:abnormal KLRG1+ CD8 alpha beta T cell number	adult	trait	abnormal KLRG1+ CD8 alpha beta T cell number	MP:0013153	hematopoietic system phenotype|immune system phenotype	MP:0005387|MP:0005397	4	7	11	11	0.363636	0.636364	12	4	0.548523	0.260805	0.260805	0.516764	0.286708		4	4	5	5	5	5	6	6	6	6	6	7
316	7	adult_trait:abnormal myeloid cell number	adult	trait	abnormal myeloid cell number	MP:0013661	hematopoietic system phenotype	MP:0005397	2	8	10	10	0.2	0.8	11	2	0.109138	0.962024	0.962024	0.16326	0.78712		4	4	5	5	5	5	6	6	6	6	6	7
321	7	adult_trait:abnormal KLRG1-positive gamma-delta T cell number	adult	trait	abnormal KLRG1-positive gamma-delta T cell number	MP:0013422	hematopoietic system phenotype|immune system phenotype	MP:0005387|MP:0005397	3	7	9	10	0.3	0.7	10	2	0.343417	0.464178	0.464178	0.376388	0.424364		4	4	5	5	5	5	6	6	6	6	6	7
324	7	adult_trait:abnormal dendritic cell number	adult	trait	abnormal dendritic cell number	MP:0008125	hematopoietic system phenotype|immune system phenotype	MP:0005387|MP:0005397	4	4	8	8	0.5	0.5	9	4	1	0	0	0.641722	0.192653		4	4	5	5	5	5	6	6	6	6	6	7
315	7	adult_trait:abnormal KLRG1-positive CD4-negative NK T cell number	adult	trait	abnormal KLRG1-positive CD4-negative NK T cell number	MP:0013515	hematopoietic system phenotype|immune system phenotype	MP:0005387|MP:0005397	2	4	6	6	0.333333	0.666667	7	2	0.687373	0.162808	0.162808	0.616114	0.210339		4	4	5	5	5	5	6	6	6	6	6	7
323	7	adult_trait:abnormal Ly6C-positive immature NK cell number	adult	trait	abnormal Ly6C-positive immature NK cell number	MP:0013668	hematopoietic system phenotype|immune system phenotype	MP:0005387|MP:0005397	3	3	6	6	0.5	0.5	7	4	1	0	0	0.641722	0.192653		4	4	5	5	5	5	6	6	6	6	6	7
343	7	adult_trait:abnormal KLRG1-positive T-helper cell number	adult	trait	abnormal KLRG1-positive T-helper cell number	MP:0013773	hematopoietic system phenotype|immune system phenotype	MP:0005387|MP:0005397	1	5	6	6	0.166667	0.833333	7	2	0.21856	0.66043	0.66043	0.271842	0.565684		4	4	5	5	5	8	9	10	10	10	10	11
312	7	adult_trait:abnormal mature B cell number	adult	trait	abnormal mature B cell number	MP:0013701	hematopoietic system phenotype|immune system phenotype	MP:0005387|MP:0005397	0	5	5	5	0	1	6	4	0.0624156	1.20471	1.20471	0.10712	0.970131		4	4	5	5	5	5	6	6	6	6	6	7
335	7	embryo_trait:abnormal spinal cord morphology	embryo	trait	abnormal spinal cord morphology	MP:0000955	nervous system phenotype	MP:0003631	3	3	4	6	0.5	0.5	5	2	1	0	0	0.641722	0.192653		4	4	5	5	5	8	9	10	10	10	10	11
345	7	adult_trait:abnormal KLRG1-positive CD4-positive NK T cell number	adult	trait	abnormal KLRG1-positive CD4-positive NK T cell number	MP:0013524	hematopoietic system phenotype|immune system phenotype	MP:0005387|MP:0005397	0	4	4	4	0	1	5	2	0.124899	0.903443	0.903443	0.169643	0.770465		4	4	5	5	5	8	9	10	10	10	10	11
310	7	adult_trait:abnormal immature B cell number	adult	trait	abnormal immature B cell number	MP:0013664	hematopoietic system phenotype|immune system phenotype	MP:0005387|MP:0005397	1	2	3	3	0.333333	0.666667	4	3	1	0	0	0.641722	0.192653		4	4	5	5	5	5	6	6	6	6	6	7
334	7	embryo_trait:abnormal heartbeat	embryo	trait	abnormal heartbeat	MP:0004085	cardiovascular system phenotype	MP:0005385	3	1	3	4	0.75	0.25	4	3	0.624898	0.204191	-0.204191	0.569336	0.244631		4	4	5	5	5	8	9	10	10	10	10	11
332	7	adult_trait:abnormal rod electrophysiology	adult	trait	abnormal rod electrophysiology	MP:0004021	vision/eye phenotype	MP:0005391	2	1	2	3	0.666667	0.333333	3	3	1	0	0	0.641722	0.192653		4	4	5	5	5	8	9	10	10	10	10	11
336	7	adult_trait:abnormal sleep behavior	adult	trait	abnormal sleep behavior	MP:0011396	behavior/neurological phenotype	MP:0005386	1	1	2	2	0.5	0.5	3	2	1	0	0	0.641722	0.192653		4	4	5	5	5	8	9	10	10	10	10	11
340	7	adult_trait:abnormal dendritic epidermal T cell number	adult	trait	abnormal dendritic epidermal T cell number	MP:0013408	integument phenotype|hematopoietic system phenotype|immune system phenotype	MP:0010771|MP:0005387|MP:0005397	1	1	2	2	0.5	0.5	3	3	1	0	0	0.641722	0.192653		4	4	5	5	5	8	9	10	10	10	10	11
344	7	adult_trait:abnormal macrophage cell number	adult	trait	abnormal macrophage cell number	MP:0020202	hematopoietic system phenotype|immune system phenotype	MP:0005387|MP:0005397	2	0	2	2	1	0	3	2	0.499932	0.301089	-0.301089	0.487586	0.311949		4	4	5	5	5	8	9	10	10	10	10	11
314	7	adult_trait:abnormal pre-pro B cell morphology	adult	trait	abnormal pre-pro B cell morphology	MP:0011814	hematopoietic system phenotype|immune system phenotype	MP:0005387|MP:0005397	1	0	1	1	1	0	2	2	1	0	0	0.641722	0.192653		4	4	5	5	5	5	6	6	6	6	6	7
328	7	embryo_trait:abnormal liver size	embryo	trait	abnormal liver size	MP:0004848	liver/biliary system phenotype	MP:0005370	1	0	1	1	1	0	2	1	1	0	0	0.641722	0.192653		4	4	5	5	5	8	9	10	10	10	10	11
329	7	embryo_trait:abnormal foot plate morphology	embryo	trait	abnormal foot plate morphology	MP:0004576	limbs/digits/tail phenotype	MP:0005371	1	0	1	1	1	0	2	2	1	0	0	0.641722	0.192653		4	4	5	5	5	8	9	10	10	10	10	11
330	7	adult_trait:abnormal heart morphology	adult	trait	abnormal heart morphology	MP:0000266	cardiovascular system phenotype	MP:0005385	0	1	1	1	0	1	2	1	1	0	0	0.641722	0.192653		4	4	5	5	5	8	9	10	10	10	10	11
331	7	adult_trait:abnormal cone electrophysiology	adult	trait	abnormal cone electrophysiology	MP:0004022	vision/eye phenotype	MP:0005391	1	1	1	2	0.5	0.5	2	1	1	0	0	0.641722	0.192653		4	4	5	5	5	8	9	10	10	10	10	11
333	7	adult_trait:abnormal IgE level	adult	trait	abnormal IgE level	MP:0020173	hematopoietic system phenotype|immune system phenotype	MP:0005387|MP:0005397	0	1	1	1	0	1	2	3	1	0	0	0.641722	0.192653		4	4	5	5	5	8	9	10	10	10	10	11
337	7	adult_trait:abnormal behavioral response to light	adult	trait	abnormal behavioral response to light	MP:0011275	behavior/neurological phenotype	MP:0005386	0	1	1	1	0	1	2	2	1	0	0	0.641722	0.192653		4	4	5	5	5	8	9	10	10	10	10	11
338	7	adult_trait:abnormal epidermal immune compartment	adult	trait	abnormal epidermal immune compartment	MP:0013406	integument phenotype	MP:0010771	0	1	1	1	0	1	2	3	1	0	0	0.641722	0.192653		4	4	5	5	5	8	9	10	10	10	10	11
339	7	adult_trait:abnormal survival/lethality	adult	trait	abnormal survival/lethality	MP:0002083	mortality/aging	MP:0010768	1	0	1	1	1	0	2	2	1	0	0	0.641722	0.192653		4	4	5	5	5	8	9	10	10	10	10	11
341	7	adult_trait:abnormal Langerhans cell number	adult	trait	abnormal Langerhans cell number	MP:0013411	hematopoietic system phenotype|immune system phenotype	MP:0005387|MP:0005397	1	0	1	1	1	0	2	3	1	0	0	0.641722	0.192653		4	4	5	5	5	8	9	10	10	10	10	11
