# Supplementary material for: An atlas of evidence-based phenotypic associations across the mouse phenome
Source: Sci Rep. 2020 Mar 3;10:3957. doi: 10.1038/s41598-020-60891-w (PMC7054260; doi:10.1038/s41598-020-60891-w)
Supplement: Supplementary file 5 — Supplementary Table 6. [file 41598_2020_60891_MOESM5_ESM.xlsx]

## Sheet: S_table_6
	Supplementary Table 6 Statistics of various measures for the 608 between-‘biological systems’ rules
							Theoretical ratio		Practical ratio		Fold enrichment
	Rank		Lhs_stage_type_top_level_term	Direction	Rhs_stage_type_top_level_term								P value	Q value
	1		adult_trait:skeleton phenotype(MP)	⇒	adult_trait:skeleton phenotype(MP)		756/437876		181/5979		17.5		1.84608e-144	5.56435e-142
	2		adult_trait:hematopoietic system phenotype(MP)	⇒	adult_trait:hematopoietic system phenotype(MP)		6030/437876		386/5979		4.7		5.52588e-123	8.32789e-121
	3		adult_trait:hematopoietic system phenotype(MP)	⇒	adult_trait:immune system phenotype(MP)		5611/437876		354/5979		4.6		1.57347e-111	1.58089e-109
	4		adult_trait:immune system phenotype(MP)	⇒	adult_trait:immune system phenotype(MP)		5196/437876		340/5979		4.8		2.44721e-111	1.84406e-109
	5		adult_trait:immune system phenotype(MP)	⇒	adult_trait:hematopoietic system phenotype(MP)		5611/437876		343/5979		4.5		1.03111e-104	6.2158e-103
	6		adult_gene:digestive system(MA)	⇒	adult_gene:nervous system(MA)		289/437876		102/5979		25.8		9.6503e-97	4.8479e-95
	7		adult_gene:nervous system(MA)	⇒	adult_gene:nervous system(MA)		272/437876		90/5979		24.2		1.52315e-83	6.55857e-82
	8		adult_trait:homeostasis/metabolism phenotype(MP)	⇒	adult_trait:homeostasis/metabolism phenotype(MP)		1556/437876		151/5979		7.1		1.59062e-71	5.99294e-70
	9		adult_trait:limbs/digits/tail phenotype(MP)	⇒	adult_trait:skeleton phenotype(MP)		413/437876		79/5979		14		7.11169e-58	2.38174e-56
	10		adult_gene:immune system(MA)	⇒	adult_gene:nervous system(MA)		84/437876		43/5979		37.5		2.09855e-47	6.32532e-46
	11		adult_gene:endocrine system(MA)	⇒	adult_gene:nervous system(MA)		51/437876		37/5979		53.1		3.03623e-45	8.31966e-44
	12		adult_trait:vision/eye phenotype(MP)	⇒	adult_trait:vision/eye phenotype(MP)		972/437876		93/5979		7		1.93381e-44	4.85731e-43
	13		adult_gene:reproductive system(MA)	⇒	adult_gene:nervous system(MA)		186/437876		50/5979		19.7		1.6215e-43	3.75955e-42
	14		adult_gene:set of connective tissues(MA)	⇒	adult_gene:nervous system(MA)		68/437876		38/5979		40.9		3.33778e-43	7.18611e-42
	15		adult_trait:skeleton phenotype(MP)	⇒	adult_trait:growth/size/body region phenotype(MP)		392/437876		62/5979		11.6		1.62666e-41	3.26866e-40
	16		adult_gene:respiratory system(MA)	⇒	adult_gene:nervous system(MA)		136/437876		43/5979		23.2		3.51995e-40	6.63102e-39
	17		adult_gene:digestive system(MA)	⇒	adult_gene:reproductive system(MA)		186/437876		43/5979		16.9		2.60714e-35	4.62253e-34
	18		adult_trait:skeleton phenotype(MP)	⇒	adult_trait:limbs/digits/tail phenotype(MP)		413/437876		55/5979		9.8		1.39195e-33	2.33085e-32
	19		adult_trait:behavior/neurological phenotype(MP)	⇒	adult_trait:behavior/neurological phenotype(MP)		1384/437876		90/5979		4.8		3.67391e-31	5.82825e-30
	20		adult_gene:musculoskeletal system(MA)	⇒	adult_gene:nervous system(MA)		51/437876		27/5979		38.8		1.13787e-30	1.71485e-29
	21		adult_trait:craniofacial phenotype(MP)	⇒	adult_trait:skeleton phenotype(MP)		359/437876		47/5979		9.6		1.15664e-28	1.66013e-27
	22		adult_gene:urinary system(MA)	⇒	adult_gene:nervous system(MA)		51/437876		25/5979		35.9		7.28165e-28	9.97633e-27
	23		adult_gene:integumental system(MA)	⇒	adult_gene:nervous system(MA)		34/437876		22/5979		47.4		1.00792e-26	1.32088e-25
	24		adult_gene:cardiovascular system(MA)	⇒	adult_gene:nervous system(MA)		51/437876		24/5979		34.5		1.77299e-26	2.22669e-25
	25		adult_trait:skeleton phenotype(MP)	⇒	adult_trait:craniofacial phenotype(MP)		359/437876		43/5979		8.8		5.5257e-25	6.6621e-24
	26		adult_trait:limbs/digits/tail phenotype(MP)	⇒	adult_trait:limbs/digits/tail phenotype(MP)		210/437876		35/5979		12.2		7.31677e-25	8.48222e-24
	27		adult_trait:craniofacial phenotype(MP)	⇒	adult_trait:growth/size/body region phenotype(MP)		174/437876		32/5979		13.5		5.01804e-24	5.60189e-23
	28		adult_trait:homeostasis/metabolism phenotype(MP)	⇒	adult_trait:growth/size/body region phenotype(MP)		559/437876		50/5979		6.6		1.45345e-23	1.56461e-22
	29		adult_gene:digestive system(MA)	⇒	adult_gene:digestive system(MA)		272/437876		37/5979		10		1.92831e-23	2.00421e-22
	30		adult_trait:homeostasis/metabolism phenotype(MP)	⇒	adult_trait:behavior/neurological phenotype(MP)		1503/437876		81/5979		3.9		2.50305e-23	2.51485e-22
	31		adult_gene:digestive system(MA)	⇒	adult_gene:endocrine system(MA)		51/437876		21/5979		30.2		2.15873e-22	2.09894e-21
	32		adult_gene:nervous system(MA)	⇒	adult_gene:reproductive system(MA)		186/437876		30/5979		11.8		3.49683e-21	3.29373e-20
	33		adult_gene:exocrine system(MA)	⇒	adult_gene:nervous system(MA)		85/437876		23/5979		19.8		5.9487e-21	5.4334e-20
	34		adult_gene:set of connective tissues(MA)	⇒	adult_gene:reproductive system(MA)		44/437876		18/5979		30		2.30235e-19	2.04106e-18
	35		adult_gene:digestive system(MA)	⇒	adult_gene:cardiovascular system(MA)		51/437876		18/5979		25.8		1.96083e-18	1.64173e-17
	36		adult_gene:digestive system(MA)	⇒	adult_gene:urinary system(MA)		51/437876		18/5979		25.8		1.96083e-18	1.64173e-17
	37		adult_gene:digestive system(MA)	⇒	adult_gene:respiratory system(MA)		131/437876		24/5979		13.4		2.20766e-18	1.79843e-17
	38		adult_trait:skeleton phenotype(MP)	⇒	adult_trait:vision/eye phenotype(MP)		892/437876		54/5979		4.4		3.72005e-18	2.95072e-17
	39		adult_gene:immune system(MA)	⇒	adult_gene:digestive system(MA)		83/437876		20/5979		17.6		1.41215e-17	1.09139e-16
	40		adult_trait:craniofacial phenotype(MP)	⇒	adult_trait:craniofacial phenotype(MP)		156/437876		24/5979		11.3		7.58271e-17	5.70245e-16
	41		adult_trait:skeleton phenotype(MP)	⇒	adult_trait:behavior/neurological phenotype(MP)		1064/437876		57/5979		3.9		7.75678e-17	5.70245e-16
	42		adult_gene:nervous system(MA)	⇒	adult_gene:cardiovascular system(MA)		51/437876		16/5979		23		7.03975e-16	5.05209e-15
	43		adult_trait:homeostasis/metabolism phenotype(MP)	⇒	adult_trait:skeleton phenotype(MP)		1074/437876		55/5979		3.8		1.56737e-15	1.09867e-14
	44		adult_trait:growth/size/body region phenotype(MP)	⇒	adult_trait:growth/size/body region phenotype(MP)		182/437876		24/5979		9.7		1.70114e-15	1.16533e-14
	45		adult_gene:hemolymphoid system(MA)	⇒	adult_gene:nervous system(MA)		17/437876		11/5979		47.4		4.65646e-14	2.98622e-13
	46		adult_gene:trunk(MA)	⇒	adult_gene:nervous system(MA)		17/437876		11/5979		47.4		4.65646e-14	2.98622e-13
	47		adult_gene:musculoskeletal system(MA)	⇒	adult_gene:reproductive system(MA)		33/437876		12/5979		26.6		6.87923e-13	4.31979e-12
	48		adult_trait:craniofacial phenotype(MP)	⇒	adult_trait:vision/eye phenotype(MP)		407/437876		30/5979		5.4		8.71689e-13	5.36203e-12
	49		embryo_trait:nervous system phenotype(MP)	⇒	embryo_trait:nervous system phenotype(MP)		88/437876		16/5979		13.3		1.03714e-12	6.25217e-12
	50		adult_gene:reproductive system(MA)	⇒	adult_gene:reproductive system(MA)		110/437876		17/5979		11.3		2.11584e-12	1.25048e-11
	51		adult_gene:sensory organ system(MA)	⇒	adult_gene:nervous system(MA)		50/437876		13/5979		19		2.72228e-12	1.57795e-11
	52		adult_trait:homeostasis/metabolism phenotype(MP)	⇒	adult_trait:adipose tissue phenotype(MP)		80/437876		15/5979		13.7		3.55219e-12	2.00836e-11
	53		adult_trait:growth/size/body region phenotype(MP)	⇒	adult_trait:craniofacial phenotype(MP)		174/437876		20/5979		8.4		3.59808e-12	2.00836e-11
	54		adult_gene:immune system(MA)	⇒	adult_gene:set of connective tissues(MA)		20/437876		10/5979		36.6		4.66096e-12	2.55433e-11
	55		adult_trait:vision/eye phenotype(MP)	⇒	adult_trait:growth/size/body region phenotype(MP)		438/437876		30/5979		5		4.86492e-12	2.61849e-11
	56		adult_gene:immune system(MA)	⇒	adult_gene:reproductive system(MA)		53/437876		13/5979		18		5.12085e-12	2.70789e-11
	57		adult_trait:growth/size/body region phenotype(MP)	⇒	adult_trait:skeleton phenotype(MP)		392/437876		28/5979		5.2		9.73446e-12	5.0588e-11
	58		adult_gene:respiratory system(MA)	⇒	adult_gene:reproductive system(MA)		88/437876		15/5979		12.5		1.18718e-11	6.06495e-11
	59		adult_gene:cardiovascular system(MA)	⇒	adult_gene:reproductive system(MA)		33/437876		11/5979		24.4		1.36327e-11	6.84849e-11
	60		adult_gene:immune system(MA)	⇒	adult_gene:cardiovascular system(MA)		15/437876		9/5979		43.9		1.60189e-11	7.91527e-11
	61		adult_gene:exocrine system(MA)	⇒	adult_gene:digestive system(MA)		82/437876		14/5979		12.5		5.58867e-11	2.71694e-10
	62		adult_gene:set of connective tissues(MA)	⇒	adult_gene:cardiovascular system(MA)		12/437876		8/5979		48.8		1.18885e-10	5.59899e-10
	63		adult_gene:set of connective tissues(MA)	⇒	adult_gene:urinary system(MA)		12/437876		8/5979		48.8		1.18885e-10	5.59899e-10
	64		adult_gene:endocrine system(MA)	⇒	adult_gene:reproductive system(MA)		33/437876		10/5979		22.2		2.53457e-10	1.15751e-09
	65		adult_gene:urinary system(MA)	⇒	adult_gene:reproductive system(MA)		33/437876		10/5979		22.2		2.53457e-10	1.15751e-09
	66		adult_trait:limbs/digits/tail phenotype(MP)	⇒	adult_trait:growth/size/body region phenotype(MP)		210/437876		19/5979		6.6		5.20511e-10	2.34163e-09
	67		adult_gene:exocrine system(MA)	⇒	adult_gene:respiratory system(MA)		37/437876		10/5979		19.8		6.51645e-10	2.88846e-09
	68		adult_gene:nervous system(MA)	⇒	adult_gene:urinary system(MA)		51/437876		11/5979		15.8		7.22726e-10	3.1571e-09
	69		adult_gene:digestive system(MA)	⇒	adult_gene:set of connective tissues(MA)		68/437876		12/5979		12.9		9.30788e-10	4.00789e-09
	70		adult_gene:digestive system(MA)	⇒	adult_gene:trunk(MA)		17/437876		8/5979		34.5		9.61117e-10	4.0802e-09
	71		adult_gene:immune system(MA)	⇒	adult_gene:respiratory system(MA)		40/437876		10/5979		18.3		1.24593e-09	5.21586e-09
	72		adult_trait:growth/size/body region phenotype(MP)	⇒	adult_trait:vision/eye phenotype(MP)		438/437876		26/5979		4.3		2.09371e-09	8.64483e-09
	73		adult_trait:reproductive system(MA)	⇒	adult_trait:reproductive system(MA)		30/437876		9/5979		22		2.16264e-09	8.8088e-09
	74		adult_gene:set of connective tissues(MA)	⇒	adult_gene:musculoskeletal system(MA)		12/437876		7/5979		42.7		3.53376e-09	1.42017e-08
	75		adult_trait:behavior/neurological phenotype(MP)	⇒	adult_trait:growth/size/body region phenotype(MP)		519/437876		28/5979		4		3.77554e-09	1.49737e-08
	76		adult_gene:set of connective tissues(MA)	⇒	adult_gene:digestive system(MA)		68/437876		11/5979		11.8		1.04112e-08	4.07542e-08
	77		adult_gene:immune system(MA)	⇒	adult_gene:endocrine system(MA)		15/437876		7/5979		34.2		1.15429e-08	4.46052e-08
	78		adult_gene:respiratory system(MA)	⇒	adult_gene:digestive system(MA)		131/437876		14/5979		7.8		1.37277e-08	5.23763e-08
	79		adult_gene:exocrine system(MA)	⇒	adult_gene:reproductive system(MA)		54/437876		10/5979		13.6		1.54702e-08	5.82866e-08
	80		adult_gene:hemolymphoid system(MA)	⇒	adult_gene:digestive system(MA)		16/437876		7/5979		32		1.63977e-08	6.10186e-08
	81		adult_trait:behavior/neurological phenotype(MP)	⇒	adult_trait:vision/eye phenotype(MP)		1166/437876		43/5979		2.7		2.24195e-08	8.24093e-08
	82		adult_gene:musculoskeletal system(MA)	⇒	adult_gene:cardiovascular system(MA)		9/437876		6/5979		48.8		2.70292e-08	9.58467e-08
	83		adult_gene:cardiovascular system(MA)	⇒	adult_gene:urinary system(MA)		9/437876		6/5979		48.8		2.70292e-08	9.58467e-08
	84		adult_gene:endocrine system(MA)	⇒	adult_gene:urinary system(MA)		9/437876		6/5979		48.8		2.70292e-08	9.58467e-08
	85		adult_trait:limbs/digits/tail phenotype(MP)	⇒	adult_trait:craniofacial phenotype(MP)		195/437876		16/5979		6		4.13363e-08	1.44876e-07
	86		adult_trait:pigmentation phenotype(MP)	⇒	adult_trait:vision/eye phenotype(MP)		124/437876		13/5979		7.7		5.49613e-08	1.90415e-07
	87		adult_gene:set of connective tissues(MA)	⇒	adult_gene:respiratory system(MA)		32/437876		8/5979		18.3		5.70663e-08	1.95461e-07
	88		adult_gene:reproductive system(MA)	⇒	adult_gene:cardiovascular system(MA)		33/437876		8/5979		17.8		7.00547e-08	2.34616e-07
	89		adult_gene:digestive system(MA)	⇒	adult_gene:integumental system(MA)		34/437876		8/5979		17.2		8.55058e-08	2.83216e-07
	90		adult_gene:set of connective tissues(MA)	⇒	adult_gene:set of connective tissues(MA)		12/437876		6/5979		36.6		9.68254e-08	3.17223e-07
	91		adult_trait:behavior/neurological phenotype(MP)	⇒	adult_trait:skeleton phenotype(MP)		1064/437876		39/5979		2.7		1.12265e-07	3.63851e-07
	92		adult_gene:musculoskeletal system(MA)	⇒	adult_gene:digestive system(MA)		51/437876		9/5979		12.9		1.16882e-07	3.7084e-07
	93		adult_gene:digestive system(MA)	⇒	adult_gene:musculoskeletal system(MA)		51/437876		9/5979		12.9		1.16882e-07	3.7084e-07
	94		adult_gene:immune system(MA)	⇒	adult_gene:urinary system(MA)		15/437876		6/5979		29.3		2.73357e-07	8.58268e-07
	95		adult_trait:limbs/digits/tail phenotype(MP)	⇒	adult_trait:behavior/neurological phenotype(MP)		569/437876		26/5979		3.3		2.89408e-07	8.99294e-07
	96		adult_gene:digestive system(MA)	⇒	adult_gene:immune system(MA)		83/437876		10/5979		8.8		5.78444e-07	1.77909e-06
	97		adult_gene:endocrine system(MA)	⇒	adult_gene:cardiovascular system(MA)		9/437876		5/5979		40.7		8.04203e-07	2.39998e-06
	98		adult_gene:musculoskeletal system(MA)	⇒	adult_gene:endocrine system(MA)		9/437876		5/5979		40.7		8.04203e-07	2.39998e-06
	99		adult_gene:musculoskeletal system(MA)	⇒	adult_gene:urinary system(MA)		9/437876		5/5979		40.7		8.04203e-07	2.39998e-06
	100		adult_gene:immune system(MA)	⇒	adult_gene:immune system(MA)		20/437876		6/5979		22		1.09456e-06	3.20308e-06
	101		adult_gene:set of connective tissues(MA)	⇒	adult_gene:immune system(MA)		20/437876		6/5979		22		1.09456e-06	3.20308e-06
	102		adult_gene:immune system(MA)	⇒	adult_gene:integumental system(MA)		10/437876		5/5979		36.6		1.19279e-06	3.45676e-06
	103		adult_gene:integumental system(MA)	⇒	adult_gene:digestive system(MA)		34/437876		7/5979		15.1		1.21566e-06	3.45676e-06
	104		adult_gene:set of connective tissues(MA)	⇒	adult_gene:endocrine system(MA)		12/437876		5/5979		30.5		2.40313e-06	6.52557e-06
	105		adult_gene:respiratory system(MA)	⇒	adult_gene:cardiovascular system(MA)		24/437876		6/5979		18.3		2.69533e-06	7.06445e-06
	106		adult_gene:respiratory system(MA)	⇒	adult_gene:urinary system(MA)		24/437876		6/5979		18.3		2.69533e-06	7.06445e-06
	107		adult_gene:exocrine system(MA)	⇒	adult_gene:cardiovascular system(MA)		15/437876		5/5979		24.4		5.82119e-06	1.49965e-05
	108		adult_gene:immune system(MA)	⇒	adult_gene:musculoskeletal system(MA)		15/437876		5/5979		24.4		5.82119e-06	1.49965e-05
	109		adult_gene:integumental system(MA)	⇒	adult_gene:cardiovascular system(MA)		6/437876		4/5979		48.8		6.49025e-06	1.64391e-05
	110		adult_gene:integumental system(MA)	⇒	adult_gene:urinary system(MA)		6/437876		4/5979		48.8		6.49025e-06	1.64391e-05
	111		adult_trait:growth/size/body region phenotype(MP)	⇒	adult_trait:behavior/neurological phenotype(MP)		519/437876		22/5979		3.1		7.0228e-06	1.76398e-05
	112		adult_gene:reproductive system(MA)	⇒	adult_gene:respiratory system(MA)		88/437876		9/5979		7.5		7.22038e-06	1.79862e-05
	113		adult_trait:homeostasis/metabolism phenotype(MP)	⇒	adult_trait:vision/eye phenotype(MP)		1269/437876		39/5979		2.3		9.87029e-06	2.41874e-05
	114		adult_gene:reproductive system(MA)	⇒	adult_gene:endocrine system(MA)		33/437876		6/5979		13.3		1.33486e-05	3.21876e-05
	115		adult_gene:reproductive system(MA)	⇒	adult_gene:urinary system(MA)		33/437876		6/5979		13.3		1.33486e-05	3.21876e-05
	116		adult_gene:integumental system(MA)	⇒	adult_gene:set of connective tissues(MA)		8/437876		4/5979		36.6		1.49712e-05	3.58137e-05
	117		adult_trait:vision/eye phenotype(MP)	⇒	adult_trait:skeleton phenotype(MP)		892/437876		30/5979		2.5		1.80749e-05	4.25627e-05
	118		adult_trait:skeleton phenotype(MP)	⇒	adult_trait:adipose tissue phenotype(MP)		56/437876		7/5979		9.2		2.30938e-05	5.35447e-05
	119		adult_gene:respiratory system(MA)	⇒	adult_gene:respiratory system(MA)		56/437876		7/5979		9.2		2.30938e-05	5.35447e-05
	120		embryo_trait:vision/eye phenotype(MP)	⇒	embryo_trait:nervous system phenotype(MP)		38/437876		6/5979		11.6		2.72643e-05	6.22563e-05
	121		adult_gene:integumental system(MA)	⇒	adult_gene:reproductive system(MA)		22/437876		5/5979		16.6		2.80193e-05	6.34993e-05
	122		adult_trait:craniofacial phenotype(MP)	⇒	adult_trait:limbs/digits/tail phenotype(MP)		195/437876		12/5979		4.5		2.98778e-05	6.67082e-05
	123		adult_gene:digestive system(MA)	⇒	adult_gene:exocrine system(MA)		82/437876		8/5979		7.1		3.16424e-05	7.01284e-05
	124		adult_gene:musculoskeletal system(MA)	⇒	adult_gene:respiratory system(MA)		23/437876		5/5979		15.9		3.37299e-05	7.42094e-05
	125		adult_gene:endocrine system(MA)	⇒	adult_gene:respiratory system(MA)		24/437876		5/5979		15.3		4.03026e-05	8.7394e-05
	126		adult_gene:respiratory system(MA)	⇒	adult_gene:endocrine system(MA)		24/437876		5/5979		15.3		4.03026e-05	8.7394e-05
	127		adult_gene:hemolymphoid system(MA)	⇒	adult_gene:endocrine system(MA)		3/437876		3/5979		73.2		4.74671e-05	0.000102195
	128		adult_trait:urinary system(MA)	⇒	adult_trait:reproductive system(MA)		12/437876		4/5979		24.4		5.2719e-05	0.000112697
	129		adult_gene:hemolymphoid system(MA)	⇒	adult_gene:immune system(MA)		4/437876		3/5979		54.9		8.22293e-05	0.000173322
	130		adult_gene:hemolymphoid system(MA)	⇒	adult_gene:set of connective tissues(MA)		4/437876		3/5979		54.9		8.22293e-05	0.000173322
	131		adult_trait:vision/eye phenotype(MP)	⇒	adult_trait:craniofacial phenotype(MP)		407/437876		17/5979		3.1		8.64423e-05	0.000180937
	132		adult_gene:sensory organ system(MA)	⇒	adult_gene:reproductive system(MA)		29/437876		5/5979		12.6		8.929e-05	0.000185609
	133		adult_trait:limbs/digits/tail phenotype(MP)	⇒	adult_trait:adipose tissue phenotype(MP)		30/437876		5/5979		12.2		0.000103013	0.000211221
	134		adult_gene:musculoskeletal system(MA)	⇒	adult_gene:immune system(MA)		15/437876		4/5979		19.5		0.000108702	0.000219894
	135		adult_gene:exocrine system(MA)	⇒	adult_gene:sensory organ system(MA)		15/437876		4/5979		19.5		0.000108702	0.000219894
	136		adult_gene:integumental system(MA)	⇒	adult_gene:respiratory system(MA)		16/437876		4/5979		18.3		0.000134422	0.000270111
	137		adult_gene:cardiovascular system(MA)	⇒	adult_gene:cardiovascular system(MA)		6/437876		3/5979		36.6		0.000193392	0.000380988
	138		adult_gene:endocrine system(MA)	⇒	adult_gene:endocrine system(MA)		6/437876		3/5979		36.6		0.000193392	0.000380988
	139		adult_gene:integumental system(MA)	⇒	adult_gene:endocrine system(MA)		6/437876		3/5979		36.6		0.000193392	0.000380988
	140		embryo_trait:limbs/digits/tail phenotype(MP)	⇒	embryo_trait:nervous system phenotype(MP)		59/437876		6/5979		7.4		0.000250672	0.000490624
	141		adult_trait:behavior/neurological phenotype(MP)	⇒	adult_trait:hearing/vestibular/ear phenotype(MP)		114/437876		8/5979		5.1		0.00026889	0.000522885
	142		adult_gene:hemolymphoid system(MA)	⇒	adult_gene:respiratory system(MA)		8/437876		3/5979		27.5		0.00037227	0.000714697
	143		adult_gene:reproductive system(MA)	⇒	adult_gene:integumental system(MA)		22/437876		4/5979		13.3		0.000388871	0.000741843
	144		adult_gene:urinary system(MA)	⇒	adult_gene:cardiovascular system(MA)		9/437876		3/5979		24.4		0.00049137	0.000925661
	145		adult_gene:cardiovascular system(MA)	⇒	adult_gene:endocrine system(MA)		9/437876		3/5979		24.4		0.00049137	0.000925661
	146		adult_gene:nervous system(MA)	⇒	adult_gene:set of connective tissues(MA)		68/437876		6/5979		6.5		0.000507227	0.000949598
	147		adult_gene:cardiovascular system(MA)	⇒	adult_gene:respiratory system(MA)		24/437876		4/5979		12.2		0.000521277	0.000958051
	148		adult_gene:urinary system(MA)	⇒	adult_gene:respiratory system(MA)		24/437876		4/5979		12.2		0.000521277	0.000958051
	149		adult_gene:digestive system(MA)	⇒	adult_gene:sensory organ system(MA)		48/437876		5/5979		7.6		0.00074501	0.00136095
	150		adult_gene:hemolymphoid system(MA)	⇒	adult_gene:reproductive system(MA)		11/437876		3/5979		20		0.000796745	0.00143803
	151		adult_gene:reproductive system(MA)	⇒	adult_gene:trunk(MA)		11/437876		3/5979		20		0.000796745	0.00143803
	152		adult_gene:nervous system(MA)	⇒	adult_gene:respiratory system(MA)		136/437876		8/5979		4.3		0.000810331	0.00145384
	153		adult_trait:behavior/neurological phenotype(MP)	⇒	adult_trait:adipose tissue phenotype(MP)		76/437876		6/5979		5.8		0.000875154	0.00155514
	154		adult_trait:adipose tissue phenotype(MP)	⇒	adult_trait:growth/size/body region phenotype(MP)		28/437876		4/5979		10.5		0.000877109	0.00155514
	155		adult_gene:cardiovascular system(MA)	⇒	adult_gene:digestive system(MA)		51/437876		5/5979		7.2		0.000959174	0.00168086
	156		adult_gene:nervous system(MA)	⇒	adult_gene:endocrine system(MA)		51/437876		5/5979		7.2		0.000959174	0.00168086
	157		adult_gene:endocrine system(MA)	⇒	adult_gene:set of connective tissues(MA)		12/437876		3/5979		18.3		0.000985939	0.00169815
	158		adult_gene:musculoskeletal system(MA)	⇒	adult_gene:set of connective tissues(MA)		12/437876		3/5979		18.3		0.000985939	0.00169815
	159		adult_gene:reproductive system(MA)	⇒	adult_gene:immune system(MA)		53/437876		5/5979		6.9		0.00112533	0.00192722
	160		adult_gene:respiratory system(MA)	⇒	adult_gene:set of connective tissues(MA)		32/437876		4/5979		9.2		0.00137661	0.00234424
	161		adult_trait:vision/eye phenotype(MP)	⇒	adult_trait:limbs/digits/tail phenotype(MP)		479/437876		16/5979		2.4		0.00138646	0.00234774
	162		adult_gene:urinary system(MA)	⇒	adult_gene:immune system(MA)		15/437876		3/5979		14.6		0.00171558	0.00281803
	163		adult_gene:exocrine system(MA)	⇒	adult_gene:endocrine system(MA)		15/437876		3/5979		14.6		0.00171558	0.00281803
	164		adult_gene:exocrine system(MA)	⇒	adult_gene:musculoskeletal system(MA)		15/437876		3/5979		14.6		0.00171558	0.00281803
	165		adult_gene:exocrine system(MA)	⇒	adult_gene:urinary system(MA)		15/437876		3/5979		14.6		0.00171558	0.00281803
	166		adult_gene:hemolymphoid system(MA)	⇒	adult_gene:cardiovascular system(MA)		3/437876		2/5979		48.8		0.00176703	0.00281803
	167		adult_gene:hemolymphoid system(MA)	⇒	adult_gene:urinary system(MA)		3/437876		2/5979		48.8		0.00176703	0.00281803
	168		adult_gene:trunk(MA)	⇒	adult_gene:urinary system(MA)		3/437876		2/5979		48.8		0.00176703	0.00281803
	169		adult_gene:cardiovascular system(MA)	⇒	adult_gene:trunk(MA)		3/437876		2/5979		48.8		0.00176703	0.00281803
	170		adult_gene:endocrine system(MA)	⇒	adult_gene:trunk(MA)		3/437876		2/5979		48.8		0.00176703	0.00281803
	171		adult_gene:musculoskeletal system(MA)	⇒	adult_gene:trunk(MA)		3/437876		2/5979		48.8		0.00176703	0.00281803
	172		adult_trait:vision/eye phenotype(MP)	⇒	adult_trait:pigmentation phenotype(MP)		124/437876		7/5979		4.1		0.00210988	0.00334709
	173		adult_trait:adipose tissue phenotype(MP)	⇒	adult_trait:vision/eye phenotype(MP)		63/437876		5/5979		5.8		0.00229175	0.00361657
	174		adult_gene:set of connective tissues(MA)	⇒	adult_gene:trunk(MA)		4/437876		2/5979		36.6		0.00262681	0.00410238
	175		adult_gene:exocrine system(MA)	⇒	adult_trait:growth/size/body region phenotype(MP)		70/437876		5/5979		5.2		0.00351237	0.00528382
	176		adult_gene:exocrine system(MA)	⇒	adult_gene:exocrine system(MA)		20/437876		3/5979		11		0.00354108	0.00528382
	177		adult_gene:exocrine system(MA)	⇒	adult_gene:set of connective tissues(MA)		20/437876		3/5979		11		0.00354108	0.00528382
	178		adult_trait:skeleton phenotype(MP)	⇒	adult_trait:homeostasis/metabolism phenotype(MP)		1074/437876		27/5979		1.8		0.00359802	0.00534234
	179		adult_gene:exocrine system(MA)	⇒	adult_gene:trunk(MA)		5/437876		2/5979		29.3		0.00364465	0.00535877
	180		adult_gene:immune system(MA)	⇒	adult_gene:trunk(MA)		5/437876		2/5979		29.3		0.00364465	0.00535877
	181		adult_gene:integumental system(MA)	⇒	adult_gene:musculoskeletal system(MA)		6/437876		2/5979		24.4		0.00481611	0.00681523
	182		adult_gene:cardiovascular system(MA)	⇒	adult_gene:integumental system(MA)		6/437876		2/5979		24.4		0.00481611	0.00681523
	183		adult_gene:endocrine system(MA)	⇒	adult_gene:integumental system(MA)		6/437876		2/5979		24.4		0.00481611	0.00681523
	184		adult_gene:musculoskeletal system(MA)	⇒	adult_gene:integumental system(MA)		6/437876		2/5979		24.4		0.00481611	0.00681523
	185		adult_gene:urinary system(MA)	⇒	adult_gene:integumental system(MA)		6/437876		2/5979		24.4		0.00481611	0.00681523
	186		adult_trait:nervous system phenotype(MP)	⇒	adult_trait:behavior/neurological phenotype(MP)		113/437876		6/5979		3.9		0.00570335	0.00795866
	187		embryo_trait:embryo phenotype(MP)	⇒	embryo_trait:nervous system phenotype(MP)		190/437876		8/5979		3.1		0.00581092	0.00799769
	188		adult_gene:exocrine system(MA)	⇒	adult_gene:immune system(MA)		25/437876		3/5979		8.8		0.00623071	0.00849785
	189		embryo_trait:limbs/digits/tail phenotype(MP)	⇒	embryo_trait:embryo phenotype(MP)		118/437876		6/5979		3.7		0.00693775	0.00937728
	190		adult_gene:nervous system(MA)	⇒	adult_gene:exocrine system(MA)		85/437876		5/5979		4.3		0.00758472	0.0101397
	191		adult_gene:set of connective tissues(MA)	⇒	adult_gene:integumental system(MA)		8/437876		2/5979		18.3		0.00760274	0.0101397
	192		adult_gene:respiratory system(MA)	⇒	adult_gene:trunk(MA)		8/437876		2/5979		18.3		0.00760274	0.0101397
	193		adult_gene:reproductive system(MA)	⇒	adult_gene:sensory organ system(MA)		29/437876		3/5979		7.6		0.00906471	0.0119136
	194		adult_trait:nervous system phenotype(MP)	⇒	adult_trait:hearing/vestibular/ear phenotype(MP)		9/437876		2/5979		16.3		0.00920951	0.0119136
	195		adult_gene:sensory organ system(MA)	⇒	adult_gene:cardiovascular system(MA)		9/437876		2/5979		16.3		0.00920951	0.0119136
	196		adult_gene:urinary system(MA)	⇒	adult_gene:endocrine system(MA)		9/437876		2/5979		16.3		0.00920951	0.0119136
	197		adult_gene:sensory organ system(MA)	⇒	adult_gene:urinary system(MA)		9/437876		2/5979		16.3		0.00920951	0.0119136
	198		adult_gene:exocrine system(MA)	⇒	adult_gene:integumental system(MA)		9/437876		2/5979		16.3		0.00920951	0.0119136
	199		adult_trait:limbs/digits/tail phenotype(MP)	⇒	adult_trait:reproductive system phenotype(MP)		30/437876		3/5979		7.3		0.00987243	0.0126625
	200		embryo_trait:limbs/digits/tail phenotype(MP)	⇒	embryo_trait:limbs/digits/tail phenotype(MP)		30/437876		3/5979		7.3		0.00987243	0.0126625
	201		adult_trait:reproductive system(MA)	⇒	adult_trait:skeleton phenotype(MP)		168/437876		7/5979		3.1		0.0100733	0.0128206
	202		adult_trait:limbs/digits/tail phenotype(MP)	⇒	adult_trait:integument phenotype(MP)		210/437876		8/5979		2.8		0.0100808	0.0128206
	203		adult_trait:behavior/neurological phenotype(MP)	⇒	adult_trait:craniofacial phenotype(MP)		486/437876		14/5979		2.1		0.010164	0.0128721
	204		adult_gene:integumental system(MA)	⇒	adult_gene:immune system(MA)		10/437876		2/5979		14.6		0.0109531	0.0138135
	205		adult_trait:vision/eye phenotype(MP)	⇒	adult_trait:behavior/neurological phenotype(MP)		1166/437876		27/5979		1.7		0.0111206	0.0139663
	206		adult_trait:nervous system phenotype(MP)	⇒	adult_trait:vision/eye phenotype(MP)		94/437876		5/5979		3.9		0.0111864	0.0139907
	207		adult_gene:trunk(MA)	⇒	adult_gene:reproductive system(MA)		11/437876		2/5979		13.3		0.0128296	0.0158485
	208		adult_gene:reproductive system(MA)	⇒	embryo_trait:mortality/aging(MP)		11/437876		2/5979		13.3		0.0128296	0.0158485
	209		adult_trait:vision/eye phenotype(MP)	⇒	adult_trait:adipose tissue phenotype(MP)		63/437876		4/5979		4.6		0.012897	0.0158667
	210		adult_gene:nervous system(MA)	⇒	adult_gene:integumental system(MA)		34/437876		3/5979		6.5		0.0135118	0.016356
	211		adult_trait:reproductive system(MA)	⇒	adult_trait:reproductive system phenotype(MP)		12/437876		2/5979		12.2		0.0148351	0.0176953
	212		adult_gene:cardiovascular system(MA)	⇒	adult_gene:set of connective tissues(MA)		12/437876		2/5979		12.2		0.0148351	0.0176953
	213		adult_gene:set of connective tissues(MA)	⇒	adult_gene:sensory organ system(MA)		12/437876		2/5979		12.2		0.0148351	0.0176953
	214		adult_trait:integument phenotype(MP)	⇒	adult_trait:integument phenotype(MP)		182/437876		7/5979		2.8		0.014853	0.0176953
	215		adult_gene:respiratory system(MA)	⇒	adult_gene:exocrine system(MA)		37/437876		3/5979		5.9		0.0166779	0.0197911
	216		embryo_trait:nervous system phenotype(MP)	⇒	embryo_trait:embryo phenotype(MP)		190/437876		7/5979		2.7		0.0182132	0.0214442
	217		adult_trait:integument phenotype(MP)	⇒	adult_trait:behavior/neurological phenotype(MP)		510/437876		14/5979		2		0.0197531	0.0231668
	218		adult_gene:respiratory system(MA)	⇒	adult_trait:growth/size/body region phenotype(MP)		112/437876		5/5979		3.3		0.0215469	0.0248352
	219		adult_gene:endocrine system(MA)	⇒	adult_gene:exocrine system(MA)		15/437876		2/5979		9.8		0.0215877	0.0248352
	220		adult_gene:cardiovascular system(MA)	⇒	adult_gene:immune system(MA)		15/437876		2/5979		9.8		0.0215877	0.0248352
	221		adult_gene:endocrine system(MA)	⇒	adult_gene:immune system(MA)		15/437876		2/5979		9.8		0.0215877	0.0248352
	222		embryo_trait:limbs/digits/tail phenotype(MP)	⇒	embryo_trait:craniofacial phenotype(MP)		42/437876		3/5979		5.2		0.0227991	0.0261291
	223		adult_gene:respiratory system(MA)	⇒	adult_gene:integumental system(MA)		16/437876		2/5979		9.2		0.0240717	0.0274831
	224		adult_gene:reproductive system(MA)	⇒	adult_gene:set of connective tissues(MA)		44/437876		3/5979		5		0.0255444	0.0290545
	225		adult_gene:nervous system(MA)	⇒	adult_gene:trunk(MA)		17/437876		2/5979		8.6		0.0266664	0.0301011
	226		adult_gene:hemolymphoid system(MA)	⇒	adult_gene:trunk(MA)		1/437876		1/5979		73.2		0.0267641	0.0301011
	227		adult_trait:limbs/digits/tail phenotype(MP)	⇒	adult_gene:sensory organ system(MA)		45/437876		3/5979		4.9		0.0269806	0.0302317
	228		adult_trait:limbs/digits/tail phenotype(MP)	⇒	adult_gene:respiratory system(MA)		120/437876		5/5979		3.1		0.0276614	0.0308798
	229		adult_trait:craniofacial phenotype(MP)	⇒	adult_trait:behavior/neurological phenotype(MP)		486/437876		13/5979		2		0.028608	0.0318186
	230		adult_trait:growth/size/body region phenotype(MP)	⇒	adult_trait:limbs/digits/tail phenotype(MP)		210/437876		7/5979		2.4		0.0288701	0.0319776
	231		adult_trait:homeostasis/metabolism phenotype(MP)	⇒	adult_trait:craniofacial phenotype(MP)		506/437876		13/5979		1.9		0.0330196	0.0360601
	232		embryo_trait:cardiovascular system phenotype(MP)	⇒	embryo_trait:nervous system phenotype(MP)		86/437876		4/5979		3.4		0.0338136	0.0367939
	233		adult_gene:set of connective tissues(MA)	⇒	adult_gene:exocrine system(MA)		20/437876		2/5979		7.3		0.0350805	0.0378988
	234		embryo_trait:liver/biliary system phenotype(MP)	⇒	embryo_trait:nervous system phenotype(MP)		20/437876		2/5979		7.3		0.0350805	0.0378988
	235		adult_gene:urinary system(MA)	⇒	adult_gene:digestive system(MA)		51/437876		3/5979		4.3		0.0364802	0.0391304
	236		adult_trait:pigmentation phenotype(MP)	⇒	adult_trait:craniofacial phenotype(MP)		52/437876		3/5979		4.2		0.0382091	0.0408396
	237		adult_trait:integumental system(MA)	⇒	adult_trait:cardiovascular system(MA)		2/437876		1/5979		36.6		0.0398763	0.0415892
	238		adult_trait:urinary system(MA)	⇒	adult_trait:cardiovascular system(MA)		2/437876		1/5979		36.6		0.0398763	0.0415892
	239		adult_gene:integumental system(MA)	⇒	adult_gene:integumental system(MA)		2/437876		1/5979		36.6		0.0398763	0.0415892
	240		adult_gene:hemolymphoid system(MA)	⇒	adult_gene:integumental system(MA)		2/437876		1/5979		36.6		0.0398763	0.0415892
	241		adult_gene:trunk(MA)	⇒	adult_gene:integumental system(MA)		2/437876		1/5979		36.6		0.0398763	0.0415892
	242		adult_gene:integumental system(MA)	⇒	adult_gene:trunk(MA)		2/437876		1/5979		36.6		0.0398763	0.0415892
	243		embryo_trait:liver/biliary system phenotype(MP)	⇒	embryo_trait:liver/biliary system phenotype(MP)		2/437876		1/5979		36.6		0.0398763	0.0415892
	244		embryo_trait:embryo phenotype(MP)	⇒	embryo_trait:embryo phenotype(MP)		370/437876		10/5979		2		0.0411426	0.042615
	245		adult_gene:sensory organ system(MA)	⇒	adult_gene:respiratory system(MA)		23/437876		2/5979		6.4		0.0443713	0.0454903
	246		adult_gene:respiratory system(MA)	⇒	adult_gene:sensory organ system(MA)		23/437876		2/5979		6.4		0.0443713	0.0454903
	247		adult_gene:trunk(MA)	⇒	adult_gene:cardiovascular system(MA)		3/437876		1/5979		24.4		0.0528118	0.0527094
	248		adult_gene:trunk(MA)	⇒	adult_gene:endocrine system(MA)		3/437876		1/5979		24.4		0.0528118	0.0527094
	249		adult_gene:hemolymphoid system(MA)	⇒	adult_gene:musculoskeletal system(MA)		3/437876		1/5979		24.4		0.0528118	0.0527094
	250		adult_trait:hearing/vestibular/ear phenotype(MP)	⇒	adult_gene:trunk(MA)		3/437876		1/5979		24.4		0.0528118	0.0527094
	251		adult_gene:sensory organ system(MA)	⇒	adult_gene:trunk(MA)		3/437876		1/5979		24.4		0.0528118	0.0527094
	252		adult_gene:urinary system(MA)	⇒	adult_gene:trunk(MA)		3/437876		1/5979		24.4		0.0528118	0.0527094
	253		adult_gene:endocrine system(MA)	⇒	embryo_trait:mortality/aging(MP)		3/437876		1/5979		24.4		0.0528118	0.0527094
	254		adult_trait:pigmentation phenotype(MP)	⇒	adult_trait:limbs/digits/tail phenotype(MP)		60/437876		3/5979		3.7		0.0534958	0.0532158
	255		adult_trait:adipose tissue phenotype(MP)	⇒	adult_trait:craniofacial phenotype(MP)		26/437876		2/5979		5.6		0.0544555	0.0538153
	256		adult_trait:craniofacial phenotype(MP)	⇒	adult_trait:adipose tissue phenotype(MP)		26/437876		2/5979		5.6		0.0544555	0.0538153
	257		embryo_trait:vision/eye phenotype(MP)	⇒	embryo_trait:craniofacial phenotype(MP)		27/437876		2/5979		5.4		0.0579796	0.0569246
	258		adult_trait:growth/size/body region phenotype(MP)	⇒	adult_trait:adipose tissue phenotype(MP)		28/437876		2/5979		5.2		0.0615803	0.0602635
	259		adult_trait:pigmentation phenotype(MP)	⇒	adult_trait:behavior/neurological phenotype(MP)		152/437876		5/5979		2.4		0.0623946	0.0608629
	260		adult_trait:homeostasis/metabolism phenotype(MP)	⇒	adult_trait:integument phenotype(MP)		550/437876		13/5979		1.7		0.0631155	0.0613674
	261		adult_gene:trunk(MA)	⇒	adult_gene:set of connective tissues(MA)		4/437876		1/5979		18.3		0.065573	0.0627449
	262		adult_gene:immune system(MA)	⇒	adult_gene:hemolymphoid system(MA)		4/437876		1/5979		18.3		0.065573	0.0627449
	263		embryo_gene:TS20,respiratory system(EM)	⇒	embryo_gene:TS20,integumental system(EM)		4/437876		1/5979		18.3		0.065573	0.0627449
	264		embryo_gene:TS20,integumental system(EM)	⇒	embryo_gene:TS20,respiratory system(EM)		4/437876		1/5979		18.3		0.065573	0.0627449
	265		embryo_trait:nervous system phenotype(MP)	⇒	embryo_trait:craniofacial phenotype(MP)		68/437876		3/5979		3.2		0.0712533	0.0675327
	266		adult_trait:behavior/neurological phenotype(MP)	⇒	adult_trait:nervous system phenotype(MP)		113/437876		4/5979		2.6		0.0743022	0.0697686
	267		adult_trait:skeleton phenotype(MP)	⇒	adult_trait:integument phenotype(MP)		392/437876		10/5979		1.9		0.076107	0.0712414
	268		embryo_trait:cardiovascular system phenotype(MP)	⇒	embryo_trait:embryo phenotype(MP)		162/437876		5/5979		2.3		0.0767087	0.0713616
	269		adult_trait:hematopoietic system phenotype(MP)	⇒	adult_gene:nervous system(MA)		1335/437876		26/5979		1.4		0.076709	0.0713616
	270		adult_gene:trunk(MA)	⇒	adult_gene:immune system(MA)		5/437876		1/5979		14.6		0.0781623	0.0724899
	271		embryo_trait:growth/size/body region phenotype(MP)	⇒	embryo_trait:vision/eye phenotype(MP)		33/437876		2/5979		4.4		0.0806414	0.0745597
	272		adult_trait:hearing/vestibular/ear phenotype(MP)	⇒	adult_trait:hearing/vestibular/ear phenotype(MP)		6/437876		1/5979		12.2		0.0905819	0.0810168
	273		adult_gene:integumental system(MA)	⇒	adult_trait:hearing/vestibular/ear phenotype(MP)		6/437876		1/5979		12.2		0.0905819	0.0810168
	274		adult_trait:cardiovascular system(MA)	⇒	adult_trait:reproductive system(MA)		6/437876		1/5979		12.2		0.0905819	0.0810168
	275		adult_trait:trunk(MA)	⇒	adult_trait:reproductive system(MA)		6/437876		1/5979		12.2		0.0905819	0.0810168
	276		adult_trait:endocrine system(MA)	⇒	adult_trait:nervous system(MA)		6/437876		1/5979		12.2		0.0905819	0.0810168
	277		adult_trait:urinary system(MA)	⇒	adult_trait:nervous system(MA)		6/437876		1/5979		12.2		0.0905819	0.0810168
	278		adult_gene:musculoskeletal system(MA)	⇒	adult_gene:musculoskeletal system(MA)		6/437876		1/5979		12.2		0.0905819	0.0810168
	279		adult_gene:integumental system(MA)	⇒	adult_gene:sensory organ system(MA)		6/437876		1/5979		12.2		0.0905819	0.0810168
	280		adult_gene:urinary system(MA)	⇒	adult_gene:urinary system(MA)		6/437876		1/5979		12.2		0.0905819	0.0810168
	281		adult_gene:sensory organ system(MA)	⇒	adult_gene:integumental system(MA)		6/437876		1/5979		12.2		0.0905819	0.0810168
	282		embryo_trait:skeleton phenotype(MP)	⇒	embryo_trait:craniofacial phenotype(MP)		6/437876		1/5979		12.2		0.0905819	0.0810168
	283		adult_trait:adipose tissue phenotype(MP)	⇒	adult_trait:behavior/neurological phenotype(MP)		76/437876		3/5979		2.9		0.0912802	0.0813998
	284		embryo_trait:integument phenotype(MP)	⇒	embryo_trait:embryo phenotype(MP)		78/437876		3/5979		2.8		0.0966146	0.0859027
	285		adult_trait:nervous system(MA)	⇒	adult_trait:growth/size/body region phenotype(MP)		39/437876		2/5979		3.8		0.105516	0.0932665
	286		adult_trait:nervous system(MA)	⇒	adult_trait:skeleton phenotype(MP)		82/437876		3/5979		2.7		0.10765	0.0945979
	287		adult_gene:respiratory system(MA)	⇒	adult_gene:immune system(MA)		40/437876		2/5979		3.7		0.109841	0.0962434
	288		adult_trait:skeleton phenotype(MP)	⇒	adult_trait:nervous system phenotype(MP)		84/437876		3/5979		2.6		0.113342	0.0987368
	289		adult_gene:nervous system(MA)	⇒	adult_gene:immune system(MA)		84/437876		3/5979		2.6		0.113342	0.0987368
	290		adult_trait:growth/size/body region phenotype(MP)	⇒	adult_gene:sensory organ system(MA)		41/437876		2/5979		3.6		0.114213	0.0989683
	291		adult_gene:trunk(MA)	⇒	adult_gene:respiratory system(MA)		8/437876		1/5979		9.2		0.114921	0.0989683
	292		embryo_trait:liver/biliary system phenotype(MP)	⇒	embryo_trait:vision/eye phenotype(MP)		8/437876		1/5979		9.2		0.114921	0.0989683
	293		adult_trait:homeostasis/metabolism phenotype(MP)	⇒	adult_trait:hematopoietic system phenotype(MP)		3050/437876		52/5979		1.2		0.1177	0.101072
	294		embryo_trait:nervous system phenotype(MP)	⇒	embryo_trait:growth/size/body region phenotype(MP)		87/437876		3/5979		2.5		0.122089	0.104543
	295		adult_trait:digestive system(MA)	⇒	adult_trait:trunk(MA)		9/437876		1/5979		8.1		0.126846	0.105616
	296		adult_gene:integumental system(MA)	⇒	adult_gene:exocrine system(MA)		9/437876		1/5979		8.1		0.126846	0.105616
	297		adult_gene:sensory organ system(MA)	⇒	adult_gene:endocrine system(MA)		9/437876		1/5979		8.1		0.126846	0.105616
	298		adult_gene:cardiovascular system(MA)	⇒	adult_gene:musculoskeletal system(MA)		9/437876		1/5979		8.1		0.126846	0.105616
	299		adult_gene:endocrine system(MA)	⇒	adult_gene:musculoskeletal system(MA)		9/437876		1/5979		8.1		0.126846	0.105616
	300		adult_gene:sensory organ system(MA)	⇒	adult_gene:musculoskeletal system(MA)		9/437876		1/5979		8.1		0.126846	0.105616
	301		adult_gene:urinary system(MA)	⇒	adult_gene:musculoskeletal system(MA)		9/437876		1/5979		8.1		0.126846	0.105616
	302		adult_gene:cardiovascular system(MA)	⇒	adult_gene:sensory organ system(MA)		9/437876		1/5979		8.1		0.126846	0.105616
	303		adult_gene:endocrine system(MA)	⇒	adult_gene:sensory organ system(MA)		9/437876		1/5979		8.1		0.126846	0.105616
	304		adult_gene:musculoskeletal system(MA)	⇒	adult_gene:sensory organ system(MA)		9/437876		1/5979		8.1		0.126846	0.105616
	305		adult_trait:limbs/digits/tail phenotype(MP)	⇒	adult_gene:musculoskeletal system(MA)		45/437876		2/5979		3.3		0.132118	0.109703
	306		embryo_trait:vision/eye phenotype(MP)	⇒	embryo_trait:vision/eye phenotype(MP)		10/437876		1/5979		7.3		0.138609	0.114743
	307		adult_trait:vision/eye phenotype(MP)	⇒	adult_trait:nervous system phenotype(MP)		94/437876		3/5979		2.3		0.143394	0.11713
	308		adult_gene:digestive system(MA)	⇒	adult_trait:growth/size/body region phenotype(MP)		232/437876		6/5979		1.9		0.144365	0.117604
	309		adult_gene:sensory organ system(MA)	⇒	adult_gene:digestive system(MA)		48/437876		2/5979		3.1		0.145932	0.118561
	310		adult_trait:hematopoietic system phenotype(MP)	⇒	adult_gene:musculoskeletal system(MA)		235/437876		6/5979		1.9		0.147464	0.119483
	311		adult_trait:behavior/neurological phenotype(MP)	⇒	adult_trait:homeostasis/metabolism phenotype(MP)		1503/437876		27/5979		1.3		0.149173	0.120222
	312		adult_gene:nervous system(MA)	⇒	adult_gene:sensory organ system(MA)		50/437876		2/5979		2.9		0.1553	0.124305
	313		adult_trait:hearing/vestibular/ear phenotype(MP)	⇒	adult_gene:digestive system(MA)		51/437876		2/5979		2.9		0.160025	0.124305
	314		adult_gene:endocrine system(MA)	⇒	adult_gene:digestive system(MA)		51/437876		2/5979		2.9		0.160025	0.124305
	315		adult_trait:hearing/vestibular/ear phenotype(MP)	⇒	adult_gene:nervous system(MA)		51/437876		2/5979		2.9		0.160025	0.124305
	316		adult_gene:nervous system(MA)	⇒	adult_gene:musculoskeletal system(MA)		51/437876		2/5979		2.9		0.160025	0.124305
	317		adult_trait:pigmentation phenotype(MP)	⇒	adult_trait:pigmentation phenotype(MP)		12/437876		1/5979		6.1		0.161663	0.124305
	318		adult_trait:nervous system phenotype(MP)	⇒	adult_trait:pigmentation phenotype(MP)		12/437876		1/5979		6.1		0.161663	0.124305
	319		adult_trait:pigmentation phenotype(MP)	⇒	adult_trait:nervous system phenotype(MP)		12/437876		1/5979		6.1		0.161663	0.124305
	320		adult_trait:reproductive system(MA)	⇒	adult_trait:adipose tissue phenotype(MP)		12/437876		1/5979		6.1		0.161663	0.124305
	321		adult_trait:adipose tissue phenotype(MP)	⇒	adult_trait:reproductive system(MA)		12/437876		1/5979		6.1		0.161663	0.124305
	322		adult_trait:nervous system(MA)	⇒	adult_trait:immune system(MA)		12/437876		1/5979		6.1		0.161663	0.124305
	323		adult_gene:urinary system(MA)	⇒	adult_gene:set of connective tissues(MA)		12/437876		1/5979		6.1		0.161663	0.124305
	324		adult_trait:pigmentation phenotype(MP)	⇒	adult_gene:cardiovascular system(MA)		12/437876		1/5979		6.1		0.161663	0.124305
	325		adult_trait:pigmentation phenotype(MP)	⇒	adult_gene:endocrine system(MA)		12/437876		1/5979		6.1		0.161663	0.124305
	326		embryo_trait:liver/biliary system phenotype(MP)	⇒	embryo_trait:limbs/digits/tail phenotype(MP)		12/437876		1/5979		6.1		0.161663	0.124305
	327		adult_trait:craniofacial phenotype(MP)	⇒	adult_trait:pigmentation phenotype(MP)		52/437876		2/5979		2.8		0.164777	0.126377
	328		adult_trait:adipose tissue phenotype(MP)	⇒	adult_trait:skeleton phenotype(MP)		56/437876		2/5979		2.6		0.184013	0.13838
	329		adult_trait:urinary system(MA)	⇒	adult_trait:skeleton phenotype(MP)		56/437876		2/5979		2.6		0.184013	0.13838
	330		adult_trait:pigmentation phenotype(MP)	⇒	adult_trait:growth/size/body region phenotype(MP)		56/437876		2/5979		2.6		0.184013	0.13838
	331		adult_trait:skeleton phenotype(MP)	⇒	adult_trait:reproductive system phenotype(MP)		56/437876		2/5979		2.6		0.184013	0.13838
	332		adult_gene:sensory organ system(MA)	⇒	adult_gene:immune system(MA)		14/437876		1/5979		5.2		0.1841	0.13838
	333		adult_gene:immune system(MA)	⇒	adult_gene:sensory organ system(MA)		14/437876		1/5979		5.2		0.1841	0.13838
	334		embryo_trait:liver/biliary system phenotype(MP)	⇒	embryo_trait:craniofacial phenotype(MP)		14/437876		1/5979		5.2		0.1841	0.13838
	335		adult_gene:exocrine system(MA)	⇒	adult_trait:hearing/vestibular/ear phenotype(MP)		15/437876		1/5979		4.9		0.195092	0.144836
	336		adult_gene:immune system(MA)	⇒	adult_trait:hearing/vestibular/ear phenotype(MP)		15/437876		1/5979		4.9		0.195092	0.144836
	337		adult_gene:cardiovascular system(MA)	⇒	adult_gene:exocrine system(MA)		15/437876		1/5979		4.9		0.195092	0.144836
	338		adult_gene:musculoskeletal system(MA)	⇒	adult_gene:exocrine system(MA)		15/437876		1/5979		4.9		0.195092	0.144836
	339		adult_gene:urinary system(MA)	⇒	adult_gene:exocrine system(MA)		15/437876		1/5979		4.9		0.195092	0.144836
	340		adult_trait:integument phenotype(MP)	⇒	adult_trait:growth/size/body region phenotype(MP)		196/437876		5/5979		1.9		0.202392	0.148061
	341		adult_trait:pigmentation phenotype(MP)	⇒	adult_trait:skeleton phenotype(MP)		112/437876		3/5979		2		0.202874	0.148061
	342		adult_trait:skeleton phenotype(MP)	⇒	adult_trait:pigmentation phenotype(MP)		112/437876		3/5979		2		0.202874	0.148061
	343		adult_trait:sensory organ system(MA)	⇒	adult_trait:pigmentation phenotype(MP)		16/437876		1/5979		4.6		0.205936	0.149571
	344		adult_trait:sensory organ system(MA)	⇒	adult_trait:immune system(MA)		16/437876		1/5979		4.6		0.205936	0.149571
	345		adult_trait:hearing/vestibular/ear phenotype(MP)	⇒	adult_trait:behavior/neurological phenotype(MP)		114/437876		3/5979		1.9		0.20981	0.151683
	346		adult_gene:nervous system(MA)	⇒	embryo_trait:mortality/aging(MP)		17/437876		1/5979		4.3		0.216634	0.156212
	347		embryo_trait:liver/biliary system phenotype(MP)	⇒	embryo_trait:cardiovascular system phenotype(MP)		18/437876		1/5979		4.1		0.227187	0.162654
	348		embryo_gene:TS20,integumental system(EM)	⇒	embryo_gene:TS20,alimentary system(EM)		18/437876		1/5979		4.1		0.227187	0.162654
	349		embryo_gene:TS20,respiratory system(EM)	⇒	embryo_gene:TS20,alimentary system(EM)		18/437876		1/5979		4.1		0.227187	0.162654
	350		adult_gene:exocrine system(MA)	⇒	adult_trait:craniofacial phenotype(MP)		65/437876		2/5979		2.3		0.228253	0.16303
	351		embryo_trait:homeostasis/metabolism phenotype(MP)	⇒	embryo_trait:craniofacial phenotype(MP)		20/437876		1/5979		3.7		0.24787	0.176623
	352		adult_gene:respiratory system(MA)	⇒	adult_gene:musculoskeletal system(MA)		23/437876		1/5979		3.2		0.277861	0.196139
	353		adult_trait:behavior/neurological phenotype(MP)	⇒	adult_trait:reproductive system phenotype(MP)		76/437876		2/5979		1.9		0.283072	0.19935
	354		adult_trait:immune system(MA)	⇒	adult_trait:reproductive system(MA)		24/437876		1/5979		3.1		0.28759	0.200656
	355		adult_trait:hearing/vestibular/ear phenotype(MP)	⇒	adult_gene:respiratory system(MA)		24/437876		1/5979		3.1		0.28759	0.200656
	356		embryo_trait:vision/eye phenotype(MP)	⇒	embryo_trait:limbs/digits/tail phenotype(MP)		24/437876		1/5979		3.1		0.28759	0.200656
	357		embryo_trait:limbs/digits/tail phenotype(MP)	⇒	embryo_trait:vision/eye phenotype(MP)		24/437876		1/5979		3.1		0.28759	0.200656
	358		embryo_trait:vision/eye phenotype(MP)	⇒	embryo_trait:embryo phenotype(MP)		78/437876		2/5979		1.9		0.293031	0.203511
	359		embryo_trait:embryo phenotype(MP)	⇒	embryo_trait:integument phenotype(MP)		78/437876		2/5979		1.9		0.293031	0.203511
	360		adult_gene:immune system(MA)	⇒	adult_gene:exocrine system(MA)		25/437876		1/5979		2.9		0.297187	0.205923
	361		embryo_trait:embryo phenotype(MP)	⇒	embryo_trait:growth/size/body region phenotype(MP)		168/437876		4/5979		1.7		0.300186	0.207523
	362		adult_gene:nervous system(MA)	⇒	adult_gene:digestive system(MA)		289/437876		6/5979		1.5		0.301705	0.208096
	363		embryo_trait:homeostasis/metabolism phenotype(MP)	⇒	embryo_trait:cardiovascular system phenotype(MP)		26/437876		1/5979		2.8		0.306656	0.211028
	364		adult_trait:digestive system(MA)	⇒	adult_trait:nervous system(MA)		27/437876		1/5979		2.7		0.315996	0.216961
	365		adult_trait:nervous system(MA)	⇒	adult_trait:vision/eye phenotype(MP)		84/437876		2/5979		1.7		0.322767	0.219291
	366		adult_trait:reproductive system(MA)	⇒	adult_trait:growth/size/body region phenotype(MP)		84/437876		2/5979		1.7		0.322767	0.219291
	367		adult_trait:cardiovascular system phenotype(MP)	⇒	adult_trait:limbs/digits/tail phenotype(MP)		306/437876		6/5979		1.4		0.322884	0.219291
	368		adult_trait:craniofacial phenotype(MP)	⇒	adult_trait:integument phenotype(MP)		182/437876		4/5979		1.6		0.323156	0.219291
	369		adult_trait:reproductive system phenotype(MP)	⇒	adult_trait:growth/size/body region phenotype(MP)		28/437876		1/5979		2.6		0.325211	0.219291
	370		adult_trait:urinary system(MA)	⇒	adult_trait:growth/size/body region phenotype(MP)		28/437876		1/5979		2.6		0.325211	0.219291
	371		adult_trait:integument phenotype(MP)	⇒	adult_trait:adipose tissue phenotype(MP)		28/437876		1/5979		2.6		0.325211	0.219291
	372		adult_trait:skeleton phenotype(MP)	⇒	adult_trait:trunk(MA)		28/437876		1/5979		2.6		0.325211	0.219291
	373		embryo_trait:nervous system phenotype(MP)	⇒	adult_gene:cardiovascular system(MA)		29/437876		1/5979		2.5		0.334302	0.224918
	374		adult_trait:limbs/digits/tail phenotype(MP)	⇒	adult_trait:urinary system(MA)		30/437876		1/5979		2.4		0.34327	0.230438
	375		adult_trait:growth/size/body region phenotype(MP)	⇒	adult_trait:integument phenotype(MP)		196/437876		4/5979		1.5		0.35056	0.234808
	376		adult_trait:reproductive system(MA)	⇒	adult_trait:limbs/digits/tail phenotype(MP)		90/437876		2/5979		1.6		0.352172	0.235365
	377		adult_gene:reproductive system(MA)	⇒	adult_gene:musculoskeletal system(MA)		33/437876		1/5979		2.2		0.369456	0.24637
	378		adult_trait:vision/eye phenotype(MP)	⇒	adult_trait:hearing/vestibular/ear phenotype(MP)		95/437876		2/5979		1.5		0.37633	0.24874
	379		embryo_trait:vision/eye phenotype(MP)	⇒	embryo_trait:cardiovascular system phenotype(MP)		34/437876		1/5979		2.2		0.377951	0.24874
	380		embryo_trait:cardiovascular system phenotype(MP)	⇒	embryo_trait:vision/eye phenotype(MP)		34/437876		1/5979		2.2		0.377951	0.24874
	381		adult_trait:vision/eye phenotype(MP)	⇒	adult_gene:cardiovascular system(MA)		96/437876		2/5979		1.5		0.381117	0.24874
	382		adult_trait:immune system(MA)	⇒	adult_trait:digestive system(MA)		36/437876		1/5979		2		0.394598	0.252521
	383		adult_trait:digestive system(MA)	⇒	adult_trait:immune system(MA)		36/437876		1/5979		2		0.394598	0.252521
	384		embryo_trait:integument phenotype(MP)	⇒	embryo_trait:growth/size/body region phenotype(MP)		36/437876		1/5979		2		0.394598	0.252521
	385		adult_trait:nervous system(MA)	⇒	adult_trait:craniofacial phenotype(MP)		37/437876		1/5979		2		0.402754	0.257194
	386		adult_trait:vision/eye phenotype(MP)	⇒	adult_trait:integument phenotype(MP)		437/437876		8/5979		1.3		0.404094	0.257504
	387		adult_trait:limbs/digits/tail phenotype(MP)	⇒	adult_gene:digestive system(MA)		255/437876		5/5979		1.4		0.408182	0.259014
	388		adult_trait:cardiovascular system(MA)	⇒	adult_trait:behavior/neurological phenotype(MP)		38/437876		1/5979		1.9		0.4108	0.25904
	389		adult_trait:urinary system(MA)	⇒	adult_trait:cardiovascular system phenotype(MP)		38/437876		1/5979		1.9		0.4108	0.25904
	390		embryo_trait:nervous system phenotype(MP)	⇒	embryo_trait:vision/eye phenotype(MP)		38/437876		1/5979		1.9		0.4108	0.25904
	391		adult_trait:craniofacial phenotype(MP)	⇒	adult_trait:nervous system phenotype(MP)		39/437876		1/5979		1.9		0.418737	0.263494
	392		embryo_trait:liver/biliary system phenotype(MP)	⇒	embryo_trait:embryo phenotype(MP)		40/437876		1/5979		1.8		0.426568	0.267862
	393		adult_trait:behavior/neurological phenotype(MP)	⇒	adult_trait:integument phenotype(MP)		510/437876		9/5979		1.3		0.440665	0.274072
	394		adult_trait:nervous system phenotype(MP)	⇒	adult_trait:integument phenotype(MP)		42/437876		1/5979		1.7		0.441914	0.274072
	395		adult_trait:integument phenotype(MP)	⇒	adult_gene:cardiovascular system(MA)		42/437876		1/5979		1.7		0.441914	0.274072
	396		adult_trait:integument phenotype(MP)	⇒	adult_gene:endocrine system(MA)		42/437876		1/5979		1.7		0.441914	0.274072
	397		adult_trait:integument phenotype(MP)	⇒	adult_gene:sensory organ system(MA)		42/437876		1/5979		1.7		0.441914	0.274072
	398		embryo_trait:craniofacial phenotype(MP)	⇒	embryo_trait:craniofacial phenotype(MP)		42/437876		1/5979		1.7		0.441914	0.274072
	399		adult_trait:pigmentation phenotype(MP)	⇒	adult_gene:reproductive system(MA)		44/437876		1/5979		1.7		0.456849	0.280579
	400		adult_trait:nervous system phenotype(MP)	⇒	adult_trait:limbs/digits/tail phenotype(MP)		45/437876		1/5979		1.6		0.464166	0.283786
	401		adult_trait:limbs/digits/tail phenotype(MP)	⇒	adult_gene:cardiovascular system(MA)		45/437876		1/5979		1.6		0.464166	0.283786
	402		adult_trait:behavior/neurological phenotype(MP)	⇒	adult_trait:pigmentation phenotype(MP)		152/437876		3/5979		1.4		0.469472	0.286448
	403		adult_trait:renal/urinary system phenotype(MP)	⇒	adult_trait:craniofacial phenotype(MP)		46/437876		1/5979		1.6		0.471385	0.287034
	404		adult_trait:hematopoietic system phenotype(MP)	⇒	adult_trait:adipose tissue phenotype(MP)		158/437876		3/5979		1.4		0.481861	0.292822
	405		adult_trait:sensory organ system(MA)	⇒	adult_trait:integument phenotype(MP)		49/437876		1/5979		1.5		0.492462	0.298662
	406		adult_trait:immune system(MA)	⇒	adult_trait:craniofacial phenotype(MP)		51/437876		1/5979		1.4		0.506044	0.305669
	407		adult_gene:nervous system(MA)	⇒	adult_trait:hearing/vestibular/ear phenotype(MP)		51/437876		1/5979		1.4		0.506044	0.305669
	408		adult_trait:integument phenotype(MP)	⇒	adult_trait:skeleton phenotype(MP)		392/437876		7/5979		1.3		0.507998	0.306236
	409		embryo_trait:cardiovascular system phenotype(MP)	⇒	embryo_trait:limbs/digits/tail phenotype(MP)		52/437876		1/5979		1.4		0.512698	0.308338
	410		adult_trait:cardiovascular system phenotype(MP)	⇒	adult_trait:cardiovascular system phenotype(MP)		402/437876		7/5979		1.3		0.513532	0.308338
	411		embryo_trait:limbs/digits/tail phenotype(MP)	⇒	embryo_trait:growth/size/body region phenotype(MP)		53/437876		1/5979		1.4		0.519263	0.311159
	412		adult_trait:immune system(MA)	⇒	adult_trait:growth/size/body region phenotype(MP)		54/437876		1/5979		1.4		0.525739	0.313792
	413		adult_gene:reproductive system(MA)	⇒	adult_gene:exocrine system(MA)		54/437876		1/5979		1.4		0.525739	0.313792
	414		adult_trait:pigmentation phenotype(MP)	⇒	adult_trait:integument phenotype(MP)		55/437876		1/5979		1.3		0.532128	0.31573
	415		adult_trait:growth/size/body region phenotype(MP)	⇒	adult_trait:pigmentation phenotype(MP)		56/437876		1/5979		1.3		0.538431	0.31574
	416		adult_trait:skeleton phenotype(MP)	⇒	adult_trait:integumental system(MA)		56/437876		1/5979		1.3		0.538431	0.31574
	417		adult_trait:skeleton phenotype(MP)	⇒	adult_trait:urinary system(MA)		56/437876		1/5979		1.3		0.538431	0.31574
	418		adult_trait:integument phenotype(MP)	⇒	adult_gene:set of connective tissues(MA)		56/437876		1/5979		1.3		0.538431	0.31574
	419		adult_trait:cardiovascular system phenotype(MP)	⇒	adult_trait:hearing/vestibular/ear phenotype(MP)		57/437876		1/5979		1.3		0.544648	0.318766
	420		adult_trait:cardiovascular system phenotype(MP)	⇒	adult_trait:homeostasis/metabolism phenotype(MP)		827/437876		13/5979		1.2		0.54886	0.320609
	421		adult_trait:limbs/digits/tail phenotype(MP)	⇒	adult_trait:vision/eye phenotype(MP)		479/437876		8/5979		1.2		0.550617	0.321013
	422		adult_trait:nervous system phenotype(MP)	⇒	adult_trait:cardiovascular system phenotype(MP)		60/437876		1/5979		1.2		0.562804	0.326225
	423		adult_gene:set of connective tissues(MA)	⇒	adult_trait:limbs/digits/tail phenotype(MP)		60/437876		1/5979		1.2		0.562804	0.326225
	424		adult_trait:limbs/digits/tail phenotype(MP)	⇒	adult_trait:pigmentation phenotype(MP)		60/437876		1/5979		1.2		0.562804	0.326225
	425		embryo_trait:cardiovascular system phenotype(MP)	⇒	embryo_trait:craniofacial phenotype(MP)		61/437876		1/5979		1.2		0.568693	0.328092
	426		adult_trait:hematopoietic system phenotype(MP)	⇒	adult_gene:cardiovascular system(MA)		237/437876		4/5979		1.2		0.571467	0.328092
	427		adult_trait:hematopoietic system phenotype(MP)	⇒	adult_gene:endocrine system(MA)		237/437876		4/5979		1.2		0.571467	0.328092
	428		adult_trait:hematopoietic system phenotype(MP)	⇒	adult_gene:urinary system(MA)		237/437876		4/5979		1.2		0.571467	0.328092
	429		adult_trait:respiratory system(MA)	⇒	adult_trait:growth/size/body region phenotype(MP)		63/437876		1/5979		1.2		0.580235	0.332493
	430		adult_trait:vision/eye phenotype(MP)	⇒	adult_trait:cardiovascular system phenotype(MP)		616/437876		10/5979		1.2		0.599237	0.34079
	431		adult_trait:renal/urinary system phenotype(MP)	⇒	adult_trait:growth/size/body region phenotype(MP)		68/437876		1/5979		1.1		0.607757	0.344984
	432		adult_trait:behavior/neurological phenotype(MP)	⇒	adult_gene:musculoskeletal system(MA)		103/437876		2/5979		1.4		0.654831	0.37031
	433		adult_trait:behavior/neurological phenotype(MP)	⇒	adult_gene:sensory organ system(MA)		103/437876		2/5979		1.4		0.654831	0.37031
	434		adult_gene:respiratory system(MA)	⇒	adult_trait:craniofacial phenotype(MP)		104/437876		2/5979		1.4		0.656238	0.370411
	435		adult_trait:homeostasis/metabolism phenotype(MP)	⇒	adult_trait:hearing/vestibular/ear phenotype(MP)		121/437876		2/5979		1.2		0.683248	0.384217
	436		adult_trait:homeostasis/metabolism phenotype(MP)	⇒	adult_trait:nervous system phenotype(MP)		121/437876		2/5979		1.2		0.683248	0.384217
	437		adult_trait:integument phenotype(MP)	⇒	adult_trait:craniofacial phenotype(MP)		182/437876		3/5979		1.2		0.741825	0.408023
	438		adult_gene:reproductive system(MA)	⇒	adult_gene:digestive system(MA)		186/437876		3/5979		1.2		0.74474	0.40888
	439		adult_trait:integument phenotype(MP)	⇒	adult_trait:vision/eye phenotype(MP)		437/437876		6/5979		1		0.837717	0.453321
	440		adult_trait:vision/eye phenotype(MP)	⇒	adult_gene:reproductive system(MA)		335/437876		4/5979		0.9		1	0.495747
	441		adult_trait:mortality/aging(MP)	⇒	adult_trait:hematopoietic system phenotype(MP)		130/437876		1/5979		0.6		1	0.495747
	442		adult_gene:cardiovascular system(MA)	⇒	adult_trait:behavior/neurological phenotype(MP)		111/437876		1/5979		0.7		1	0.495747
	443		adult_trait:hematopoietic system phenotype(MP)	⇒	adult_trait:mortality/aging(MP)		130/437876		1/5979		0.6		1	0.495747
	444		adult_trait:behavior/neurological phenotype(MP)	⇒	adult_gene:cardiovascular system(MA)		111/437876		1/5979		0.7		1	0.495747
	445		adult_trait:hematopoietic system phenotype(MP)	⇒	adult_gene:trunk(MA)		79/437876		1/5979		0.9		1	0.495747
	446		adult_trait:skeleton phenotype(MP)	⇒	adult_trait:cardiovascular system phenotype(MP)		607/437876		8/5979		1		1	0.495747
	447		adult_trait:behavior/neurological phenotype(MP)	⇒	adult_trait:limbs/digits/tail phenotype(MP)		569/437876		7/5979		0.9		1	0.495747
	448		adult_trait:immune system(MA)	⇒	adult_trait:hematopoietic system phenotype(MP)		308/437876		4/5979		1		1	0.495747
	449		adult_gene:endocrine system(MA)	⇒	adult_trait:hematopoietic system phenotype(MP)		237/437876		3/5979		0.9		1	0.495747
	450		adult_trait:growth/size/body region phenotype(MP)	⇒	adult_trait:cardiovascular system phenotype(MP)		278/437876		3/5979		0.8		1	0.495747
	451		adult_trait:cardiovascular system phenotype(MP)	⇒	adult_trait:growth/size/body region phenotype(MP)		278/437876		3/5979		0.8		1	0.495747
	452		adult_trait:behavior/neurological phenotype(MP)	⇒	adult_gene:respiratory system(MA)		276/437876		3/5979		0.8		1	0.495747
	453		adult_trait:pigmentation phenotype(MP)	⇒	adult_trait:homeostasis/metabolism phenotype(MP)		164/437876		2/5979		0.9		1	0.495747
	454		adult_trait:integument phenotype(MP)	⇒	adult_trait:limbs/digits/tail phenotype(MP)		210/437876		2/5979		0.7		1	0.495747
	455		adult_gene:digestive system(MA)	⇒	adult_trait:craniofacial phenotype(MP)		218/437876		2/5979		0.7		1	0.495747
	456		adult_trait:immune system phenotype(MP)	⇒	adult_gene:endocrine system(MA)		219/437876		2/5979		0.7		1	0.495747
	457		adult_trait:immune system phenotype(MP)	⇒	adult_gene:urinary system(MA)		219/437876		2/5979		0.7		1	0.495747
	458		embryo_trait:growth/size/body region phenotype(MP)	⇒	embryo_trait:embryo phenotype(MP)		168/437876		2/5979		0.9		1	0.495747
	459		embryo_trait:embryo phenotype(MP)	⇒	embryo_trait:cardiovascular system phenotype(MP)		162/437876		2/5979		0.9		1	0.495747
	460		adult_trait:adipose tissue phenotype(MP)	⇒	adult_trait:homeostasis/metabolism phenotype(MP)		80/437876		1/5979		0.9		1	0.495747
	461		adult_trait:endocrine system(MA)	⇒	adult_trait:homeostasis/metabolism phenotype(MP)		76/437876		1/5979		1		1	0.495747
	462		adult_trait:nervous system(MA)	⇒	adult_trait:behavior/neurological phenotype(MP)		98/437876		1/5979		0.7		1	0.495747
	463		adult_gene:set of connective tissues(MA)	⇒	adult_trait:behavior/neurological phenotype(MP)		144/437876		1/5979		0.5		1	0.495747
	464		adult_gene:endocrine system(MA)	⇒	adult_trait:behavior/neurological phenotype(MP)		107/437876		1/5979		0.7		1	0.495747
	465		adult_gene:urinary system(MA)	⇒	adult_trait:behavior/neurological phenotype(MP)		107/437876		1/5979		0.7		1	0.495747
	466		adult_trait:hearing/vestibular/ear phenotype(MP)	⇒	adult_trait:vision/eye phenotype(MP)		95/437876		1/5979		0.8		1	0.495747
	467		adult_trait:sensory organ system(MA)	⇒	adult_trait:vision/eye phenotype(MP)		101/437876		1/5979		0.7		1	0.495747
	468		adult_gene:endocrine system(MA)	⇒	adult_trait:vision/eye phenotype(MP)		95/437876		1/5979		0.8		1	0.495747
	469		adult_gene:musculoskeletal system(MA)	⇒	adult_trait:vision/eye phenotype(MP)		93/437876		1/5979		0.8		1	0.495747
	470		adult_trait:nervous system phenotype(MP)	⇒	adult_trait:skeleton phenotype(MP)		84/437876		1/5979		0.9		1	0.495747
	471		adult_trait:respiratory system(MA)	⇒	adult_trait:skeleton phenotype(MP)		138/437876		1/5979		0.5		1	0.495747
	472		adult_trait:immune system(MA)	⇒	adult_trait:skeleton phenotype(MP)		112/437876		1/5979		0.7		1	0.495747
	473		adult_gene:set of connective tissues(MA)	⇒	adult_trait:skeleton phenotype(MP)		112/437876		1/5979		0.7		1	0.495747
	474		adult_trait:pigmentation phenotype(MP)	⇒	adult_trait:cardiovascular system phenotype(MP)		76/437876		1/5979		1		1	0.495747
	475		adult_trait:immune system phenotype(MP)	⇒	adult_trait:mortality/aging(MP)		117/437876		1/5979		0.6		1	0.495747
	476		adult_trait:cardiovascular system phenotype(MP)	⇒	adult_trait:reproductive system(MA)		114/437876		1/5979		0.6		1	0.495747
	477		adult_trait:behavior/neurological phenotype(MP)	⇒	adult_trait:immune system(MA)		146/437876		1/5979		0.5		1	0.495747
	478		adult_trait:skeleton phenotype(MP)	⇒	adult_trait:immune system(MA)		112/437876		1/5979		0.7		1	0.495747
	479		adult_trait:vision/eye phenotype(MP)	⇒	adult_trait:nervous system(MA)		84/437876		1/5979		0.9		1	0.495747
	480		adult_trait:growth/size/body region phenotype(MP)	⇒	adult_gene:respiratory system(MA)		112/437876		1/5979		0.7		1	0.495747
	481		adult_trait:integument phenotype(MP)	⇒	adult_gene:respiratory system(MA)		112/437876		1/5979		0.7		1	0.495747
	482		adult_trait:cardiovascular system phenotype(MP)	⇒	adult_gene:exocrine system(MA)		95/437876		1/5979		0.8		1	0.495747
	483		adult_trait:behavior/neurological phenotype(MP)	⇒	adult_gene:set of connective tissues(MA)		144/437876		1/5979		0.5		1	0.495747
	484		adult_trait:vision/eye phenotype(MP)	⇒	adult_gene:endocrine system(MA)		95/437876		1/5979		0.8		1	0.495747
	485		adult_trait:vision/eye phenotype(MP)	⇒	adult_gene:musculoskeletal system(MA)		93/437876		1/5979		0.8		1	0.495747
	486		adult_trait:skeleton phenotype(MP)	⇒	adult_gene:sensory organ system(MA)		83/437876		1/5979		0.9		1	0.495747
	487		adult_trait:vision/eye phenotype(MP)	⇒	adult_gene:urinary system(MA)		95/437876		1/5979		0.8		1	0.495747
	488		embryo_trait:nervous system phenotype(MP)	⇒	embryo_trait:cardiovascular system phenotype(MP)		86/437876		1/5979		0.9		1	0.495747
	489		embryo_trait:embryo phenotype(MP)	⇒	embryo_trait:craniofacial phenotype(MP)		137/437876		1/5979		0.5		1	0.495747
	490		embryo_trait:embryo phenotype(MP)	⇒	embryo_trait:vision/eye phenotype(MP)		78/437876		1/5979		0.9		1	0.495747
	491		adult_trait:immune system phenotype(MP)	⇒	adult_gene:nervous system(MA)		1233/437876		15/5979		0.9		0.805009	0.436405
	492		adult_trait:growth/size/body region phenotype(MP)	⇒	adult_gene:digestive system(MA)		232/437876		2/5979		0.6		0.775298	0.421555
	493		adult_gene:musculoskeletal system(MA)	⇒	adult_trait:hematopoietic system phenotype(MP)		235/437876		2/5979		0.6		0.775813	0.421555
	494		adult_trait:integument phenotype(MP)	⇒	adult_gene:digestive system(MA)		235/437876		2/5979		0.6		0.775813	0.421555
	495		adult_gene:nervous system(MA)	⇒	adult_trait:growth/size/body region phenotype(MP)		236/437876		2/5979		0.6		0.776009	0.421555
	496		adult_trait:nervous system phenotype(MP)	⇒	adult_trait:hematopoietic system phenotype(MP)		237/437876		2/5979		0.6		0.776217	0.421555
	497		adult_gene:urinary system(MA)	⇒	adult_trait:hematopoietic system phenotype(MP)		237/437876		2/5979		0.6		0.776217	0.421555
	498		adult_gene:exocrine system(MA)	⇒	adult_trait:behavior/neurological phenotype(MP)		173/437876		1/5979		0.4		0.734926	0.404967
	499		adult_trait:immune system phenotype(MP)	⇒	adult_trait:adipose tissue phenotype(MP)		148/437876		1/5979		0.5		0.727454	0.403637
	500		adult_trait:growth/size/body region phenotype(MP)	⇒	adult_gene:reproductive system(MA)		148/437876		1/5979		0.5		0.727454	0.403637
	501		adult_trait:vision/eye phenotype(MP)	⇒	adult_gene:exocrine system(MA)		150/437876		1/5979		0.5		0.727553	0.403637
	502		adult_trait:immune system(MA)	⇒	adult_trait:homeostasis/metabolism phenotype(MP)		153/437876		1/5979		0.5		0.727881	0.403637
	503		adult_trait:homeostasis/metabolism phenotype(MP)	⇒	adult_trait:immune system(MA)		153/437876		1/5979		0.5		0.727881	0.403637
	504		adult_trait:digestive system(MA)	⇒	adult_trait:cardiovascular system phenotype(MP)		156/437876		1/5979		0.5		0.728416	0.403637
	505		adult_trait:adipose tissue phenotype(MP)	⇒	adult_trait:hematopoietic system phenotype(MP)		158/437876		1/5979		0.5		0.728883	0.403637
	506		adult_gene:set of connective tissues(MA)	⇒	adult_trait:homeostasis/metabolism phenotype(MP)		158/437876		1/5979		0.5		0.728883	0.403637
	507		adult_trait:homeostasis/metabolism phenotype(MP)	⇒	adult_trait:pigmentation phenotype(MP)		164/437876		1/5979		0.4		0.730786	0.403637
	508		adult_trait:limbs/digits/tail phenotype(MP)	⇒	adult_gene:reproductive system(MA)		165/437876		1/5979		0.4		0.731173	0.403637
	509		adult_trait:hematopoietic system phenotype(MP)	⇒	adult_trait:growth/size/body region phenotype(MP)		1084/437876		12/5979		0.8		0.598112	0.34079
	510		adult_trait:integument phenotype(MP)	⇒	adult_trait:cardiovascular system phenotype(MP)		275/437876		2/5979		0.5		0.596556	0.34055
	511		adult_trait:craniofacial phenotype(MP)	⇒	adult_trait:cardiovascular system phenotype(MP)		265/437876		2/5979		0.6		0.593692	0.339558
	512		adult_trait:vision/eye phenotype(MP)	⇒	adult_gene:nervous system(MA)		533/437876		5/5979		0.7		0.57115	0.328092
	513		adult_trait:hematopoietic system phenotype(MP)	⇒	adult_trait:digestive/alimentary phenotype(MP)		205/437876		1/5979		0.4		0.535325	0.31574
	514		adult_trait:cardiovascular system phenotype(MP)	⇒	adult_gene:reproductive system(MA)		206/437876		1/5979		0.4		0.536018	0.31574
	515		adult_trait:limbs/digits/tail phenotype(MP)	⇒	adult_trait:hematopoietic system phenotype(MP)		1185/437876		13/5979		0.8		0.529276	0.314657
	516		adult_trait:immune system phenotype(MP)	⇒	adult_trait:digestive/alimentary phenotype(MP)		187/437876		1/5979		0.4		0.527212	0.31405
	517		adult_trait:hematopoietic system phenotype(MP)	⇒	adult_gene:set of connective tissues(MA)		314/437876		2/5979		0.5		0.456011	0.280579
	518		adult_trait:hematopoietic system phenotype(MP)	⇒	adult_trait:pigmentation phenotype(MP)		316/437876		2/5979		0.5		0.45706	0.280579
	519		adult_trait:limbs/digits/tail phenotype(MP)	⇒	adult_trait:cardiovascular system phenotype(MP)		306/437876		2/5979		0.5		0.452538	0.279979
	520		adult_trait:hematopoietic system phenotype(MP)	⇒	adult_trait:immune system(MA)		308/437876		2/5979		0.5		0.453295	0.279979
	521		adult_trait:skeleton phenotype(MP)	⇒	adult_trait:hematopoietic system phenotype(MP)		2212/437876		25/5979		0.8		0.407002	0.25881
	522		adult_trait:vision/eye phenotype(MP)	⇒	adult_gene:respiratory system(MA)		242/437876		1/5979		0.3		0.391448	0.252111
	523		adult_trait:growth/size/body region phenotype(MP)	⇒	adult_gene:nervous system(MA)		236/437876		1/5979		0.3		0.387143	0.250296
	524		adult_gene:cardiovascular system(MA)	⇒	adult_trait:hematopoietic system phenotype(MP)		237/437876		1/5979		0.3		0.3878	0.250296
	525		adult_gene:nervous system(MA)	⇒	adult_trait:integument phenotype(MP)		237/437876		1/5979		0.3		0.3878	0.250296
	526		adult_trait:hematopoietic system phenotype(MP)	⇒	adult_trait:hearing/vestibular/ear phenotype(MP)		237/437876		1/5979		0.3		0.3878	0.250296
	527		adult_trait:integument phenotype(MP)	⇒	adult_gene:nervous system(MA)		237/437876		1/5979		0.3		0.3878	0.250296
	528		adult_trait:immune system phenotype(MP)	⇒	adult_gene:musculoskeletal system(MA)		217/437876		1/5979		0.3		0.37966	0.24874
	529		adult_gene:cardiovascular system(MA)	⇒	adult_trait:immune system phenotype(MP)		219/437876		1/5979		0.3		0.379973	0.24874
	530		adult_gene:endocrine system(MA)	⇒	adult_trait:immune system phenotype(MP)		219/437876		1/5979		0.3		0.379973	0.24874
	531		adult_trait:immune system phenotype(MP)	⇒	adult_gene:cardiovascular system(MA)		219/437876		1/5979		0.3		0.379973	0.24874
	532		adult_trait:skeleton phenotype(MP)	⇒	adult_gene:respiratory system(MA)		224/437876		1/5979		0.3		0.381262	0.24874
	533		adult_trait:limbs/digits/tail phenotype(MP)	⇒	adult_trait:homeostasis/metabolism phenotype(MP)		597/437876		5/5979		0.6		0.373	0.248184
	534		adult_gene:digestive system(MA)	⇒	adult_trait:limbs/digits/tail phenotype(MP)		255/437876		1/5979		0.3		0.273747	0.193688
	535		adult_trait:limbs/digits/tail phenotype(MP)	⇒	adult_gene:nervous system(MA)		255/437876		1/5979		0.3		0.273747	0.193688
	536		adult_trait:integument phenotype(MP)	⇒	adult_trait:homeostasis/metabolism phenotype(MP)		550/437876		4/5979		0.5		0.265849	0.188987
	537		adult_trait:homeostasis/metabolism phenotype(MP)	⇒	adult_trait:limbs/digits/tail phenotype(MP)		597/437876		4/5979		0.5		0.20985	0.151683
	538		adult_trait:pigmentation phenotype(MP)	⇒	adult_trait:immune system phenotype(MP)		296/437876		1/5979		0.2		0.199173	0.146423
	539		adult_trait:immune system phenotype(MP)	⇒	adult_trait:pigmentation phenotype(MP)		296/437876		1/5979		0.2		0.199173	0.146423
	540		adult_trait:immune system phenotype(MP)	⇒	adult_gene:set of connective tissues(MA)		290/437876		1/5979		0.3		0.196994	0.145531
	541		adult_trait:immune system(MA)	⇒	adult_trait:immune system phenotype(MP)		285/437876		1/5979		0.3		0.195734	0.144956
	542		adult_trait:craniofacial phenotype(MP)	⇒	adult_trait:homeostasis/metabolism phenotype(MP)		506/437876		3/5979		0.4		0.17503	0.1339
	543		adult_trait:cardiovascular system phenotype(MP)	⇒	adult_trait:skeleton phenotype(MP)		607/437876		4/5979		0.5		0.159583	0.124305
	544		adult_trait:hematopoietic system phenotype(MP)	⇒	adult_gene:respiratory system(MA)		624/437876		4/5979		0.5		0.161503	0.124305
	545		adult_trait:limbs/digits/tail phenotype(MP)	⇒	adult_trait:immune system phenotype(MP)		1109/437876		9/5979		0.6		0.150052	0.120608
	546		adult_trait:hematopoietic system phenotype(MP)	⇒	adult_trait:integument phenotype(MP)		1087/437876		9/5979		0.6		0.148075	0.119656
	547		adult_trait:cardiovascular system phenotype(MP)	⇒	adult_gene:nervous system(MA)		322/437876		1/5979		0.2		0.141009	0.115495
	548		adult_gene:set of connective tissues(MA)	⇒	adult_trait:hematopoietic system phenotype(MP)		314/437876		1/5979		0.2		0.139441	0.114762
	549		adult_trait:pigmentation phenotype(MP)	⇒	adult_trait:hematopoietic system phenotype(MP)		316/437876		1/5979		0.2		0.139733	0.114762
	550		adult_trait:digestive system(MA)	⇒	adult_trait:behavior/neurological phenotype(MP)		306/437876		1/5979		0.2		0.138949	0.114743
	551		adult_trait:behavior/neurological phenotype(MP)	⇒	adult_trait:cardiovascular system phenotype(MP)		767/437876		5/5979		0.5		0.114594	0.0989683
	552		adult_trait:skeleton phenotype(MP)	⇒	adult_gene:digestive system(MA)		476/437876		2/5979		0.3		0.105938	0.0933658
	553		adult_gene:reproductive system(MA)	⇒	adult_trait:hematopoietic system phenotype(MP)		857/437876		6/5979		0.5		0.103327	0.0916011
	554		adult_gene:exocrine system(MA)	⇒	adult_trait:hematopoietic system phenotype(MP)		391/437876		1/5979		0.2		0.0730577	0.0688144
	555		adult_gene:reproductive system(MA)	⇒	adult_trait:behavior/neurological phenotype(MP)		383/437876		1/5979		0.2		0.0714729	0.0675327
	556		adult_trait:behavior/neurological phenotype(MP)	⇒	adult_gene:reproductive system(MA)		383/437876		1/5979		0.2		0.0714729	0.0675327
	557		adult_trait:homeostasis/metabolism phenotype(MP)	⇒	adult_trait:cardiovascular system phenotype(MP)		827/437876		5/5979		0.4		0.0683267	0.0651729
	558		adult_trait:hematopoietic system phenotype(MP)	⇒	adult_trait:skeleton phenotype(MP)		2212/437876		20/5979		0.7		0.0650932	0.0627449
	559		adult_trait:digestive system(MA)	⇒	adult_trait:hematopoietic system phenotype(MP)		624/437876		3/5979		0.4		0.055572	0.0547392
	560		adult_gene:reproductive system(MA)	⇒	adult_trait:homeostasis/metabolism phenotype(MP)		415/437876		1/5979		0.2		0.0509622	0.0520703
	561		adult_trait:hematopoietic system phenotype(MP)	⇒	adult_trait:limbs/digits/tail phenotype(MP)		1185/437876		8/5979		0.5		0.0427413	0.0441193
	562		adult_trait:cardiovascular system phenotype(MP)	⇒	adult_trait:behavior/neurological phenotype(MP)		767/437876		4/5979		0.4		0.0410878	0.042615
	563		adult_trait:skeleton phenotype(MP)	⇒	adult_trait:immune system phenotype(MP)		2070/437876		17/5979		0.6		0.0353161	0.0380171
	564		adult_gene:digestive system(MA)	⇒	adult_trait:behavior/neurological phenotype(MP)		585/437876		2/5979		0.3		0.0292905	0.0321039
	565		adult_trait:behavior/neurological phenotype(MP)	⇒	adult_gene:digestive system(MA)		585/437876		2/5979		0.3		0.0292905	0.0321039
	566		adult_trait:immune system phenotype(MP)	⇒	adult_gene:respiratory system(MA)		576/437876		2/5979		0.3		0.0289631	0.0319776
	567		adult_trait:skeleton phenotype(MP)	⇒	adult_gene:nervous system(MA)		476/437876		1/5979		0.2		0.0256485	0.0290633
	568		adult_trait:cardiovascular system phenotype(MP)	⇒	adult_trait:vision/eye phenotype(MP)		616/437876		2/5979		0.2		0.0212669	0.0248352
	569		adult_trait:growth/size/body region phenotype(MP)	⇒	adult_trait:hematopoietic system phenotype(MP)		1084/437876		6/5979		0.4		0.0171782	0.0203049
	570		adult_trait:immune system phenotype(MP)	⇒	adult_trait:integument phenotype(MP)		1012/437876		5/5979		0.4		0.0133108	0.0161777
	571		adult_trait:growth/size/body region phenotype(MP)	⇒	adult_trait:immune system phenotype(MP)		1007/437876		5/5979		0.4		0.0132386	0.0161551
	572		adult_trait:immune system phenotype(MP)	⇒	adult_trait:growth/size/body region phenotype(MP)		1007/437876		5/5979		0.4		0.0132386	0.0161551
	573		adult_trait:vision/eye phenotype(MP)	⇒	adult_gene:digestive system(MA)		517/437876		1/5979		0.1		0.0123651	0.0154008
	574		adult_trait:growth/size/body region phenotype(MP)	⇒	adult_trait:homeostasis/metabolism phenotype(MP)		559/437876		1/5979		0.1		0.00886086	0.0117656
	575		adult_trait:hematopoietic system phenotype(MP)	⇒	adult_gene:reproductive system(MA)		857/437876		3/5979		0.3		0.00678702	0.00921488
	576		adult_gene:nervous system(MA)	⇒	adult_trait:hematopoietic system phenotype(MP)		1335/437876		7/5979		0.4		0.00584121	0.00800283
	577		adult_gene:digestive system(MA)	⇒	adult_trait:hematopoietic system phenotype(MP)		1325/437876		7/5979		0.4		0.00575628	0.00795883
	578		adult_trait:hematopoietic system phenotype(MP)	⇒	adult_gene:digestive system(MA)		1325/437876		7/5979		0.4		0.00575628	0.00795883
	579		adult_trait:homeostasis/metabolism phenotype(MP)	⇒	adult_trait:immune system phenotype(MP)		2825/437876		22/5979		0.6		0.00541046	0.00761086
	580		adult_trait:hematopoietic system phenotype(MP)	⇒	adult_trait:behavior/neurological phenotype(MP)		2838/437876		22/5979		0.6		0.00542886	0.00761086
	581		adult_gene:respiratory system(MA)	⇒	adult_trait:hematopoietic system phenotype(MP)		624/437876		1/5979		0.1		0.00447759	0.0064885
	582		adult_gene:nervous system(MA)	⇒	adult_trait:behavior/neurological phenotype(MP)		613/437876		1/5979		0.1		0.00433739	0.00631571
	583		adult_trait:craniofacial phenotype(MP)	⇒	adult_trait:hematopoietic system phenotype(MP)		1016/437876		4/5979		0.3		0.00393071	0.00575132
	584		adult_trait:hematopoietic system phenotype(MP)	⇒	adult_trait:vision/eye phenotype(MP)		2438/437876		17/5979		0.5		0.00352052	0.00528382
	585		adult_trait:vision/eye phenotype(MP)	⇒	adult_trait:homeostasis/metabolism phenotype(MP)		1269/437876		6/5979		0.3		0.00325664	0.00495757
	586		adult_trait:behavior/neurological phenotype(MP)	⇒	adult_trait:hematopoietic system phenotype(MP)		2838/437876		21/5979		0.5		0.00319205	0.0048839
	587		adult_trait:homeostasis/metabolism phenotype(MP)	⇒	adult_gene:digestive system(MA)		635/437876		1/5979		0.1		0.00301938	0.00464328
	588		adult_gene:reproductive system(MA)	⇒	adult_trait:immune system phenotype(MP)		790/437876		2/5979		0.2		0.00292999	0.00452893
	589		adult_trait:immune system phenotype(MP)	⇒	adult_gene:reproductive system(MA)		790/437876		2/5979		0.2		0.00292999	0.00452893
	590		adult_trait:craniofacial phenotype(MP)	⇒	adult_trait:immune system phenotype(MP)		946/437876		3/5979		0.2		0.00262431	0.00410238
	591		adult_trait:immune system phenotype(MP)	⇒	adult_trait:limbs/digits/tail phenotype(MP)		1109/437876		4/5979		0.3		0.00157099	0.00264536
	592		adult_trait:hematopoietic system phenotype(MP)	⇒	adult_trait:craniofacial phenotype(MP)		1016/437876		3/5979		0.2		0.000971545	0.0016927
	593		adult_trait:integument phenotype(MP)	⇒	adult_trait:hematopoietic system phenotype(MP)		1087/437876		3/5979		0.2		0.000512927	0.000954343
	594		adult_trait:behavior/neurological phenotype(MP)	⇒	adult_trait:immune system phenotype(MP)		2636/437876		16/5979		0.4		0.000348464	0.000673281
	595		adult_trait:immune system phenotype(MP)	⇒	adult_trait:craniofacial phenotype(MP)		946/437876		1/5979		0.1		9.08298e-05	0.000187516
	596		adult_trait:integument phenotype(MP)	⇒	adult_trait:immune system phenotype(MP)		1012/437876		1/5979		0.1		2.87553e-05	6.4681e-05
	597		adult_trait:hematopoietic system phenotype(MP)	⇒	adult_trait:homeostasis/metabolism phenotype(MP)		3050/437876		17/5979		0.4		2.70788e-05	6.22563e-05
	598		adult_gene:digestive system(MA)	⇒	adult_trait:immune system phenotype(MP)		1222/437876		2/5979		0.1		1.72018e-05	4.08257e-05
	599		adult_trait:vision/eye phenotype(MP)	⇒	adult_trait:immune system phenotype(MP)		2266/437876		9/5979		0.3		9.1456e-06	2.25952e-05
	600		adult_trait:hematopoietic system phenotype(MP)	⇒	adult_trait:cardiovascular system phenotype(MP)		1571/437876		3/5979		0.1		2.55624e-06	6.81848e-06
	601		adult_gene:nervous system(MA)	⇒	adult_trait:immune system phenotype(MP)		1233/437876		1/5979		0.1		2.47501e-06	6.66074e-06
	602		adult_trait:immune system phenotype(MP)	⇒	adult_trait:vision/eye phenotype(MP)		2266/437876		8/5979		0.3		2.38341e-06	6.52557e-06
	603		adult_trait:immune system phenotype(MP)	⇒	adult_gene:digestive system(MA)		1222/437876		1/5979		0.1		2.33813e-06	6.46556e-06
	604		adult_trait:immune system phenotype(MP)	⇒	adult_trait:cardiovascular system phenotype(MP)		1446/437876		2/5979		0.1		1.58524e-06	4.42419e-06
	605		adult_trait:vision/eye phenotype(MP)	⇒	adult_trait:hematopoietic system phenotype(MP)		2438/437876		9/5979		0.3		1.49188e-06	4.20256e-06
	606		adult_trait:immune system phenotype(MP)	⇒	adult_trait:skeleton phenotype(MP)		2070/437876		6/5979		0.2		1.20796e-06	3.45676e-06
	607		adult_trait:immune system phenotype(MP)	⇒	adult_trait:behavior/neurological phenotype(MP)		2636/437876		8/5979		0.2		5.83961e-08	1.97769e-07
	608		adult_trait:immune system phenotype(MP)	⇒	adult_trait:homeostasis/metabolism phenotype(MP)		2825/437876		2/5979		0.1		3.31616e-14	2.22119e-13
