# Supplementary material for: An atlas of evidence-based phenotypic associations across the mouse phenome
Source: Sci Rep. 2020 Mar 3;10:3957. doi: 10.1038/s41598-020-60891-w (PMC7054260; doi:10.1038/s41598-020-60891-w)
Supplement: Supplementary file 6 — Supplementary Table 8. [file 41598_2020_60891_MOESM6_ESM.xlsx]

## Sheet: basic_statistics
Support
stage_type rule categorization	n	mean	sd	median	trimmed	mad	min	max	range	skew	kurtosis	se
adult_trait ⇒ adult_trait	2194	0.00880227	0.0142901	0.00467579	0.00594556	0.00351466	0.000784621	0.208723	0.207938	6.34935	58.4879	0.000305082
adult_gene ⇒ adult_gene	1230	0.050414	0.0374375	0.0420918	0.046112	0.0331379	0.00385356	0.351562	0.347709	2.18444	11.1107	0.00106747
adult_trait ⇒ adult_gene	112	0.0144827	0.00765152	0.0125985	0.0135452	0.00607667	0.00366972	0.0490196	0.0453499	1.46573	3.23753	0.000723001
embryo_trait ⇒ embryo_trait	86	0.0417793	0.0316554	0.0322581	0.0358804	0.0186521	0.0131579	0.144928	0.13177	1.72342	2.40678	0.00341349
adult_gene ⇒ adult_trait	55	0.0126079	0.00419452	0.0116279	0.0121765	0.00379025	0.00550964	0.0277778	0.0222681	1.24109	2.20773	0.00056559
adult_gene ⇒ embryo_trait	4	0.0702189	0.0248567	0.0729853	0.0702189	0.0256769	0.0401338	0.0947712	0.0546375	-0.157022	-2.17978	0.0124284
embryo_gene ⇒ embryo_gene	4	0.44005	0.00855186	0.441176	0.44005	0.00600371	0.428571	0.449275	0.0207039	-0.289535	-1.84987	0.00427593
embryo_trait ⇒ adult_gene	1	0.0506329		0.0506329	0.0506329	0	0.0506329	0.0506329	0
Confidence
stage_type rule categorization	n	mean	sd	median	trimmed	mad	min	max	range	skew	kurtosis	se
adult_trait ⇒ adult_trait	2194	0.316409	0.1883	0.259259	0.285058	0.137278	0.0952381	1	0.904762	1.59558	2.52849	0.00402006
adult_gene ⇒ adult_gene	1230	0.749536	0.172291	0.769231	0.759695	0.177405	0.210526	1	0.789474	-0.493763	-0.264422	0.00491259
adult_trait ⇒ adult_gene	112	0.533768	0.193103	0.55042	0.527144	0.172347	0.208333	1	0.791667	0.325822	-0.25769	0.0182465
embryo_trait ⇒ embryo_trait	86	0.757371	0.193132	0.75	0.76689	0.24357	0.375	1	0.625	-0.108653	-1.17371	0.0208259
adult_gene ⇒ adult_trait	55	0.529932	0.23247	0.5	0.509699	0.185325	0.208333	1	0.791667	0.889059	-0.188358	0.0313463
adult_gene ⇒ embryo_trait	4	0.630835	0.0930596	0.623512	0.630835	0.0863921	0.526316	0.75	0.223684	0.165392	-1.92825	0.0465298
embryo_gene ⇒ embryo_gene	4	1	0	1	1	0	1	1	0			0
embryo_trait ⇒ adult_gene	1	1		1	1	0	1	1	0
Rule polarity
stage_type rule categorization	n	mean	sd	median	trimmed	mad	min	max	range	skew	kurtosis	se
adult_trait ⇒ adult_trait	2194	0.500658	0.59391	0.299754	0.388487	0.444416	-9.64327e-17	4.15366	4.15366	1.88885	4.39046	0.0126795
adult_gene ⇒ adult_gene	1230	0.793246	0.974222	0.459577	0.617279	0.590905	-9.64327e-17	7.34279	7.34279	2.32214	7.98132	0.0277783
adult_trait ⇒ adult_gene	112	0.303689	0.464425	0.201964	0.214179	0.299432	-9.64327e-17	3.58643	3.58643	3.85604	21.5465	0.043884
embryo_trait ⇒ embryo_trait	86	0.165023	0.210797	0.132817	0.129001	0.196915	-9.64327e-17	0.828904	0.828904	1.31963	1.14239	0.0227308
adult_gene ⇒ adult_trait	55	0.135592	0.170881	0.106668	0.105774	0.158146	0	0.705404	0.705404	1.30687	1.30931	0.0230416
adult_gene ⇒ embryo_trait	4	2.67046	3.08694	1.85913	2.67046	2.28697	0.154314	6.80927	6.65495	0.379255	-2.018	1.54347
embryo_gene ⇒ embryo_gene	4	1.20541e-17	2.41082e-17	0	1.20541e-17	0	0	4.82164e-17	4.82164e-17	0.75	-1.6875	1.20541e-17
embryo_trait ⇒ adult_gene	1	0.412911		0.412911	0.412911	0	0.412911	0.412911	0
Rule significance
stage_type rule categorization	n	mean	sd	median	trimmed	mad	min	max	range	skew	kurtosis	se
adult_trait ⇒ adult_trait	2194	3.30304	2.73783	2.49531	2.76632	0.811055	1.61662	35.7235	34.1069	5.94351	49.7122	0.0584505
adult_gene ⇒ adult_gene	1230	6.40843	4.03067	5.10543	5.88576	3.45218	1.59708	20.5139	18.9169	1.0114	0.289173	0.114928
adult_trait ⇒ adult_gene	112	1.99642	0.278579	1.96009	1.95715	0.203518	1.62387	3.17177	1.5479	1.71514	4.06952	0.0263232
embryo_trait ⇒ embryo_trait	86	2.15386	0.61947	1.96271	2.0353	0.279728	1.60609	4.75829	3.1522	2.03597	4.17543	0.0667992
adult_gene ⇒ adult_trait	55	2.23314	0.396932	2.14743	2.19697	0.37065	1.64873	3.61352	1.96479	1.03228	1.06295	0.0535223
adult_gene ⇒ embryo_trait	4	2.59139	0.570288	2.39093	2.59139	0.218093	2.15628	3.4274	1.27111	0.649086	-1.74901	0.285144
embryo_gene ⇒ embryo_gene	4	1.7176	0.0349409	1.73328	1.7176	0.0072599	1.66564	1.73818	0.0725335	-0.712201	-1.71571	0.0174704
embryo_trait ⇒ adult_gene	1	1.8516		1.8516	1.8516	0	1.8516	1.8516	0

## Sheet: Levene_test
Support
	Df	F value	Pr(>F)
group	4	301.657	1.27322e-224
	3672
Confidence
	Df	F value	Pr(>F)
group	4	3.2648	0.011084
	3672
Rule polarity
	Df	F value	Pr(>F)
group	4	81.2913	3.32359e-66
	3672
Rule significance
	Df	F value	Pr(>F)
group	4	168.74	8.11066e-133
	3672

## Sheet: anova_table
Support
	Sum Sq	Df	F value	Pr(>F)
(Intercept)	3.12614	1	5072.6	0
fx2	1.40911	4	571.62	0
Residuals	2.26298	3672
Confidence
	Sum Sq	Df	F value	Pr(>F)
(Intercept)	691.02	1	20386.3	0
fx2	155.145	4	1144.26	0
Residuals	124.467	3672
Rule polarity
	Sum Sq	Df	F value	Pr(>F)
(Intercept)	773.964	1	1443.16	1.22965e-266
fx2	103.965	4	48.4642	8.84941e-40
Residuals	1969.29	3672
Rule significance
	Sum Sq	Df	F value	Pr(>F)
(Intercept)	50513.6	1	5088.14	0
fx2	8867.89	4	223.311	8.74873e-172
Residuals	36454.6	3672

## Sheet: posthoc
Support
Comparisons between stage_type rule categorizations	diff	ci.lo	ci.hi	t	df	p
adult_gene ⇒ adult_trait : adult_gene ⇒ adult_gene	-0.0378061050252704	-0.0411097372752716	-0.0345024727752691	31.2952143963137	721.593181886534	0
adult_trait ⇒ adult_gene : adult_gene ⇒ adult_gene	-0.0359313826135791	-0.0394564089453931	-0.0324063562817652	27.8695522918809	785.340019302604	0
adult_trait ⇒ adult_trait : adult_gene ⇒ adult_gene	-0.0416117651536462	-0.0446440249477561	-0.0385795053595362	37.4810500067463	1432.61593951047	0
embryo_trait ⇒ embryo_trait : adult_gene ⇒ adult_gene	-0.00863471182573333	-0.0185666581251241	0.00129723447365742	2.41428729288118	102.370192058743	0.119763325841286
adult_trait ⇒ adult_gene : adult_gene ⇒ adult_trait	0.00187472241169122	-0.000657481549913572	0.00440692637329601	2.04230481567806	162.970210976789	0.250710990081444
adult_trait ⇒ adult_trait : adult_gene ⇒ adult_trait	-0.00380566012837581	-0.00559471135084011	-0.0020166089059115	5.92205724179363	89.8076502352689	0.000000569009353412753
embryo_trait ⇒ embryo_trait : adult_gene ⇒ adult_trait	0.029171393199537	0.0195383579747262	0.0388044284243479	8.43096941642254	89.6249170087973	0.000000000427957114190747
adult_trait ⇒ adult_trait : adult_trait ⇒ adult_gene	-0.00568038254006703	-0.00784656541545782	-0.00351419966467623	7.23862132788897	153.800560285526	0.000000000202069583288278
embryo_trait ⇒ embryo_trait : adult_trait ⇒ adult_gene	0.0272966707878458	0.0175888812806793	0.0370044602950124	7.82315087892366	92.6548530472228	0.000000000569043590026297
embryo_trait ⇒ embryo_trait : adult_trait ⇒ adult_trait	0.0329770533279128	0.0234283166615098	0.0425257899943159	9.62245116071352	86.3631623107196	0.000000000277506795320903
Confidence
Comparisons between stage_type rule categorizations	diff	ci.lo	ci.hi	t	df	p
adult_gene ⇒ adult_trait : adult_gene ⇒ adult_gene	-0.21960411910213	-0.309000920302395	-0.130207317901864	6.92126488497612	56.6836827553295	0.0000000436804044046113
adult_trait ⇒ adult_gene : adult_gene ⇒ adult_gene	-0.215768512917526	-0.268057616532773	-0.163479409302279	11.4185890180169	127.61488708908	0
adult_trait ⇒ adult_trait : adult_gene ⇒ adult_gene	-0.433127248687824	-0.450454149100488	-0.415800348275159	68.232721013107	2738.01930206394	0
embryo_trait ⇒ embryo_trait : adult_gene ⇒ adult_gene	0.00783426690796285	-0.0516728603682118	0.0673413941841375	0.366130253537354	94.70226920147	0.996103681090518
adult_trait ⇒ adult_gene : adult_gene ⇒ adult_trait	0.00383560618460377	-0.0970975764957682	0.104768788864976	0.105751026549534	91.673505455658	0.999971203990582
adult_trait ⇒ adult_trait : adult_gene ⇒ adult_trait	-0.213523129585694	-0.30261163115861	-0.124434628012777	6.75641692978366	55.7905407197339	0.0000000876998613730251
embryo_trait ⇒ embryo_trait : adult_gene ⇒ adult_trait	0.227438386010093	0.122881621171071	0.331995150849114	6.04344900169105	99.8353181413837	0.000000259572013106002
adult_trait ⇒ adult_trait : adult_trait ⇒ adult_gene	-0.217358735770298	-0.269094847758734	-0.165622623781862	11.6333531785837	122.023040181293	0.0000000000000688338275267597
embryo_trait ⇒ embryo_trait : adult_trait ⇒ adult_gene	0.223602779825489	0.147316327277419	0.299889232373558	8.07565271149955	183.00566787286	0.000000000000934030630617144
embryo_trait ⇒ embryo_trait : adult_trait ⇒ adult_trait	0.440961515595787	0.381934031610681	0.499988999580892	20.7899035398904	91.4475073536878	0.00000000047335912967128
Rule polarity
Comparisons between stage_type rule categorizations	diff	ci.lo	ci.hi	t	df	p
adult_gene ⇒ adult_trait : adult_gene ⇒ adult_gene	-0.657653723726044	-0.756708186357438	-0.558599261094651	18.2221694723912	297.429331008246	0.000000000000933808586012219
adult_trait ⇒ adult_gene : adult_gene ⇒ adult_gene	-0.48955675365209	-0.632440573786911	-0.346672933517268	9.4259930342021	214.658995483975	0.00000000000010413891970984
adult_trait ⇒ adult_trait : adult_gene ⇒ adult_gene	-0.292587226676103	-0.375967450960213	-0.209207002391993	9.58193955989529	1751.85730184286	0.00000000000535682609381638
embryo_trait ⇒ embryo_trait : adult_gene ⇒ adult_gene	-0.628222886069195	-0.726522986401685	-0.529922785736704	17.5025435571754	457.833406278479	0
adult_trait ⇒ adult_gene : adult_gene ⇒ adult_trait	0.168096970073955	0.0313017053743166	0.304892234773593	3.3914211242052	156.230895697328	0.00774369788717022
adult_trait ⇒ adult_trait : adult_gene ⇒ adult_trait	0.365066497049942	0.291875000928871	0.438257993171012	13.8808876336719	91.4493213656566	0.000000000473360239894305
embryo_trait ⇒ embryo_trait : adult_gene ⇒ adult_trait	0.02943083765685	-0.0600976511657574	0.118959326479457	0.909291874423434	131.26704713264	0.892895827108997
adult_trait ⇒ adult_trait : adult_trait ⇒ adult_gene	0.196969526975987	0.0706047471983587	0.323334306753615	4.31203037054505	130.260626374598	0.00030236083014068
embryo_trait ⇒ embryo_trait : adult_trait ⇒ adult_gene	-0.138666132417105	-0.274996373019036	-0.00233589181517366	2.80577792795933	163.210264421562	0.0440704859470145
embryo_trait ⇒ embryo_trait : adult_trait ⇒ adult_trait	-0.335635659393092	-0.407532167777756	-0.263739151008427	12.8951364933254	145.579173354361	0.0000000000000501820807130571
Rule significance
Comparisons between stage_type rule categorizations	diff	ci.lo	ci.hi	t	df	p
adult_gene ⇒ adult_trait : adult_gene ⇒ adult_gene	-4.17529597592715	-4.52184113064384	-3.82875082121046	32.9335286527784	878.955504253072	0.000000000000385913523359704
adult_trait ⇒ adult_gene : adult_gene ⇒ adult_gene	-4.41201419220627	-4.73407413590054	-4.089954248512	37.4204456290878	1321.07461415633	0
adult_trait ⇒ adult_trait : adult_gene ⇒ adult_gene	-3.10539219282554	-3.45744687516403	-2.75333751048705	24.0844842374388	1876.64426311765	0.0000000000219749773933131
embryo_trait ⇒ embryo_trait : adult_gene ⇒ adult_gene	-4.25457513368686	-4.61797849383813	-3.89117177353559	32.0059939694641	830.011022568461	0
adult_trait ⇒ adult_gene : adult_gene ⇒ adult_trait	-0.236718216279122	-0.40313992769906	-0.070296504859184	3.96877230538883	80.9781188223777	0.00142823041249318
adult_trait ⇒ adult_trait : adult_gene ⇒ adult_trait	1.06990378310161	0.852137255840333	1.28767031036288	13.4997824449949	250.827901322137	0.00000000000000999200722162641
embryo_trait ⇒ embryo_trait : adult_gene ⇒ adult_trait	-0.0792791577597116	-0.315860758466653	0.15730244294723	0.926195549224199	138.996363898142	0.886327595111029
adult_trait ⇒ adult_trait : adult_trait ⇒ adult_gene	1.30662199938073	1.13157703625737	1.48166696250409	20.3827074116427	1750.31417957037	0.0000000000051663118227907
embryo_trait ⇒ embryo_trait : adult_trait ⇒ adult_gene	0.157439058519411	-0.0416563193536512	0.356534436392472	2.19278537170319	111.391611041174	0.190067095663912
embryo_trait ⇒ embryo_trait : adult_trait ⇒ adult_trait	-1.14918294086132	-1.39301821451842	-0.905347667204222	12.9468648488765	259.103968923547	0.0000000000000155431223447522
