# Supplementary material for: An atlas of evidence-based phenotypic associations across the mouse phenome
Source: Sci Rep. 2020 Mar 3;10:3957. doi: 10.1038/s41598-020-60891-w (PMC7054260; doi:10.1038/s41598-020-60891-w)
Supplement: Supplementary file 7 — Supplementary Table 9. [file 41598_2020_60891_MOESM7_ESM.xlsx]

## Sheet: Support_statistics
Fundamental statistics for support values
label	lhs_stage	lhs_type	lhs_top_level_term	lhs_top_level_id	lhs_stage_type_top_level_term	direction	rhs_stage	rhs_type	rhs_top_level_term	rhs_top_level_id	rhs_stage_type_top_level_term	n	mean	sd	median	trimmed	mad	min	max	range	skew	kurtosis	se
2	adult	trait	hematopoietic system phenotype	MP:0005397	adult_trait:hematopoietic system phenotype(MP)	⇒	adult	trait	hematopoietic system phenotype	MP:0005397	adult_trait:hematopoietic system phenotype(MP)	386	0.0223839	0.0214269	0.016129	0.0184401	0.0125953	0.000951022	0.166667	0.165716	2.79678	11.0713	0.0010906
3	adult	trait	hematopoietic system phenotype	MP:0005397	adult_trait:hematopoietic system phenotype(MP)	⇒	adult	trait	immune system phenotype	MP:0005387	adult_trait:immune system phenotype(MP)	354	0.0266041	0.0276687	0.0179856	0.0209613	0.0117149	0.00142721	0.208723	0.207296	3.18622	13.1396	0.00147058
5	adult	trait	immune system phenotype	MP:0005387	adult_trait:immune system phenotype(MP)	⇒	adult	trait	hematopoietic system phenotype	MP:0005397	adult_trait:hematopoietic system phenotype(MP)	343	0.0245427	0.0217879	0.0179856	0.0204587	0.0115952	0.00192031	0.166667	0.164746	2.76233	10.602	0.00117644
4	adult	trait	immune system phenotype	MP:0005387	adult_trait:immune system phenotype(MP)	⇒	adult	trait	immune system phenotype	MP:0005387	adult_trait:immune system phenotype(MP)	340	0.0274085	0.0279523	0.0190941	0.0216837	0.0123096	0.0027248	0.208723	0.205998	3.14545	12.7552	0.00151592
1	adult	trait	skeleton phenotype	MP:0005390	adult_trait:skeleton phenotype(MP)	⇒	adult	trait	skeleton phenotype	MP:0005390	adult_trait:skeleton phenotype(MP)	181	0.00431479	0.00380977	0.003305	0.00357912	0.0021	0.000944287	0.0281385	0.0271942	2.9435	11.7439	0.000283178
8	adult	trait	homeostasis/metabolism phenotype	MP:0005376	adult_trait:homeostasis/metabolism phenotype(MP)	⇒	adult	trait	homeostasis/metabolism phenotype	MP:0005376	adult_trait:homeostasis/metabolism phenotype(MP)	151	0.00403253	0.00316231	0.00342466	0.00346976	0.00184028	0.000977995	0.0235294	0.0225514	3.51289	16.073	0.000257345
12	adult	trait	vision/eye phenotype	MP:0005391	adult_trait:vision/eye phenotype(MP)	⇒	adult	trait	vision/eye phenotype	MP:0005391	adult_trait:vision/eye phenotype(MP)	93	0.00673424	0.00400127	0.0057971	0.00633342	0.00355193	0.00137268	0.0271581	0.0257854	1.70166	5.67501	0.000414912
19	adult	trait	behavior/neurological phenotype	MP:0005386	adult_trait:behavior/neurological phenotype(MP)	⇒	adult	trait	behavior/neurological phenotype	MP:0005386	adult_trait:behavior/neurological phenotype(MP)	90	0.00654863	0.00597459	0.00509127	0.00540784	0.00389769	0.000784621	0.0347994	0.0340148	2.32282	6.48587	0.000629777
30	adult	trait	homeostasis/metabolism phenotype	MP:0005376	adult_trait:homeostasis/metabolism phenotype(MP)	⇒	adult	trait	behavior/neurological phenotype	MP:0005386	adult_trait:behavior/neurological phenotype(MP)	81	0.00606048	0.00387683	0.00491228	0.00558869	0.00299148	0.00107643	0.0175685	0.0164921	1.03501	0.210652	0.000430759
9	adult	trait	limbs/digits/tail phenotype	MP:0005371	adult_trait:limbs/digits/tail phenotype(MP)	⇒	adult	trait	skeleton phenotype	MP:0005390	adult_trait:skeleton phenotype(MP)	79	0.00317999	0.00284471	0.00236072	0.00267886	0.0014	0.000944287	0.0212465	0.0203022	3.78673	19.2654	0.000320055
15	adult	trait	skeleton phenotype	MP:0005390	adult_trait:skeleton phenotype(MP)	⇒	adult	trait	growth/size/body region phenotype	MP:0005378	adult_trait:growth/size/body region phenotype(MP)	62	0.00697801	0.00592877	0.00442583	0.00597229	0.00346492	0.00114745	0.0269542	0.0258067	1.39766	1.24579	0.000752954
41	adult	trait	skeleton phenotype	MP:0005390	adult_trait:skeleton phenotype(MP)	⇒	adult	trait	behavior/neurological phenotype	MP:0005386	adult_trait:behavior/neurological phenotype(MP)	57	0.00504076	0.00313911	0.00488865	0.00464278	0.00320521	0.00103359	0.0147265	0.0136929	1.07652	0.646604	0.000415785
18	adult	trait	skeleton phenotype	MP:0005390	adult_trait:skeleton phenotype(MP)	⇒	adult	trait	limbs/digits/tail phenotype	MP:0005371	adult_trait:limbs/digits/tail phenotype(MP)	55	0.00399566	0.00342124	0.003305	0.00341062	0.0021	0.000944733	0.0212465	0.0203017	2.80444	10.2793	0.00046132
44	adult	trait	homeostasis/metabolism phenotype	MP:0005376	adult_trait:homeostasis/metabolism phenotype(MP)	⇒	adult	trait	skeleton phenotype	MP:0005390	adult_trait:skeleton phenotype(MP)	55	0.0043568	0.00264588	0.00381971	0.00401396	0.00168617	0.0010101	0.0147601	0.01375	1.90763	4.76806	0.000356771
38	adult	trait	skeleton phenotype	MP:0005390	adult_trait:skeleton phenotype(MP)	⇒	adult	trait	vision/eye phenotype	MP:0005391	adult_trait:vision/eye phenotype(MP)	54	0.00477577	0.00262106	0.004297	0.00436599	0.00197182	0.00165289	0.0137195	0.0120666	1.45147	1.89335	0.000356681
311	adult	trait	homeostasis/metabolism phenotype	MP:0005376	adult_trait:homeostasis/metabolism phenotype(MP)	⇒	adult	trait	hematopoietic system phenotype	MP:0005397	adult_trait:hematopoietic system phenotype(MP)	52	0.00450928	0.00275695	0.00387614	0.00411562	0.00268063	0.00128123	0.0147059	0.0134247	1.33768	2.03277	0.000382321
28	adult	trait	homeostasis/metabolism phenotype	MP:0005376	adult_trait:homeostasis/metabolism phenotype(MP)	⇒	adult	trait	growth/size/body region phenotype	MP:0005378	adult_trait:growth/size/body region phenotype(MP)	50	0.0073782	0.00552861	0.00537361	0.00643424	0.00373115	0.00183038	0.0241611	0.0223307	1.39918	1.28687	0.000781863
21	adult	trait	craniofacial phenotype	MP:0005382	adult_trait:craniofacial phenotype(MP)	⇒	adult	trait	skeleton phenotype	MP:0005390	adult_trait:skeleton phenotype(MP)	47	0.00406061	0.00286672	0.00298805	0.00369495	0.00222602	0.000944287	0.0121116	0.0111674	1.03892	0.37023	0.000418154
25	adult	trait	skeleton phenotype	MP:0005390	adult_trait:skeleton phenotype(MP)	⇒	adult	trait	craniofacial phenotype	MP:0005382	adult_trait:craniofacial phenotype(MP)	43	0.00438453	0.00323167	0.0032591	0.00389087	0.00201732	0.000944733	0.0150943	0.0141496	1.49586	1.80308	0.000492825
84	adult	trait	behavior/neurological phenotype	MP:0005386	adult_trait:behavior/neurological phenotype(MP)	⇒	adult	trait	vision/eye phenotype	MP:0005391	adult_trait:vision/eye phenotype(MP)	43	0.0050606	0.00300103	0.00436047	0.00469744	0.00218007	0.00133571	0.0126984	0.0113627	1.01531	0.134198	0.000457652
93	adult	trait	behavior/neurological phenotype	MP:0005386	adult_trait:behavior/neurological phenotype(MP)	⇒	adult	trait	skeleton phenotype	MP:0005390	adult_trait:skeleton phenotype(MP)	39	0.00453684	0.00263341	0.00377537	0.00431749	0.00183632	0.000984737	0.0122117	0.0112269	0.942031	0.222815	0.000421682
113	adult	trait	homeostasis/metabolism phenotype	MP:0005376	adult_trait:homeostasis/metabolism phenotype(MP)	⇒	adult	trait	vision/eye phenotype	MP:0005391	adult_trait:vision/eye phenotype(MP)	39	0.00372573	0.00187119	0.00330943	0.00348571	0.00118611	0.00158061	0.0119048	0.0103242	2.22698	6.98742	0.00029963
26	adult	trait	limbs/digits/tail phenotype	MP:0005371	adult_trait:limbs/digits/tail phenotype(MP)	⇒	adult	trait	limbs/digits/tail phenotype	MP:0005371	adult_trait:limbs/digits/tail phenotype(MP)	35	0.00323065	0.00357497	0.00199203	0.00260807	0.00160679	0.000808407	0.0212465	0.0204381	3.66002	15.5563	0.00060428
27	adult	trait	craniofacial phenotype	MP:0005382	adult_trait:craniofacial phenotype(MP)	⇒	adult	trait	growth/size/body region phenotype	MP:0005378	adult_trait:growth/size/body region phenotype(MP)	32	0.00707824	0.00531171	0.00561458	0.0064678	0.00506616	0.00114745	0.020649	0.0195015	0.860658	-0.303899	0.000938987
49	adult	trait	craniofacial phenotype	MP:0005382	adult_trait:craniofacial phenotype(MP)	⇒	adult	trait	vision/eye phenotype	MP:0005391	adult_trait:vision/eye phenotype(MP)	30	0.0061134	0.00331907	0.00499327	0.00584045	0.00361174	0.00193299	0.0137195	0.0117865	0.575572	-0.896048	0.000605976
56	adult	trait	vision/eye phenotype	MP:0005391	adult_trait:vision/eye phenotype(MP)	⇒	adult	trait	growth/size/body region phenotype	MP:0005378	adult_trait:growth/size/body region phenotype(MP)	30	0.0053469	0.00316767	0.00468265	0.00493171	0.0022545	0.00121507	0.0173661	0.0161511	1.80042	4.51338	0.000578336
117	adult	trait	vision/eye phenotype	MP:0005391	adult_trait:vision/eye phenotype(MP)	⇒	adult	trait	skeleton phenotype	MP:0005390	adult_trait:skeleton phenotype(MP)	30	0.00523541	0.00266565	0.00504068	0.00508598	0.00287229	0.00123533	0.011976	0.0107407	0.39422	-0.48018	0.000486678
57	adult	trait	growth/size/body region phenotype	MP:0005378	adult_trait:growth/size/body region phenotype(MP)	⇒	adult	trait	skeleton phenotype	MP:0005390	adult_trait:skeleton phenotype(MP)	28	0.00500176	0.00289644	0.00429729	0.00475151	0.00249101	0.00135501	0.0117474	0.0103924	0.862633	-0.184951	0.000547375
75	adult	trait	behavior/neurological phenotype	MP:0005386	adult_trait:behavior/neurological phenotype(MP)	⇒	adult	trait	growth/size/body region phenotype	MP:0005378	adult_trait:growth/size/body region phenotype(MP)	28	0.00780334	0.00538286	0.00615694	0.00735356	0.0035958	0.000799361	0.0201439	0.0193445	1.00995	-0.156574	0.00101727
185	adult	trait	skeleton phenotype	MP:0005390	adult_trait:skeleton phenotype(MP)	⇒	adult	trait	homeostasis/metabolism phenotype	MP:0005376	adult_trait:homeostasis/metabolism phenotype(MP)	27	0.00336101	0.00162835	0.00306748	0.00321772	0.00178418	0.00122699	0.00731707	0.00609008	0.745952	-0.235418	0.000313377
206	adult	trait	vision/eye phenotype	MP:0005391	adult_trait:vision/eye phenotype(MP)	⇒	adult	trait	behavior/neurological phenotype	MP:0005386	adult_trait:behavior/neurological phenotype(MP)	27	0.00516005	0.00211351	0.0047619	0.00504291	0.00185006	0.00203355	0.00953678	0.00750323	0.621122	-0.669919	0.000406745
327	adult	trait	behavior/neurological phenotype	MP:0005386	adult_trait:behavior/neurological phenotype(MP)	⇒	adult	trait	homeostasis/metabolism phenotype	MP:0005376	adult_trait:homeostasis/metabolism phenotype(MP)	27	0.00539254	0.00333676	0.00435161	0.00509681	0.00239645	0.00126582	0.0142631	0.0129973	1.02416	0.0721125	0.000642159
73	adult	trait	growth/size/body region phenotype	MP:0005378	adult_trait:growth/size/body region phenotype(MP)	⇒	adult	trait	vision/eye phenotype	MP:0005391	adult_trait:vision/eye phenotype(MP)	26	0.00556898	0.00247046	0.00465657	0.00543526	0.00187793	0.00202532	0.0110585	0.00903314	0.620767	-0.8714	0.000484498
95	adult	trait	limbs/digits/tail phenotype	MP:0005371	adult_trait:limbs/digits/tail phenotype(MP)	⇒	adult	trait	behavior/neurological phenotype	MP:0005386	adult_trait:behavior/neurological phenotype(MP)	26	0.00354536	0.0030893	0.00207605	0.00305261	0.00150589	0.00081103	0.0147265	0.0139155	1.9157	4.08736	0.000605861
531	adult	trait	skeleton phenotype	MP:0005390	adult_trait:skeleton phenotype(MP)	⇒	adult	trait	hematopoietic system phenotype	MP:0005397	adult_trait:hematopoietic system phenotype(MP)	25	0.0079683	0.00433626	0.00768386	0.007775	0.00470368	0.00121507	0.0164474	0.0152323	0.275175	-0.896728	0.000867252
40	adult	trait	craniofacial phenotype	MP:0005382	adult_trait:craniofacial phenotype(MP)	⇒	adult	trait	craniofacial phenotype	MP:0005382	adult_trait:craniofacial phenotype(MP)	24	0.00587047	0.00380273	0.0049554	0.00553605	0.00356931	0.00114877	0.0150943	0.0139456	0.714264	-0.460585	0.000776229
43	adult	trait	growth/size/body region phenotype	MP:0005378	adult_trait:growth/size/body region phenotype(MP)	⇒	adult	trait	growth/size/body region phenotype	MP:0005378	adult_trait:growth/size/body region phenotype(MP)	24	0.00836822	0.00732411	0.00612719	0.00727598	0.00398829	0.00133749	0.0296896	0.0283521	1.38419	1.05227	0.00149503
112	adult	trait	growth/size/body region phenotype	MP:0005378	adult_trait:growth/size/body region phenotype(MP)	⇒	adult	trait	behavior/neurological phenotype	MP:0005386	adult_trait:behavior/neurological phenotype(MP)	22	0.00749343	0.00692367	0.00505866	0.00624461	0.00341724	0.00223015	0.0339286	0.0316984	2.4852	6.79454	0.00147613
577	adult	trait	hematopoietic system phenotype	MP:0005397	adult_trait:hematopoietic system phenotype(MP)	⇒	adult	trait	behavior/neurological phenotype	MP:0005386	adult_trait:behavior/neurological phenotype(MP)	22	0.00745788	0.0067322	0.00447245	0.00633501	0.00387301	0.00153925	0.0260223	0.0244831	1.36294	0.858791	0.00143531
580	adult	trait	homeostasis/metabolism phenotype	MP:0005376	adult_trait:homeostasis/metabolism phenotype(MP)	⇒	adult	trait	immune system phenotype	MP:0005387	adult_trait:immune system phenotype(MP)	22	0.00614885	0.00328545	0.00620508	0.00592319	0.00321514	0.0016	0.0147059	0.0131059	0.598029	-0.0173427	0.00070046
589	adult	trait	behavior/neurological phenotype	MP:0005386	adult_trait:behavior/neurological phenotype(MP)	⇒	adult	trait	hematopoietic system phenotype	MP:0005397	adult_trait:hematopoietic system phenotype(MP)	21	0.0192112	0.0183344	0.0131363	0.0162976	0.0163214	0.00205339	0.0709677	0.0689144	1.24333	0.867576	0.00400089
53	adult	trait	growth/size/body region phenotype	MP:0005378	adult_trait:growth/size/body region phenotype(MP)	⇒	adult	trait	craniofacial phenotype	MP:0005382	adult_trait:craniofacial phenotype(MP)	20	0.00477656	0.00256455	0.00461627	0.00467558	0.00264192	0.00134862	0.0104426	0.00909395	0.283883	-0.954656	0.000573451
557	adult	trait	hematopoietic system phenotype	MP:0005397	adult_trait:hematopoietic system phenotype(MP)	⇒	adult	trait	skeleton phenotype	MP:0005390	adult_trait:skeleton phenotype(MP)	20	0.00460947	0.00415308	0.00314013	0.00397061	0.0025092	0.00121507	0.0131148	0.0118997	1.10706	-0.384461	0.000928656
66	adult	trait	limbs/digits/tail phenotype	MP:0005371	adult_trait:limbs/digits/tail phenotype(MP)	⇒	adult	trait	growth/size/body region phenotype	MP:0005378	adult_trait:growth/size/body region phenotype(MP)	19	0.00419158	0.00460445	0.00261097	0.00352806	0.00147069	0.000891663	0.0187713	0.0178797	2.15023	3.57459	0.00105633
132	adult	trait	vision/eye phenotype	MP:0005391	adult_trait:vision/eye phenotype(MP)	⇒	adult	trait	craniofacial phenotype	MP:0005382	adult_trait:craniofacial phenotype(MP)	17	0.00482678	0.00265487	0.00426212	0.00453491	0.00193587	0.0020555	0.011976	0.00992055	1.26474	0.831094	0.000643902
566	adult	trait	skeleton phenotype	MP:0005390	adult_trait:skeleton phenotype(MP)	⇒	adult	trait	immune system phenotype	MP:0005387	adult_trait:immune system phenotype(MP)	17	0.0100414	0.00349667	0.00955414	0.00999177	0.00277287	0.00437956	0.0164474	0.0120678	0.285642	-0.783369	0.000848066
588	adult	trait	hematopoietic system phenotype	MP:0005397	adult_trait:hematopoietic system phenotype(MP)	⇒	adult	trait	vision/eye phenotype	MP:0005391	adult_trait:vision/eye phenotype(MP)	17	0.00407075	0.00319223	0.00302115	0.0035432	0.00111152	0.00170068	0.0143541	0.0126534	2.14259	3.81534	0.000774229
597	adult	trait	hematopoietic system phenotype	MP:0005397	adult_trait:hematopoietic system phenotype(MP)	⇒	adult	trait	homeostasis/metabolism phenotype	MP:0005376	adult_trait:homeostasis/metabolism phenotype(MP)	17	0.00345947	0.00148829	0.0032345	0.00334494	0.000839762	0.00124766	0.00738916	0.0061415	0.845062	0.541669	0.000360964
85	adult	trait	limbs/digits/tail phenotype	MP:0005371	adult_trait:limbs/digits/tail phenotype(MP)	⇒	adult	trait	craniofacial phenotype	MP:0005382	adult_trait:craniofacial phenotype(MP)	16	0.0021074	0.000821623	0.00205704	0.00206977	0.000973975	0.000944733	0.00379687	0.00285213	0.313859	-0.880369	0.000205406
161	adult	trait	vision/eye phenotype	MP:0005391	adult_trait:vision/eye phenotype(MP)	⇒	adult	trait	limbs/digits/tail phenotype	MP:0005371	adult_trait:limbs/digits/tail phenotype(MP)	16	0.00417949	0.00184931	0.00436177	0.00419083	0.00147677	0.00105374	0.0071465	0.00609276	-0.450959	-0.901605	0.000462327
594	adult	trait	behavior/neurological phenotype	MP:0005386	adult_trait:behavior/neurological phenotype(MP)	⇒	adult	trait	immune system phenotype	MP:0005387	adult_trait:immune system phenotype(MP)	16	0.0232553	0.0191917	0.0223819	0.0213617	0.0206083	0.00205339	0.0709677	0.0689144	0.948727	0.069963	0.00479793
52	adult	trait	homeostasis/metabolism phenotype	MP:0005376	adult_trait:homeostasis/metabolism phenotype(MP)	⇒	adult	trait	adipose tissue phenotype	MP:0005375	adult_trait:adipose tissue phenotype(MP)	15	0.00544321	0.00247708	0.00524246	0.00520654	0.00229874	0.00266667	0.0112964	0.00862973	0.96093	-0.134778	0.00063958
204	adult	trait	behavior/neurological phenotype	MP:0005386	adult_trait:behavior/neurological phenotype(MP)	⇒	adult	trait	craniofacial phenotype	MP:0005382	adult_trait:craniofacial phenotype(MP)	14	0.0047933	0.00249404	0.00455953	0.00479366	0.00164881	0.000799361	0.00878294	0.00798358	0.141486	-1.07421	0.00066656
217	adult	trait	integument phenotype	MP:0010771	adult_trait:integument phenotype(MP)	⇒	adult	trait	behavior/neurological phenotype	MP:0005386	adult_trait:behavior/neurological phenotype(MP)	14	0.00711278	0.00621638	0.0038247	0.0061725	0.00273116	0.00197941	0.0235294	0.02155	1.30037	0.773735	0.0016614
87	adult	trait	pigmentation phenotype	MP:0001186	adult_trait:pigmentation phenotype(MP)	⇒	adult	trait	vision/eye phenotype	MP:0005391	adult_trait:vision/eye phenotype(MP)	13	0.00580289	0.00257656	0.00533721	0.0057585	0.00280054	0.00194175	0.0101523	0.00821054	0.15502	-1.33219	0.00071461
229	adult	trait	craniofacial phenotype	MP:0005382	adult_trait:craniofacial phenotype(MP)	⇒	adult	trait	behavior/neurological phenotype	MP:0005386	adult_trait:behavior/neurological phenotype(MP)	13	0.00584304	0.00359481	0.00456853	0.00561311	0.00355026	0.00203252	0.0121827	0.0101502	0.628176	-1.19394	0.00099702
231	adult	trait	homeostasis/metabolism phenotype	MP:0005376	adult_trait:homeostasis/metabolism phenotype(MP)	⇒	adult	trait	craniofacial phenotype	MP:0005382	adult_trait:craniofacial phenotype(MP)	13	0.00410548	0.00125858	0.00410959	0.00401834	0.000859527	0.00232019	0.00684932	0.00452913	0.547447	-0.494462	0.000349068
260	adult	trait	homeostasis/metabolism phenotype	MP:0005376	adult_trait:homeostasis/metabolism phenotype(MP)	⇒	adult	trait	integument phenotype	MP:0010771	adult_trait:integument phenotype(MP)	13	0.00687113	0.00329225	0.00541272	0.00677435	0.00400701	0.00271003	0.0120968	0.00938675	0.163624	-1.77933	0.000913105
431	adult	trait	cardiovascular system phenotype	MP:0005385	adult_trait:cardiovascular system phenotype(MP)	⇒	adult	trait	homeostasis/metabolism phenotype	MP:0005376	adult_trait:homeostasis/metabolism phenotype(MP)	13	0.00350886	0.00161064	0.00294811	0.00334898	0.00015615	0.00118624	0.00759013	0.00640389	1.16711	0.785007	0.000446711
519	adult	trait	limbs/digits/tail phenotype	MP:0005371	adult_trait:limbs/digits/tail phenotype(MP)	⇒	adult	trait	hematopoietic system phenotype	MP:0005397	adult_trait:hematopoietic system phenotype(MP)	13	0.00669942	0.00575848	0.0036452	0.00627589	0.00227653	0.00161031	0.0164474	0.0148371	0.686306	-1.35914	0.00159712
122	adult	trait	craniofacial phenotype	MP:0005382	adult_trait:craniofacial phenotype(MP)	⇒	adult	trait	limbs/digits/tail phenotype	MP:0005371	adult_trait:limbs/digits/tail phenotype(MP)	12	0.00374867	0.00252636	0.00330554	0.00350559	0.00232865	0.000944733	0.00898345	0.00803872	0.684056	-0.821664	0.000729297
515	adult	trait	hematopoietic system phenotype	MP:0005397	adult_trait:hematopoietic system phenotype(MP)	⇒	adult	trait	growth/size/body region phenotype	MP:0005378	adult_trait:growth/size/body region phenotype(MP)	12	0.00582904	0.00403242	0.00457265	0.00532326	0.0024544	0.00243013	0.0142857	0.0118556	0.953626	-0.743079	0.00116406
267	adult	trait	skeleton phenotype	MP:0005390	adult_trait:skeleton phenotype(MP)	⇒	adult	trait	integument phenotype	MP:0010771	adult_trait:integument phenotype(MP)	10	0.00727489	0.00589885	0.00647909	0.006886	0.0058488	0.00121359	0.0164474	0.0152338	0.431372	-1.51305	0.00186538
429	adult	trait	vision/eye phenotype	MP:0005391	adult_trait:vision/eye phenotype(MP)	⇒	adult	trait	cardiovascular system phenotype	MP:0005385	adult_trait:cardiovascular system phenotype(MP)	10	0.00507028	0.00288625	0.00350531	0.00499542	0.00195653	0.00194175	0.00879765	0.00685591	0.294922	-1.99201	0.000912711
72	adult	trait	reproductive system	MA:0000326	adult_trait:reproductive system(MA)	⇒	adult	trait	reproductive system	MA:0000326	adult_trait:reproductive system(MA)	9	0.00591833	0.00390371	0.00506757	0.00591833	0.00177778	0.0032	0.0159046	0.0127046	1.77501	1.80977	0.00130124
393	adult	trait	behavior/neurological phenotype	MP:0005386	adult_trait:behavior/neurological phenotype(MP)	⇒	adult	trait	integument phenotype	MP:0010771	adult_trait:integument phenotype(MP)	9	0.00318189	0.00218912	0.00249066	0.00318189	0.00224409	0.000961076	0.00622084	0.00525976	0.24466	-1.91369	0.000729707
544	adult	trait	hematopoietic system phenotype	MP:0005397	adult_trait:hematopoietic system phenotype(MP)	⇒	adult	trait	integument phenotype	MP:0010771	adult_trait:integument phenotype(MP)	9	0.00650147	0.00689729	0.00268384	0.00650147	0.00198364	0.0013459	0.022409	0.0210631	1.24238	0.265856	0.0022991
550	adult	trait	limbs/digits/tail phenotype	MP:0005371	adult_trait:limbs/digits/tail phenotype(MP)	⇒	adult	trait	immune system phenotype	MP:0005387	adult_trait:immune system phenotype(MP)	9	0.00831656	0.0062737	0.00696056	0.00831656	0.00719187	0.0021097	0.0164474	0.0143377	0.18003	-1.94858	0.00209123
599	adult	trait	vision/eye phenotype	MP:0005391	adult_trait:vision/eye phenotype(MP)	⇒	adult	trait	immune system phenotype	MP:0005387	adult_trait:immune system phenotype(MP)	9	0.00846404	0.00561367	0.00722022	0.00846404	0.00464089	0.00113443	0.0183486	0.0172142	0.383786	-1.3782	0.00187122
604	adult	trait	vision/eye phenotype	MP:0005391	adult_trait:vision/eye phenotype(MP)	⇒	adult	trait	hematopoietic system phenotype	MP:0005397	adult_trait:hematopoietic system phenotype(MP)	9	0.00846404	0.00561367	0.00722022	0.00846404	0.00464089	0.00113443	0.0183486	0.0172142	0.383786	-1.3782	0.00187122
141	adult	trait	behavior/neurological phenotype	MP:0005386	adult_trait:behavior/neurological phenotype(MP)	⇒	adult	trait	hearing/vestibular/ear phenotype	MP:0005377	adult_trait:hearing/vestibular/ear phenotype(MP)	8	0.00481422	0.00354374	0.00356888	0.00481422	0.00260346	0.00148441	0.0124542	0.0109698	1.08508	-0.135619	0.0012529
202	adult	trait	limbs/digits/tail phenotype	MP:0005371	adult_trait:limbs/digits/tail phenotype(MP)	⇒	adult	trait	integument phenotype	MP:0010771	adult_trait:integument phenotype(MP)	8	0.00508603	0.00701994	0.00152285	0.00508603	0.000684093	0.000808407	0.0164474	0.015639	0.939009	-1.21794	0.00248192
386	adult	trait	vision/eye phenotype	MP:0005391	adult_trait:vision/eye phenotype(MP)	⇒	adult	trait	integument phenotype	MP:0010771	adult_trait:integument phenotype(MP)	8	0.00269127	0.00117764	0.00218856	0.00269127	0.000142117	0.00207792	0.00554324	0.00346532	1.70716	1.33299	0.000416357
420	adult	trait	limbs/digits/tail phenotype	MP:0005371	adult_trait:limbs/digits/tail phenotype(MP)	⇒	adult	trait	vision/eye phenotype	MP:0005391	adult_trait:vision/eye phenotype(MP)	8	0.00333481	0.0017821	0.00277076	0.00333481	0.000841106	0.00134771	0.00656814	0.00522044	0.714099	-1.1463	0.000630068
442	adult	trait	skeleton phenotype	MP:0005390	adult_trait:skeleton phenotype(MP)	⇒	adult	trait	cardiovascular system phenotype	MP:0005385	adult_trait:cardiovascular system phenotype(MP)	8	0.00463919	0.00317664	0.00349072	0.00463919	0.00119271	0.00165289	0.00994244	0.00828955	0.815523	-1.27234	0.00112311
562	adult	trait	hematopoietic system phenotype	MP:0005397	adult_trait:hematopoietic system phenotype(MP)	⇒	adult	trait	limbs/digits/tail phenotype	MP:0005371	adult_trait:limbs/digits/tail phenotype(MP)	8	0.00629699	0.00559325	0.0042163	0.00629699	0.00454635	0.0010846	0.0131148	0.0120302	0.240181	-2.03414	0.00197751
601	adult	trait	immune system phenotype	MP:0005387	adult_trait:immune system phenotype(MP)	⇒	adult	trait	vision/eye phenotype	MP:0005391	adult_trait:vision/eye phenotype(MP)	8	0.0052171	0.00431344	0.00323777	0.0052171	0.000474559	0.00227144	0.0143541	0.0120826	1.18427	-0.320908	0.00152503
607	adult	trait	immune system phenotype	MP:0005387	adult_trait:immune system phenotype(MP)	⇒	adult	trait	behavior/neurological phenotype	MP:0005386	adult_trait:behavior/neurological phenotype(MP)	8	0.0120468	0.00874061	0.00897463	0.0120468	0.00933871	0.00227144	0.0260223	0.0237509	0.356735	-1.65982	0.00309027
118	adult	trait	skeleton phenotype	MP:0005390	adult_trait:skeleton phenotype(MP)	⇒	adult	trait	adipose tissue phenotype	MP:0005375	adult_trait:adipose tissue phenotype(MP)	7	0.00485104	0.00307378	0.004111	0.00485104	0.00198804	0.00166205	0.00978648	0.00812443	0.565479	-1.56316	0.00116178
172	adult	trait	vision/eye phenotype	MP:0005391	adult_trait:vision/eye phenotype(MP)	⇒	adult	trait	pigmentation phenotype	MP:0001186	adult_trait:pigmentation phenotype(MP)	7	0.00268266	0.00132546	0.00224719	0.00268266	0.0005515	0.00145631	0.00554324	0.00408693	1.29452	0.215644	0.000500977
201	adult	trait	reproductive system	MA:0000326	adult_trait:reproductive system(MA)	⇒	adult	trait	skeleton phenotype	MP:0005390	adult_trait:skeleton phenotype(MP)	7	0.0055887	0.00209916	0.00571429	0.0055887	0.00314848	0.00359066	0.00835073	0.00476007	0.317552	-1.8354	0.000793409
214	adult	trait	integument phenotype	MP:0010771	adult_trait:integument phenotype(MP)	⇒	adult	trait	integument phenotype	MP:0010771	adult_trait:integument phenotype(MP)	7	0.00571047	0.00739201	0.00290416	0.00571047	0.000939227	0.00227066	0.022409	0.0201383	1.5939	0.742626	0.00279392
230	adult	trait	growth/size/body region phenotype	MP:0005378	adult_trait:growth/size/body region phenotype(MP)	⇒	adult	trait	limbs/digits/tail phenotype	MP:0005371	adult_trait:limbs/digits/tail phenotype(MP)	7	0.00539318	0.00343557	0.00438247	0.00539318	0.00262643	0.00222916	0.0113422	0.009113	0.692602	-1.36979	0.00129852
406	adult	trait	integument phenotype	MP:0010771	adult_trait:integument phenotype(MP)	⇒	adult	trait	skeleton phenotype	MP:0005390	adult_trait:skeleton phenotype(MP)	7	0.00747283	0.00323721	0.00826446	0.00747283	0.00262562	0.00324675	0.0122117	0.00896492	-0.0277339	-1.62319	0.00122355
409	adult	trait	cardiovascular system phenotype	MP:0005385	adult_trait:cardiovascular system phenotype(MP)	⇒	adult	trait	cardiovascular system phenotype	MP:0005385	adult_trait:cardiovascular system phenotype(MP)	7	0.00501198	0.00278511	0.00387097	0.00501198	0.00191303	0.00254453	0.0108108	0.00826628	1.12771	-0.188085	0.00105267
443	adult	trait	behavior/neurological phenotype	MP:0005386	adult_trait:behavior/neurological phenotype(MP)	⇒	adult	trait	limbs/digits/tail phenotype	MP:0005371	adult_trait:limbs/digits/tail phenotype(MP)	7	0.00340568	0.00151999	0.00269906	0.00340568	0.00165759	0.00158103	0.00556931	0.00398828	0.292331	-1.81317	0.000574504
154	adult	trait	behavior/neurological phenotype	MP:0005386	adult_trait:behavior/neurological phenotype(MP)	⇒	adult	trait	adipose tissue phenotype	MP:0005375	adult_trait:adipose tissue phenotype(MP)	6	0.00738899	0.00438134	0.00614734	0.00738899	0.00387147	0.00330033	0.0127389	0.00943852	0.209571	-2.10156	0.00178868
186	adult	trait	nervous system phenotype	MP:0003631	adult_trait:nervous system phenotype(MP)	⇒	adult	trait	behavior/neurological phenotype	MP:0005386	adult_trait:behavior/neurological phenotype(MP)	6	0.00375641	0.00110029	0.004007	0.00375641	0.00120029	0.00223881	0.00487126	0.00263245	-0.286847	-1.92732	0.000449191
372	adult	trait	cardiovascular system phenotype	MP:0005385	adult_trait:cardiovascular system phenotype(MP)	⇒	adult	trait	limbs/digits/tail phenotype	MP:0005371	adult_trait:limbs/digits/tail phenotype(MP)	6	0.00622803	0.00295613	0.00584132	0.00622803	0.00306109	0.00296956	0.0109091	0.00793953	0.367882	-1.6057	0.00120684
439	adult	trait	integument phenotype	MP:0010771	adult_trait:integument phenotype(MP)	⇒	adult	trait	vision/eye phenotype	MP:0005391	adult_trait:vision/eye phenotype(MP)	6	0.0037902	0.00233547	0.00278469	0.0037902	0.000774879	0.00224618	0.00828729	0.00604111	1.07116	-0.634514	0.000953451
569	adult	trait	growth/size/body region phenotype	MP:0005378	adult_trait:growth/size/body region phenotype(MP)	⇒	adult	trait	hematopoietic system phenotype	MP:0005397	adult_trait:hematopoietic system phenotype(MP)	6	0.00723952	0.00460375	0.00591915	0.00723952	0.00409889	0.00244798	0.0142857	0.0118377	0.398012	-1.74466	0.00187947
583	adult	trait	vision/eye phenotype	MP:0005391	adult_trait:vision/eye phenotype(MP)	⇒	adult	trait	homeostasis/metabolism phenotype	MP:0005376	adult_trait:homeostasis/metabolism phenotype(MP)	6	0.00293521	0.00172501	0.00222842	0.00293521	0.00112936	0.00125549	0.00519031	0.00393482	0.429807	-1.94395	0.000704232
606	adult	trait	immune system phenotype	MP:0005387	adult_trait:immune system phenotype(MP)	⇒	adult	trait	skeleton phenotype	MP:0005390	adult_trait:skeleton phenotype(MP)	6	0.00978279	0.00396937	0.0113454	0.00978279	0.00262326	0.0036036	0.0131148	0.00951115	-0.530649	-1.72892	0.00162049
133	adult	trait	limbs/digits/tail phenotype	MP:0005371	adult_trait:limbs/digits/tail phenotype(MP)	⇒	adult	trait	adipose tissue phenotype	MP:0005375	adult_trait:adipose tissue phenotype(MP)	5	0.00228483	0.00049101	0.00226116	0.00228483	0.000754523	0.00166205	0.00277008	0.00110803	-0.0795272	-2.06287	0.000219586
173	adult	trait	adipose tissue phenotype	MP:0005375	adult_trait:adipose tissue phenotype(MP)	⇒	adult	trait	vision/eye phenotype	MP:0005391	adult_trait:vision/eye phenotype(MP)	5	0.00492985	0.00171405	0.0051474	0.00492985	0.000719651	0.00242277	0.00722767	0.0048049	-0.143656	-1.43838	0.000766546
205	adult	trait	nervous system phenotype	MP:0003631	adult_trait:nervous system phenotype(MP)	⇒	adult	trait	vision/eye phenotype	MP:0005391	adult_trait:vision/eye phenotype(MP)	5	0.00513421	0.00214029	0.00460251	0.00513421	0.00186464	0.00265252	0.0083682	0.00571568	0.365626	-1.58486	0.000957165
259	adult	trait	pigmentation phenotype	MP:0001186	adult_trait:pigmentation phenotype(MP)	⇒	adult	trait	behavior/neurological phenotype	MP:0005386	adult_trait:behavior/neurological phenotype(MP)	5	0.00442869	0.00179684	0.0047619	0.00442869	0.00253758	0.00230947	0.00684932	0.00453985	0.0860363	-1.87893	0.000803572
340	adult	trait	integument phenotype	MP:0010771	adult_trait:integument phenotype(MP)	⇒	adult	trait	growth/size/body region phenotype	MP:0005378	adult_trait:growth/size/body region phenotype(MP)	5	0.0116344	0.00686071	0.013587	0.0116344	0.00804116	0.00199203	0.0201439	0.0181519	-0.183349	-1.72744	0.0030682
530	adult	trait	limbs/digits/tail phenotype	MP:0005371	adult_trait:limbs/digits/tail phenotype(MP)	⇒	adult	trait	homeostasis/metabolism phenotype	MP:0005376	adult_trait:homeostasis/metabolism phenotype(MP)	5	0.00330587	0.00253381	0.00184275	0.00330587	0.000912923	0.00122699	0.00731707	0.00609008	0.618077	-1.60403	0.00113315
552	adult	trait	behavior/neurological phenotype	MP:0005386	adult_trait:behavior/neurological phenotype(MP)	⇒	adult	trait	cardiovascular system phenotype	MP:0005385	adult_trait:cardiovascular system phenotype(MP)	5	0.00471355	0.00391247	0.00305655	0.00471355	0.000680726	0.0025974	0.0116788	0.00908143	1.04816	-0.951128	0.00174971
559	adult	trait	homeostasis/metabolism phenotype	MP:0005376	adult_trait:homeostasis/metabolism phenotype(MP)	⇒	adult	trait	cardiovascular system phenotype	MP:0005385	adult_trait:cardiovascular system phenotype(MP)	5	0.00240734	0.000571347	0.00260247	0.00240734	0.000489375	0.0015715	0.00293255	0.00136105	-0.409215	-1.85056	0.000255514
570	adult	trait	growth/size/body region phenotype	MP:0005378	adult_trait:growth/size/body region phenotype(MP)	⇒	adult	trait	immune system phenotype	MP:0005387	adult_trait:immune system phenotype(MP)	5	0.00819783	0.0044278	0.00738397	0.00819783	0.00522314	0.003861	0.0142857	0.0104247	0.260722	-1.96652	0.00198017
571	adult	trait	immune system phenotype	MP:0005387	adult_trait:immune system phenotype(MP)	⇒	adult	trait	growth/size/body region phenotype	MP:0005378	adult_trait:growth/size/body region phenotype(MP)	5	0.00832104	0.00543943	0.0110803	0.00832104	0.0047523	0.00243161	0.0142857	0.0118541	-0.163737	-2.16868	0.00243259
573	adult	trait	immune system phenotype	MP:0005387	adult_trait:immune system phenotype(MP)	⇒	adult	trait	integument phenotype	MP:0010771	adult_trait:integument phenotype(MP)	5	0.00865422	0.00841021	0.00560224	0.00865422	0.00494652	0.00226586	0.022409	0.0201431	0.696324	-1.4355	0.00376116
128	adult	trait	urinary system	MA:0000325	adult_trait:urinary system(MA)	⇒	adult	trait	reproductive system	MA:0000326	adult_trait:reproductive system(MA)	4	0.00756169	0.00294861	0.00813134	0.00756169	0.00274094	0.00398406	0.01	0.00601594	-0.190097	-2.22352	0.00147431
153	adult	trait	adipose tissue phenotype	MP:0005375	adult_trait:adipose tissue phenotype(MP)	⇒	adult	trait	growth/size/body region phenotype	MP:0005378	adult_trait:growth/size/body region phenotype(MP)	4	0.0198022	0.0164831	0.0156496	0.0198022	0.008885	0.00466636	0.0432432	0.0385769	0.51608	-1.79695	0.00824153
209	adult	trait	vision/eye phenotype	MP:0005391	adult_trait:vision/eye phenotype(MP)	⇒	adult	trait	adipose tissue phenotype	MP:0005375	adult_trait:adipose tissue phenotype(MP)	4	0.00633955	0.00265371	0.00566219	0.00633955	0.00162167	0.00394737	0.0100865	0.00613909	0.500118	-1.83247	0.00132685
266	adult	trait	behavior/neurological phenotype	MP:0005386	adult_trait:behavior/neurological phenotype(MP)	⇒	adult	trait	nervous system phenotype	MP:0003631	adult_trait:nervous system phenotype(MP)	4	0.0026166	0.000981518	0.00223881	0.0026166	0.00023815	0.00191755	0.00407125	0.0021537	0.694967	-1.71862	0.000490759
365	adult	trait	craniofacial phenotype	MP:0005382	adult_trait:craniofacial phenotype(MP)	⇒	adult	trait	integument phenotype	MP:0010771	adult_trait:integument phenotype(MP)	4	0.00265255	0.0027825	0.00151754	0.00265255	0.000759596	0.000796813	0.00677831	0.0059815	0.699578	-1.72226	0.00139125
375	adult	trait	growth/size/body region phenotype	MP:0005378	adult_trait:growth/size/body region phenotype(MP)	⇒	adult	trait	integument phenotype	MP:0010771	adult_trait:integument phenotype(MP)	4	0.00579958	0.00626924	0.0040579	0.00579958	0.00443408	0.000796813	0.0142857	0.0134889	0.403823	-1.99502	0.00313462
444	adult	trait	immune system	MA:0002711	adult_trait:immune system(MA)	⇒	adult	trait	hematopoietic system phenotype	MP:0005397	adult_trait:hematopoietic system phenotype(MP)	4	0.00358881	0.000642461	0.00344234	0.00358881	0.000345557	0.00297619	0.00449438	0.00151819	0.477419	-1.80514	0.000321231
536	adult	trait	integument phenotype	MP:0010771	adult_trait:integument phenotype(MP)	⇒	adult	trait	homeostasis/metabolism phenotype	MP:0005376	adult_trait:homeostasis/metabolism phenotype(MP)	4	0.00984792	0.00130785	0.0101553	0.00984792	0.00107034	0.00815217	0.010929	0.00277679	-0.304703	-2.09723	0.000653924
542	adult	trait	homeostasis/metabolism phenotype	MP:0005376	adult_trait:homeostasis/metabolism phenotype(MP)	⇒	adult	trait	limbs/digits/tail phenotype	MP:0005371	adult_trait:limbs/digits/tail phenotype(MP)	4	0.00332224	0.00106349	0.00298143	0.00332224	0.000427223	0.00245399	0.00487211	0.00241812	0.620281	-1.75532	0.000531745
543	adult	trait	cardiovascular system phenotype	MP:0005385	adult_trait:cardiovascular system phenotype(MP)	⇒	adult	trait	skeleton phenotype	MP:0005390	adult_trait:skeleton phenotype(MP)	4	0.00739721	0.002921	0.00742049	0.00739721	0.00299206	0.00383877	0.0109091	0.00707032	-0.0170898	-1.92639	0.0014605
561	adult	trait	cardiovascular system phenotype	MP:0005385	adult_trait:cardiovascular system phenotype(MP)	⇒	adult	trait	behavior/neurological phenotype	MP:0005386	adult_trait:behavior/neurological phenotype(MP)	4	0.00248926	0.000919834	0.00225923	0.00248926	0.000737019	0.00176211	0.00367647	0.00191436	0.296636	-2.10919	0.000459917
582	adult	trait	craniofacial phenotype	MP:0005382	adult_trait:craniofacial phenotype(MP)	⇒	adult	trait	hematopoietic system phenotype	MP:0005397	adult_trait:hematopoietic system phenotype(MP)	4	0.00804208	0.00235376	0.008619	0.00804208	0.0017667	0.00486322	0.0100671	0.00520389	-0.391246	-1.9886	0.00117688
591	adult	trait	immune system phenotype	MP:0005387	adult_trait:immune system phenotype(MP)	⇒	adult	trait	limbs/digits/tail phenotype	MP:0005371	adult_trait:limbs/digits/tail phenotype(MP)	4	0.0111685	0.00309833	0.0124745	0.0111685	0.000949186	0.00661001	0.0131148	0.00650474	-0.669753	-1.75023	0.00154917
199	adult	trait	limbs/digits/tail phenotype	MP:0005371	adult_trait:limbs/digits/tail phenotype(MP)	⇒	adult	trait	reproductive system phenotype	MP:0005389	adult_trait:reproductive system phenotype(MP)	3	0.00182207	0.00176577	0.000808407	0.00182207	1.71903e-05	0.000796813	0.003861	0.00306419	0.384882	-2.33333	0.00101947
236	adult	trait	pigmentation phenotype	MP:0001186	adult_trait:pigmentation phenotype(MP)	⇒	adult	trait	craniofacial phenotype	MP:0005382	adult_trait:craniofacial phenotype(MP)	3	0.0070537	0.00213468	0.00676819	0.0070537	0.00250863	0.00507614	0.00931677	0.00424063	0.131356	-2.33333	0.00123246
254	adult	trait	pigmentation phenotype	MP:0001186	adult_trait:pigmentation phenotype(MP)	⇒	adult	trait	limbs/digits/tail phenotype	MP:0005371	adult_trait:limbs/digits/tail phenotype(MP)	3	0.00272834	0.00288584	0.00107066	0.00272834	2.50901e-05	0.00105374	0.00606061	0.00500687	0.384885	-2.33333	0.00166614
282	adult	trait	adipose tissue phenotype	MP:0005375	adult_trait:adipose tissue phenotype(MP)	⇒	adult	trait	behavior/neurological phenotype	MP:0005386	adult_trait:behavior/neurological phenotype(MP)	3	0.00767071	0.00222833	0.00728929	0.00767071	0.00241899	0.00565771	0.0100651	0.00440742	0.166152	-2.33333	0.00128653
286	adult	trait	nervous system	MA:0000016	adult_trait:nervous system(MA)	⇒	adult	trait	skeleton phenotype	MP:0005390	adult_trait:skeleton phenotype(MP)	3	0.00472626	0.0010597	0.00533808	0.00472626	0	0.00350263	0.00533808	0.00183545	-0.3849	-2.33333	0.000611817
291	adult	trait	skeleton phenotype	MP:0005390	adult_trait:skeleton phenotype(MP)	⇒	adult	trait	nervous system phenotype	MP:0003631	adult_trait:nervous system phenotype(MP)	3	0.00374395	0.000449337	0.00375763	0.00374395	0.000635527	0.00328793	0.00418629	0.000898361	-0.0304217	-2.33333	0.000259425
307	adult	trait	vision/eye phenotype	MP:0005391	adult_trait:vision/eye phenotype(MP)	⇒	adult	trait	nervous system phenotype	MP:0003631	adult_trait:nervous system phenotype(MP)	3	0.0037845	0.000766993	0.00407125	0.0037845	0.000438205	0.00291545	0.00436681	0.00145136	-0.321602	-2.33333	0.000442823
343	adult	trait	pigmentation phenotype	MP:0001186	adult_trait:pigmentation phenotype(MP)	⇒	adult	trait	skeleton phenotype	MP:0005390	adult_trait:skeleton phenotype(MP)	3	0.00738186	0.00171263	0.00676819	0.00738186	0.00104906	0.00606061	0.00931677	0.00325616	0.312313	-2.33333	0.000988786
344	adult	trait	skeleton phenotype	MP:0005390	adult_trait:skeleton phenotype(MP)	⇒	adult	trait	pigmentation phenotype	MP:0001186	adult_trait:pigmentation phenotype(MP)	3	0.00228276	0.00102763	0.00182149	0.00228276	0.000377935	0.00156658	0.00346021	0.00189363	0.358427	-2.33333	0.000593305
345	adult	trait	hearing/vestibular/ear phenotype	MP:0005377	adult_trait:hearing/vestibular/ear phenotype(MP)	⇒	adult	trait	behavior/neurological phenotype	MP:0005386	adult_trait:behavior/neurological phenotype(MP)	3	0.00225086	0.000784637	0.00221566	0.00225086	0.00108414	0.00148441	0.0030525	0.00156809	0.0447721	-2.33333	0.00045301
402	adult	trait	behavior/neurological phenotype	MP:0005386	adult_trait:behavior/neurological phenotype(MP)	⇒	adult	trait	pigmentation phenotype	MP:0001186	adult_trait:pigmentation phenotype(MP)	3	0.0037126	0.00198707	0.00399521	0.0037126	0.00229511	0.00159936	0.00554324	0.00394388	-0.139345	-2.33333	0.00114723
404	adult	trait	hematopoietic system phenotype	MP:0005397	adult_trait:hematopoietic system phenotype(MP)	⇒	adult	trait	adipose tissue phenotype	MP:0005375	adult_trait:adipose tissue phenotype(MP)	3	0.00284492	0.00030751	0.00266809	0.00284492	2.10971e-06	0.00266667	0.0032	0.000533333	0.384891	-2.33333	0.000177541
437	adult	trait	integument phenotype	MP:0010771	adult_trait:integument phenotype(MP)	⇒	adult	trait	craniofacial phenotype	MP:0005382	adult_trait:craniofacial phenotype(MP)	3	0.00472271	0.00334284	0.00372539	0.00472271	0.00256987	0.00199203	0.0084507	0.00645867	0.27179	-2.33333	0.00192999
447	adult	trait	growth/size/body region phenotype	MP:0005378	adult_trait:growth/size/body region phenotype(MP)	⇒	adult	trait	cardiovascular system phenotype	MP:0005385	adult_trait:cardiovascular system phenotype(MP)	3	0.00634302	0.00383718	0.00764045	0.00634302	0.00255429	0.00202532	0.0093633	0.00733798	-0.299464	-2.33333	0.0022154
448	adult	trait	cardiovascular system phenotype	MP:0005385	adult_trait:cardiovascular system phenotype(MP)	⇒	adult	trait	growth/size/body region phenotype	MP:0005378	adult_trait:growth/size/body region phenotype(MP)	3	0.00468746	0.000694339	0.00436443	0.00468746	0.000223794	0.00421348	0.00548446	0.00127098	0.364537	-2.33333	0.000400877
541	adult	trait	craniofacial phenotype	MP:0005382	adult_trait:craniofacial phenotype(MP)	⇒	adult	trait	homeostasis/metabolism phenotype	MP:0005376	adult_trait:homeostasis/metabolism phenotype(MP)	3	0.00470099	0.00238303	0.00491703	0.00470099	0.00304173	0.00221729	0.00696864	0.00475135	-0.0899119	-2.33333	0.00137584
556	adult	trait	digestive system	MA:0002431	adult_trait:digestive system(MA)	⇒	adult	trait	hematopoietic system phenotype	MP:0005397	adult_trait:hematopoietic system phenotype(MP)	3	0.00405584	0.00114359	0.00339559	0.00405584	0	0.00339559	0.00537634	0.00198076	0.3849	-2.33333	0.000660253
590	adult	trait	craniofacial phenotype	MP:0005382	adult_trait:craniofacial phenotype(MP)	⇒	adult	trait	immune system phenotype	MP:0005387	adult_trait:immune system phenotype(MP)	3	0.00910171	0.00125439	0.00955414	0.00910171	0.000760535	0.00768386	0.0100671	0.00238325	-0.31376	-2.33333	0.000724222
592	adult	trait	hematopoietic system phenotype	MP:0005397	adult_trait:hematopoietic system phenotype(MP)	⇒	adult	trait	craniofacial phenotype	MP:0005382	adult_trait:craniofacial phenotype(MP)	3	0.0043779	0.00195256	0.004662	0.0043779	0.00223996	0.00229885	0.00617284	0.00387399	-0.142424	-2.33333	0.00112731
593	adult	trait	integument phenotype	MP:0010771	adult_trait:integument phenotype(MP)	⇒	adult	trait	hematopoietic system phenotype	MP:0005397	adult_trait:hematopoietic system phenotype(MP)	3	0.00981138	0.00774949	0.00984529	0.00981138	0.0114139	0.00204499	0.0175439	0.0154989	-0.00437557	-2.33333	0.00447417
600	adult	trait	hematopoietic system phenotype	MP:0005397	adult_trait:hematopoietic system phenotype(MP)	⇒	adult	trait	cardiovascular system phenotype	MP:0005385	adult_trait:cardiovascular system phenotype(MP)	3	0.00781038	0.00576571	0.00560081	0.00781038	0.00314989	0.00347625	0.0143541	0.0108778	0.326944	-2.33333	0.00332883
194	adult	trait	nervous system phenotype	MP:0003631	adult_trait:nervous system phenotype(MP)	⇒	adult	trait	hearing/vestibular/ear phenotype	MP:0005377	adult_trait:hearing/vestibular/ear phenotype(MP)	2	0.00447282	0.000313983	0.00447282	0.00447282	0.000329166	0.0042508	0.00469484	0.000444039	2.06163e-15	-2.75	0.000222019
211	adult	trait	reproductive system	MA:0000326	adult_trait:reproductive system(MA)	⇒	adult	trait	reproductive system phenotype	MP:0005389	adult_trait:reproductive system phenotype(MP)	2	0.0132436	0.0101322	0.0132436	0.0132436	0.0106222	0.00607903	0.0204082	0.0143291	-5.08939e-17	-2.75	0.00716457
255	adult	trait	adipose tissue phenotype	MP:0005375	adult_trait:adipose tissue phenotype(MP)	⇒	adult	trait	craniofacial phenotype	MP:0005382	adult_trait:craniofacial phenotype(MP)	2	0.00965675	0.00705748	0.00965675	0.00965675	0.00739875	0.00466636	0.0146471	0.00998078	0	-2.75	0.00499039
256	adult	trait	craniofacial phenotype	MP:0005382	adult_trait:craniofacial phenotype(MP)	⇒	adult	trait	adipose tissue phenotype	MP:0005375	adult_trait:adipose tissue phenotype(MP)	2	0.00613953	0.00323284	0.00613953	0.00613953	0.00338917	0.00385356	0.00842549	0.00457192	1.22411e-16	-2.75	0.00228596
258	adult	trait	growth/size/body region phenotype	MP:0005378	adult_trait:growth/size/body region phenotype(MP)	⇒	adult	trait	adipose tissue phenotype	MP:0005375	adult_trait:adipose tissue phenotype(MP)	2	0.00638443	0.00357919	0.00638443	0.00638443	0.00375227	0.00385356	0.0089153	0.00506174	1.08242e-16	-2.75	0.00253087
285	adult	trait	nervous system	MA:0000016	adult_trait:nervous system(MA)	⇒	adult	trait	growth/size/body region phenotype	MP:0005378	adult_trait:growth/size/body region phenotype(MP)	2	0.00666216	0.00173578	0.00666216	0.00666216	0.00181972	0.00543478	0.00788955	0.00245476	0	-2.75	0.00122738
326	adult	trait	craniofacial phenotype	MP:0005382	adult_trait:craniofacial phenotype(MP)	⇒	adult	trait	pigmentation phenotype	MP:0001186	adult_trait:pigmentation phenotype(MP)	2	0.0042999	0.003505	0.0042999	0.0042999	0.00367449	0.00182149	0.00677831	0.00495682	0	-2.75	0.00247841
331	adult	trait	adipose tissue phenotype	MP:0005375	adult_trait:adipose tissue phenotype(MP)	⇒	adult	trait	skeleton phenotype	MP:0005390	adult_trait:skeleton phenotype(MP)	2	0.0100493	0.00403201	0.0100493	0.0100493	0.00422699	0.00719823	0.0129004	0.00570213	-1.51431e-16	-2.75	0.00285106
332	adult	trait	urinary system	MA:0000325	adult_trait:urinary system(MA)	⇒	adult	trait	skeleton phenotype	MP:0005390	adult_trait:skeleton phenotype(MP)	2	0.00655431	0.00397251	0.00655431	0.00655431	0.00416461	0.00374532	0.0093633	0.00561798	1.58339e-16	-2.75	0.00280899
333	adult	trait	pigmentation phenotype	MP:0001186	adult_trait:pigmentation phenotype(MP)	⇒	adult	trait	growth/size/body region phenotype	MP:0005378	adult_trait:growth/size/body region phenotype(MP)	2	0.00595687	0.00124554	0.00595687	0.00595687	0.00130577	0.00507614	0.00683761	0.00176146	-5.35098e-16	-2.75	0.000880732
334	adult	trait	skeleton phenotype	MP:0005390	adult_trait:skeleton phenotype(MP)	⇒	adult	trait	reproductive system phenotype	MP:0005389	adult_trait:reproductive system phenotype(MP)	2	0.00470369	0.0049399	0.00470369	0.00470369	0.00517877	0.00121065	0.00819672	0.00698607	8.23433e-17	-2.75	0.00349303
353	adult	trait	behavior/neurological phenotype	MP:0005386	adult_trait:behavior/neurological phenotype(MP)	⇒	adult	trait	reproductive system phenotype	MP:0005389	adult_trait:reproductive system phenotype(MP)	2	0.00237581	0.00222988	0.00237581	0.00237581	0.00233771	0.000799041	0.00395257	0.00315353	0	-2.75	0.00157676
370	adult	trait	nervous system	MA:0000016	adult_trait:nervous system(MA)	⇒	adult	trait	vision/eye phenotype	MP:0005391	adult_trait:vision/eye phenotype(MP)	2	0.0039474	0.000688992	0.0039474	0.0039474	0.00072231	0.00346021	0.00443459	0.000974382	9.48394e-16	-2.75	0.000487191
371	adult	trait	reproductive system	MA:0000326	adult_trait:reproductive system(MA)	⇒	adult	trait	growth/size/body region phenotype	MP:0005378	adult_trait:growth/size/body region phenotype(MP)	2	0.00717701	0.00191169	0.00717701	0.00717701	0.00200414	0.00582524	0.00852878	0.00270354	0	-2.75	0.00135177
376	adult	trait	reproductive system	MA:0000326	adult_trait:reproductive system(MA)	⇒	adult	trait	limbs/digits/tail phenotype	MP:0005371	adult_trait:limbs/digits/tail phenotype(MP)	2	0.00359066	0	0.00359066	0.00359066	0	0.00359066	0.00359066	0	#NUM!	#NUM!	0
380	adult	trait	vision/eye phenotype	MP:0005391	adult_trait:vision/eye phenotype(MP)	⇒	adult	trait	hearing/vestibular/ear phenotype	MP:0005377	adult_trait:hearing/vestibular/ear phenotype(MP)	2	0.0176243	0.00822116	0.0176243	0.0176243	0.00861871	0.011811	0.0234375	0.0116265	-1.42913e-16	-2.75	0.00581324
435	adult	trait	homeostasis/metabolism phenotype	MP:0005376	adult_trait:homeostasis/metabolism phenotype(MP)	⇒	adult	trait	hearing/vestibular/ear phenotype	MP:0005377	adult_trait:hearing/vestibular/ear phenotype(MP)	2	0.00226523	0.00116134	0.00226523	0.00226523	0.00121749	0.00144404	0.00308642	0.00164238	0	-2.75	0.000821188
436	adult	trait	homeostasis/metabolism phenotype	MP:0005376	adult_trait:homeostasis/metabolism phenotype(MP)	⇒	adult	trait	nervous system phenotype	MP:0003631	adult_trait:nervous system phenotype(MP)	2	0.00395375	0.000375698	0.00395375	0.00395375	0.000393865	0.00368809	0.00421941	0.000531317	-8.53048e-16	-2.75	0.000265658
450	adult	trait	pigmentation phenotype	MP:0001186	adult_trait:pigmentation phenotype(MP)	⇒	adult	trait	homeostasis/metabolism phenotype	MP:0005376	adult_trait:homeostasis/metabolism phenotype(MP)	2	0.0037106	0.00209262	0.0037106	0.0037106	0.00219381	0.0022309	0.00519031	0.00295941	0	-2.75	0.00147971
451	adult	trait	integument phenotype	MP:0010771	adult_trait:integument phenotype(MP)	⇒	adult	trait	limbs/digits/tail phenotype	MP:0005371	adult_trait:limbs/digits/tail phenotype(MP)	2	0.00524305	0.00516107	0.00524305	0.00524305	0.00541064	0.00159363	0.00889248	0.00729886	4.81361e-17	-2.75	0.00364943
492	adult	trait	nervous system phenotype	MP:0003631	adult_trait:nervous system phenotype(MP)	⇒	adult	trait	hematopoietic system phenotype	MP:0005397	adult_trait:hematopoietic system phenotype(MP)	2	0.00373467	0.00136413	0.00373467	0.00373467	0.00143009	0.00277008	0.00469925	0.00192917	0	-2.75	0.000964583
509	adult	trait	integument phenotype	MP:0010771	adult_trait:integument phenotype(MP)	⇒	adult	trait	cardiovascular system phenotype	MP:0005385	adult_trait:cardiovascular system phenotype(MP)	2	0.00226204	2.24314e-05	0.00226204	0.00226204	2.35161e-05	0.00224618	0.0022779	3.17228e-05	-1.45027e-14	-2.75	1.58614e-05
510	adult	trait	craniofacial phenotype	MP:0005382	adult_trait:craniofacial phenotype(MP)	⇒	adult	trait	cardiovascular system phenotype	MP:0005385	adult_trait:cardiovascular system phenotype(MP)	2	0.009657	0.000403676	0.009657	0.009657	0.000423196	0.00937155	0.00994244	0.000570884	0	-2.75	0.000285442
517	adult	trait	limbs/digits/tail phenotype	MP:0005371	adult_trait:limbs/digits/tail phenotype(MP)	⇒	adult	trait	cardiovascular system phenotype	MP:0005385	adult_trait:cardiovascular system phenotype(MP)	2	0.00379267	0	0.00379267	0.00379267	0	0.00379267	0.00379267	0	#NUM!	#NUM!	0
518	adult	trait	hematopoietic system phenotype	MP:0005397	adult_trait:hematopoietic system phenotype(MP)	⇒	adult	trait	immune system	MA:0002711	adult_trait:immune system(MA)	2	0.00851141	0.00273291	0.00851141	0.00851141	0.00286506	0.00657895	0.0104439	0.00386492	2.22888e-16	-2.75	0.00193246
532	adult	trait	hematopoietic system phenotype	MP:0005397	adult_trait:hematopoietic system phenotype(MP)	⇒	adult	trait	pigmentation phenotype	MP:0001186	adult_trait:pigmentation phenotype(MP)	2	0.00616949	0.00631985	0.00616949	0.00616949	0.00662546	0.00170068	0.0106383	0.00893762	0	-2.75	0.00446881
568	adult	trait	cardiovascular system phenotype	MP:0005385	adult_trait:cardiovascular system phenotype(MP)	⇒	adult	trait	vision/eye phenotype	MP:0005391	adult_trait:vision/eye phenotype(MP)	2	0.00348942	0.000829669	0.00348942	0.00348942	0.000869789	0.00290276	0.00407609	0.00117333	-4.0736e-16	-2.75	0.000586665
605	adult	trait	immune system phenotype	MP:0005387	adult_trait:immune system phenotype(MP)	⇒	adult	trait	cardiovascular system phenotype	MP:0005385	adult_trait:cardiovascular system phenotype(MP)	2	0.00891516	0.00769178	0.00891516	0.00891516	0.00806373	0.00347625	0.0143541	0.0108778	-1.45415e-16	-2.75	0.00543891
608	adult	trait	immune system phenotype	MP:0005387	adult_trait:immune system phenotype(MP)	⇒	adult	trait	homeostasis/metabolism phenotype	MP:0005376	adult_trait:homeostasis/metabolism phenotype(MP)	2	0.00321045	3.40095e-05	0.00321045	0.00321045	3.56541e-05	0.0031864	0.0032345	4.80967e-05	0	-2.75	2.40483e-05
237	adult	trait	integumental system	MA:0000014	adult_trait:integumental system(MA)	⇒	adult	trait	cardiovascular system	MA:0000010	adult_trait:cardiovascular system(MA)	1	0.00372671		0.00372671	0.00372671	0	0.00372671	0.00372671	0
238	adult	trait	urinary system	MA:0000325	adult_trait:urinary system(MA)	⇒	adult	trait	cardiovascular system	MA:0000010	adult_trait:cardiovascular system(MA)	1	0.00460123		0.00460123	0.00460123	0	0.00460123	0.00460123	0
271	adult	trait	hearing/vestibular/ear phenotype	MP:0005377	adult_trait:hearing/vestibular/ear phenotype(MP)	⇒	adult	trait	hearing/vestibular/ear phenotype	MP:0005377	adult_trait:hearing/vestibular/ear phenotype(MP)	1	0.00398089		0.00398089	0.00398089	0	0.00398089	0.00398089	0
273	adult	trait	cardiovascular system	MA:0000010	adult_trait:cardiovascular system(MA)	⇒	adult	trait	reproductive system	MA:0000326	adult_trait:reproductive system(MA)	1	0.00669344		0.00669344	0.00669344	0	0.00669344	0.00669344	0
274	adult	trait	trunk	MA:0000004	adult_trait:trunk(MA)	⇒	adult	trait	reproductive system	MA:0000326	adult_trait:reproductive system(MA)	1	0.003861		0.003861	0.003861	0	0.003861	0.003861	0
275	adult	trait	endocrine system	MA:0000012	adult_trait:endocrine system(MA)	⇒	adult	trait	nervous system	MA:0000016	adult_trait:nervous system(MA)	1	0.00291971		0.00291971	0.00291971	0	0.00291971	0.00291971	0
276	adult	trait	urinary system	MA:0000325	adult_trait:urinary system(MA)	⇒	adult	trait	nervous system	MA:0000016	adult_trait:nervous system(MA)	1	0.00320513		0.00320513	0.00320513	0	0.00320513	0.00320513	0
294	adult	trait	digestive system	MA:0002431	adult_trait:digestive system(MA)	⇒	adult	trait	trunk	MA:0000004	adult_trait:trunk(MA)	1	0.00268817		0.00268817	0.00268817	0	0.00268817	0.00268817	0
312	adult	trait	pigmentation phenotype	MP:0001186	adult_trait:pigmentation phenotype(MP)	⇒	adult	trait	pigmentation phenotype	MP:0001186	adult_trait:pigmentation phenotype(MP)	1	0.00210748		0.00210748	0.00210748	0	0.00210748	0.00210748	0
313	adult	trait	nervous system phenotype	MP:0003631	adult_trait:nervous system phenotype(MP)	⇒	adult	trait	pigmentation phenotype	MP:0001186	adult_trait:pigmentation phenotype(MP)	1	0.00224719		0.00224719	0.00224719	0	0.00224719	0.00224719	0
314	adult	trait	pigmentation phenotype	MP:0001186	adult_trait:pigmentation phenotype(MP)	⇒	adult	trait	nervous system phenotype	MP:0003631	adult_trait:nervous system phenotype(MP)	1	0.00291545		0.00291545	0.00291545	0	0.00291545	0.00291545	0
315	adult	trait	reproductive system	MA:0000326	adult_trait:reproductive system(MA)	⇒	adult	trait	adipose tissue phenotype	MP:0005375	adult_trait:adipose tissue phenotype(MP)	1	0.00582524		0.00582524	0.00582524	0	0.00582524	0.00582524	0
316	adult	trait	adipose tissue phenotype	MP:0005375	adult_trait:adipose tissue phenotype(MP)	⇒	adult	trait	reproductive system	MA:0000326	adult_trait:reproductive system(MA)	1	0.00639659		0.00639659	0.00639659	0	0.00639659	0.00639659	0
317	adult	trait	nervous system	MA:0000016	adult_trait:nervous system(MA)	⇒	adult	trait	immune system	MA:0002711	adult_trait:immune system(MA)	1	0.00436681		0.00436681	0.00436681	0	0.00436681	0.00436681	0
341	adult	trait	sensory organ system	MA:0002442	adult_trait:sensory organ system(MA)	⇒	adult	trait	pigmentation phenotype	MP:0001186	adult_trait:pigmentation phenotype(MP)	1	0.00247525		0.00247525	0.00247525	0	0.00247525	0.00247525	0
342	adult	trait	sensory organ system	MA:0002442	adult_trait:sensory organ system(MA)	⇒	adult	trait	immune system	MA:0002711	adult_trait:immune system(MA)	1	0.00226244		0.00226244	0.00226244	0	0.00226244	0.00226244	0
354	adult	trait	immune system	MA:0002711	adult_trait:immune system(MA)	⇒	adult	trait	reproductive system	MA:0000326	adult_trait:reproductive system(MA)	1	0.00575816		0.00575816	0.00575816	0	0.00575816	0.00575816	0
364	adult	trait	digestive system	MA:0002431	adult_trait:digestive system(MA)	⇒	adult	trait	nervous system	MA:0000016	adult_trait:nervous system(MA)	1	0.00325733		0.00325733	0.00325733	0	0.00325733	0.00325733	0
366	adult	trait	reproductive system phenotype	MP:0005389	adult_trait:reproductive system phenotype(MP)	⇒	adult	trait	growth/size/body region phenotype	MP:0005378	adult_trait:growth/size/body region phenotype(MP)	1	0.0138889		0.0138889	0.0138889	0	0.0138889	0.0138889	0
367	adult	trait	urinary system	MA:0000325	adult_trait:urinary system(MA)	⇒	adult	trait	growth/size/body region phenotype	MP:0005378	adult_trait:growth/size/body region phenotype(MP)	1	0.00381679		0.00381679	0.00381679	0	0.00381679	0.00381679	0
368	adult	trait	integument phenotype	MP:0010771	adult_trait:integument phenotype(MP)	⇒	adult	trait	adipose tissue phenotype	MP:0005375	adult_trait:adipose tissue phenotype(MP)	1	0.0122283		0.0122283	0.0122283	0	0.0122283	0.0122283	0
369	adult	trait	skeleton phenotype	MP:0005390	adult_trait:skeleton phenotype(MP)	⇒	adult	trait	trunk	MA:0000004	adult_trait:trunk(MA)	1	0.00352113		0.00352113	0.00352113	0	0.00352113	0.00352113	0
374	adult	trait	limbs/digits/tail phenotype	MP:0005371	adult_trait:limbs/digits/tail phenotype(MP)	⇒	adult	trait	urinary system	MA:0000325	adult_trait:urinary system(MA)	1	0.00553506		0.00553506	0.00553506	0	0.00553506	0.00553506	0
382	adult	trait	immune system	MA:0002711	adult_trait:immune system(MA)	⇒	adult	trait	digestive system	MA:0002431	adult_trait:digestive system(MA)	1	0.00247831		0.00247831	0.00247831	0	0.00247831	0.00247831	0
383	adult	trait	digestive system	MA:0002431	adult_trait:digestive system(MA)	⇒	adult	trait	immune system	MA:0002711	adult_trait:immune system(MA)	1	0.00360577		0.00360577	0.00360577	0	0.00360577	0.00360577	0
385	adult	trait	nervous system	MA:0000016	adult_trait:nervous system(MA)	⇒	adult	trait	craniofacial phenotype	MP:0005382	adult_trait:craniofacial phenotype(MP)	1	0.00350263		0.00350263	0.00350263	0	0.00350263	0.00350263	0
388	adult	trait	cardiovascular system	MA:0000010	adult_trait:cardiovascular system(MA)	⇒	adult	trait	behavior/neurological phenotype	MP:0005386	adult_trait:behavior/neurological phenotype(MP)	1	0.00473373		0.00473373	0.00473373	0	0.00473373	0.00473373	0
389	adult	trait	urinary system	MA:0000325	adult_trait:urinary system(MA)	⇒	adult	trait	cardiovascular system phenotype	MP:0005385	adult_trait:cardiovascular system phenotype(MP)	1	0.00286944		0.00286944	0.00286944	0	0.00286944	0.00286944	0
391	adult	trait	craniofacial phenotype	MP:0005382	adult_trait:craniofacial phenotype(MP)	⇒	adult	trait	nervous system phenotype	MP:0003631	adult_trait:nervous system phenotype(MP)	1	0.00418629		0.00418629	0.00418629	0	0.00418629	0.00418629	0
394	adult	trait	nervous system phenotype	MP:0003631	adult_trait:nervous system phenotype(MP)	⇒	adult	trait	integument phenotype	MP:0010771	adult_trait:integument phenotype(MP)	1	0.00224719		0.00224719	0.00224719	0	0.00224719	0.00224719	0
400	adult	trait	nervous system phenotype	MP:0003631	adult_trait:nervous system phenotype(MP)	⇒	adult	trait	limbs/digits/tail phenotype	MP:0005371	adult_trait:limbs/digits/tail phenotype(MP)	1	0.00547645		0.00547645	0.00547645	0	0.00547645	0.00547645	0
403	adult	trait	renal/urinary system phenotype	MP:0005367	adult_trait:renal/urinary system phenotype(MP)	⇒	adult	trait	craniofacial phenotype	MP:0005382	adult_trait:craniofacial phenotype(MP)	1	0.0185185		0.0185185	0.0185185	0	0.0185185	0.0185185	0
405	adult	trait	sensory organ system	MA:0002442	adult_trait:sensory organ system(MA)	⇒	adult	trait	integument phenotype	MP:0010771	adult_trait:integument phenotype(MP)	1	0.00247525		0.00247525	0.00247525	0	0.00247525	0.00247525	0
407	adult	trait	immune system	MA:0002711	adult_trait:immune system(MA)	⇒	adult	trait	craniofacial phenotype	MP:0005382	adult_trait:craniofacial phenotype(MP)	1	0.0076087		0.0076087	0.0076087	0	0.0076087	0.0076087	0
412	adult	trait	immune system	MA:0002711	adult_trait:immune system(MA)	⇒	adult	trait	growth/size/body region phenotype	MP:0005378	adult_trait:growth/size/body region phenotype(MP)	1	0.0076087		0.0076087	0.0076087	0	0.0076087	0.0076087	0
414	adult	trait	pigmentation phenotype	MP:0001186	adult_trait:pigmentation phenotype(MP)	⇒	adult	trait	integument phenotype	MP:0010771	adult_trait:integument phenotype(MP)	1	0.00210748		0.00210748	0.00210748	0	0.00210748	0.00210748	0
415	adult	trait	growth/size/body region phenotype	MP:0005378	adult_trait:growth/size/body region phenotype(MP)	⇒	adult	trait	pigmentation phenotype	MP:0001186	adult_trait:pigmentation phenotype(MP)	1	0.00677831		0.00677831	0.00677831	0	0.00677831	0.00677831	0
416	adult	trait	skeleton phenotype	MP:0005390	adult_trait:skeleton phenotype(MP)	⇒	adult	trait	integumental system	MA:0000014	adult_trait:integumental system(MA)	1	0.00295421		0.00295421	0.00295421	0	0.00295421	0.00295421	0
417	adult	trait	skeleton phenotype	MP:0005390	adult_trait:skeleton phenotype(MP)	⇒	adult	trait	urinary system	MA:0000325	adult_trait:urinary system(MA)	1	0.00553506		0.00553506	0.00553506	0	0.00553506	0.00553506	0
419	adult	trait	cardiovascular system phenotype	MP:0005385	adult_trait:cardiovascular system phenotype(MP)	⇒	adult	trait	hearing/vestibular/ear phenotype	MP:0005377	adult_trait:hearing/vestibular/ear phenotype(MP)	1	0.0155945		0.0155945	0.0155945	0	0.0155945	0.0155945	0
421	adult	trait	nervous system phenotype	MP:0003631	adult_trait:nervous system phenotype(MP)	⇒	adult	trait	cardiovascular system phenotype	MP:0005385	adult_trait:cardiovascular system phenotype(MP)	1	0.0083682		0.0083682	0.0083682	0	0.0083682	0.0083682	0
423	adult	trait	limbs/digits/tail phenotype	MP:0005371	adult_trait:limbs/digits/tail phenotype(MP)	⇒	adult	trait	pigmentation phenotype	MP:0001186	adult_trait:pigmentation phenotype(MP)	1	0.00159363		0.00159363	0.00159363	0	0.00159363	0.00159363	0
428	adult	trait	respiratory system	MA:0000327	adult_trait:respiratory system(MA)	⇒	adult	trait	growth/size/body region phenotype	MP:0005378	adult_trait:growth/size/body region phenotype(MP)	1	0.00661157		0.00661157	0.00661157	0	0.00661157	0.00661157	0
430	adult	trait	renal/urinary system phenotype	MP:0005367	adult_trait:renal/urinary system phenotype(MP)	⇒	adult	trait	growth/size/body region phenotype	MP:0005378	adult_trait:growth/size/body region phenotype(MP)	1	0.0185185		0.0185185	0.0185185	0	0.0185185	0.0185185	0
441	adult	trait	adipose tissue phenotype	MP:0005375	adult_trait:adipose tissue phenotype(MP)	⇒	adult	trait	homeostasis/metabolism phenotype	MP:0005376	adult_trait:homeostasis/metabolism phenotype(MP)	1	0.00642398		0.00642398	0.00642398	0	0.00642398	0.00642398	0
453	adult	trait	mortality/aging	MP:0010768	adult_trait:mortality/aging(MP)	⇒	adult	trait	hematopoietic system phenotype	MP:0005397	adult_trait:hematopoietic system phenotype(MP)	1	0.00625		0.00625	0.00625	0	0.00625	0.00625	0
454	adult	trait	endocrine system	MA:0000012	adult_trait:endocrine system(MA)	⇒	adult	trait	homeostasis/metabolism phenotype	MP:0005376	adult_trait:homeostasis/metabolism phenotype(MP)	1	0.00576369		0.00576369	0.00576369	0	0.00576369	0.00576369	0
455	adult	trait	nervous system	MA:0000016	adult_trait:nervous system(MA)	⇒	adult	trait	behavior/neurological phenotype	MP:0005386	adult_trait:behavior/neurological phenotype(MP)	1	0.00500835		0.00500835	0.00500835	0	0.00500835	0.00500835	0
459	adult	trait	hearing/vestibular/ear phenotype	MP:0005377	adult_trait:hearing/vestibular/ear phenotype(MP)	⇒	adult	trait	vision/eye phenotype	MP:0005391	adult_trait:vision/eye phenotype(MP)	1	0.00221566		0.00221566	0.00221566	0	0.00221566	0.00221566	0
460	adult	trait	sensory organ system	MA:0002442	adult_trait:sensory organ system(MA)	⇒	adult	trait	vision/eye phenotype	MP:0005391	adult_trait:vision/eye phenotype(MP)	1	0.00682594		0.00682594	0.00682594	0	0.00682594	0.00682594	0
463	adult	trait	nervous system phenotype	MP:0003631	adult_trait:nervous system phenotype(MP)	⇒	adult	trait	skeleton phenotype	MP:0005390	adult_trait:skeleton phenotype(MP)	1	0.00547645		0.00547645	0.00547645	0	0.00547645	0.00547645	0
464	adult	trait	respiratory system	MA:0000327	adult_trait:respiratory system(MA)	⇒	adult	trait	skeleton phenotype	MP:0005390	adult_trait:skeleton phenotype(MP)	1	0.00487805		0.00487805	0.00487805	0	0.00487805	0.00487805	0
465	adult	trait	immune system	MA:0002711	adult_trait:immune system(MA)	⇒	adult	trait	skeleton phenotype	MP:0005390	adult_trait:skeleton phenotype(MP)	1	0.0089172		0.0089172	0.0089172	0	0.0089172	0.0089172	0
467	adult	trait	pigmentation phenotype	MP:0001186	adult_trait:pigmentation phenotype(MP)	⇒	adult	trait	cardiovascular system phenotype	MP:0005385	adult_trait:cardiovascular system phenotype(MP)	1	0.00344828		0.00344828	0.00344828	0	0.00344828	0.00344828	0
468	adult	trait	hematopoietic system phenotype	MP:0005397	adult_trait:hematopoietic system phenotype(MP)	⇒	adult	trait	mortality/aging	MP:0010768	adult_trait:mortality/aging(MP)	1	0.0114943		0.0114943	0.0114943	0	0.0114943	0.0114943	0
469	adult	trait	immune system phenotype	MP:0005387	adult_trait:immune system phenotype(MP)	⇒	adult	trait	mortality/aging	MP:0010768	adult_trait:mortality/aging(MP)	1	0.0114943		0.0114943	0.0114943	0	0.0114943	0.0114943	0
470	adult	trait	cardiovascular system phenotype	MP:0005385	adult_trait:cardiovascular system phenotype(MP)	⇒	adult	trait	reproductive system	MA:0000326	adult_trait:reproductive system(MA)	1	0.0127119		0.0127119	0.0127119	0	0.0127119	0.0127119	0
471	adult	trait	skeleton phenotype	MP:0005390	adult_trait:skeleton phenotype(MP)	⇒	adult	trait	immune system	MA:0002711	adult_trait:immune system(MA)	1	0.0089172		0.0089172	0.0089172	0	0.0089172	0.0089172	0
472	adult	trait	vision/eye phenotype	MP:0005391	adult_trait:vision/eye phenotype(MP)	⇒	adult	trait	nervous system	MA:0000016	adult_trait:nervous system(MA)	1	0.00888889		0.00888889	0.00888889	0	0.00888889	0.00888889	0
495	adult	trait	homeostasis/metabolism phenotype	MP:0005376	adult_trait:homeostasis/metabolism phenotype(MP)	⇒	adult	trait	pigmentation phenotype	MP:0001186	adult_trait:pigmentation phenotype(MP)	1	0.00167598		0.00167598	0.00167598	0	0.00167598	0.00167598	0
499	adult	trait	behavior/neurological phenotype	MP:0005386	adult_trait:behavior/neurological phenotype(MP)	⇒	adult	trait	immune system	MA:0002711	adult_trait:immune system(MA)	1	0.00592417		0.00592417	0.00592417	0	0.00592417	0.00592417	0
500	adult	trait	immune system phenotype	MP:0005387	adult_trait:immune system phenotype(MP)	⇒	adult	trait	adipose tissue phenotype	MP:0005375	adult_trait:adipose tissue phenotype(MP)	1	0.00266809		0.00266809	0.00266809	0	0.00266809	0.00266809	0
503	adult	trait	immune system	MA:0002711	adult_trait:immune system(MA)	⇒	adult	trait	homeostasis/metabolism phenotype	MP:0005376	adult_trait:homeostasis/metabolism phenotype(MP)	1	0.013289		0.013289	0.013289	0	0.013289	0.013289	0
504	adult	trait	homeostasis/metabolism phenotype	MP:0005376	adult_trait:homeostasis/metabolism phenotype(MP)	⇒	adult	trait	immune system	MA:0002711	adult_trait:immune system(MA)	1	0.00674536		0.00674536	0.00674536	0	0.00674536	0.00674536	0
505	adult	trait	digestive system	MA:0002431	adult_trait:digestive system(MA)	⇒	adult	trait	cardiovascular system phenotype	MP:0005385	adult_trait:cardiovascular system phenotype(MP)	1	0.00623053		0.00623053	0.00623053	0	0.00623053	0.00623053	0
506	adult	trait	adipose tissue phenotype	MP:0005375	adult_trait:adipose tissue phenotype(MP)	⇒	adult	trait	hematopoietic system phenotype	MP:0005397	adult_trait:hematopoietic system phenotype(MP)	1	0.00431034		0.00431034	0.00431034	0	0.00431034	0.00431034	0
512	adult	trait	hematopoietic system phenotype	MP:0005397	adult_trait:hematopoietic system phenotype(MP)	⇒	adult	trait	digestive/alimentary phenotype	MP:0005381	adult_trait:digestive/alimentary phenotype(MP)	1	0.0114943		0.0114943	0.0114943	0	0.0114943	0.0114943	0
514	adult	trait	immune system phenotype	MP:0005387	adult_trait:immune system phenotype(MP)	⇒	adult	trait	digestive/alimentary phenotype	MP:0005381	adult_trait:digestive/alimentary phenotype(MP)	1	0.0114943		0.0114943	0.0114943	0	0.0114943	0.0114943	0
523	adult	trait	hematopoietic system phenotype	MP:0005397	adult_trait:hematopoietic system phenotype(MP)	⇒	adult	trait	hearing/vestibular/ear phenotype	MP:0005377	adult_trait:hearing/vestibular/ear phenotype(MP)	1	0.0128968		0.0128968	0.0128968	0	0.0128968	0.0128968	0
537	adult	trait	pigmentation phenotype	MP:0001186	adult_trait:pigmentation phenotype(MP)	⇒	adult	trait	immune system phenotype	MP:0005387	adult_trait:immune system phenotype(MP)	1	0.0134529		0.0134529	0.0134529	0	0.0134529	0.0134529	0
538	adult	trait	immune system phenotype	MP:0005387	adult_trait:immune system phenotype(MP)	⇒	adult	trait	pigmentation phenotype	MP:0001186	adult_trait:pigmentation phenotype(MP)	1	0.0106383		0.0106383	0.0106383	0	0.0106383	0.0106383	0
539	adult	trait	immune system	MA:0002711	adult_trait:immune system(MA)	⇒	adult	trait	immune system phenotype	MP:0005387	adult_trait:immune system phenotype(MP)	1	0.00449438		0.00449438	0.00449438	0	0.00449438	0.00449438	0
547	adult	trait	pigmentation phenotype	MP:0001186	adult_trait:pigmentation phenotype(MP)	⇒	adult	trait	hematopoietic system phenotype	MP:0005397	adult_trait:hematopoietic system phenotype(MP)	1	0.0134529		0.0134529	0.0134529	0	0.0134529	0.0134529	0
548	adult	trait	digestive system	MA:0002431	adult_trait:digestive system(MA)	⇒	adult	trait	behavior/neurological phenotype	MP:0005386	adult_trait:behavior/neurological phenotype(MP)	1	0.00402685		0.00402685	0.00402685	0	0.00402685	0.00402685	0
574	adult	trait	growth/size/body region phenotype	MP:0005378	adult_trait:growth/size/body region phenotype(MP)	⇒	adult	trait	homeostasis/metabolism phenotype	MP:0005376	adult_trait:homeostasis/metabolism phenotype(MP)	1	0.00733048		0.00733048	0.00733048	0	0.00733048	0.00733048	0
595	adult	trait	immune system phenotype	MP:0005387	adult_trait:immune system phenotype(MP)	⇒	adult	trait	craniofacial phenotype	MP:0005382	adult_trait:craniofacial phenotype(MP)	1	0.00617284		0.00617284	0.00617284	0	0.00617284	0.00617284	0
596	adult	trait	integument phenotype	MP:0010771	adult_trait:integument phenotype(MP)	⇒	adult	trait	immune system phenotype	MP:0005387	adult_trait:immune system phenotype(MP)	1	0.0175439		0.0175439	0.0175439	0	0.0175439	0.0175439	0

## Sheet: Support_Levene_test
Levene test for support
	Df	F value	Pr(>F)
group	85	12.6586	8.70872e-147
	3628

## Sheet: Support_anova
ANOVA for support
	Sum Sq	Df	F value	Pr(>F)
(Intercept)	0.00336975	1	13.2924	0.000270224
fx2	0.359422	85	16.6798	2.38868e-198
Residuals	0.919733	3628

## Sheet: Support_posthoc
Posthoc test for support
labelA	labelB	diff	ci.lo	ci.hi	t	df	p
2	1	0.0180690940268424	0.0132547559892212	0.0228834320644636	16.0362699746476	434.439661125685	0
3	1	0.02228927841518	0.015882588333559	0.0286959684968009	14.8833990490986	378.643105049663	0
4	1	0.0230937575188518	0.0164936016761826	0.029693913361521	14.9750769446773	362.240954194173	0
5	1	0.0202278842220372	0.0150515796988906	0.0254041887451837	16.716744927711	380.35342168649	0
8	1	-0.000282256327407917	-0.00192152129807246	0.00135700864325663	0.737647144273089	329.993390499274	1
9	1	-0.00113479902492	-0.00297932378820432	0.00070972573836432	2.65545275326893	195.899684984859	0.976909524311696
12	1	0.00241945538545717	0.000247252013448583	0.00459165875746576	4.81640207527232	177.937323780909	0.00800670990758334
15	1	0.00266322131807885	-0.000902413332683435	0.00622885596884113	3.31063759146361	78.9412497067055	0.616250911980984
18	1	-0.000319130438022622	-0.00269786063082519	0.00205959975477994	0.589562712767415	98.1798296586711	1
19	1	0.00223384167409372	-0.000776701832037485	0.00524438518022493	3.23504375108862	126.07851032192	0.679079379516938
21	1	-0.000254180071113682	-0.00247796470107649	0.00196960455884913	0.503309719690848	92.8754479329533	1
25	1	0.0000697441073393033	-0.0024593938028854	0.00259888201756401	0.122704918543107	72.4692218551281	1
26	1	-0.00108413365427727	-0.00411577925432133	0.00194751194576679	1.62455705220864	50.1163315378927	0.999999794900275
27	1	0.00276345184819677	-0.00179779558019214	0.00732469927658567	2.81766829093584	36.8428023455623	0.89642772261078
28	1	0.00306340781080661	-0.00066488417224654	0.00679169979385976	3.68390873092066	62.4061925121727	0.344243809201022
30	1	0.0017456944036428	-0.000491248635850301	0.00398263744313589	3.38639095525149	151.511294851444	0.55241730244089
38	1	0.000460979202342646	-0.00152459076231677	0.00244654916700206	1.01219714627039	126.116946526129	1
40	1	0.00155568062112006	-0.00237076903029907	0.00548213027253919	1.88277714901774	29.4627692723695	0.999871966571847
41	1	0.000725973185146164	-0.00147471028507381	0.00292665665536613	1.44312171544713	112.471998003138	1
43	1	0.00405342880187326	-0.00332590667121119	0.0114327642749577	2.66390618417686	24.6759048832323	0.930776232997047
44	1	0.0000420158254424013	-0.00194295354398411	0.00202698519486891	0.0922422310944445	128.207030572162	1
49	1	0.00179860758792507	-0.00127476366030694	0.00487197883615707	2.68899423460809	42.7206445122269	0.944159722356379
52	1	0.00112841976769888	-0.00236268671902992	0.00461952625442768	1.61325973837443	19.967257191306	0.999989695660476
53	1	0.000461770219793493	-0.00258018662842343	0.00350372706801041	0.72201378229573	29.2128526027362	1
56	1	0.00103211363776003	-0.00191929312241323	0.0039835203979333	1.60280419482507	44.1634707425643	0.999999781076782
57	1	0.000686968271695836	-0.0021437250014346	0.00351766154482627	1.11468973890428	42.9253243790527	1
66	1	-0.000123208831965931	-0.00555411637064041	0.00530769870670855	0.112660231879669	20.6694244426961	1
72	1	0.00160354256696445	-0.00632848927914961	0.00953557441307852	1.20413703545694	8.77481835642917	1
73	1	0.00125418973478589	-0.00131740331742721	0.00382578278699898	2.2348986401914	44.2805146014843	0.997503913240545
75	1	0.00348854850043156	-0.00149774775803875	0.00847484475890187	3.30372322022384	31.3184296482131	0.618986389271463
84	1	0.000745813519094311	-0.0016413317913635	0.00313295882955213	1.3858125335943	77.6612182345291	1
85	1	-0.0022073853029036	-0.00374536885655773	-0.000669401749249469	6.30987143911746	97.0028807332862	0.0000270654217517929
87	1	0.00148810003371235	-0.00248811101877771	0.00546431108620242	1.93593563687312	16.0382426773178	0.99870936250118
93	1	0.000222053636285242	-0.00203221905580614	0.00247632632837663	0.437162755634223	76.7085718231033	1
95	1	-0.000769426828208815	-0.00387950071038367	0.00234064705396604	1.15050491137423	36.8717507790203	1
112	1	0.00317864345818836	-0.00419478329899827	0.010552070215375	2.11479761219915	22.5705508820148	0.9971133703374
113	1	-0.000589054671434293	-0.00239060590153226	0.00121249655866367	1.42880240807966	116.56702671575	1
117	1	0.000920617658684591	-0.00163433419377344	0.00347556951114262	1.63500226440394	51.0183561491105	0.999999759655965
118	1	0.00053625633149744	-0.00725105201343782	0.0083235646764327	0.448452205623501	6.7333258123904	1
122	1	-0.000566113387974731	-0.00468740732684066	0.0035551805508912	0.723611197396147	14.5467457300517	1
132	1	0.00051198841001888	-0.00293586476056262	0.00395984158060038	0.727856434188008	22.7121429454439	1
141	1	0.000499434288348106	-0.00746392347609493	0.00846279205279114	0.388815077983766	7.7326606495068	1
161	1	-0.000135300727140497	-0.00272554645635608	0.00245494500207508	0.249559205021714	28.0372700139275	1
172	1	-0.00163212871758333	-0.00490044812382154	0.00163619068865487	2.83615727538497	10.4112014524763	0.825116373299054
185	1	-0.000953779099775849	-0.00282660436492965	0.000919046165377952	2.25817001992932	78.2595115074216	0.998609863997859
201	1	0.00127390993831505	-0.00397420125555083	0.00652202113218093	1.51218501571364	7.62188414866253	0.999832508355153
202	1	0.000771244511007468	-0.0151145679287687	0.0166570569507836	0.308741767482132	7.1833904117952	1
204	1	0.000478511731086801	-0.00319237292405291	0.00414939638622651	0.660728984616897	18.0735652261553	1
206	1	0.00084525779200016	-0.00139192960091967	0.00308244518491999	1.70548351633088	55.4318034441204	0.999999214219101
214	1	0.00139568103321738	-0.0175897132195709	0.0203810752860056	0.496996537559807	6.12388625031128	1
217	1	0.00279798824233024	-0.00617834278475085	0.0117743192694113	1.66017350644484	13.765477348118	0.999900281347016
229	1	0.00152824726236769	-0.00397251136261174	0.00702900588734713	1.47449478262706	14.0080921497005	1
230	1	0.00107838971739393	-0.00765119824963353	0.00980797768442139	0.811404205801216	6.58376562915853	1
231	1	-0.000209303690154389	-0.00232685089899025	0.00190824351868147	0.465650760305424	32.0661621281552	1
260	1	0.00255633799564508	-0.00248905223702126	0.00760172822831142	2.67397338174617	14.410402051163	0.901228426995805
267	1	0.00296010675436815	-0.00804898970094609	0.0139692032096824	1.56889138702896	9.41934783843801	0.999858010946438
311	1	0.000194488209828339	-0.00188670098904371	0.00227567740870039	0.408784614903379	112.697520280071	1
327	1	0.00107775232699964	-0.00218585596772374	0.00434136062172302	1.53564310063274	36.8936889078949	0.99999988854781
386	1	-0.00162351901426228	-0.00426551623671251	0.00101847820818795	3.22427145809264	14.8504203369683	0.659996682318714
393	1	-0.00113289651807424	-0.00555994106983394	0.00329414803368545	1.44737070633062	10.5803613564545	1
406	1	0.00315804590364418	-0.00505503973428645	0.0113711315415748	2.51457997721705	6.65934776154461	0.90194537625927
409	1	0.000697192042714109	-0.00633771053147921	0.00773209461690743	0.639570113235096	6.89860703886409	1
420	1	-0.00097998208886571	-0.00493473383425378	0.00297476965652236	1.41866188455651	10.0975482215808	1
429	1	0.000755487091036249	-0.0046201156416908	0.0061310898237633	0.790563113203007	10.8110937039062	1
431	1	-0.000805928907611934	-0.00338924614778963	0.00177738833256576	1.52376831776733	23.3310822680983	0.99999907066471
442	1	0.00032439944749581	-0.00680053944533437	0.00744933834032599	0.280074271933069	7.91706859302439	1
443	1	-0.000909107669018055	-0.00466554353790427	0.00284732819986816	1.41936405040636	9.25147950126979	1
515	1	0.0015142502085338	-0.00501733160662439	0.00804583202369199	1.26397322003481	12.3378261250898	1
519	1	0.00238463601646522	-0.00639253929785293	0.0111618113307834	1.47015911326981	12.7655162768612	1
531	1	0.00365351094762535	-0.000683653644755595	0.0079906755400063	4.00466696877158	29.3459814862004	0.227109743985927
544	1	0.00218668227888715	-0.0118782712674847	0.0162516358252591	0.943971292692787	8.24448746099553	1
550	1	0.00400177629427296	-0.00878636135975102	0.0167899139482969	1.89629072724457	8.29594871516333	0.995315422140656
557	1	0.000294680771690913	-0.0044650860039836	0.00505444754736542	0.303521867494644	22.6769825535395	1
562	1	0.00198219727898469	-0.0106556770588515	0.0146200716168209	0.992247353260577	7.28990829218888	1
566	1	0.00572659507383901	0.00125661400935569	0.0101965761383223	6.40490519363826	19.7449590076698	0.0035233989486374
577	1	0.00314309091368199	-0.00402986211231644	0.0103160439396804	2.14842079336484	22.6626608940453	0.996221942617107
580	1	0.0018340619072153	-0.00177139378590545	0.00543951760033605	2.42749767812929	28.3370204930151	0.980930296879527
588	1	-0.00024403677974485	-0.00434178620183918	0.00385371264234948	0.296020694651194	20.5345267838016	1
589	1	0.0148964166248989	-0.00508802179311251	0.0348808550429104	3.71398830632145	20.2008314043162	0.390543368048862
594	1	0.0189405046960559	-0.00619671776242959	0.0440777271545413	3.94078606183719	15.1046708580911	0.314673784244822
597	1	-0.000855319117421569	-0.00297263098958525	0.00126199275474212	1.86430797806732	40.3946920589977	0.999962121844733
599	1	0.00414924859030153	-0.00728706433304294	0.015585561513646	2.19243690301827	8.37042865508874	0.974761853976097
601	1	0.000902316145005022	-0.00881801757616737	0.0106226498661774	0.58172708972838	7.49069012455453	1
604	1	0.00414924859030153	-0.00728706433304294	0.015585561513646	2.19243690301827	8.37042865508874	0.974761853976097
607	1	0.00773206071195876	-0.0120671174887276	0.0275312389126451	2.49162466294836	7.11803243696896	0.911774871977271
3	2	0.00422018438833757	-0.00357980147321851	0.0120201702498937	2.30504389600178	663.932214067142	0.999474504456555
4	2	0.0050246634920094	-0.00293356784950726	0.0129828948335261	2.69063056511654	631.721398812857	0.976365948007801
5	2	0.00215879019519473	-0.00467289735995541	0.00899047775034487	1.34572437157452	713.987524694765	1
8	2	-0.0183513503542503	-0.0231399672506015	-0.0135627334578991	16.3770789743663	425.680187803908	0
9	2	-0.0192038930517624	-0.0240598826141053	-0.0143479034894195	16.8960198269048	438.130215437731	0
12	2	-0.0156496386413852	-0.020632638619497	-0.0106666386632735	13.4117650204457	463.849169550377	0.00000000000858613180554357
15	2	-0.0154058727087636	-0.0210807012722236	-0.0097310441453035	11.6246825628241	344.907804566675	0
18	2	-0.018388224464865	-0.0234476595140972	-0.0133287894156329	15.5285584162818	435.658758564662	0
19	2	-0.0158352523527487	-0.0212134864537498	-0.0104570182517476	12.5738920676044	462.233587029627	0.00000000000507105468727787
21	2	-0.0183232740979561	-0.0233144046407263	-0.0133321435551859	15.6875267404117	428.93226543986	0
25	2	-0.0179993499195031	-0.0231160897551858	-0.0128826100838204	15.0398083013981	403.90436673279	0
26	2	-0.0191532276811197	-0.024496853342015	-0.0138096020202244	15.3616534049475	318.140318782532	0.00000000000116262555138746
27	2	-0.0153056421786456	-0.0215528127753867	-0.00905847158190464	10.6353188825844	149.19074769963	0.000000000000620392626160537
28	2	-0.0150056862160358	-0.020763966636545	-0.00924740579552658	11.1823501607921	286.927762828233	0.000000000000986100090472064
30	2	-0.0163233996231996	-0.0213311439535513	-0.011315655292848	13.9208392200123	460.551880199956	0.00000000000206701322724712
38	2	-0.0176081148244998	-0.0225107080822445	-0.012705521566755	15.3455033138179	435.566348799118	0
40	2	-0.0165134134057224	-0.022311033884855	-0.0107157929265897	12.3360269691948	165.015707662424	0.000000000000038746783559418
41	2	-0.0173431208416963	-0.0223294769867982	-0.0123567646965943	14.8591279990934	440.999973343705	0
43	2	-0.0140156652249692	-0.0223912192401794	-0.00564011120975895	7.57380311851087	53.0937261740241	0.00000167378379867245
44	2	-0.0180270782014	-0.0229297312508078	-0.0131244251519922	15.710249477087	436.195431059872	0
49	2	-0.0162704864389173	-0.0216233031391473	-0.0109176697386874	13.0409718518855	291.08447101239	0.000000000000780597808613948
52	2	-0.0169406742591435	-0.0224174763386985	-0.0114638721795886	13.399187070229	163.507884429465	0
53	2	-0.0176073238070489	-0.0229057788014015	-0.0123088688126964	14.2896389302197	246.111039517817	0.000000000000121458398893992
56	2	-0.0170369803890824	-0.0223295334884392	-0.0117444272897255	13.8012139950497	308.305872704428	0.000000000000985656001262214
57	2	-0.0173821257551466	-0.0226121619754693	-0.0121520895348239	14.244644672831	316.770223208589	0.00000000000110000897279861
66	2	-0.0181923028588083	-0.0249461421771136	-0.0114384635405031	11.9819854106117	72.9499497704587	0
72	2	-0.016465551459878	-0.0247760346576804	-0.00815506826207548	9.69799587881361	22.951441759331	0.00000275530172755278
73	2	-0.0168149042920565	-0.0219249328319015	-0.0117048757522116	14.0902022209368	345.012765085718	0
75	2	-0.0145805455264109	-0.021101783326442	-0.00805930772637967	9.77649711513863	114.158697002792	0.0000000000011500800312092
84	2	-0.0173232805077481	-0.0223787709373147	-0.0122677900781815	14.6468448625945	414.663503403142	0
85	2	-0.020276479329746	-0.0250216611707285	-0.0155312974887635	18.2708124991644	399.883518618586	0
87	2	-0.0165809939931301	-0.0222829024461918	-0.0108790855400683	12.7167619792953	113.76145455682	0.0000000000000138777878078145
93	2	-0.0178470403905572	-0.0228450353826	-0.0128490453985144	15.2632295709575	414.79290774186	0
95	2	-0.0188385208550512	-0.0241970262002475	-0.013480015509855	15.09995583627	267.2767976196	0.000000000000261790589206612
112	2	-0.0148904505686541	-0.02323626395886	-0.00654463717844808	8.11330440418796	49.3807195612937	0.000000384693763844091
113	2	-0.0186581486982767	-0.0234919246001264	-0.0138243727964271	16.4968778360322	421.011666347288	0
117	2	-0.0171484763681578	-0.0222596822692085	-0.0120372704671071	14.3590482924599	362.670249441324	0
118	2	-0.017532837695345	-0.0254290193043904	-0.00963665608629956	11.0029427792897	20.9799674254881	0.000000674524294197454
122	2	-0.0186352074148171	-0.0243953203424592	-0.0128750944871751	14.2039240482844	100.804143487816	0.0000000000000347499806707674
132	2	-0.0175571056168235	-0.0230333805483908	-0.0120808306852563	13.8627205491609	178.444516018489	0.0000000000000203170813506404
141	2	-0.0175696597384943	-0.0257776932137938	-0.00936162626319481	10.5772891404815	21.4031681425762	0.00000110440412859347
161	2	-0.0182043947539829	-0.0232861032432005	-0.0131226862647654	15.3682203257809	292.966839987593	0.000000000000623723295234413
172	2	-0.0197012227444258	-0.024913408446853	-0.0144890370419985	16.415487638086	146.386281731964	0.0000000000000558442181386454
185	2	-0.0190228731266183	-0.02387368949362	-0.0141720567596165	16.7642255825464	409.829630054227	0
201	2	-0.0167951840885274	-0.022944756893316	-0.0106456112837388	12.4531621105501	47.4534693827385	0
202	2	-0.0172978495158349	-0.0328762956074543	-0.0017194034242156	6.38069250283921	9.95745684390452	0.0246676131908818
204	2	-0.0175905822957556	-0.0231461689214162	-0.0120349956700951	13.7623572340116	141.520941276992	0
206	2	-0.0172238362348423	-0.0222021405031154	-0.0122455319665691	14.7973675948756	388.305622008809	0
214	2	-0.016673412993625	-0.035086640959472	0.00173981497222197	5.55923182865203	7.96487874466854	0.0858572562425487
217	2	-0.0152711057845122	-0.0248291216248951	-0.00571308994412928	7.68406521479603	26.4515721001095	0.000066253586896825
229	2	-0.0165408467644747	-0.023211015811924	-0.00987067771702541	11.1940044039977	55.4236296575139	0.00000000000819710965771492
230	2	-0.0169907043094485	-0.0256468485833248	-0.00833456003557222	10.019579939124	17.3159327733442	0.0000168358239276412
231	2	-0.0182783977169968	-0.0231809699940043	-0.0133758254399893	15.9622610457995	350.055478894198	0
260	2	-0.0155127560311973	-0.0218689345552178	-0.00915657750717687	10.9061890801538	66.4436692398166	0
267	2	-0.0151089872724743	-0.0262713394497502	-0.00394663509519834	6.9923200515315	16.1601737945608	0.00253979577908603
311	2	-0.0178746058170141	-0.0228123310945053	-0.0129368805395229	15.4668569187503	435.760799228429	0
327	2	-0.0169913416998428	-0.0224319777699225	-0.011550705629763	13.4253870798301	251.173141394102	0.000000000000132893696047631
386	2	-0.0196926130411047	-0.0247165308534733	-0.0146686952287361	16.8691631996225	233.084622793369	0.0000000000000111022302462516
393	2	-0.0192019905449167	-0.0250287433247685	-0.0133752377650649	14.6333864323646	75.7981290346132	0
406	2	-0.0149110481231982	-0.0231446868078926	-0.00667740943850393	9.09736790501334	19.1328500772443	0.0000329439048791791
409	2	-0.0173719019841283	-0.0246990777229678	-0.0100447262452888	11.4608625189267	25.3379770935296	0.0000000384210239179339
420	2	-0.0190490761157081	-0.0245882694462602	-0.0135098827851561	15.1240615259086	96.0972930547861	0.000000000423764912049762
429	2	-0.0173136069358062	-0.023769778676268	-0.0108574351953443	12.1744319685231	50.6344205552944	0
431	2	-0.0188750229344544	-0.0239348299608153	-0.0138152159080934	16.0155870744542	275.880676543583	0.000000000000379030140607028
442	2	-0.0177446945793466	-0.0252888406589532	-0.01020054849974	11.3348441847423	26.0047262223084	0.0000000357080957025246
443	2	-0.0189782016958605	-0.0243813194133309	-0.0135750839783901	15.3960764600491	105.758443608216	0
515	2	-0.0165548438183086	-0.0239544775842837	-0.0091552100523335	10.3783633341001	37.9507753866584	0.0000000038040666172634
519	2	-0.0156844580103772	-0.0250204652126686	-0.00634845080808583	8.11003905324961	25.6264804486037	0.0000306331477026855
531	2	-0.0144155830792171	-0.0204754595570382	-0.00835570660139591	10.3456977590188	138.357218286939	0.000000000000677458089626271
544	2	-0.0158824117479553	-0.0298453087390527	-0.00191951475685781	6.24148548401509	11.9927220825016	0.0187280562937895
550	2	-0.0140673177325695	-0.0267960258849123	-0.00133860958022664	5.96444528574025	12.9234642590068	0.0228052158897233
557	2	-0.0177744132551515	-0.0240688010110717	-0.0114800254992313	12.4087133980629	98.3199984070717	0.000000000282990297861829
562	2	-0.0160868967478577	-0.0285041495806297	-0.0036696439150858	7.12342440729259	11.8857178052035	0.00630308413178238
566	2	-0.0123424989530034	-0.0184072026118535	-0.0062777952941533	8.93393740382954	101.178812098991	0.0000000000718647363839864
577	2	-0.0149260031131604	-0.02310250270712	-0.00674950351920083	8.28006776133664	51.3157259178727	0.000000164368943678106
580	2	-0.0162350321196271	-0.0218347728334256	-0.0106352914058286	12.5254037235247	186.456767837307	0
588	2	-0.0183131308065873	-0.0241491665557461	-0.0124770950574284	13.6923208134499	122.453782175153	0.0000000000000581756864903582
589	2	-0.00317267740194349	-0.0234561823034167	0.0171108274995297	0.765078400728518	23.0760086065804	1
594	2	0.000871410669213455	-0.0244296084047809	0.0261724297432078	0.177104631706628	16.5883655269315	1
597	2	-0.018924413144264	-0.0238402918353711	-0.0140085344531569	16.4734424671023	367.772967158962	0
599	2	-0.0139198454365409	-0.0253637761153041	-0.00247591475777763	6.42698404578602	14.3237632091777	0.0090584773575807
601	2	-0.0171667778818374	-0.026878587196726	-0.00745496856694875	9.15626597428413	15.9149531583555	0.000104961408242454
604	2	-0.0139198454365409	-0.0253637761153041	-0.00247591475777763	6.42698404578602	14.3237632091777	0.0090584773575807
607	2	-0.0103370333148837	-0.0298069290944272	0.00913286246465993	3.15435121779787	8.84976253545045	0.685947690628432
4	3	0.000804479103671828	-0.00819149074930544	0.0098004489566491	0.380905388231315	690.232572493446	1
5	3	-0.00206139419314284	-0.0100843678160022	0.00596157942971651	1.09459933339054	667.30262998542	1
8	3	-0.0225715347425879	-0.0289589909744934	-0.0161840785106824	15.119009835589	374.125688715924	0
9	3	-0.0234240774401	-0.0298617043600909	-0.016986450520109	15.5641497639727	383.340635226373	0
12	3	-0.0198698230297228	-0.0264029423826508	-0.0133367036767949	13.0039108330993	401.67131648572	0
15	3	-0.0196260570971011	-0.0266898587190686	-0.0125622554751337	11.8792406960759	402.331484074081	0
18	3	-0.0226084088532026	-0.0291983445452352	-0.01601847316117	14.6690007892311	400.538186040125	0
19	3	-0.0200554367410863	-0.0268904999321554	-0.0132203735500172	12.5365702314876	436.16550384914	0
21	3	-0.0225434584862937	-0.0290817094492593	-0.016005207523328	14.7451614132593	392.69019560423	0
25	3	-0.0222195343078407	-0.0288518988725627	-0.0155871697431186	14.3263254245901	394.880567914252	0
26	3	-0.0233734120694573	-0.0301760912060134	-0.0165707329329011	14.7012765811559	372.122433002357	0
27	3	-0.0195258265669832	-0.0270305293259725	-0.0120211238079939	11.1909305757636	241.813627864	0.000000000000410560474506383
28	3	-0.0192258706043734	-0.0263527490128419	-0.0120989921959049	11.5435710785996	368.59589048865	0
30	3	-0.0205435840115372	-0.0270952185229569	-0.0139919495001175	13.4064368045168	403.080671205986	0
38	3	-0.0218282992128373	-0.028300498297009	-0.0153561001286656	14.4251215964454	386.837739562461	0
40	3	-0.0207335977940599	-0.0278772056323382	-0.0135899899557817	12.4685846013181	263.350385161967	0.000000000000283439938186802
41	3	-0.0215633052300338	-0.0280983241581819	-0.0150282863018857	14.1100295164754	395.751494580643	0
43	3	-0.0182358496133067	-0.0275068970540565	-0.00896480217255698	8.69586750202715	83.9205568846184	0.00000000102782193867057
44	3	-0.0222472625897376	-0.0287195245251073	-0.0157750006543679	14.7017863353315	387.012202940977	0
49	3	-0.0204906708272549	-0.0272988183403619	-0.013682523314148	12.8828759215376	357.56690270981	0
52	3	-0.0211608586474811	-0.0280503584426603	-0.0142713588523019	13.1955247541139	262.426380791575	0.000000000000359046126163776
53	3	-0.0218275081953865	-0.0285900891965968	-0.0150649271941761	13.8286194626526	327.728176602236	0.000000000000762390151010095
56	3	-0.02125716477742	-0.0280198126674488	-0.0144945168873911	13.4521025193598	364.503310115727	0
57	3	-0.0216023101434842	-0.0283173616221557	-0.0148872586648126	13.7669331887627	365.791412908455	0
66	3	-0.0224124872471459	-0.0302993140606149	-0.014525660433677	12.3781756856499	130.405336327833	0.00000000000000577315972805081
72	3	-0.0206857358482155	-0.0297549776944141	-0.011616494002017	10.5344732367622	40.0064382195815	0.00000000134505939719531
73	3	-0.0210350886803941	-0.0276599910614056	-0.0144101862993826	13.585640139553	371.918818657752	0
75	3	-0.0188007299147484	-0.0265206790486182	-0.0110807807808786	10.5141589291082	193.222351918779	0.000000000000634936547783127
84	3	-0.0215434648960857	-0.0281297701312445	-0.0149571596609268	13.9879615446795	393.653056648708	0
85	3	-0.0244966637180836	-0.0308513645613837	-0.0181419628747835	16.4977070448104	363.650812666235	0
87	3	-0.0208011783814676	-0.0278529467302557	-0.0137494100326796	12.7223427624838	204.294624753171	0
93	3	-0.0220672247788947	-0.0286101932676732	-0.0155242562901163	14.4245270110938	389.005444514509	0
95	3	-0.0230587052433888	-0.0298695325256436	-0.016247877961134	14.4978478204498	343.335307220136	0
112	3	-0.0191106349569916	-0.0283471663711623	-0.00987410354282096	9.17174916788842	78.7551231450427	0.000000000119969811862575
113	3	-0.0228783330866143	-0.0292989912289889	-0.0164576749442397	15.2441824996208	376.883507647771	0
117	3	-0.0213686607564954	-0.0279952463184517	-0.014742075194539	13.7949871127187	379.19107691619	0
118	3	-0.0217530220836826	-0.0304282563494559	-0.0130777878179092	11.607054688361	38.93116808638	0.000000000106634812091499
122	3	-0.0228553918031547	-0.0299470731317427	-0.0157637104745668	13.9236166540296	186.320518958704	0
132	3	-0.0217772900051611	-0.0286692727630689	-0.0148853072472533	13.565298485783	276.834969226723	0.000000000000397015753605956
141	3	-0.0217898441268319	-0.0307481268051728	-0.0128315614484909	11.2787937217888	38.137540160585	0.000000000330197980069613
161	3	-0.0224245791423205	-0.0290251314801023	-0.0158240268045387	14.5468785485408	346.556283100831	0
172	3	-0.0239214071327633	-0.0306022046456075	-0.0172406096199192	15.3977203256593	245.307238535584	0
185	3	-0.0232430575149558	-0.0296759805368528	-0.0168101344930589	15.4583132785941	375.280998167139	0
201	3	-0.0210153684768649	-0.028357982323193	-0.0136727546305369	12.5768527674794	98.3156419459616	0.000000000283392975752861
202	3	-0.0215180339041725	-0.0371338361121555	-0.00590223169618955	7.45890087711768	12.7466590370634	0.00321430961862834
204	3	-0.0218107666840932	-0.0287566620103873	-0.0148648713577991	13.5085568663791	239.009106156265	0.000000000000000555111512312578
206	3	-0.0214440206231798	-0.0279712856212707	-0.014916755625089	14.0543664117902	378.964016992195	0
214	3	-0.0208935973819626	-0.0391293347033872	-0.00265786006053803	6.61754435399607	9.7722962873577	0.0199591736975117
217	3	-0.0194912901728497	-0.0297300249843612	-0.00925255536133834	8.78481653348191	40.4362936809246	0.000000194071689607611
229	3	-0.0207610311528123	-0.0285525469239493	-0.0129695153816753	11.6851979603038	104.237590063458	0.000000000000221711538017644
230	3	-0.0212108886977861	-0.0305026912098612	-0.0119190861857109	10.8118155957356	30.4101183792063	0.0000000168154020707689
231	3	-0.0224985821053344	-0.0289676679556296	-0.0160294962550391	14.8855501274621	360.256300427069	0
260	3	-0.0197329404195349	-0.0272797579899089	-0.012186122849161	11.3997442388509	126.135789568263	0.000000000000264677169070637
267	3	-0.0193291716608118	-0.0309244455795771	-0.00773389774204655	8.13743822695553	23.432601517921	0.0000505178800330741
311	3	-0.0220947902053516	-0.028593216400074	-0.0155963640106293	14.5411928294557	389.99905378274	0
327	3	-0.0212115260881803	-0.0280848616653723	-0.0143381905109884	13.2186267229772	335.055605224826	0.0000000000000592859095149834
386	3	-0.0239127974294423	-0.0304648332697507	-0.0173607615891338	15.6458337787281	311.065501188907	0.00000000000104027897407377
393	3	-0.0234221749332542	-0.0305485406869336	-0.0162958091795748	14.2673186269199	149.177447108217	0
406	3	-0.0191312325115358	-0.0280778353113847	-0.0101846297116869	10.0004984731333	34.6265954033694	0.0000000278871941095105
409	3	-0.0215920863724659	-0.0298192539155744	-0.0133649188293573	11.9391502073586	49.093316790973	0
420	3	-0.0232692605040457	-0.0301834236722437	-0.0163550973358478	14.5444757119392	183.192154660749	0
429	3	-0.0215337913241437	-0.0291366146266793	-0.0139309680216082	12.441589106072	99.3172866782606	0.000000000192787896757807
431	3	-0.0230952073227919	-0.029678013961753	-0.0165124006838308	15.0268668567765	336.794976691346	0.0000000000000375255382323303
442	3	-0.0219648789676842	-0.0303867466187526	-0.0135430113166157	11.8703458705635	48.73745928078	0
443	3	-0.023198386084198	-0.0300116719996793	-0.0163851001687168	14.6935608810288	197.845631218168	0
515	3	-0.0207750282066462	-0.0291422505432374	-0.0124078058700549	11.0768576762636	68.6786036431986	0
519	3	-0.0199046423987148	-0.0299320358847839	-0.0098772489126456	9.16829213877834	39.995884825929	0.0000000680629896887552
531	3	-0.0186357674675546	-0.0259842816284589	-0.0112872533066504	10.9156285252769	230.737539220066	0.000000000000663913368725844
544	3	-0.0201025961362928	-0.0342542195387695	-0.00595097273381612	7.36579030505719	15.8251316871148	0.00153174496137365
550	3	-0.018287502120907	-0.0312817280224709	-0.00529327621934317	7.15325040816771	17.769887855421	0.00133576430543914
557	3	-0.0219945976434891	-0.0295183097662597	-0.0144708855207185	12.646009292243	174.653853687572	0.0000000000000516253706450698
562	3	-0.0203070811361953	-0.0329539676917612	-0.00766019458062938	8.24025224579505	16.781223133794	0.000296627546186201
566	3	-0.016562683341341	-0.0238999392975938	-0.00922542738508813	9.75658559161549	182.210431951637	0.000000000000971556168849474
577	3	-0.019146187501498	-0.0282359513210617	-0.0100564236819343	9.31722855737856	82.8024490720284	0.000000000157264867794993
580	3	-0.0204552165079647	-0.0274455516422327	-0.0134648813736967	12.5578635646765	284.866488880764	0.00000000000059929838869266
588	3	-0.0225333151949248	-0.029695680579776	-0.0153709498100736	13.5584854226288	213.655093050552	0
589	3	-0.00739286179028106	-0.0279590441537416	0.0131733205731795	1.73435862672262	25.7425271866288	0.99997524730275
594	3	-0.00334877371912412	-0.0288146860934858	0.0221171386552376	0.667320884097352	17.9439667996133	1
597	3	-0.0231445975326016	-0.0296243620701552	-0.0166648329950479	15.2847357708394	367.394095437654	0
599	3	-0.0181400298248785	-0.0299516526510123	-0.00632840699874462	7.62208408353515	20.7542539503932	0.000278337948373619
601	3	-0.021386962270175	-0.0316139282890104	-0.0111599962513396	10.0950279287886	25.6310981498777	0.000000466479186722601
604	3	-0.0181400298248785	-0.0299516526510123	-0.00632840699874462	7.62208408353515	20.7542539503932	0.000278337948373619
607	3	-0.0145572177032212	-0.0339426489747284	0.00482821356828595	4.253591081782	10.5186440400993	0.253896669579927
5	4	-0.00286587329681467	-0.0110424959250669	0.00531074933143755	1.49352879752766	640.13945274332	0.999999999996096
8	4	-0.0233760138462597	-0.0299575199324118	-0.0167945077601077	15.2028008082933	358.148556093317	0
9	4	-0.0242285565437718	-0.03085869492324	-0.0175984181643036	15.6379662472155	366.728759487284	0
12	4	-0.0206743021333946	-0.0273970727104845	-0.0139515315563048	13.1542713896332	383.757878889634	0
15	4	-0.020430536200773	-0.0276688872019461	-0.0131921851995998	12.0703573402419	393.724492228114	0
18	4	-0.0234128879568744	-0.0301907235873734	-0.0166350523263755	14.7756084115942	384.02010742012	0
19	4	-0.0208599158447581	-0.0278759535696903	-0.0138438781198259	12.7075503879754	418.618040366859	0
21	4	-0.0233479375899655	-0.0300756128631086	-0.0166202623168224	14.8472909705659	376.487397167983	0
25	4	-0.0230240134115125	-0.0298429550385853	-0.0162050717844397	14.4439892036156	380.16817817703	0
26	4	-0.0241778911731291	-0.0311620009741467	-0.0171937813721115	14.8155650116109	363.726122009082	0
27	4	-0.020330305670655	-0.0279969555628869	-0.0126636557784232	11.4011673342805	248.693305851196	0.000000000000173749903353837
28	4	-0.0200303497080452	-0.0273298866886034	-0.012730812727487	11.7433414342016	364.767408117061	0
30	4	-0.021348063115209	-0.0280887876937042	-0.0146073385367138	13.5462641871159	385.310045590282	0
38	4	-0.0226327783165092	-0.0292964190855606	-0.0159691375474577	14.5331558180409	370.314416463524	0
40	4	-0.0215380768977318	-0.0288526953080466	-0.0142234584874169	12.6463824165553	268.258062212511	0.000000000000177302617032637
41	4	-0.0223677843337057	-0.0290923510974382	-0.0156432175699731	14.2296824318784	378.941239371787	0
43	4	-0.0190403287169786	-0.0284339141381877	-0.00964674329576938	8.94283288380382	88.276686381103	0.000000000558049717547249
44	4	-0.0230517416934094	-0.0297154447337093	-0.0163880386531096	14.8019892481071	370.458805821089	0
49	4	-0.0212951499309267	-0.028284445900206	-0.0143058539616475	13.044071722618	351.176291019958	0
52	4	-0.0219653377511529	-0.0290325415049524	-0.0148981339973535	13.3501686453187	266.191925217979	0.00000000000015887291482386
53	4	-0.0226319872990583	-0.0295767172439233	-0.0156872573541933	13.9637915660203	324.429615628194	0.000000000000929478716216181
56	4	-0.0220616438810918	-0.0290067990111159	-0.0151164887510676	13.5973390554051	356.564803167981	0
57	4	-0.022406789247156	-0.0293057362175865	-0.0155078422767255	13.9024004496028	356.971043542172	0
66	4	-0.0232169663508177	-0.0312537570406216	-0.0151801756610139	12.5655711630433	137.515638310459	0.00000000000000865973959207622
72	4	-0.0214902149518874	-0.0306717937567597	-0.012308636147015	10.756885770786	42.5991222372247	0.000000000335447558619251
73	4	-0.0218395677840659	-0.028651085656796	-0.0150280499113359	13.7229278016693	360.75162694945	0
75	4	-0.0196052090184203	-0.0274812350052688	-0.0117291830315717	10.7389873543723	201.085280315182	0.000000000000604960526118248
84	4	-0.0223479439997575	-0.0291222075718331	-0.0155736804276819	14.1130103702509	378.249260710843	0
85	4	-0.0253011428217554	-0.0318508695277001	-0.0187514161158107	16.539109376823	348.904285717343	0
87	4	-0.0216056574851395	-0.0288295485513028	-0.0143817664189761	12.8918550245257	211.439800485782	0
93	4	-0.0228717038825666	-0.0296039221409236	-0.0161394856242095	14.5357401007599	373.539866119935	0
95	4	-0.0238631843470606	-0.030854949383904	-0.0168714193102173	14.6174708185184	338.749291887505	0
112	4	-0.0199151140606635	-0.0292739217324081	-0.0105563063889188	9.41216936711305	82.9379574497274	0.000000000143479450542827
113	4	-0.0236828121902861	-0.0302964712961823	-0.0170691530843899	15.3261835264976	361.088605413963	0
117	4	-0.0221731398601672	-0.0289863515687699	-0.0153599281515645	13.9267064162152	366.917541227589	0
118	4	-0.0225575011873544	-0.0313498574929066	-0.0137651448818022	11.8107640503146	41.6848863741047	0.0000000000244877451649472
122	4	-0.0236598709068265	-0.030922106317702	-0.0163976354959511	14.0645859171408	193.928979459334	0
132	4	-0.0225817691088329	-0.0296516173063971	-0.0155119209112687	13.7107859559022	279.555494359153	0.000000000000619726492345762
141	4	-0.0225943232305037	-0.0316651526730133	-0.0135234937879941	11.488629510443	40.6959091512774	0.0000000000794180277097212
161	4	-0.0232290582459923	-0.0300167257744	-0.0164413907175846	14.656880678203	338.760454409924	0
172	4	-0.0247258862364352	-0.0315899951522661	-0.0178617773206042	15.4869783906416	249.169786858536	0.0000000000000556221735337203
185	4	-0.0240475366186277	-0.0306730536514064	-0.0174220195858489	15.5348242420474	360.020529430626	0
201	4	-0.0218198475805368	-0.029321439117276	-0.0143182560437975	12.7526819419532	105.000201673858	0
202	4	-0.0223225130078443	-0.0379576328537524	-0.0066873931619363	7.67556275271416	13.1592362074124	0.00213756877728866
204	4	-0.022615245787765	-0.0297368802950986	-0.0154936112804315	13.6565726624722	244.462222516174	0.0000000000000208721928629529
206	4	-0.0222484997268517	-0.0289654186036329	-0.0155315808500704	14.1751422173043	364.908410820935	0
214	4	-0.0216980764856344	-0.0399251839326544	-0.00347096903861445	6.82613156629707	10.0373263333469	0.0148602432452236
217	4	-0.0202957692765216	-0.0306334002205067	-0.00995813833253649	9.0241128842595	42.5264606754192	0.0000000612327911708732
229	4	-0.0215655102564841	-0.0295068647436656	-0.0136241557693026	11.8857052924453	110.676975799623	0.000000000000203725925018716
230	4	-0.0220153678014579	-0.0314083197787855	-0.0126224158241302	11.0295081043811	32.4328188906881	0.00000000478237638379397
231	4	-0.0233030612090062	-0.0299634569610912	-0.0166426654569213	14.9801676151019	348.244033430174	0
260	4	-0.0205374195232067	-0.028241093115969	-0.0128337459304445	11.6051271082401	133.429460046638	0.000000000000193844940099552
267	4	-0.0201336507644837	-0.0317993736532569	-0.00846792787571043	8.37618826166091	24.5289431449841	0.0000229087072224354
311	4	-0.0228992693090235	-0.0295883376053172	-0.0162102010127298	14.6471722408826	373.453544091115	0
327	4	-0.0220160051918522	-0.0290684465944831	-0.0149635637892213	13.3728008201582	332.13482109609	0.000000000000493050045236032
386	4	-0.0247172765331141	-0.0314575118645999	-0.0179770412016283	15.7228408648515	307.368387720927	0.00000000000111466391672366
393	4	-0.0242266540369261	-0.0315211678440383	-0.0169321402298138	14.3999862978907	157.034681996545	0
406	4	-0.0199357116152076	-0.028992169502656	-0.0108792537277593	10.2333976747975	37.0138947392926	0.000000007425678849593
409	4	-0.0223965654761377	-0.0307537392698036	-0.0140393916824718	12.1352873295346	52.679971610659	0
420	4	-0.0240737396077175	-0.0311630219686525	-0.0169844572467826	14.664365828915	190.672573569119	0
429	4	-0.0223382704278156	-0.0300943727457481	-0.0145821681098831	12.6241856034066	105.773706584569	0.0000000000000525135490647699
431	4	-0.0238996864264638	-0.0306700465641935	-0.017129326288734	15.1228228214156	330.111283075072	0.000000000000502042851735496
442	4	-0.022769358071356	-0.0313178309715343	-0.0142208851711777	12.0687416767153	52.1640581295749	0
443	4	-0.0240028651878699	-0.0309945162655153	-0.0170112141102244	14.806206542244	204.7432636197	0.00000000000000544009282066327
515	4	-0.021579507310318	-0.0300805428376719	-0.0130784717829641	11.2905007085662	73.1233619789382	0
519	4	-0.0207091215023866	-0.0308373717220159	-0.0105808712827572	9.40468844534269	42.1505579156554	0.0000000207109230876412
531	4	-0.0194402465712265	-0.0269541311946676	-0.0119263619477854	11.1311778020019	237.644470060028	0.000000000000412891942858096
544	4	-0.0209070752399647	-0.0350970152172034	-0.00671713526272591	7.59185200715572	16.3949426310247	0.000920855939004483
550	4	-0.0190919812245789	-0.0321356627637982	-0.00604829968535951	7.39173718084135	18.4960157386126	0.000741040825011474
557	4	-0.0227990767471609	-0.0304825725545884	-0.0151155809397334	12.8246165080707	182.528060665734	0.000000000000010991207943789
562	4	-0.0211115602398671	-0.0338059680389472	-0.00841715244078708	8.47274674347507	17.5194333394182	0.000160945121544853
566	4	-0.0173671624450128	-0.0248687766736082	-0.00986554821641742	9.99824645528589	190.027773405878	0.000000000000826783086438354
577	4	-0.0199506666051698	-0.0291653855724892	-0.0107359476378505	9.55667752523331	87.2551061351575	0.00000000033357694384506
580	4	-0.0212596956116365	-0.0284253535771339	-0.0140940376461391	12.7308820655113	287.584443029459	0.000000000000696664947952286
588	4	-0.0233377942985967	-0.0306696996250133	-0.01600588897218	13.7104407049357	220.722869590573	0.0000000000000834887714518118
589	4	-0.00819734089395289	-0.0288041494203598	0.012409467632454	1.91596156085856	26.1229608976787	0.99972460865374
594	4	-0.00415325282279595	-0.0296435233911992	0.0213370177456074	0.825415505137691	18.1362910358377	1
597	4	-0.0239490766362734	-0.0306198793212241	-0.0172782739513226	15.368653075201	354.392970060985	0
599	4	-0.0189445089285503	-0.0308197408209503	-0.00706927703615033	7.86661961338568	21.7258610555138	0.000135739063732321
601	4	-0.0221914413738468	-0.0325032275583967	-0.0118796551892969	10.3202138519912	27.1208346325061	0.00000016801362212604
604	4	-0.0189445089285503	-0.0308197408209503	-0.00706927703615033	7.86661961338568	21.7258610555138	0.000135739063732321
607	4	-0.0153616968068931	-0.0347463362145155	0.00402294260072943	4.46293027383247	10.7613806210257	0.198762460602033
8	5	-0.0205101405494451	-0.0256625995790723	-0.0153576815198179	17.0314114286271	373.563361593038	0
9	5	-0.0213626832469571	-0.026577528169881	-0.0161478383240333	17.5219619465684	385.245762679404	0
12	5	-0.01780842883658	-0.0231412558837173	-0.0124756017894426	14.2757688637118	408.856585982526	0
15	5	-0.0175646629039583	-0.0235446599720103	-0.0115846658359063	12.575285554573	350.155229575503	0
18	5	-0.0205470146600598	-0.0259506341486225	-0.015143395171497	16.2600257920979	395.967930488365	0
19	5	-0.0179940425479434	-0.0236960018283956	-0.0122920832674912	13.4847586177363	430.3069016346	0
21	5	-0.0204820642931508	-0.0258220903339018	-0.0151420382523999	16.4048082328199	387.84848994728	0
25	5	-0.0201581401146978	-0.0256147912933185	-0.0147014889360772	15.804224149865	377.820679426281	0
26	5	-0.0213120178763144	-0.0269795953102672	-0.0156444404423616	16.1142638445215	321.297868392988	0.000000000000941469124882133
27	5	-0.0174644323738404	-0.0239816048373001	-0.0109472599103806	11.6025515577653	167.331995627608	0.000000000000165645275274073
28	5	-0.0171644764112305	-0.0232223356479853	-0.0111066171744758	12.1513733004605	300.988884388108	0.00000000000103095310066692
30	5	-0.0184821898183944	-0.0238379758260768	-0.0131264038107119	14.7524899558218	408.464112237896	0
38	5	-0.0197669050196945	-0.025024864247513	-0.014508945791876	16.0795750294965	386.681243941249	0
40	5	-0.0186722036009171	-0.0247625373490202	-0.012581869852814	13.2479256456501	184.53404249459	0
41	5	-0.019501911036891	-0.0248376303880342	-0.0141661916857478	15.629675844417	395.124548858341	0
43	5	-0.0161744554201639	-0.0247322267102307	-0.00761668413009705	8.5021498102494	58.7864319684358	0.0000000271017388531192
44	5	-0.0201858683965947	-0.0254438897417507	-0.0149278470514388	16.4200376471353	387.06482817007	0
49	5	-0.0184292766341121	-0.0241049108108326	-0.0127536424573916	13.9264196926286	299.17995989304	0.000000000000935362898246694
52	5	-0.0190994644543383	-0.0248864738176289	-0.0133124550910477	14.2634127938738	183.163382750092	0
53	5	-0.0197661140022437	-0.0253895329852801	-0.0141426950192072	15.1029627590728	259.809027659954	0.0000000000000768274333040608
56	5	-0.0191957705842771	-0.0248152627544276	-0.0135762784141266	14.6431419878799	312.225135966914	0.00000000000114641629522794
57	5	-0.0195409159503413	-0.025102042584261	-0.0139797893164216	15.0599292041716	317.57705026724	0.00000000000114463993838854
66	5	-0.0203510930540031	-0.0273421963068915	-0.0133599898011146	12.8715696509265	83.5756662203494	0.00000000013751666472217
72	5	-0.0186243416550727	-0.0270773941097276	-0.0101712892004178	10.616995157305	26.0163037846001	0.00000014210538878956
73	5	-0.0189736944872513	-0.0244232468141954	-0.0135241421603072	14.9129512376769	335.729903581013	0
75	5	-0.0167393357216056	-0.0235153707907928	-0.00996330065241834	10.7630560387648	129.261899914073	0.000000000000534794430961938
84	5	-0.0194820707029428	-0.0248817858798889	-0.0140823555259968	15.4335723350667	382.089996576205	0
85	5	-0.0224352695249408	-0.0275473604247141	-0.0173231786251674	18.7863458320839	355.634139230922	0
87	5	-0.0187397841883248	-0.0247342691758352	-0.0127452992008143	13.6143864749256	131.33686482787	0
93	5	-0.0200058305857519	-0.0253520745935115	-0.0146595865779923	16.0081671195849	379.191567881291	0
95	5	-0.020997311050246	-0.0266776896431469	-0.015316932457345	15.8676336988663	278.995054185197	0.000000000000385802501057242
112	5	-0.0170492407638488	-0.0255757814097158	-0.00852270011798175	9.03231843328007	54.7916807628138	0.00000000657949172921946
113	5	-0.0208169388934714	-0.0260110540053316	-0.0156228237816113	17.147498545848	373.658245357737	0
117	5	-0.0193072665633526	-0.0247581976589305	-0.0138563354677746	15.1652141003003	348.650930887879	0
118	5	-0.0196916278905397	-0.0277309807791707	-0.0116522750019087	11.9097751418365	24.1673973288261	0.0000000308590376585371
122	5	-0.0207939976100119	-0.0268414917444006	-0.0147465034756232	15.022926637183	117.203417713498	0.0000000000000517363929475323
132	5	-0.0197158958120183	-0.0255033981585349	-0.0139283934655016	14.7010404356257	197.925081354449	0
141	5	-0.019728449933689	-0.0280751808269928	-0.0113817190403853	11.4790355050012	24.3964644292691	0.0000000581413114320029
161	5	-0.0203631849491776	-0.0257853129391633	-0.014941056959192	16.1098590104614	295.237304457814	0.000000000000742517158869305
172	5	-0.0218600129396205	-0.027397160561183	-0.0163228653180579	17.0959960021562	166.043910331096	0
185	5	-0.021181663321813	-0.0263914015906603	-0.0159719250529657	17.398262126616	367.891716549849	0
201	5	-0.0189539742837221	-0.025351329372224	-0.0125566191952202	13.3574823130192	56.5866626744819	0.00000000000965028057464679
202	5	-0.0194566397110297	-0.0350262165419443	-0.00388706288011505	7.08384104530775	10.4880116521882	0.00986162265208212
204	5	-0.0197493724909504	-0.0256088275734307	-0.01388991740847	14.6059339194105	160.816937406567	0.0000000000000441868763800812
206	5	-0.019382626430037	-0.0247102471745957	-0.0140550056854783	15.5713053415482	360.829396856275	0
214	5	-0.0188322031888198	-0.0371916174234334	-0.000472788954206167	6.2121803275797	8.3116309561554	0.04307941944449
217	5	-0.0174298959797069	-0.0271191838568452	-0.00774060810256862	8.56193787119452	29.0274194636961	0.00000464458103499599
229	5	-0.0186996369596695	-0.0256025008654585	-0.0117967730538804	12.1261451102182	64.3027655668878	0.00000000000743216599374819
230	5	-0.0191494945046432	-0.0279151691086386	-0.0103838199006479	10.9289066035341	19.6595022488348	0.00000144797146339748
231	5	-0.0204371879121915	-0.025693987705265	-0.0151803881191181	16.6544575092806	331.61448054093	0.000000000000525468557555087
260	5	-0.0176715462263921	-0.0242780324725409	-0.0110650599802432	11.8663522852845	77.4190114698545	0
267	5	-0.017267777467669	-0.028504372311948	-0.00603118262338998	7.82989265026134	17.5102623991559	0.000457103273400095
311	5	-0.0200333960122088	-0.0253239227122991	-0.0147428693121186	16.1951444302026	388.960564367895	0
327	5	-0.0191501318950375	-0.0249072237430304	-0.0133930400470446	14.2880860105929	265.787769526794	0.000000000000198618899105441
386	5	-0.0218514032362994	-0.0272179634755484	-0.0164848429970505	17.5099833550575	245.138466552911	0.0000000000000491828799908944
393	5	-0.0213607807401114	-0.0274653051598389	-0.0152562563203838	15.4299965045425	89.4913712663839	0.000000000417733403423881
406	5	-0.017069838318393	-0.0254309880364554	-0.0087086886003306	10.0566128173967	21.8931709782772	0.00000217866546858847
409	5	-0.019530692179323	-0.0270303979052562	-0.0120309864533899	12.3718147588113	29.5387071344677	0.000000000914861630896269
420	5	-0.0212078663109029	-0.0270453865649451	-0.0153703460568606	15.891565326334	112.820269588665	0.000000000000049515946898282
429	5	-0.0194723971310009	-0.0261662699348686	-0.0127785243271332	13.077731970246	59.4297845501305	0.000000000018994361639102
431	5	-0.0210338131296491	-0.0264351169259653	-0.0156325093333329	16.7148298788016	281.152374792671	0.000000000000395461441371481
442	5	-0.0199034847745413	-0.0276165038296229	-0.0121904657194597	12.2372810318956	30.0476343308695	0.000000000941367317430775
443	5	-0.0211369918910552	-0.0268481198993961	-0.0154258638827143	16.144729387869	123.669274074212	0.0000000000000195399252334028
515	5	-0.0187136340135034	-0.0263078333173305	-0.0111194347096762	11.3073131121572	43.4864910297966	0.0000000000534643440630589
519	5	-0.0178432482055719	-0.0273119517197369	-0.00837454469140693	8.9952613803549	28.2626848435392	0.00000207143847874569
531	5	-0.0165743732744118	-0.0229118591199987	-0.0102368874288249	11.3402773134348	156.422063217942	0.000000000000281219492137552
544	5	-0.01804120194315	-0.0320278028047142	-0.00405460108158583	6.9856602774286	12.7173505357973	0.00599380317019471
550	5	-0.0162261079277642	-0.0289930346796068	-0.00345918117592154	6.76249150498891	13.8323273942496	0.00618144189941161
557	5	-0.0199332034503462	-0.0264893202233901	-0.0133770866773023	13.2994394752669	112.780085061735	0
562	5	-0.0182456869430525	-0.0306898751888078	-0.00580149869729708	7.92949469939471	12.7987721281353	0.00173989472556135
566	5	-0.0145012891481981	-0.0208385119196576	-0.00816406637673873	9.99918480428402	116.622450352888	0.000000000000914934794593592
577	5	-0.0170847933083552	-0.0254471170590926	-0.00872246955761772	9.20600108794651	57.111064671633	0.00000000241685549351445
580	5	-0.0183938223148218	-0.0242982190706279	-0.0124894255590158	13.4342197476517	205.945501504915	0.0000000000000784927678409986
588	5	-0.020471921001782	-0.0265947609146833	-0.0143490810888807	14.5361720692121	140.20917285707	0.0000000000000119904086659517
589	5	-0.00533146759713822	-0.0256702773017235	0.0150073421074471	1.27844896570792	23.5976651555553	1
594	5	-0.00128737952598128	-0.0266199825742076	0.0240452235222451	0.260600485980957	16.8551884288744	1
597	5	-0.0210832033394587	-0.0263526141718932	-0.0158137925070242	17.1329160690442	344.214762908432	0
599	5	-0.0160786356317356	-0.0275808962674075	-0.00457637499606376	7.2743780617401	15.5173464347046	0.00191232273984898
601	5	-0.0193255680770321	-0.0291232653734534	-0.00952787078061087	10.0337166984658	17.6819185567841	0.0000139557805707291
604	5	-0.0160786356317356	-0.0275808962674075	-0.00457637499606376	7.2743780617401	15.5173464347046	0.00191232273984898
607	5	-0.0124958235100784	-0.0319366878446048	0.00694504082444801	3.77902321208149	9.17202542398727	0.424136321460672
9	8	-0.000852542697512081	-0.00262929505508439	0.000924209660060227	2.07590477136292	173.704960799361	0.99995301094212
12	8	0.00270171171286509	0.000586209667067431	0.00481721375866275	5.5335651346338	161.720600585466	0.000386433305482714
15	8	0.00294547764548677	-0.0005881355185616	0.00647909080953513	3.70166233813486	75.6638535443976	0.324914829504286
18	8	-0.000036874110614705	-0.00236600994416278	0.00229226172293337	0.0698049377090795	89.710582029262	1
19	8	0.00251609800150164	-0.000454804401037281	0.00548700040404056	3.69836148392613	119.231097158651	0.311707316963337
21	8	0.0000280762562942351	-0.00214277429982519	0.00219892681241366	0.057181994221395	83.7598079757858	1
25	8	0.000352000434747221	-0.0021320820232015	0.00283608289269594	0.633128374852241	66.6403001828795	1
26	8	-0.00080187732686935	-0.0037982570179096	0.0021945023641709	1.22089255589137	47.100120266094	1
27	8	0.00304570817560469	-0.00149392114852558	0.00758533749973495	3.12825072921752	35.7901571492096	0.734424094050842
28	8	0.00334566413821453	-0.000352942437633148	0.0070442707140622	4.06458324636272	59.9621025001261	0.153926668689553
30	8	0.00202795073105071	-0.000154461476940119	0.00421036293904155	4.04153827256267	137.926565799269	0.128979770234793
38	8	0.000743235529750564	-0.00118118344708917	0.0026676545065903	1.68983443048177	111.833903959738	0.999999946580169
40	8	0.00183793694852798	-0.00206537158501821	0.00574124548207417	2.24748225909968	28.2815280421424	0.994374209244737
41	8	0.00100822951255408	-0.00113805017855474	0.0031545092036629	2.06189369349128	101.559550630328	0.999917617624692
43	8	0.00433568512928118	-0.00303241999785061	0.011703790256413	2.85803571801461	24.3798983617375	0.861292824308281
44	8	0.000324272152850319	-0.00159945838937127	0.00224800269507191	0.737149614505231	113.727480129711	1
49	8	0.00208086391533299	-0.000958952095439195	0.00512067992610517	3.16069252691571	40.1512248219273	0.716625830921422
52	8	0.0014106760951068	-0.00206041566006534	0.00488176785027894	2.04620153576685	18.8539972997037	0.997650576768762
53	8	0.00074402654720141	-0.00226814851806071	0.00375620161246353	1.18372326637963	27.2833208869797	1
56	8	0.00131436996516795	-0.00160178544836545	0.00423052537870134	2.07638868686772	41.3080651014524	0.999435380328289
57	8	0.000969224599103754	-0.00182494113986854	0.00376339033807605	1.60241613708805	39.9041612134644	0.999999656174198
66	8	0.000159047495441987	-0.00525848204818849	0.00557657703907246	0.146286972023503	20.1915200845922	1
72	8	0.00188579889437237	-0.00605265641931168	0.00982425420805642	1.42169782309568	8.63733950618712	1
73	8	0.00153644606219381	-0.000994547623530474	0.00406743974791808	2.80065535289028	40.5584000028162	0.906696378137222
75	8	0.00377080482783948	-0.00119680967197665	0.00873841932765561	3.59359727249203	30.543942004842	0.433444291532829
84	8	0.00102806984650223	-0.00131083576972372	0.00336697546272818	1.95806071049243	70.7786146634736	0.999964730931515
85	8	-0.00192512897549568	-0.00338416765260452	-0.000466090298386843	5.84667181954091	79.468080219922	0.00030802183101486
87	8	0.00177035636112027	-0.00219283440998828	0.00573354713222882	2.33084138913255	15.2937232998872	0.977129318690847
93	8	0.00050430996369316	-0.00169883513292414	0.00270745506031046	1.02085646341681	69.1470930254583	1
95	8	-0.000487170500800898	-0.00356542832639803	0.00259108732479623	0.740098351616701	34.6468663975884	1
112	8	0.00346089978559628	-0.00390193334799123	0.0108237329191838	2.30973579337562	22.2930489628827	0.98763899778509
113	8	-0.000306798344026375	-0.00204087646396901	0.00142727977591626	0.776755122854815	100.839900027697	1
117	8	0.00120287398609251	-0.0013099180899403	0.00371566606212532	2.18494071472135	46.7774296012928	0.998588357342345
118	8	0.000818512658905358	-0.0069888199762459	0.00862584529405662	0.687859894852789	6.60260742388703	1
122	8	-0.000283857060566813	-0.00439510661903982	0.00382739249790619	0.367039469913651	13.8940980433321	1
132	8	0.000794244737426797	-0.00263094044320848	0.00421942991806208	1.14539670202083	21.4612742510506	1
141	8	0.000781690615756023	-0.00719337612750686	0.00875675735901891	0.611146220019312	7.60247491815457	1
161	8	0.000146955600267421	-0.00240898252514385	0.00270289372567869	0.277733346863928	25.4904145800279	1
172	8	-0.00134987239017542	-0.00462278759360759	0.00192304281325675	2.39675088184115	9.55765107027165	0.948887395359666
185	8	-0.000671522772367931	-0.00248204483906263	0.00113899929432677	1.65602909808179	67.5654716590304	0.99999987267052
201	8	0.00155616626572297	-0.00371152131174514	0.00682385384319107	1.8656800730691	7.32563163418904	0.994984510510012
202	8	0.00105350083841539	-0.0148399534461317	0.0169469551229625	0.422206219960548	7.15128726557455	1
204	8	0.000760768058494718	-0.00289312826249593	0.00441466437948536	1.06473697206708	17.1313551112883	1
206	8	0.00112751411940808	-0.00106055069613306	0.00331557893494921	2.34255088078029	49.604303104813	0.994562353640151
214	8	0.0016779373606253	-0.0173183777708126	0.0206742524920632	0.598036580920033	6.10222357246325	1
217	8	0.00308024456973816	-0.00589204710137128	0.0120525362408476	1.83215785979099	13.6306227694833	0.999256977640961
229	8	0.00181050358977561	-0.00368339862680441	0.00730440580635564	1.75828806355951	13.6473736409899	0.999662027800636
230	8	0.00136064604480185	-0.00738809270583274	0.0101093847954364	1.02785077504079	6.48017529374637	1
231	8	0.0000729526372535289	-0.00199988746785446	0.00214579274236152	0.168219211658715	27.9293173540314	1
260	8	0.002838594323053	-0.00219869112573278	0.00787587977183878	2.99216316047293	13.9750103197875	0.773578449313253
267	8	0.00324236308177606	-0.00776954641136155	0.0142542725749137	1.72187083037808	9.34564447226699	0.999204660006831
311	8	0.000476744537236257	-0.00154673938386024	0.00250022845833275	1.0344580146876	100.65833281153	1
327	8	0.00136000865440756	-0.00187329175308376	0.00459330906189888	1.96588303244182	34.8659770905591	0.999770801076564
386	8	-0.00134126268685436	-0.00396765308486392	0.0012851277111552	2.74024082732833	13.27966575572	0.87452249983182
393	8	-0.000850640190666327	-0.00527952396446171	0.00357824358312906	1.09936446569156	10.1054311942579	1
406	8	0.00344030223105209	-0.00479243461771589	0.0116730390798201	2.75153168494607	6.54207634326481	0.829906775641825
409	8	0.000979448370122027	-0.00607597936012907	0.00803487610037312	0.903824224236949	6.73764938277145	1
420	8	-0.000697725761457793	-0.00465739224398392	0.00326194072106833	1.02516676796574	9.51798135592483	1
429	8	0.00103774341844417	-0.00433834265465759	0.00641382949154592	1.09432235954351	10.4839030117913	1
431	8	-0.000523672580204017	-0.00307624824810285	0.00202890308769481	1.01578249506384	21.1008819462173	1
442	8	0.000606655774903727	-0.00653022673177281	0.00774353828158027	0.526510904724916	7.75334480178704	1
443	8	-0.000626851341610138	-0.00439456494513301	0.00314086226191273	0.995778171179806	8.63550578151186	1
515	8	0.00179650653594172	-0.00473188524727892	0.00832489831916235	1.50692618794043	12.099396840072	0.999980502591249
519	8	0.00266689234387314	-0.00610728871865544	0.0114410734064017	1.64855425743985	12.6305278292364	0.999879718713271
531	8	0.00393576727503327	-0.000380490089966368	0.00825202464003291	4.35070089451811	28.3774038188657	0.120506947675264
544	8	0.00246893860629507	-0.0116009065214557	0.0165387837340458	1.06720825277557	8.20165199481943	1
550	8	0.00428403262168088	-0.00850933813316397	0.0170774033765257	2.03323130635367	8.24403103081429	0.98865203541034
557	8	0.00057693709909883	-0.00416638782445321	0.00532026202265087	0.598697498433505	22.013748121011	1
562	8	0.00226445360639261	-0.0103825538052973	0.0149114610180825	1.13552736891231	7.23900593475465	1
566	8	0.00600885140124692	0.00155439704484741	0.0104633057576464	6.7800687826304	19.065036387806	0.0019691943514818
577	8	0.00342534724108991	-0.00373668456469208	0.0105873790468719	2.34902857193889	22.3686445606007	0.984290022135918
580	8	0.00211631823462322	-0.00146438009319614	0.00569701656244257	2.83598202595611	26.9828918090714	0.875397642442707
588	8	0.0000382195476630676	-0.00404195668802948	0.00411839578335562	0.0468446718082201	19.7050909172098	1
589	8	0.0151786729523068	-0.00480219235594379	0.0351595382605575	3.78600412480841	20.165789710024	0.355470458188774
594	8	0.0192227610234638	-0.00591258667810052	0.0443581087250281	4.00072199745656	15.0864188716192	0.292118085513472
597	8	-0.000573062790013652	-0.00264197518606861	0.00149584960604131	1.2926973160014	35.4224870798097	1
599	8	0.00443150491770945	-0.00701042719246837	0.0158734370278873	2.34615709922772	8.30532660513342	0.951652406208571
601	8	0.00118457247241294	-0.00854654960575037	0.0109156945505762	0.765924785827906	7.40405721272395	1
604	8	0.00443150491770945	-0.00701042719246837	0.0158734370278873	2.34615709922772	8.30532660513342	0.951652406208571
607	8	0.00801431703936667	-0.0117911847071449	0.0278198187858782	2.58445496692403	7.09740910892349	0.886688822337907
12	9	0.00355425441037717	0.00128478926542533	0.00582371955532901	6.78278383993786	165.108142391911	0.000000707752345507906
15	9	0.00379802034299885	0.000179202822033365	0.00741683786396433	4.64218565823792	82.9175666654691	0.0249837068468521
18	9	0.000815668586897376	-0.00164832951443505	0.0032796666882298	1.45273081238105	102.115886306475	1
19	9	0.00336864069901372	0.000291873882006072	0.00644540751602137	4.76848772127512	130.942775019255	0.0116018946941727
21	9	0.000880618953806317	-0.00143511097812398	0.00319634888573662	1.67233212887265	96.2111477548161	0.999999944986911
25	9	0.0012045431322593	-0.00140223498876842	0.00381132125328702	2.04982539623949	77.4778480709491	0.999887516043437
26	9	0.0000506653706427319	-0.00304131443371931	0.00314264517500477	0.0740932708537883	53.9024089008308	1
27	9	0.00389825087311677	-0.000698957836317927	0.00849545958255146	3.92955140932521	38.415497085946	0.238166719923496
28	9	0.00419820683572661	0.000420539197606548	0.00797587447384667	4.9692661240047	65.6396020808742	0.0105978328466213
30	9	0.0028804934285628	0.000550056613144893	0.0052109302439807	5.36758682023626	146.817687092486	0.000905671395499574
38	9	0.00159577822726265	-0.000496594382235518	0.00368815083676081	3.32991238754092	119.893643179973	0.600867751149949
40	9	0.00269047964604006	-0.00127558821064349	0.00665654750272361	3.20439139060139	31.2190904988768	0.683242912237152
41	9	0.00186077221006616	-0.000433991753269238	0.00415553617340156	3.54633964130152	113.432346687277	0.423984310858909
43	9	0.00518822782679326	-0.00220949650469753	0.0125859521582841	3.39343089203166	25.1409243456888	0.562918870411649
44	9	0.0011768148503624	-0.000915066637624281	0.00326869633834908	2.45531949092333	121.438385570339	0.993957881075773
49	9	0.00293340661284507	-0.000197769743456525	0.00606458296914666	4.28044111404277	46.1024305080598	0.103472472379777
52	9	0.00226321879261888	-0.0012652822266484	0.00579171981188616	3.16449690353072	21.6459011026898	0.699597316759052
53	9	0.00159656924471349	-0.00149860081574186	0.00469173930516885	2.43112690121596	31.9260081671423	0.982863338255849
56	9	0.00216691266268003	-0.000845438650994586	0.00517926397635465	3.27828491893293	47.8156820196637	0.638528666121326
57	9	0.00182176729661584	-0.00107258620535853	0.0047161207985902	2.87309745335818	46.7271131921772	0.882631753682482
66	9	0.00101159019295407	-0.00444209209566413	0.00646527248157227	0.91649834276742	21.4148843931482	1
72	9	0.00273834159188445	-0.00518518177664437	0.0106618649604133	2.04350687421104	8.99386150136925	0.989687205355739
73	9	0.00238898875970589	-0.000254303294737066	0.00503228081414884	4.11422047761465	48.6127562468188	0.148736622272559
75	9	0.00462334752535156	-0.000394019275374038	0.00964071432607717	4.33536642869367	32.4996667253928	0.113509787256891
84	9	0.00188061254401431	-0.000590071420560216	0.00435129650858884	3.36747939017415	82.5026917061865	0.571059110113809
85	9	-0.0010725862779836	-0.0027549649699325	0.000609792413965296	2.82038026036694	82.6101194083648	0.921284966344905
87	9	0.00262289905863235	-0.00137893943526964	0.00662473755253434	3.34977003222576	17.1906181220642	0.592780500268194
93	9	0.00135685266120524	-0.000986703722850667	0.00370040904526115	2.56306030637487	81.2554008947448	0.981753485228366
95	9	0.000365372196711183	-0.00279998227172021	0.00353072666514258	0.533232057743414	39.9040922877293	1
112	9	0.00431344248310836	-0.00307740278924787	0.0117042877554646	2.85577013958323	23.0071844919393	0.859411748064031
113	9	0.000545744353485706	-0.0013754874886917	0.00246697619566312	1.24479367028434	106.585182377447	1
117	9	0.00205541668360459	-0.000573334100890136	0.00468416746809931	3.5286902021913	55.6388270927495	0.454410520360248
118	9	0.00167105535641744	-0.00608772473061922	0.0094298354434541	1.3866995610727	6.94219982878209	1
122	9	0.000568685636945268	-0.00357362257054614	0.00471099384443668	0.714038932637728	15.5636603586757	1
132	9	0.00164678743493888	-0.00184219039002567	0.00513576525990343	2.29020078619945	24.5750256051932	0.990525981082186
141	9	0.0016342333132681	-0.00631271820918499	0.0095811848357212	1.26377761614132	7.94035027141314	1
161	9	0.000999498297779502	-0.00165477055351156	0.00365376714907057	1.77751654473487	31.4338350728986	0.999976942162738
172	9	-0.000497329692663335	-0.00377502708799759	0.00278036770267092	0.83657111432563	11.7467087627142	1
185	9	0.00018101992514415	-0.00180362758081894	0.00216566743110724	0.404126350262153	79.6438289549385	1
201	9	0.00240870896323505	-0.00281619077952129	0.00763360870599138	2.81545399553271	8.09509364691612	0.819222159425368
202	9	0.00190604353592747	-0.0139679358135621	0.0177800228854171	0.761663913272021	7.23456628856548	1
204	9	0.0016133107560068	-0.00208996239623894	0.00531658390825254	2.18186948630016	19.512546005939	0.993617080860561
206	9	0.00198005681692016	-0.000344530794707076	0.00430464442854739	3.82569401322591	60.440470354814	0.26164063964838
214	9	0.00253048005813738	-0.0164378181134436	0.0214987782297183	0.899825779499705	6.15842401566652	1
217	9	0.00393278726725024	-0.00505052244004515	0.0129160969745456	2.32441694048998	13.9795805429536	0.975282666392088
229	9	0.00266304628728769	-0.00285090171324576	0.00817699428782115	2.54318248745881	14.576781908319	0.937894858513017
230	9	0.00221318874231393	-0.00648843561974292	0.0109148131043708	1.65486388033345	6.74923567356804	0.998824003139625
231	9	0.00092549533476561	-0.00127793162231364	0.00312892229184487	1.95422910413521	36.6701160325898	0.999826601934043
260	9	0.00369113702056508	-0.00136997345442828	0.00875224749555844	3.8148450339893	15.0947096007204	0.366315085889777
267	9	0.00409490577928815	-0.00691027218762752	0.0151000837462038	2.16359851872554	9.53673936113024	0.981758373373911
311	9	0.00132928723474834	-0.000852396424884621	0.0035109708943813	2.66602624836861	111.669733928475	0.969598673952553
327	9	0.00221255135191964	-0.00110334418025536	0.00552844688409463	3.08370339811845	39.7048804160366	0.764920120397999
386	9	-0.00048871998934228	-0.00317302860351615	0.00219558862483159	0.930619196630157	17.178567878717	1
393	9	0.00000190250684575441	-0.00442894432547936	0.00443274933917087	0.00238765176946985	11.3310927575947	1
406	9	0.00429284492856417	-0.00389189689693572	0.0124775867540641	3.3943060754855	6.84670642164368	0.589106990433469
409	9	0.00183199106763411	-0.00517449726888469	0.00883847940415291	1.66506653460043	7.15585983402692	0.998924147527947
420	9	0.000154816936054289	-0.00380228730892389	0.00411192118103247	0.219070994570023	11.0127210750145	1
429	9	0.00189028611595625	-0.00348821168161872	0.00726878391353122	1.95438857333006	11.329696375516	0.99647345932267
431	9	0.000328870117308065	-0.00231450645905753	0.00297224669367366	0.598454107402289	26.4113017886153	1
442	9	0.00145919847241581	-0.00564967583278932	0.00856807277762093	1.24950019417163	8.17824831551708	1
443	9	0.000225691355901944	-0.00352675079066934	0.00397813350247323	0.343183761500271	10.2264660064788	1
515	9	0.0026490492334538	-0.00388926669965849	0.00918736516656609	2.19427146992669	12.7157309242689	0.986039567070607
519	9	0.00351943504138522	-0.00526316118097263	0.0123020312637431	2.16066219704696	12.9799358077694	0.988930276114511
531	9	0.00478830997254535	0.000415771289464377	0.00916084865562633	5.17977256397714	30.8066857196027	0.0173237705853666
544	9	0.00332148130380715	-0.0107360358434294	0.0173789984510437	1.43089104119372	8.31275103099122	1
550	9	0.00513657531919296	-0.00764369285317803	0.017916843491564	2.42797267178548	8.37868828200371	0.935851349276775
557	9	0.00142947979661091	-0.00335844579799573	0.00621740539121755	1.45529481122165	23.7002200334363	1
562	9	0.00311699630390469	-0.00950698046391834	0.0157409730717277	1.55597380165744	7.37107357364589	0.999680381235351
566	9	0.00686139409875901	0.00236395836402933	0.0113588298334887	7.56952200814593	20.795675995367	0.000304711586475159
577	9	0.00427788993860199	-0.00291304741506697	0.011468827292271	2.90901999366301	23.1249014956478	0.836095936289869
580	9	0.0029688609321353	-0.000679667421268687	0.00661738928553928	3.85507768286008	30.3280762505538	0.290597150816556
588	9	0.000890762245175149	-0.0032383451448489	0.0050198696351992	1.06324831255405	21.8050343267422	1
589	9	0.0160312156498189	-0.00395894607712565	0.0360213773767635	3.9941568286424	20.2565814188811	0.264893022058652
594	9	0.0200753037209759	-0.005064927436337	0.0452155348782887	4.17488410247168	15.1337341188276	0.23276434473647
597	9	0.00027947990749843	-0.00192749255532531	0.00248645237032217	0.579327215783801	45.3032263549363	1
599	9	0.00528404761522153	-0.00614395332233127	0.0167120485527743	2.7834270867951	8.47418202535242	0.833277630011036
601	9	0.00203711516992502	-0.00766736925933546	0.0117415995991855	1.307306968168	7.62887634016563	1
604	9	0.00528404761522153	-0.00614395332233127	0.0167120485527743	2.7834270867951	8.47418202535242	0.833277630011036
607	9	0.00886685973687876	-0.0109224247789462	0.0286561442527037	2.85401443500711	7.15090196554802	0.798838061154889
15	12	0.000243765932621675	-0.00353484702420376	0.00402237888944711	0.283546148567774	97.6972241326305	1
18	12	-0.0027385858234798	-0.00544275602923404	-0.0000344156177255537	4.41381169665421	127.665484439088	0.0416203608665158
19	12	-0.000185613711363453	-0.00345657358490865	0.00308534616218175	0.246116734652972	154.812810856141	1
21	12	-0.00267363545657086	-0.00524429165748443	-0.000102979255657276	4.53873069639495	122.026238081646	0.0277832503840509
25	12	-0.00234971127811787	-0.00517915734737143	0.000479734791135692	3.64733467954047	99.7599782208915	0.352106929539183
26	12	-0.00350358903973444	-0.00677528863525662	-0.000231889444212262	4.77971582093522	68.0277788091148	0.0189180534281095
27	12	0.000343996462739595	-0.00436462511889194	0.00505261804437113	0.335092476182377	43.7256861994936	1
28	12	0.000643952425349437	-0.00328314187273773	0.0045710467234366	0.727519780877243	77.2221959069995	1
30	12	-0.000673760981814376	-0.00326241426664923	0.00191489230302048	1.12653038443428	170.035268584992	1
38	12	-0.00195847618311453	-0.00433613799798418	0.000419185631755122	3.57940966915699	142.824034179121	0.393705942207179
40	12	-0.00086377476433711	-0.00495317149859397	0.00322562196991975	0.981382842649458	37.260055674568	1
41	12	-0.00169348220031101	-0.00424771153525295	0.000860747134630932	2.88305310073339	139.100493339674	0.906984442940566
43	12	0.00163397341641609	-0.00582178656536396	0.00908973339819614	1.05313313201557	26.6399398807903	1
44	12	-0.00237743956001477	-0.00475482593984462	-0.0000000531801849271672	4.34466465840281	144.114619599397	0.0499838684519462
49	12	-0.000620847797532104	-0.00392542409385503	0.00268372849879082	0.845368333171589	58.5113990045407	1
52	12	-0.00129103561775829	-0.00494095713548144	0.00235888589996486	1.69344049874945	27.5214988434821	0.999990135023948
53	12	-0.00195768516566368	-0.00521580501558382	0.00130043468425645	2.76582641700921	41.7379646706042	0.92014098717913
56	12	-0.00138734174769714	-0.00458137668500805	0.00180669318961376	1.9491283214644	61.4071956741916	0.999956925101991
57	12	-0.00173248711376134	-0.00481575371663421	0.00135077948911154	2.52234294453447	61.0275922135273	0.983051447732342
66	12	-0.0025426642174231	-0.00806951764431969	0.00298418920947349	2.24043421933973	23.8713656747353	0.993025088517767
72	12	-0.00081591281849272	-0.00872022173601828	0.00708839609903284	0.597394159089975	9.70072166770465	1
73	12	-0.00116526565067129	-0.00401776797239776	0.00168723667105519	1.82678046706756	65.536771225349	0.999995251527402
75	12	0.00106909311497439	-0.00404532089175345	0.00618350712170224	0.973117433925715	36.4346463284662	1
84	12	-0.00167364186636286	-0.0043806836396494	0.00103339990692367	2.70931561024001	106.554349579553	0.959717676158662
85	12	-0.00462684068836077	-0.0066571696484697	-0.00259651172825185	9.99376309028974	104.224682827548	0.00000000000109601216990995
87	12	-0.000931355351744819	-0.00502165950503692	0.00315894880154729	1.12709999602615	21.1410589350222	1
93	12	-0.00219740174917193	-0.00479018068784559	0.000395377189501727	3.71445522971488	106.114763011628	0.304554933468399
95	12	-0.00318888221366599	-0.0065213602777316	0.000143595850399623	4.34265637579429	50.9058722984902	0.0836631595940118
112	12	0.000759188072731192	-0.0066868585329034	0.00820523467836578	0.495121996051603	24.414567357023	1
113	12	-0.00300851005689147	-0.00523870983480697	-0.00077831027897596	5.87839210591381	128.420092212145	0.000107794352635526
117	12	-0.00149883772677258	-0.0043415503785224	0.00134387492497724	2.34362766323708	74.1312459015204	0.996567921568545
118	12	-0.00188319905395973	-0.00956910744600053	0.00580270933808106	1.52652983014782	7.62006822595964	0.999800477751816
122	12	-0.0029855687734319	-0.00720387528356302	0.00123273773669921	3.55822019530744	19.0347407515339	0.475429773152943
132	12	-0.00190746697543829	-0.0055270358438699	0.00171210189299331	2.49015415990971	31.1125177537003	0.975010025191537
141	12	-0.00192002109710907	-0.00982597118703554	0.00598592899281741	1.45476540176743	8.61166050532096	1
161	12	-0.00255475611259767	-0.00540171011480908	0.000292197889613745	4.11256527665569	44.215901456624	0.155446947766398
172	12	-0.00405158410304051	-0.00739795275109176	-0.000705215454989257	6.22856174686685	16.5463589199216	0.00822706914132665
185	12	-0.00337323448523302	-0.00565257253404859	-0.00109389643641745	6.4875012872444	105.463266643357	0.00000967471279633703
201	12	-0.00114554544714212	-0.00632983732810554	0.00403874643382129	1.27943945641675	9.68320697393563	1
202	12	-0.00164821087444971	-0.0174869048334711	0.0141904830845717	0.654996934966796	7.39628698936681	1
204	12	-0.00194094365437037	-0.0057519224062802	0.00187003509753945	2.47208043150313	24.5059729830261	0.971510972801161
206	12	-0.00157419759345701	-0.00414420167418575	0.000995806487271725	2.70933166651234	82.8953841432378	0.955394731628726
214	12	-0.00102377435223979	-0.0199402264855897	0.0178926777811102	0.362454815974992	6.2673665590403	1
217	12	0.000378532856873066	-0.00862827590435945	0.00938534161810559	0.221050847836828	14.6640883664288	1
229	12	-0.000891208123089479	-0.00645226691672818	0.00466985067054922	0.825263066043692	16.4519379919378	1
230	12	-0.00134106566806324	-0.00996800404744351	0.00728587271131703	0.983763207896698	7.28275838232518	1
231	12	-0.00262875907561156	-0.00507633236712678	-0.000181185784096339	4.84815776058173	55.4297810454911	0.0188968393527766
260	12	0.000136882610187909	-0.00498010289072093	0.00525386811109674	0.136479744989265	17.3704483371662	1
267	12	0.000540651368910973	-0.0104546937029009	0.0115359964407228	0.282920484547748	9.91019187400492	1
311	12	-0.00222496717562883	-0.00467942890913176	0.000229494557874096	3.94358080656413	136.733753780216	0.169213445513135
327	12	-0.00134170305845753	-0.0048164258699797	0.00213301975306463	1.75491689994549	49.7876855734218	0.999996950529564
386	12	-0.00404297439971945	-0.00687737307457935	-0.00120857572485955	6.87818018448177	25.8655198348741	0.000475029421635131
393	12	-0.00355235190353142	-0.00801544755247168	0.000910743745408844	4.23191686237794	13.8829570502055	0.225726604340281
406	12	0.000738590518187002	-0.0073721139632364	0.0088492949996104	0.571669931193077	7.45281659506406	1
409	12	-0.00172226334274306	-0.00865989655025116	0.00521536986476503	1.52212011466822	7.99649440422369	0.999844696559702
420	12	-0.00339943747432288	-0.0073933284749276	0.00059445352628183	4.50607207808899	14.1844766090922	0.154713833837886
429	12	-0.00166396829442092	-0.00706361005863804	0.00373567346979619	1.65966354462741	13.0496286171564	0.999877954449801
431	12	-0.00322538429306911	-0.00605359220253298	-0.000397176383605231	5.29033724448104	37.9515824799038	0.00904274751601208
442	12	-0.00209505593796136	-0.00916677501477994	0.00497666313885721	1.74981303900651	9.02829903817923	0.998847077425513
443	12	-0.00332856305447523	-0.0071095153991983	0.00045238929024784	4.69694318965678	13.6491870671048	0.122980165988243
515	12	-0.000905205176923374	-0.00746980511991853	0.00565939476607178	0.732488928262459	13.9456587902162	1
519	12	-0.0000348193689919509	-0.00883651541269751	0.00876687667471361	0.0211009808659287	13.6663024330955	1
531	12	0.00123405556216818	-0.00324898696495266	0.00571709808928902	1.28361090344964	35.7552954157283	1
544	12	-0.000232773106570019	-0.0142687108487616	0.0138031646356216	0.0996359330657683	8.52879542153604	1
550	12	0.00158232090881579	-0.0111755222593468	0.0143401640769783	0.742178404830051	8.64106958751059	1
557	12	-0.00212477461376626	-0.00700248702240205	0.00275293779486953	2.08898943594782	27.1194764305894	0.998427250778136
562	12	-0.000437258106472483	-0.0130210304892942	0.0121465142763492	0.21640326006744	7.6287557344949	1
566	12	0.00330713968838183	-0.0012795287558938	0.00789380813265747	3.50286857671651	24.3337831791108	0.497144199065873
577	12	0.000723635528224819	-0.00652430919940365	0.00797158025585329	0.484336269888997	24.6171141256496	1
580	12	-0.000585393478241873	-0.0043678427206588	0.00319705576417505	0.71904748017608	37.2743668508345	1
588	12	-0.00266349216520202	-0.00689399822513353	0.00156701389472948	3.0322159379475	26.1349668364129	0.779769466205295
589	12	0.0124769612394418	-0.00753119173083252	0.032485114209716	3.10191409408645	20.4319897302854	0.732904625361043
594	12	0.0165210493105987	-0.00862867414370423	0.0416707727649016	3.43056924238027	15.2250505038298	0.551404236797859
597	12	-0.00327477450287874	-0.0057329302114551	-0.000816618794302386	5.95465298938275	66.133143448721	0.000308729899515581
599	12	0.00172979320484436	-0.00967517408732955	0.0131347604970183	0.902499055771742	8.80413839035934	1
601	12	-0.00151713924045215	-0.0111785011649704	0.00814422268406608	0.959932178114077	8.07128533329368	1
604	12	0.00172979320484436	-0.00967517408732955	0.0131347604970183	0.902499055771742	8.80413839035934	1
607	12	0.00531260532650158	-0.0144466402699346	0.0250718509229377	1.70384893639185	7.25447087263252	0.998537170787911
18	15	-0.00298235175610147	-0.00686094714996537	0.000896243637762425	3.37737703521089	99.5462291641741	0.562106060396265
19	15	-0.000429379643985128	-0.00470373588708921	0.00384497659911896	0.437423705411284	131.943671509541	1
21	15	-0.00291740138919253	-0.00671013943176056	0.000875336653375497	3.38731067862652	92.7319693384151	0.554430054595178
25	15	-0.00259347721073955	-0.00654793034999949	0.0013609759285204	2.8819690942966	98.2667785238347	0.900564645771665
26	15	-0.00374735497235612	-0.0079958198583912	0.000501109913678972	3.8814587565293	94.5283383179133	0.211741649160311
27	15	0.00010023053011792	-0.00526746728155988	0.00546792834179572	0.0832760754859505	69.1534017356423	1
28	15	0.000400186492727762	-0.004354970224091	0.00515534320954652	0.368675096620308	107.653741905342	1
30	15	-0.000917526914436051	-0.00472798040182545	0.00289292657295335	1.05771225818517	99.3489414576953	1
38	15	-0.0022022421157362	-0.00588119746063792	0.00147671322916552	2.6432296232114	86.4388516745429	0.970306211278694
40	15	-0.00110754069695879	-0.0059457154044745	0.00373063401055693	1.02415348581216	64.9606595289388	1
41	15	-0.00193724813293268	-0.00572254128715839	0.00184804502129302	2.25228412972591	94.3202351791511	0.998965620817684
43	15	0.00139020748379441	-0.00642463110244983	0.00920504607003865	0.830503946574132	35.2916441571419	1
44	15	-0.00262120549263645	-0.00630016154771139	0.00105775056243849	3.14594346355363	86.537879441999	0.742397201124413
49	15	-0.00086461373015378	-0.00512940514928265	0.00340017768897509	0.894570418343385	87.9766696464392	1
52	15	-0.00153480155037997	-0.0059948768604613	0.00292527375970136	1.5535557978715	55.3134915353441	0.999999975867052
53	15	-0.00220145109828536	-0.00641086389148897	0.00200796169491826	2.32598593863923	73.209600572114	0.99704514953189
56	15	-0.00163110768031882	-0.00581855881743343	0.00255634345679579	1.71799155189049	89.0279676510645	0.999999794310507
57	15	-0.00197625304638301	-0.00608497373689296	0.00213246764412694	2.12296819688883	87.3770608216367	0.99975584849829
66	15	-0.00278643015004478	-0.00880289350108516	0.00323003320099561	2.14800054640522	38.03996114322	0.998585522814216
72	15	-0.0010596787511144	-0.00903405124542363	0.00691469374319484	0.704862882937619	14.0476114325791	1
73	15	-0.00140903158329296	-0.00536345633593771	0.00254539316935179	1.57369607902651	85.9981420373038	0.999999993657425
75	15	0.000825327182352716	-0.00487752547377465	0.00652817983848008	0.652118075383181	57.1021856515383	1
84	15	-0.00191740779898454	-0.00579339938740452	0.00195858378943544	2.17608501973069	95.4715100016825	0.999581274134766
85	15	-0.00487060662098245	-0.0083519996651765	-0.0013892135767884	6.24061819853717	68.8660193793714	0.0000918285558032528
87	15	-0.00117512128436649	-0.00594247459854666	0.00359223202981367	1.13201583271683	43.0072671923739	1
93	15	-0.00244116768179361	-0.00624432939634859	0.00136199403276138	2.8287247830295	90.9093025419186	0.92041768851179
95	15	-0.00343264814628766	-0.00770969316315469	0.000844396870579364	3.55184591321744	81.8455034925585	0.427146151381835
112	15	0.000515422140109517	-0.0072787607798107	0.00830960506002974	0.311042928126462	32.58999563357	1
113	15	-0.00325227598951314	-0.00684474508064788	0.000340193101621596	4.01326656379475	78.6817595526158	0.160007558017718
117	15	-0.00174260365939426	-0.00569569086532298	0.00221048354653446	1.94368466118559	89.6882905189862	0.999983504862215
118	15	-0.00212696498658141	-0.00973824009768652	0.0054843101245237	1.53633662163721	11.8926704617266	0.99996687506538
122	15	-0.00322933470605358	-0.00808125984944171	0.00162259043733455	3.08071228062948	38.9651659416037	0.766148145102383
132	15	-0.00215123290805997	-0.00660210390819405	0.00229963809207411	2.17135815812798	60.16604714539	0.999198397397823
141	15	-0.00216378702973074	-0.0100719536661949	0.00574437960673339	1.48027652851864	12.7780948261582	1
161	15	-0.00279852204521935	-0.00672798698234373	0.00113094289190504	3.16730955278633	73.2975275500479	0.724192963117628
172	15	-0.00429535003566218	-0.00845303842534694	-0.000137661645977422	4.7494546061843	42.4283243072041	0.0335962809193803
185	15	-0.0036170004178547	-0.00723293020911519	-0.00000107062659420246	4.43496783904406	78.4411182024241	0.0498022113915741
201	15	-0.0013893113797638	-0.00684441453787369	0.0040657917783461	1.27014842721847	20.0727246383567	1
202	15	-0.00189197680707138	-0.0175829367239729	0.0137989831098302	0.729472764030427	8.33970114472487	1
204	15	-0.00218470958699205	-0.00675377738503545	0.00238435821105135	2.17253255610063	49.9952840502256	0.998890555962363
206	15	-0.00181796352607869	-0.00559968377913554	0.00196375672697816	2.12430386583693	84.8448525506898	0.999739624017394
214	15	-0.00126754028486147	-0.0199403008833101	0.0174052203135871	0.438049856043315	6.89961773509336	1
217	15	0.000134766924251391	-0.00905931996220743	0.00932885381071021	0.0738830588078417	18.7203847658919	1
229	15	-0.00113497405571115	-0.00710951274945587	0.00483956463803356	0.908418722699055	27.8117197689606	1
230	15	-0.00158483160068492	-0.0100715146339166	0.00690185143254677	1.05582713275357	10.5952636328515	1
231	15	-0.00287252500823324	-0.00656437340282955	0.000819323386363076	3.46115504378227	72.9168069137207	0.498645440213147
260	15	-0.000106883322433767	-0.00570053267033499	0.00548676602546746	0.0903103264989437	31.0442364857404	1
267	15	0.000296885436289298	-0.0107137263875056	0.0113074972600842	0.147585928607876	12.1241829828813	1
311	15	-0.00246873310825051	-0.00619261090490312	0.0012551446884021	2.92345397688603	89.4010804896113	0.879100325747822
327	15	-0.00158546899107921	-0.0059664516978981	0.00279551371573968	1.6021313948539	81.2096711871798	0.999999983123233
386	15	-0.00428674033234113	-0.00816288876713601	-0.000410591897546244	4.98224864214559	57.3122817831494	0.0119928940640445
393	15	-0.00379611783615309	-0.00877468983455	0.00118245416224382	3.62042432515328	29.6906419520083	0.418730718198771
406	15	0.000494824585565327	-0.0075086071467558	0.00849825631788645	0.344424754674481	11.2461937948253	1
409	15	-0.00196602927536474	-0.00890124502348532	0.00496918647275584	1.51906111481607	13.3659216804439	0.999985416958027
420	15	-0.00364320340694456	-0.00824970927947387	0.000963302465584751	3.71074939073448	33.4430006542921	0.359752421524839
429	15	-0.0019077342270426	-0.00767227775639384	0.00385680930230864	1.61234026815352	23.7927922071226	0.999995439572088
431	15	-0.00346915022569078	-0.0073756973963742	0.00043739694499263	3.9625039135099	68.4137483776784	0.188023480766312
442	15	-0.00233882187058304	-0.0094785105945295	0.00480086685336343	1.72970042265163	14.3733257987006	0.99979718183166
443	15	-0.0035723289870969	-0.00800490970969349	0.000860251735499686	3.77186830249883	34.3475509052539	0.324297952129304
515	15	-0.00114897110954505	-0.00799726619455663	0.00569932397546653	0.82877267166004	21.4530831500261	1
519	15	-0.000278585301613626	-0.00925451404393821	0.00869734344071095	0.157775589528486	17.7545383649316	1
531	15	0.000990289629546506	-0.00416859248207591	0.00614917174116892	0.862241769367376	60.3311203308491	1
544	15	-0.000476539039191694	-0.0144412987018629	0.0134882206234795	0.1969777026091	9.79335392984735	1
550	15	0.00133855497619411	-0.0113568970482111	0.0140340070005993	0.602232677043576	10.1862054014689	1
557	15	-0.00236854054638794	-0.00783191183322551	0.00309483074044964	1.98112921718856	46.0001841082218	0.999862143006557
562	15	-0.000681024039094158	-0.0131285865472138	0.0117665384690254	0.321843652480262	9.15472299331019	1
566	15	0.00306337375576016	-0.00213600448517883	0.00826275199669915	2.70117759576972	43.9961304088439	0.9417713187957
577	15	0.000479869595603144	-0.00712838287516999	0.00808812206637628	0.296066216050766	33.2810324825715	1
580	15	-0.000829159410863548	-0.00542330163636553	0.00376498281463843	0.80626996964922	66.844523083481	1
588	15	-0.0029072580978237	-0.00782045175765519	0.0020059355620078	2.69193989298898	49.0656745791055	0.94749116033113
589	15	0.0122331953068201	-0.00787993301090592	0.0323463236245461	3.00487134191951	21.4329952754651	0.786000761293963
594	15	0.016277283377977	-0.00892889420285226	0.0414834609588063	3.35154635338387	15.7455906589373	0.592651967293685
597	15	-0.00351854043550042	-0.00722414567658824	0.000187064805587406	4.21379114145924	76.7958660770722	0.0953190655470132
599	15	0.00148602727222268	-0.00987273712544296	0.0128447916698883	0.736740045206921	10.7633582483381	1
601	15	-0.00176090517307383	-0.0113405142197595	0.00781870387361183	1.03535071816547	10.7554012841001	1
604	15	0.00148602727222268	-0.00987273712544296	0.0128447916698883	0.736740045206921	10.7633582483381	1
607	15	0.00506883939387991	-0.0145494338444365	0.0246871126321963	1.5936337134055	7.85262925576202	0.999617043475373
19	18	0.00255297211211634	-0.000839613075008056	0.00594555729924074	3.27025986180513	142.510233098486	0.650976687859948
21	18	0.0000649503669089401	-0.00266944508793188	0.00279934582174976	0.10431607863151	99.9676625961632	1
25	18	0.000388874545361926	-0.00258399505413555	0.0033617441448594	0.576067972553899	92.570570334257	1
26	18	-0.000765003216254645	-0.00415305458339311	0.00262304815088382	1.00626058057615	70.1724486756752	1
27	18	0.00308258228621939	-0.00169658322662202	0.0078617477990608	2.94648442675129	46.2250385140583	0.847416841566315
28	18	0.00338253824882923	-0.000638454160323609	0.00740353065798207	3.7260265721	80.2320443116788	0.307054156150549
30	18	0.00206482484166542	-0.000687602597911291	0.00481725228124213	3.2714489748681	125.048632210728	0.649413982763747
38	18	0.000780109640365269	-0.00177983234555921	0.00334005162628975	1.33780300826529	101.062486878336	1
40	18	0.00187481105914269	-0.00229577440642689	0.00604539652471226	2.07628171897946	39.9917076205369	0.999395959516999
41	18	0.00104510362316879	-0.00167490768805167	0.00376511493438925	1.6828228575933	108.393189269749	0.999999950719381
43	18	0.00437255923989588	-0.00311920625637244	0.0118643247361642	2.79470869240378	27.4822880715747	0.892552548628569
44	18	0.000361146263465024	-0.00219858905142153	0.00292088157835158	0.61926830625855	101.575819215003	1
49	18	0.00211773802594769	-0.00130018307232992	0.0055356591242253	2.78067034342666	61.2977173825146	0.927446529308661
52	18	0.0014475502057215	-0.00228970247751864	0.00518480288896164	1.83561192124799	30.2347541105424	0.999937743829027
53	18	0.000780900657816115	-0.00258806529335314	0.00414986660898537	1.06103995520103	44.928869050299	1
56	18	0.00135124407578265	-0.00196170878808021	0.00466419693964551	1.8265256654421	63.7780274626277	0.99999488099359
57	18	0.00100609870971846	-0.00220154687114001	0.00421374429057693	1.40546824755062	63.0681061645985	1
66	18	0.000195921606056692	-0.00537938936328372	0.0057712325753971	0.169971403727819	25.2150327881146	1
72	18	0.00192267300498708	-0.00597795202091481	0.00982329803088897	1.39264313814949	10.1137040784442	1
73	18	0.00157332017280851	-0.00141763668375062	0.00456427702936764	2.35176762461706	65.8292200809412	0.995786783962318
75	18	0.00380767893845419	-0.00136832935887444	0.00898368723578282	3.4089040508176	38.434443668279	0.546909114948886
84	18	0.00106494395711693	-0.00179440314974632	0.00392429106398018	1.63883770998553	94.6829141092824	0.999999974894018
85	18	-0.00188825486488098	-0.00414235123849021	0.00036584150872825	3.73924572972242	67.9229846430566	0.305799612658229
87	18	0.00180723047173498	-0.00235048926363136	0.00596495020710131	2.12470808966726	23.190841879551	0.99702594971564
93	18	0.000541184074307865	-0.00221269799386262	0.00329506614247835	0.865886657877489	91.3304909722256	1
95	18	-0.000450296390186193	-0.00389324814466678	0.00299265536429439	0.59132733487166	53.9901970334526	1
112	18	0.00349777389621099	-0.0039828225367172	0.0109783703291392	2.26167922338902	25.2088797577558	0.992529772338575
113	18	-0.00026992423341167	-0.00269813132986161	0.00215828286303827	0.49069495782483	87.1346540992978	1
117	18	0.00123974809670721	-0.00174322955628013	0.00422272574969456	1.84878123571632	72.9133014625558	0.999994760175126
118	18	0.000855386769520063	-0.00680199375922646	0.00851276729826659	0.68429870452127	8.01908646055302	1
122	18	-0.000246982949952108	-0.00452604704913898	0.00403208114923476	0.286206405962502	20.8828138033847	1
132	18	0.000831118848041502	-0.00287969476984351	0.00454193246592652	1.04925759649328	33.9876544341079	1
141	18	0.000818564726370728	-0.00707312814028129	0.00871025759302275	0.613096854030121	9.00521816348366	1
161	18	0.000183829710882126	-0.00279692331123349	0.00316458273299775	0.281464982822052	46.8408243075293	1
172	18	-0.00131299827956071	-0.00473848839809357	0.00211249183897214	1.9279755364795	18.9736393754142	0.999234674581268
185	18	-0.000634648661753226	-0.00310519394772722	0.00183589662422076	1.13798990081932	79.9688120509761	1
201	18	0.00159304037633767	-0.00359439733966598	0.00678047809234133	1.73575987223302	10.6079165005536	0.999390868367279
202	18	0.00109037494903009	-0.014729447613667	0.0169101975117272	0.431928962451301	7.49087409826319	1
204	18	0.000797642169109423	-0.00309259791429535	0.0046878822525142	0.983980495208276	26.9479248607988	1
206	18	0.00116438823002278	-0.00156684376348326	0.00389562022352883	1.8932331812692	75.645347218237	0.999989567387828
214	18	0.00171481147124	-0.0171729465117862	0.0206025694542662	0.605566775195216	6.33109581580643	1
217	18	0.00311711868035286	-0.00590588494113428	0.01214012230184	1.80780434970169	15.0603373908777	0.999575867194912
229	18	0.00184737770039032	-0.00375000735196774	0.00744476275274837	1.68161418264777	17.5098345779994	0.999948571342419
230	18	0.00139752015541655	-0.00719689967910738	0.00999193998994049	1.01414070253987	7.59669379969987	1
231	18	0.000109826747868234	-0.00250585385125925	0.00272550734699571	0.189846857091305	53.9509029051125	1
260	18	0.0028754684336677	-0.00228461563324659	0.00803555250058199	2.81075620610534	18.6379458818719	0.867001300221716
267	18	0.00327923719239077	-0.00771305431554014	0.0142715287003217	1.70653531031674	10.1282386649234	0.999475706011446
311	18	0.000513618647850962	-0.00211543061168989	0.00314266790739181	0.857240236851463	102.469499326824	1
327	18	0.00139688276502226	-0.00218228720012347	0.00497605273016799	1.76667205547082	52.968575802359	0.99999693203347
386	18	-0.00130438857623966	-0.00426176319143994	0.00165298603896063	2.09902755216929	29.0595563840417	0.998502961897131
393	18	-0.000813766080051622	-0.00531748182424805	0.00368994966414481	0.942621716416198	15.3104091558498	1
406	18	0.0034771763416668	-0.00460289666673254	0.0115572493500661	2.65914404850189	7.80956171162851	0.870129646358225
409	18	0.00101632248073673	-0.0058981041125811	0.00793074907405457	0.8842827425269	8.49113023121891	1
420	18	-0.000660851650843088	-0.00470551020255972	0.00338380690087354	0.846271077875708	15.9235805638584	1
429	18	0.00107461752905887	-0.00435104504806262	0.00650028010618036	1.05079391717622	14.0331704375351	1
431	18	-0.000486798469589312	-0.00344740322191192	0.0024738062827333	0.758066456182461	40.9051331226057	1
442	18	0.000643529885518432	-0.00641870845783947	0.00770576822887633	0.530018296279593	9.52613998256819	1
443	18	-0.000589977230995433	-0.0044243017956974	0.00324434733370654	0.800731493157368	15.5152782498752	1
515	18	0.00183338064655642	-0.00475343595636197	0.00842019724947481	1.46420004228314	14.652937336624	1
519	18	0.00270376645448784	-0.00611203608474976	0.0115195689937255	1.62641756147356	14.0641396573539	0.999942042513271
531	18	0.00397264138564798	-0.000582227038598023	0.00852750980989398	4.04416429358617	38.1458781095125	0.190742308197917
544	18	0.00250581271690978	-0.0115192996888898	0.0165309251227093	1.06861183644241	8.65507316836424	1
550	18	0.00432090673229558	-0.00842613583168001	0.0170679492962712	2.01769095572086	8.79446950881413	0.990799267947435
557	18	0.000613811209713535	-0.00432359920117938	0.00555122162060646	0.591952075395448	28.9147989280262	1
562	18	0.00230132771700731	-0.0102621561725728	0.0148648116065874	1.13331935869199	7.77963826044343	1
566	18	0.00604572551186163	0.00139727130007451	0.0106941797236487	6.26228584441886	26.1902604467645	0.00189866511813186
577	18	0.00346222135170461	-0.00382150080053914	0.0107459435039484	2.29647593906339	25.4571857083394	0.990596055549229
580	18	0.00215319234523792	-0.00171886074837517	0.00602524543885101	2.56721847255839	40.2252314134239	0.969045639643063
588	18	0.0000750936582777726	-0.00422598668229222	0.00437617399884777	0.0833219219032706	28.3200477231629	1
589	18	0.0152155470629215	-0.00480324885684109	0.0352343429826842	3.77801287150521	20.5339956306647	0.35788198515161
594	18	0.0192596351340785	-0.00589573407446389	0.0444150043426209	3.99573077523892	15.2782631820538	0.292642298103265
597	18	-0.000536188679398947	-0.0031634164701187	0.0020910391113208	0.915377362658623	61.9682690513306	1
599	18	0.00446837902832415	-0.00692621722298546	0.0158629752796338	2.31852695853377	8.9970932784461	0.960005220320701
601	18	0.00122144658302764	-0.00842088213693095	0.0108637753029862	0.76662508592396	8.33064873428047	1
604	18	0.00446837902832415	-0.00692621722298546	0.0158629752796338	2.31852695853377	8.9970932784461	0.960005220320701
607	18	0.00805119114998138	-0.0116914574451779	0.0277938397451406	2.57677980057412	7.31499409485318	0.890690231250089
21	19	-0.0024880217452074	-0.00577825391793051	0.000802210427515704	3.29121906971074	134.277265674068	0.633308576888377
25	19	-0.00216409756675442	-0.00564845375748066	0.00132025862397183	2.70618933065665	128.926825315827	0.963111776052134
26	19	-0.00331797532837099	-0.00714835253373052	0.000512401876988546	3.80154581898202	102.000297724942	0.252200574113952
27	19	0.000529610174103048	-0.00454643703487898	0.00560565738308507	0.468421843419619	60.872337840469	1
28	19	0.00082956613671289	-0.00356784297446709	0.00522697524789287	0.826296784700522	108.1455379232	1
30	19	-0.000488147270450923	-0.00379771646494867	0.00282142192404682	0.639771631967039	154.206247583912	1
38	19	-0.00177286247175107	-0.0049241841118335	0.00137845916833135	2.44948868486854	132.380893617114	0.994586563589274
40	19	-0.000678161052973658	-0.0051833059483381	0.00382698384239079	0.67844944790057	56.876792508395	1
41	19	-0.00150786848894756	-0.00478831446738785	0.00177257748949274	1.9981038264244	140.939040243432	0.999982274024166
43	19	0.00181958712777954	-0.00583333893020824	0.00947251318576731	1.12163681201057	31.6295260626447	1
44	19	-0.00219182584865132	-0.00534310162457002	0.000959449927267384	3.02816790974462	132.756088745329	0.829545758380678
49	19	-0.000435234086168652	-0.00428676881536471	0.00341630064302741	0.497995673706656	90.9169144156516	1
52	19	-0.00110542190639484	-0.00519907705469032	0.00298823324190064	1.2315338599679	47.3129173930514	1
53	19	-0.00177207145430023	-0.0055668787365338	0.00202273582793335	2.08052566315029	70.558565070697	0.999796898204236
56	19	-0.00120172803633369	-0.00496361198305352	0.00256015591038614	1.40546620997676	95.0190049964863	1
57	19	-0.00154687340239788	-0.00521775060597621	0.00212400380118044	1.85385503516706	95.1910414815566	0.999997107942322
66	19	-0.00235705050605965	-0.00814759633319399	0.00343349532107469	1.91657978244315	32.2461648789651	0.999847681374398
72	19	-0.000630299107129267	-0.00854257316864412	0.00728197495438559	0.436003763127328	12.1269688965275	1
73	19	-0.000979651939307833	-0.00446871029003103	0.00250940641141536	1.23291828019858	100.366377001373	1
75	19	0.00125470682633784	-0.00418531283902586	0.00669472649170154	1.04870765263962	49.4587108746953	1
84	19	-0.00148802815499941	-0.00487887745206145	0.00190282114206263	1.91140033634768	130.62602574729	0.999995671096374
85	19	-0.00444122697699732	-0.0073482901276152	-0.00153416382637944	6.70446850645005	102.08791361055	0.00000385561643390098
87	19	-0.000745741640381366	-0.00519562359034679	0.00370414030958405	0.78291784127292	35.0295808545492	1
93	19	-0.00201178803780848	-0.00531556779491161	0.00129199171929465	2.65437155163332	126.935319135288	0.973247438980748
95	19	-0.00300326850230254	-0.00687144662472865	0.000864909620123574	3.43665932861493	81.488667119414	0.516136959386376
112	19	0.000944801784094645	-0.00669126263331132	0.00858086620150061	0.588711911383801	29.1130913001362	1
113	19	-0.00282289634552801	-0.00586823636128919	0.000222443670233163	4.04761670450378	119.510154909715	0.130981922465195
117	19	-0.00131322401540913	-0.00479911541833642	0.00217266738751816	1.64996241348315	108.39836831936	0.999999978471882
118	19	-0.00169758534259628	-0.009285639543234	0.00589046885804144	1.28459351709658	9.98615782659063	1
122	19	-0.00279995506206845	-0.0073494086552558	0.00174949853111889	2.90577403456055	31.366484231169	0.851664594135914
132	19	-0.00172185326407484	-0.00580073874824356	0.00235703222009388	1.91172129126144	52.5998096534679	0.99996366673202
141	19	-0.00173440738574561	-0.00960113260341474	0.00613231783192351	1.23685153892915	10.929266714098	1
161	19	-0.00236914240123422	-0.00583502016719894	0.0010967353647305	3.03246750202346	77.3988958206017	0.815394418177455
172	19	-0.00386597039167705	-0.00763386302676254	-0.0000980777565915709	4.80403356349346	34.1911202430152	0.0373253103226182
185	19	-0.00318762077386957	-0.00626318696410086	-0.000112054583638281	4.53149156049537	114.500695042419	0.029461549740468
201	19	-0.000959931735778671	-0.00623076115523474	0.0043108976836774	0.947636516547261	15.5269606595875	1
202	19	-0.00146259716308625	-0.017206727780808	0.0142815334546355	0.571198214033101	7.92785121815314	1
204	19	-0.00175532994300692	-0.00597663178658276	0.00246597190056892	1.91417304409447	41.7137005922755	0.999928749321225
206	19	-0.00138858388209356	-0.00466867985570443	0.00189151209151731	1.85216900032351	112.016958463587	0.999998091394406
214	19	-0.000838160640876338	-0.019605895628351	0.0179295743465983	0.292652175681872	6.6240535255021	1
217	19	0.000564146568236519	-0.00853803548141971	0.00966632861789275	0.317514825929461	16.9532164437001	1
229	19	-0.000705594411726026	-0.00647646211088978	0.00506527328743773	0.59833361226766	22.9926705667956	1
230	19	-0.00115545195669979	-0.00965425241967418	0.0073433485062746	0.800626891131378	9.1205942322868	1
231	19	-0.00244314536424811	-0.00561831474219673	0.000732024013700514	3.3930368961255	89.4614430563167	0.550048223740391
260	19	0.000322496321551361	-0.00503896793057393	0.00568396057367665	0.290740319910601	25.3585507422294	1
267	19	0.000726265080274426	-0.0102636429567995	0.0117161731173483	0.368883196508463	11.1539667282421	1
311	19	-0.00203935346426538	-0.00524565411449085	0.00116694718596009	2.76807149524264	134.749456196728	0.947858954657595
327	19	-0.00115608934709408	-0.00514313857507908	0.00283095988089092	1.28534744520762	78.7768233070288	1
386	19	-0.003857360688356	-0.00727228362781979	-0.000442437748892213	5.10932308951066	53.6039130722664	0.00879431129415886
393	19	-0.00336673819216796	-0.0080781299739407	0.00134465358960477	3.49285165095987	23.1994032373833	0.504650679602809
406	19	0.000924204229550455	-0.00707327770715297	0.00892168616625388	0.671602749763979	9.55505341017913	1
409	19	-0.00153664963137961	-0.00841209169433157	0.00533879243157234	1.25269314676962	10.9689765754022	1
420	19	-0.00321382376295943	-0.00750811817968027	0.00108047065376141	3.60761178139959	25.9378447489421	0.432968641716451
429	19	-0.00147835458305747	-0.00704713711368275	0.00409042794756781	1.33317110671011	19.1706502869941	1
431	19	-0.00303977058170565	-0.00648144317819113	0.000401902014779825	3.93691232198145	69.8835624398596	0.198454757096444
442	19	-0.00190944222659791	-0.0089737949785967	0.00515491052540088	1.48290785038989	12.000807597379	1
443	19	-0.00314294934311178	-0.00724175966480333	0.00095586097857978	3.68695243717415	26.5040959827488	0.387076119757493
515	19	-0.000719591465559921	-0.00742119978528808	0.00598201685416823	0.543703315906894	18.1892202042548	1
519	19	0.000150794342371502	-0.00873672077077616	0.00903830945551916	0.0878346194744699	15.9698132595252	1
531	19	0.00141966927353163	-0.00343719636290923	0.0062765349099725	1.32457142101135	52.0803887443257	1
544	19	-0.000047159395206566	-0.0140322428541811	0.013937924063768	0.0197833451062281	9.24091081327198	1
550	19	0.00176793462017924	-0.010941477458948	0.0144773466993065	0.809492595456885	9.50984231558831	1
557	19	-0.00193916090240281	-0.0071352073138065	0.00325688550900089	1.72821330153387	38.7453967309785	0.999995325233889
562	19	-0.00025164439510903	-0.0127400700096657	0.0122367812194476	0.121252609327193	8.48505980863213	1
566	19	0.00349275339974529	-0.00142379591475892	0.00840930271424949	3.30649458215252	36.516080872454	0.617533092326048
577	19	0.000909249239588272	-0.00653524590342935	0.00835374438260589	0.580101586102033	29.6054151336121	1
580	19	-0.00039977976687842	-0.00463414150055822	0.00383458196680138	0.424418567183102	59.4997489851068	1
588	19	-0.00247787845383857	-0.00707872149010663	0.00212296458242949	2.4827870737111	40.9545131128939	0.981552115755618
589	19	0.0126625749508052	-0.00740451405104437	0.0327296639526548	3.12644668885056	21.0004903444698	0.720245939747312
594	19	0.0167066630219622	-0.00847453358640435	0.0418878596303286	3.45244456681595	15.5205539418474	0.539441127225718
597	19	-0.00308916079151529	-0.00627908741653871	0.000100765833508126	4.25569522883363	98.1560766784528	0.0764613200974312
599	19	0.00191540691620781	-0.00944673572638591	0.0132775495588015	0.970141307403803	9.90357619009416	1
601	19	-0.0013315255290887	-0.0109164797318453	0.00825342867366793	0.807009386674081	9.56919767382348	1
604	19	0.00191540691620781	-0.00944673572638591	0.0132775495588015	0.970141307403803	9.90357619009416	1
607	19	0.00549821903786504	-0.0141748213381676	0.0251712594138977	1.74336743305452	7.59248836036661	0.998198259712706
25	21	0.000323924178452986	-0.00253284584068342	0.00318069419758939	0.501182912830853	84.333433859538	1
26	21	-0.000829953583163585	-0.00412133387118972	0.00246142670486256	1.12941661805857	63.5817879609352	1
27	21	0.00301763191931045	-0.00169995136087143	0.00773521519949233	2.93576497866218	43.3652740420546	0.850446092279729
28	21	0.00331758788192029	-0.000622555835101436	0.00725773159894202	3.74167733801152	74.5433710585369	0.300292099051823
30	21	0.00199987447475648	-0.000622121879902399	0.00462187082941536	3.33124629266812	118.621592677817	0.599760752897806
38	21	0.000715159273456329	-0.0017038469701689	0.00313416551708156	1.30120604074399	94.0686583932143	1
40	21	0.00180986069223375	-0.00229167225411345	0.00591139363858094	2.05270963100327	36.7390090662021	0.99944079234095
41	21	0.000980153256259846	-0.00160872146160921	0.0035690279741289	1.66216135142265	100.903946439775	0.999999963240612
43	21	0.00430760887298694	-0.0031517537158245	0.0117669714617984	2.7747963363082	26.65776440527	0.898533685470611
44	21	0.000296195896556084	-0.00212253467700724	0.0027149264701194	0.53886057700271	94.6307771199037	1
49	21	0.00205278765903875	-0.00127114056197177	0.00537671588004927	2.78817766454538	55.2898636064225	0.921833907018151
52	21	0.00138259983881256	-0.00228337762389921	0.00504857730152433	1.80934638171854	27.02374736222	0.999937508958902
53	21	0.000715950290907175	-0.00256257079621865	0.003994471378033	1.00878290465314	39.9157227863991	1
56	21	0.00128629370887371	-0.00192865044767948	0.00450123786542691	1.80236532904618	57.363012469635	0.999995436768405
57	21	0.000941148342809519	-0.00216485577124305	0.00404715245686209	1.36632140696552	56.4287574604583	1
66	21	0.000130971239147752	-0.00540218566949958	0.00566412814779509	0.11528275698499	23.8539974357282	1
72	21	0.00185772263807814	-0.00604809780774239	0.00976354308389867	1.35920192596817	9.71954609857631	1
73	21	0.00150836980589957	-0.00137144538804535	0.00438818499984449	2.35685544927534	58.4806688285523	0.994964099046411
75	21	0.00374272857154525	-0.00137923771782342	0.00886469486091392	3.40292827212198	36.2870157151899	0.55177977580694
84	21	0.000999993590207994	-0.00173737996221321	0.0037373671426292	1.61310680581748	86.4108827718019	0.999999982169469
85	21	-0.00195320523178992	-0.00404622709783153	0.000139816634251695	4.19250801087481	60.1394910547418	0.112228349498068
87	21	0.00174228010482604	-0.00236047539091443	0.00584503560056651	2.10430158508388	20.9827277686757	0.996939701442882
93	21	0.000476233707398925	-0.00215025613248102	0.00310272354727887	0.80193058882715	83.0992241262108	1
95	21	-0.000515246757095133	-0.00386683015947691	0.00283633664528664	0.699918640754627	48.5081702755668	1
112	21	0.00343282352930205	-0.00401676832200917	0.0108824153806133	2.23751045025672	24.433717634615	0.993419920973501
113	21	-0.00033487460032061	-0.00261385235620759	0.00194410315556637	0.650971793208107	79.8740473938391	1
117	21	0.00117479772979827	-0.00169527721410834	0.00404487267370488	1.83091513165754	65.2151869488424	0.999994808127396
118	21	0.000790436402611123	-0.00689599463933058	0.00847686744455282	0.640163726309822	7.63852512749795	1
122	21	-0.000311933316861049	-0.00454186772079221	0.00391800108707012	0.371053250395154	18.9320148629216	1
132	21	0.000766168481132562	-0.00286962100284893	0.00440195796511406	0.997921726065817	30.4568557633827	1
141	21	0.000753614359461788	-0.00715334642822682	0.0086605751471504	0.570557967376365	8.62999118929312	1
161	21	0.000118879343973186	-0.00275629935320896	0.00299405804115533	0.190702155554748	40.6980735428575	1
172	21	-0.00137794864646965	-0.00474586551751803	0.00198996822457872	2.11161433837542	16.2440384577214	0.99464553293239
185	21	-0.000699599028662166	-0.00302548193833131	0.00162628388100698	1.33881964757772	71.9993333221606	1
201	21	0.00152809000942873	-0.00366267364086482	0.00671885365972229	1.70382956644147	9.69849820327543	0.999411169897263
202	21	0.00102542458212115	-0.0148123001949905	0.0168631493592328	0.407415583468524	7.40212879820077	1
204	21	0.000732691802200483	-0.00309289707989191	0.00455828068429287	0.931154847707804	24.186913523353	1
206	21	0.00109943786311384	-0.00150541003181677	0.00370428575804445	1.8847062406557	67.4288925948576	0.999987876793304
214	21	0.00164986110433106	-0.017264889106647	0.0205646113153091	0.5840143666729	6.27139824475342	1
217	21	0.00305216831344392	-0.0059566013402523	0.0120609379671401	1.78154672495203	14.6825313575414	0.999655759260225
229	21	0.00178242733348138	-0.00378458753018718	0.00734944219714993	1.64862886330327	16.4600154637947	0.999958732982072
230	21	0.00133256978850761	-0.00729400441935926	0.00995914399637449	0.976821464714195	7.29866651361757	1
231	21	0.0000448763809592937	-0.00244317843691973	0.00253293119883832	0.082386963225714	46.2862847222558	1
260	21	0.00281051806675876	-0.00231375997774332	0.00793479611126085	2.79849271429559	17.3617490121448	0.867984447938164
267	21	0.00321428682548183	-0.00778149496350247	0.0142100686144661	1.68140063885945	9.9223276126242	0.999569248352558
311	21	0.000448668280942022	-0.00204404320376129	0.00294137976564534	0.791877964725673	95.1069057294451	1
327	21	0.00133193239811332	-0.00216014431655456	0.00482400911278121	1.73812699704362	47.8600449453462	0.999997439076546
386	21	-0.0013693389431486	-0.00423426668710796	0.00149558880081076	2.32056120834615	24.4564217663921	0.988315314535478
393	21	-0.000878716446960562	-0.00535205909855163	0.00359462620463051	1.04481486444063	13.8568569477241	1
406	21	0.00341222597475786	-0.00469855080825844	0.0115230027577742	2.63893333644619	7.47010484001428	0.873699339336345
409	21	0.000951372113827792	-0.00598784577339789	0.00789059000105348	0.839928417990142	8.01686547113992	1
420	21	-0.000725802017752028	-0.00473347778940187	0.00328187375389781	0.959801531004315	14.1077972848459	1
429	21	0.00100966716214993	-0.00439612594207648	0.00641546026637634	1.00570520779308	13.0620534146745	1
431	21	-0.000551748836498252	-0.00340908424630207	0.00230558657330557	0.901719672224574	35.1938959436394	1
442	21	0.000578579518609492	-0.00649512795054386	0.00765228698776285	0.482781300180838	9.04872726592501	1
443	21	-0.000654927597904373	-0.00445199881128025	0.00314214361547151	0.921695330667883	13.5452883757591	1
515	21	0.00176843027964748	-0.00480000342704476	0.00833686398633973	1.42974430064	13.9664150063963	1
519	21	0.0026388160875789	-0.00616480592387588	0.0114424380990337	1.59836381202957	13.684781469143	0.999956229615592
531	21	0.00390769101873904	-0.00058528582596255	0.00840066786344062	4.05868583340372	35.4562471274483	0.190770688291595
544	21	0.00244086235000084	-0.0115947085079389	0.0164764332079405	1.04452556697226	8.53639939066286	1
550	21	0.00425595636538664	-0.00850163255270291	0.0170135452834762	1.9956388623216	8.65010019173177	0.991710961245632
557	21	0.000548860842804595	-0.00433712573643651	0.0054348474220457	0.538914157953929	27.0266791957046	1
562	21	0.00223637735009837	-0.0103465956412275	0.0148193503414242	1.10643891800265	7.63765295853903	1
566	21	0.00598077514495269	0.00138463558347669	0.0105769147064287	6.32516650033148	24.2273007413166	0.00212457290085077
577	21	0.00339727098479567	-0.00385440226180805	0.0106489442313994	2.27245236703983	24.6350226121063	0.99165134641539
580	21	0.00208824197832898	-0.00170868315028401	0.00588516710694198	2.55980948815294	36.5174535443488	0.967950609337681
588	21	0.0000101432913688325	-0.00423173585213158	0.00425202243486925	0.0115273371531206	25.9283616537637	1
589	21	0.0151505966960126	-0.0048583317805693	0.0351595251725945	3.7662959194464	20.4382639470924	0.363890145810418
594	21	0.0191946847671696	-0.00595545336461257	0.0443448228989517	3.98551332450206	15.2284483510028	0.296786740900326
597	21	-0.000601139046307887	-0.00309878806956758	0.0018965099769518	1.08822802631185	53.9581677671182	1
599	21	0.00440342866141521	-0.0070014868110905	0.0158083441339209	2.29659270821344	8.81511623092613	0.962615775682815
601	21	0.0011564962161187	-0.00850474429325834	0.0108177367254958	0.731349065077367	8.08516297348078	1
604	21	0.00440342866141521	-0.0070014868110905	0.0158083441339209	2.29659270821344	8.81511623092613	0.962615775682815
607	21	0.00798624078307244	-0.0117720520695015	0.0277445336356464	2.56097671712604	7.25831045643294	0.89464050292173
26	25	-0.00115387776161657	-0.00463076947171374	0.0023230139484806	1.47978008477199	69.4118814707383	1
27	25	0.00269370774085746	-0.00213957314334111	0.00752698862505604	2.54013381857707	47.756384739387	0.976915003661116
28	25	0.00299366370346731	-0.00109878646202352	0.00708611386895813	3.23911854307634	80.7919379075351	0.672085312238817
30	25	0.00167595029630349	-0.00119853697504983	0.00455043756765681	2.56048043434165	100.035291885119	0.984233262989917
38	25	0.000391235095003343	-0.00230354807566748	0.00308601826567417	0.643101770658919	80.1064180223979	1
40	25	0.00148593651378076	-0.00274767517888823	0.00571954820644975	1.61609677656989	41.5796845350618	0.999999615988883
41	25	0.00065622907780686	-0.00218742447072839	0.00349988262634211	1.01774210510507	89.1818487599187	1
43	25	0.00398368469453396	-0.00353559214409544	0.0115029615331634	2.53067004874635	28.0884999304003	0.965868406297363
44	25	-0.000027728281896902	-0.00272234128372277	0.00266688471992897	0.0455750735427837	80.3857890308565	1
49	25	0.00172886348058577	-0.00177593893597194	0.00523366589714347	2.21343180763373	61.478356505633	0.998781741111374
52	25	0.00105867566035958	-0.00274803338807335	0.0048653847087925	1.31117192483182	31.8208166878842	1
53	25	0.000392026112454189	-0.00306293026674647	0.00384698249165485	0.518468882823584	46.0630873024251	1
56	25	0.000962369530420728	-0.00244158468113322	0.00436632374197468	1.2665519239762	63.3451772690454	1
57	25	0.000617224164356533	-0.00268555252700439	0.00392000085571746	0.838001749194697	62.2283749030795	1
66	25	-0.000192952939305234	-0.00580629472797999	0.00542038884936952	0.165533872211951	26.1574981748718	1
72	25	0.00153379845962515	-0.00636719742279258	0.00943479434204288	1.10231273787717	10.4188141321892	1
73	25	0.00118444562744658	-0.00191191255402494	0.00428080380891811	1.71386516590247	63.2148203446005	0.999999416816878
75	25	0.00341880439309226	-0.00180458134293146	0.00864219012911598	3.024537261166	39.7534419387936	0.799788382648071
84	25	0.000676069411755008	-0.00229778709031627	0.00364992591382629	1.00523510293068	83.5436416352888	1
85	25	-0.0022771294102429	-0.00469290086710463	0.000138642046618821	4.26494853113729	53.3515907896871	0.0991427222708394
87	25	0.00141835592637305	-0.00279433136181374	0.00563104321455984	1.63392127396261	24.5427661702944	0.999994195546337
93	25	0.000152309528945939	-0.00272229373608366	0.00302691279397554	0.234825326604093	79.1312104752052	1
95	25	-0.000839170935548119	-0.00436716667797488	0.00268882480687864	1.07449778887156	54.758468950719	1
112	25	0.00310889935084906	-0.00439821458423606	0.0106160132859342	1.99771640858816	25.7822323883789	0.99928873477259
113	25	-0.000658798778773596	-0.00323229900781476	0.00191470145026757	1.14223730630885	68.4514283625213	1
117	25	0.000850873551345287	-0.00223855638311264	0.00394030348580322	1.22847326027716	68.9256060805209	1
118	25	0.000466512224158137	-0.0071753421101135	0.00810836655842977	0.369665112970396	8.31514109651963	1
122	25	-0.000635857495314034	-0.00496525619110346	0.00369354120047539	0.72240235575405	22.131230756082	1
132	25	0.000442244302679576	-0.00334045241627045	0.0042249410216296	0.545405168649114	35.5841632829704	1
141	25	0.000429690181008802	-0.00745539791703048	0.00831477827904809	0.319153950635921	9.29658640568903	1
161	25	-0.0002050448344798	-0.00328898819522578	0.00287889852626618	0.303438173121077	46.8513787709234	1
172	25	-0.00170187282492264	-0.00519607069620464	0.00179232504635937	2.42174144796272	20.4902520879774	0.973745149004553
185	25	-0.00102352320711515	-0.00363520338421516	0.00158815696998486	1.75254378980349	65.5258340883462	0.999998854103308
201	25	0.00120416583097575	-0.0039949179311441	0.00640324959309559	1.28924315504042	11.2831166615217	1
202	25	0.000701500403668165	-0.0151051415111982	0.0165081423185345	0.277231466602283	7.56091982826832	1
204	25	0.000408767623747497	-0.00354513124930818	0.00436266649680318	0.493107889324872	28.4647286800705	1
206	25	0.000775513684660857	-0.00207693658139036	0.00362796395071207	1.21364193334852	67.8503156070637	1
214	25	0.00132593692587808	-0.017541312789112	0.0201931866408681	0.467364831494515	6.3782960796779	1
217	25	0.00272824413499094	-0.00630779698037973	0.0117642852503616	1.57433379730529	15.3516213270018	0.999981752663515
229	25	0.00145850315502839	-0.00416909286845978	0.00708609917851656	1.31140160732751	18.2686919052374	1
230	25	0.00100864561005463	-0.00756625665060715	0.0095835478707164	0.726220187507733	7.82976954372957	1
231	25	-0.000279047797493692	-0.00302173857464328	0.00246364297965589	0.462057764170297	50.3545429459582	1
260	25	0.00248659388830578	-0.00270920572739274	0.00768239350400429	2.39646111968335	19.5358888075916	0.975798033634078
267	25	0.00289036264702884	-0.00810084437378887	0.0138815696678466	1.49807709807213	10.2894914698317	0.9999631053183
311	25	0.000124744102489036	-0.00263400677487421	0.00288349497985229	0.199995425942372	83.0065239967029	1
327	25	0.00100800821966034	-0.00265161769365802	0.00466763413297869	1.24526700648673	54.0411209575887	1
386	25	-0.00169326312160158	-0.00474895926985316	0.00136243302665	2.62457014122253	30.4072936262226	0.94911233857092
393	25	-0.00120264062541355	-0.00574365270625103	0.00333837145542393	1.36580116417695	16.3159083431263	1
406	25	0.00308830179630487	-0.00497419188402525	0.011150795476635	2.34126517738505	8.07435684371632	0.951197595304421
409	25	0.000627447935374806	-0.0062763815512348	0.00753127742198441	0.539822731082858	8.85759842921053	1
420	25	-0.00104972619620501	-0.00514091136178855	0.00304145896937852	1.31229913597446	17.1174527710904	1
429	25	0.000685742983696946	-0.00476420255426949	0.00613568852166338	0.661107053685608	14.744418060545	1
431	25	-0.000875673014951238	-0.00393911053302677	0.00218776450312429	1.31650106116205	41.4454441859336	1
442	25	0.000254655340156507	-0.00680539950206553	0.00731471018237854	0.207630754351437	9.89405298734231	1
443	25	-0.000978851776357358	-0.00486328572618151	0.00290558217346679	1.29320024676072	16.7812317593865	1
515	25	0.0014445061011945	-0.0051614804058781	0.00805049260826709	1.14272902757618	15.1690380061062	1
519	25	0.00231489190912592	-0.00651260306265433	0.0111423868809062	1.38498290829079	14.3568003464131	1
531	25	0.00358376684028605	-0.00102674740801908	0.00819428108859118	3.59275676881865	39.6407174897564	0.422616893992721
544	25	0.00211693817154785	-0.0119009596028742	0.0161348359459699	0.900317484686415	8.74854551079975	1
550	25	0.00393203218693366	-0.00880803675682856	0.0166721011306959	1.8301140120913	8.90802871167382	0.997608067314819
557	25	0.00022493666435161	-0.00475926221287941	0.00520913554158263	0.213956012931534	30.1278190237726	1
562	25	0.00191245317164539	-0.0106374258996918	0.0144623322429826	0.938398615068136	7.89143802770311	1
566	25	0.0056568509664997	0.000959305736883249	0.0103543961961162	5.76721746992143	27.4388341034861	0.00533974710758811
577	25	0.00307334680634269	-0.00423786684588961	0.010384560458575	2.02518941466567	26.0623304709372	0.999079584127856
580	25	0.001764317799876	-0.00217747847715171	0.0057061140769037	2.06001590486389	41.8134441493152	0.999543362060469
588	25	-0.000313780887084153	-0.00467085192326375	0.00404329014909544	0.341893914674896	29.7328870358251	1
589	25	0.0148266725175596	-0.00520005867454177	0.034853403709661	3.67804887335192	20.6092663222954	0.407539337885618
594	25	0.0188707605887166	-0.00628883216395238	0.0440303533413855	3.91252200793704	15.3175790540301	0.324433157971269
597	25	-0.000925063224760873	-0.00367946279253285	0.00182933634301111	1.51431900456913	56.4810934397021	0.999999992220984
599	25	0.00407950448296223	-0.00730876676042093	0.0154677757263454	2.10823611756836	9.139938033612	0.985489399148424
601	25	0.000832572037665719	-0.00879828364249772	0.0104634277178292	0.519486342000391	8.52287718622639	1
604	25	0.00407950448296223	-0.00730876676042093	0.0154677757263454	2.10823611756836	9.139938033612	0.985489399148424
607	25	0.00766231660461945	-0.0120684847081262	0.0273931179173651	2.44855393068321	7.35979090257661	0.924111166087157
27	26	0.00384758550247404	-0.00120319022504286	0.00889836122999093	3.44572738050854	53.6104634626556	0.51547040240931
28	26	0.00414754146508388	-0.000224025764353396	0.00851910869452115	4.19722851890012	82.5652917881787	0.0968753352045298
30	26	0.00282982805792006	-0.000478473866195922	0.00613812998203605	3.81328679680447	69.686120144076	0.261369361186178
38	26	0.00154511285661991	-0.00161592045834487	0.0047061461715847	2.20197238669976	57.3525862753613	0.998796879584269
40	26	0.00263981427539733	-0.00184521540383236	0.00712484395462702	2.68352930326136	47.5187957176377	0.948753566324716
41	26	0.00181010683942343	-0.00147149969907772	0.00509171337792458	2.46774591339302	64.9725756606161	0.989076680966231
43	26	0.00513756245615053	-0.00249558790840537	0.0127707128207064	3.18601903493929	30.5769144379066	0.694437561188541
44	26	0.00112614947971967	-0.00203480644863083	0.00428710540807017	1.60479487343937	57.4402262999879	0.999999927377767
49	26	0.00288274124220234	-0.000953564999831288	0.00671904748423596	3.36854932842909	62.5748405779513	0.571654456392517
52	26	0.00221255342197615	-0.00187093182441421	0.0062960386683665	2.51456295042055	37.7606196717392	0.975886205572472
53	26	0.00154590387407076	-0.00223868660100194	0.00533049434914346	1.85567878874475	50.1012804705157	0.999982719596169
56	26	0.0021162472920373	-0.00163222839542427	0.00586472297949887	2.53007471516497	62.9201578267344	0.982559325224301
57	26	0.0017711019259731	-0.00188905158900681	0.00543125544095301	2.17223442228237	60.983838615502	0.999208383760022
66	26	0.000960924822311336	-0.00481096572033957	0.00673281536496224	0.78960986198717	30.0072174380288	1
72	26	0.00268767622124172	-0.00523078134367231	0.0106061337861557	1.8733320140544	11.6945956402957	0.998319011189784
73	26	0.00233832338906315	-0.00114595650032112	0.00582260327844743	3.01903391883388	58.7469941749692	0.815788332510452
75	26	0.00457268215470883	-0.000843147449255941	0.00998851175867361	3.86464478552503	44.9699833560708	0.258445571406575
84	26	0.00182994717337158	-0.0015573222674099	0.00521721661415306	2.41410315353637	66.4829662579293	0.992945659128565
85	26	-0.00112325164862633	-0.00406484817112105	0.00181834487386838	1.7599301639481	41.0681660838039	0.999993388316418
87	26	0.00257223368798962	-0.00186804438191733	0.00701251175789657	2.74854352189913	29.9009845460071	0.912867846798833
93	26	0.00130618729056251	-0.00199864517772239	0.00461101975884741	1.77262730019908	62.0175562593515	0.999997962467168
95	26	0.000314706826068452	-0.00353920082916284	0.00416861448129974	0.367777172379936	57.580819041568	1
112	26	0.00426277711246563	-0.00335463266146899	0.0118801868864003	2.67253796690876	28.1400687508585	0.933804839383637
113	26	0.000495078982842974	-0.0025692318904917	0.00355938985617765	0.73400849342307	50.0661029944916	1
117	26	0.00200475131296186	-0.00147552488003857	0.00548502750596229	2.58379820790364	61.8858757427912	0.97500893052895
118	26	0.00162038998577471	-0.00598859081665326	0.00922937078820267	1.23737627979937	9.56209945914839	1
122	26	0.000518020266302536	-0.00402337296904284	0.00505941350164792	0.546945212882976	27.1487302250597	1
132	26	0.00159612206429615	-0.00247072418041552	0.00566296830900781	1.80752645947012	41.4599790420701	0.999985683492782
141	26	0.00158356794262537	-0.00629573409851061	0.00946286998376136	1.13842895093968	10.5182516053293	1
161	26	0.00094883292713677	-0.00251723149076767	0.00441489734504121	1.24706108363581	48.0982476261609	1
172	26	-0.000547995063306067	-0.00432516923869577	0.00322917911208364	0.698135382235854	26.3258240760588	1
185	26	0.000130354554501418	-0.00296241066466164	0.00322311977366447	0.191499331175798	50.0164186552695	1
201	26	0.00235804359259232	-0.00292511232059222	0.00764119950577685	2.36437361196952	14.1401295457949	0.970315049960462
202	26	0.00185537816528474	-0.0139027085830133	0.0176134649135828	0.726338648116501	7.84882416596347	1
204	26	0.00156264538536407	-0.00264871777808651	0.00577400854881465	1.7368560263342	34.2927764899757	0.999991361157886
206	26	0.00192939144627743	-0.00135460274152344	0.00521338563407829	2.64873526386126	56.5958801389175	0.961340914212738
214	26	0.00247981468749465	-0.0163089220124841	0.0212685513874734	0.86751760017016	6.57193782755133	1
217	26	0.00388212189660751	-0.00521165113894508	0.0129758949321601	2.19591953012393	16.5562782937174	0.990730930449703
229	26	0.00261238091664496	-0.00314808095438662	0.00837284278767654	2.24075473998971	21.4155122182087	0.991706724636335
230	26	0.0021625233716712	-0.00635900588466909	0.0106840526280115	1.50988754043673	8.80721338083617	0.999911966811757
231	26	0.000874829964122878	-0.0023143332872783	0.00406399321552406	1.25359732796224	45.9728593783643	1
260	26	0.00364047164992235	-0.0017102977007621	0.0089912410006068	3.32478504570236	23.2395190173189	0.605592372636468
267	26	0.00404424040864541	-0.00694918609552275	0.0150376669128136	2.06253119037024	10.9561000416419	0.991930701873774
311	26	0.00127862186410561	-0.00193362952285571	0.00449087325106692	1.78811041711539	60.2336157769552	0.999996995127322
327	26	0.00216188598127691	-0.00180863058366681	0.00613240254622062	2.45175078160673	57.7845609937437	0.989210250720897
386	26	-0.000539385359985012	-0.00396522694953455	0.00288645622956453	0.735027027869049	35.3012082712045	1
393	26	-0.0000487628637969775	-0.00476026875995518	0.00466274303236123	0.0514684852744846	20.4695540758677	1
406	26	0.00424217955792144	-0.00377713859252444	0.0122614977083673	3.10865050464515	9.18743172347353	0.706453369145401
409	26	0.00178132569699138	-0.00511302124758252	0.00867567264156528	1.46758072696749	10.4064363255917	1
420	26	0.000104151565411557	-0.00419408832042902	0.00440239145125213	0.119302166537331	21.9724929797121	1
429	26	0.00183962074531352	-0.00372673704931428	0.00740597853994131	1.68059987972827	17.718196279889	0.999951646888349
431	26	0.000278204746665333	-0.00316671618562499	0.00372312567895565	0.370214714198241	44.0453912531811	1
442	26	0.00140853310177308	-0.00566685358466862	0.00848391978821478	1.10442248884764	11.4420315854172	1
443	26	0.000175025985259212	-0.00393221799375957	0.00428226996427799	0.209915627323958	21.891547232191	1
515	26	0.00259838386281107	-0.00409632428319034	0.00929309200881247	1.98114087305511	17.3204351150717	0.998388216000237
519	26	0.00346876967074249	-0.00541205667473888	0.0123495960162239	2.03135933941656	15.5690068853995	0.996838886709133
531	26	0.00473764460190262	-0.0000971711371252756	0.00957246034093052	4.48209918318899	45.4060686799277	0.0634253584895409
544	26	0.00327081593316442	-0.0107226302618214	0.0172642621281503	1.37592046909359	9.13322622833148	1
550	26	0.00508590994855023	-0.0076319558554851	0.0178037757525856	2.33642865583479	9.37634831200945	0.958840172380191
557	26	0.00137881442596818	-0.00379774435600348	0.00655537320793984	1.24447199716922	34.990547670914	1
562	26	0.00306633093326196	-0.00943698836830584	0.0155696502348298	1.48291066791212	8.35331164851055	1
566	26	0.00681072872811627	0.00191049862758647	0.0117109588286461	6.54040578682171	32.436428098213	0.000443713735250428
577	26	0.00422722456795926	-0.00319832370071194	0.0116527728366305	2.71441052350531	28.5502374663277	0.922003628581998
580	26	0.00291819556149257	-0.00129906359457033	0.00713545471755546	3.15448506403386	47.6038621972216	0.724569655262989
588	26	0.000840096874532417	-0.00374527880899483	0.00542547255805967	0.855380101151241	35.2713756030437	1
589	26	0.0159805502791762	-0.00407873046548327	0.0360398310238357	3.9494593776554	20.9164865067436	0.279766944052682
594	26	0.0200246383503331	-0.00515238381845017	0.0452016605191164	4.1408896610757	15.4779284656715	0.240958449734862
597	26	0.000228814536855698	-0.00297249214719002	0.00343012122090142	0.325075288930071	49.2640150235585	1
599	26	0.0052333822445788	-0.00613712801091277	0.0166038925000704	2.66143766856985	9.73067854045076	0.882571859732396
601	26	0.00198644979928229	-0.0076129191481728	0.0115858187467374	1.21096362680533	9.32334062354525	1
604	26	0.0052333822445788	-0.00613712801091277	0.0166038925000704	2.66143766856985	9.73067854045076	0.882571859732396
607	26	0.00881619436623602	-0.0108692632679656	0.0285016520004376	2.7998584132679	7.54328042084455	0.821028193557717
28	27	0.000299955962609842	-0.00515324075887735	0.00575315268409703	0.245485918828166	68.1597284125138	1
30	27	-0.00101775744455397	-0.00574884158675687	0.00371332669764892	0.985169768242698	44.6545204096783	1
38	27	-0.00230247264585412	-0.00694074269023778	0.00233579739852953	2.29227328756348	40.1031332947338	0.99523559417256
40	27	-0.00120777122707671	-0.00671647839601429	0.00430093594186088	0.991366780937307	53.9120673813725	1
41	27	-0.0020374786630506	-0.00675016730424763	0.00267520997814642	1.98405859556584	43.4241622794675	0.999834863510262
43	27	0.00128997695367649	-0.00686249621807037	0.00944245012542335	0.730679594189889	40.0957574893153	1
44	27	-0.00272143602275437	-0.00735972628705429	0.00191685424154556	2.70929498433525	40.1166745902875	0.936476082651569
49	27	-0.000964844260271699	-0.00602661731148655	0.00409692879094315	0.863361377709781	52.4699180993718	1
52	27	-0.00163503208049789	-0.00683511261937174	0.00356504845837597	1.43914184255176	44.9929259594788	1
53	27	-0.00230168162840328	-0.00731724700760438	0.00271388375079783	2.09196871032668	47.6268573370658	0.999497755004939
56	27	-0.00173133821043674	-0.00673472385531972	0.00327204743444625	1.56994669049261	51.1173721703912	0.999999947784083
57	27	-0.00207648357650093	-0.00702059096260086	0.002867623809599	1.91049264769589	49.1342122245387	0.999957078490548
66	27	-0.0028866606801627	-0.00938522413790023	0.00361190277757483	2.04243470338484	42.3361805294979	0.999638265541606
72	27	-0.00115990928123231	-0.00935303975303635	0.00703322119057172	0.722840324592591	17.2908463553865	1
73	27	-0.00150926211341088	-0.00634008926104616	0.0033215650342244	1.42839373924825	45.688188041288	1
75	27	0.000725096652234796	-0.00551532732188062	0.00696552062635021	0.523767459314735	56.7366415209516	1
84	27	-0.00201763832910246	-0.00679425585637191	0.00275897919816699	1.93153481942723	45.5789200927631	0.999928526391532
85	27	-0.00497083715110037	-0.00947516663866915	-0.000466507663531584	5.17153773219795	33.8775269141771	0.0150961601718612
87	27	-0.00127535181448441	-0.00671021002019365	0.00415950639122482	1.08082042489621	41.416929582008	1
93	27	-0.00254139821191153	-0.00726590695633501	0.00218311053251196	2.46899117361447	43.3270738513075	0.984001380140824
95	27	-0.00353287867640558	-0.00860244008732536	0.00153668273451419	3.16146496300055	51.1843002389116	0.721432803322864
112	27	0.000415191609991597	-0.00771251932908726	0.00854290254907046	0.237323564445774	37.296508663697	1
113	27	-0.00335250651963106	-0.00793133082857788	0.00122631778931576	3.40136906240774	37.3188574190698	0.552479789341477
117	27	-0.00184283418951218	-0.00667349822648909	0.00298782984746474	1.74244050690653	46.3193917514107	0.99999687430686
118	27	-0.00222719551669933	-0.0100356639642973	0.00558127293089863	1.4909624618059	15.1480860423617	0.999995188150004
122	27	-0.0033295652361715	-0.00882837325191752	0.00216924277957452	2.80045612809579	39.3386978997374	0.905601891002967
132	27	-0.00225146343817789	-0.00744714432723208	0.00294421745087631	1.9774753096732	46.911454836121	0.999874901017713
141	27	-0.00226401755984866	-0.0103724295631444	0.00584439444344711	1.4459980512939	15.9365578331461	1
161	27	-0.00289875257533726	-0.0077082879657038	0.00191078281502927	2.76959419066995	42.6696877937232	0.91964980005748
172	27	-0.0043955805657801	-0.00935456048214915	0.000563399350588945	4.13012825999247	36.0629061978781	0.164084849893971
185	27	-0.00371723094797262	-0.00831152816574437	0.000877066269799138	3.75515760246664	37.7321342399874	0.327506704634081
201	27	-0.00148954190988172	-0.00743992025499823	0.00446083643523479	1.211692410268	25.0621933789527	1
202	27	-0.0019922073371893	-0.0176267704478271	0.0136423557734485	0.750754271617554	9.10516736799523	1
204	27	-0.00228494011710997	-0.00756716586100203	0.00299728562678209	1.98428131131725	43.6707637394476	0.999836684793188
206	27	-0.00191819405619661	-0.00662654628212405	0.00279015816973083	1.87452175525815	41.9635109182634	0.999960649144884
214	27	-0.00136777081497939	-0.0199049479745674	0.0171694063446086	0.464046734202519	7.4136615175003	1
217	27	0.0000345363941334715	-0.00937735322196545	0.00944642601023239	0.0180971619637291	21.7029132540485	1
229	27	-0.00123520458582907	-0.00767399432704596	0.00520358515538781	0.901886481432917	32.7534303108926	1
230	27	-0.00168506213080284	-0.0102922063690321	0.00692208210742647	1.05155113936694	13.2159790938437	1
231	27	-0.00297275553835116	-0.00761654697407207	0.00167103589736976	2.96749967645344	38.2720306636026	0.829454061463633
260	27	-0.000207113852551686	-0.0063192572779494	0.00590502957284603	0.158131792039539	35.4524621925886	1
267	27	0.000196654906171378	-0.0109074913564921	0.0113008011688349	0.0941662017495269	13.8800965150949	1
311	27	-0.00256896363836843	-0.00723837944065156	0.0021004521639147	2.533901088464	41.4381845018552	0.975038653590967
327	27	-0.00168569952119713	-0.00683512065534424	0.00346372161294999	1.48184253974574	52.9646966524746	1
386	27	-0.00438697086245905	-0.00915237705692347	0.000378435332005371	4.27098609577313	37.9000995457893	0.118485579129416
393	27	-0.00389634836627101	-0.00948228201751468	0.00168958528497266	3.27647657922001	33.0459969398758	0.637188058026423
406	27	0.000394594055447407	-0.00776929899282724	0.00855848710372205	0.255843072437854	14.1954801393798	1
409	27	-0.00206625980548266	-0.00927254645434457	0.00514002684337925	1.46480119188061	17.2347722700093	1
420	27	-0.00374343393706248	-0.00903560060817181	0.00154873273404686	3.31046258804523	34.3558230144506	0.614720042170007
429	27	-0.00200796475716052	-0.00824642778811653	0.00423049827379549	1.53340563950032	28.7749630785782	0.999999619410273
431	27	-0.0035693807558087	-0.0083609462958372	0.0012221847842198	3.43265543119991	41.1719605917517	0.52937287350527
442	27	-0.00243905240070096	-0.00985111913189387	0.00497301433049195	1.66610384163164	18.1982826611948	0.999964834068695
443	27	-0.00367255951721482	-0.00882987981254629	0.00148476077811664	3.33627579489139	33.9633738942074	0.597393768375714
515	27	-0.00124920163966297	-0.00845463039332028	0.00595622711399434	0.83526768114124	26.0575499349245	1
519	27	-0.000378815831731546	-0.0095728216410679	0.00881518997760481	0.204467564493892	20.7689822470554	1
531	27	0.000890059099428586	-0.00488333099628206	0.00666344919513923	0.69633199239379	54.8716706003385	1
544	27	-0.000576769569309614	-0.0145457823203334	0.0133922431817142	0.232244874815891	10.8137947575782	1
550	27	0.00123832444607619	-0.0114821139516808	0.0139587628438332	0.540194539874595	11.4310517127711	1
557	27	-0.00246877107650586	-0.00849133408003316	0.00355379192702145	1.86936987511686	47.3657305570202	0.999974608540748
562	27	-0.000781254569212078	-0.0132196977733366	0.0116571886349125	0.356880469373841	10.3930689055066	1
566	27	0.00296314322564224	-0.00283138573833779	0.00875767218962226	2.34190186400324	44.6451090370868	0.993833401349768
577	27	0.000379639065485224	-0.00757428842779674	0.00833356655876719	0.22134187374167	38.0949937075856	1
580	27	-0.000929389940981468	-0.00624148859308895	0.00438270871112601	0.793353575055258	51.5406346699363	1
588	27	-0.00300748862794162	-0.00856765419516669	0.00255267693928346	2.47119903307059	46.1505579113432	0.984711921420088
589	27	0.0121329647767022	-0.0080697184254612	0.0323356479788655	2.95234926344611	22.2204522198828	0.813735324908771
594	27	0.0161770528478591	-0.00907866994423269	0.0414327756399509	3.30890387059818	16.1595700003815	0.615434248823736
597	27	-0.00361877096561834	-0.00827293688137853	0.00103539495014186	3.59726544975193	39.1813725228434	0.420211680018776
599	27	0.00138579674210476	-0.0100293145958312	0.0128009080800408	0.661919791183968	12.3343481762244	1
601	27	-0.00186113570319175	-0.0115311278293034	0.00780885642291986	1.03920322968325	12.8950747846821	1
604	27	0.00138579674210476	-0.0100293145958312	0.0128009080800408	0.661919791183968	12.3343481762244	1
607	27	0.00496860886376199	-0.0145735733171819	0.0245107910447059	1.53837333972845	8.33619268776442	0.999839993229727
30	28	-0.00131771340716381	-0.00527469314335149	0.00263926632902387	1.47614524413407	78.8133201856228	1
38	28	-0.00260242860846396	-0.00643609199293145	0.00123123477600352	3.02826861852944	68.7638515294596	0.814829805655745
40	28	-0.00150772718968655	-0.00644510504040813	0.00342965066103503	1.36849099465152	62.9365587885541	1
41	28	-0.00233743462566045	-0.00627066481732241	0.00159579556600151	2.63954898984281	75.3594477637863	0.968798815932497
43	28	0.000990020991066649	-0.00687169919545333	0.00885174117758663	0.586806518887767	36.0363283125375	1
44	28	-0.00302139198536421	-0.00685506008813413	0.000812276117405714	3.51563565356072	68.8222051193717	0.458459566582391
49	28	-0.00126480022288154	-0.00565167006697452	0.00312206962121144	1.27860901008236	77.9959691825683	1
52	28	-0.00193498804310773	-0.00650639570016901	0.00263641961395355	1.91557429087546	53.1778619827402	0.999962586960332
53	28	-0.00260163759101312	-0.00693480343867154	0.0017315282566453	2.68316268732512	66.3678745226944	0.957162868435744
56	28	-0.00203129417304658	-0.00634441923966851	0.00228183089357535	2.08870619740036	77.8901570619321	0.999810997651707
57	28	-0.00237643953911077	-0.00661457317555574	0.00186169409733419	2.48991492381017	75.7703696790531	0.98865310067663
66	28	-0.00318661664277254	-0.00927120479894023	0.00289797151339515	2.42473728788243	38.8423940665996	0.986688008267253
72	28	-0.00145986524384216	-0.00946073855874827	0.00654100807106395	0.961660092076322	14.510507741219	1
73	28	-0.00180921807602072	-0.00590114160165365	0.0022827054496122	1.96695093465894	72.8131304908059	0.999962064865308
75	28	0.000425140689624954	-0.00535496687301765	0.00620524825226756	0.331359518340861	57.3030998611159	1
84	28	-0.0023175942917123	-0.00633599343028592	0.00170080484686132	2.55817696250342	77.6888885299016	0.981830295860109
85	28	-0.00527079311371021	-0.00892104739861934	-0.00162053882880108	6.52007746206372	55.1391898057075	0.000065225220951648
87	28	-0.00157530777709426	-0.00644092982200742	0.00329031426781891	1.48721394490768	42.8782807005647	0.999999984686236
93	28	-0.00284135417452137	-0.00679119398101261	0.00110848563196988	3.19854362132722	73.619774147061	0.701520328009518
95	28	-0.00383283463901543	-0.00823109656609207	0.000565427288061217	3.87495677106705	73.5415825545113	0.225953758756774
112	28	0.000115235647381755	-0.0077251086349553	0.00795557992971881	0.0689863801163605	33.3123020760893	1
113	28	-0.0036524624822409	-0.00740554266771306	0.000100617703231256	4.36213964223905	62.7053551434333	0.0701089485437008
117	28	-0.00214279015212202	-0.00623361581532016	0.00194803551107612	2.32669422129626	75.2413656675941	0.997116591058195
118	28	-0.00252715147930917	-0.0101596051993509	0.0051053022407326	1.80462832298968	12.3553736421538	0.999242639683849
122	28	-0.00362952119878134	-0.0085760413463343	0.00131699894877162	3.39462208751566	39.1938022309217	0.556538026440615
132	28	-0.00255141940078773	-0.00711455361916959	0.00201171481759413	2.51898359528762	57.2940263318724	0.982578345094659
141	28	-0.0025639735224585	-0.0104950428719867	0.00536709582706966	1.73611642465538	13.2270271142542	0.999707541303664
161	28	-0.00319870853794711	-0.00726639137941411	0.000868974303519892	3.52154246585565	63.7832503595141	0.455949332690874
172	28	-0.00469553652838994	-0.00897574815425444	-0.000415324902525448	5.05660594213886	41.0232434499485	0.0152035562459263
185	28	-0.00401718691058246	-0.00779197516088825	-0.000242398660276665	4.76915373950744	62.9464317311824	0.0210901364233052
201	28	-0.00178949787249156	-0.0073124012602193	0.00373340551523617	1.60649313674786	20.8983192978953	0.99999252965222
202	28	-0.00229216329979914	-0.0179726079938731	0.0133882813942748	0.880868830762476	8.44641056235117	1
204	28	-0.00258489607971981	-0.00726039207392433	0.00209059991448471	2.515886531854	48.8489660042066	0.980532020394818
206	28	-0.00221815001880645	-0.00614765313694895	0.00171135309933605	2.51680756584102	69.5154991464902	0.985248920781534
214	28	-0.00166772677758923	-0.020318792010632	0.0169833384554535	0.574829433203404	6.97131949145868	1
217	28	-0.00026541956847637	-0.00948829165452286	0.00895745251757012	0.14454991443961	19.1466826636824	1
229	28	-0.00153516054843892	-0.00757435160297091	0.00450403050609308	1.21162375287637	28.6445375896964	1
230	28	-0.00198501809341268	-0.0104818409604671	0.0065118047736417	1.30960244091693	10.9627373187971	1
231	28	-0.003272711500961	-0.00711771315557397	0.000572290153651968	3.82216078753916	60.6424244436547	0.263383870550817
260	28	-0.000507069815161528	-0.00617397454222929	0.00515983491190623	0.42181628818615	31.8540040737967	1
267	28	-0.000103301056438463	-0.0111242376474959	0.010917635534619	0.0510731682269653	12.3699290766269	1
311	28	-0.00286891960097827	-0.00674455881530122	0.00100671961334468	3.29634873616731	71.3165786137654	0.627123483954649
327	28	-0.00198565548380697	-0.0064833755665264	0.00251206459891246	1.96255683030773	73.9698197954222	0.999965792323316
386	28	-0.00468692682506889	-0.00870312239797598	-0.000670731252161802	5.291107969886	51.6542123666099	0.00524152361889918
393	28	-0.00419630432888085	-0.00926225432391998	0.000869645666158266	3.92369618107705	30.3765408298131	0.258590233154854
406	28	0.0000946380928375651	-0.00792463421435236	0.00811391040002749	0.0651764261985096	11.6623327749254	1
409	28	-0.0023662157680925	-0.00933362534415005	0.00460119380796505	1.80452345797704	13.9269973526055	0.999476423057557
420	28	-0.00404338989967232	-0.00875090567169391	0.000664125872349265	4.0267220135111	33.7306949672984	0.206955405424888
429	28	-0.00230792071977036	-0.00813796064019954	0.00352211920065882	1.92036779887819	24.620280249475	0.999657094682719
431	28	-0.00386933671841854	-0.00791509337722845	0.000176419940391365	4.29698103837503	60.0731710916788	0.0856414659833795
442	28	-0.0027390083633108	-0.00991212428084729	0.00443410755422569	2.00152152844084	14.9281059657744	0.997273973654011
443	28	-0.00397251547982467	-0.00851311723380413	0.000568086274154794	4.09436591820823	34.3708015471763	0.180165687888671
515	28	-0.00154915760227281	-0.00844554889573092	0.0053472336911853	1.10475485625702	22.1517671061431	1
519	28	-0.000678771794341388	-0.00968322757552246	0.00832568398683968	0.38171290102523	18.1851818943481	1
531	28	0.000590103136818745	-0.00465848609295296	0.00583869236659045	0.505371364819572	59.5875296804372	1
544	28	-0.000876725531919456	-0.0148396544744358	0.0130862034105969	0.361029135956166	9.93570750451024	1
550	28	0.000938368483466351	-0.0117577397880371	0.0136344767549698	0.420300521643288	10.3598076652305	1
557	28	-0.0027687270391157	-0.00831252543201065	0.00277507135377926	2.28073005870405	46.4357319183229	0.996489103924312
562	28	-0.00108121053182192	-0.0135236696833728	0.011361248619729	0.508453839584265	9.32702047124385	1
566	28	0.0026631872630324	-0.00262235938501593	0.00794873391108072	2.30881958502141	44.3061901606032	0.99523951037474
577	28	0.0000796831028753824	-0.00757648235506902	0.00773584856081979	0.0487522812374003	34.0279108629392	1
580	28	-0.00122934590359131	-0.00593099470506048	0.00347230289787786	1.17109534584466	63.6095299240224	1
588	28	-0.00330744459055146	-0.00831556618954714	0.00170067700844422	3.00584839903987	48.7269002994132	0.817409430786116
589	28	0.0118330088140923	-0.00829253329416959	0.0319585509223542	2.90268973053084	21.5439420580044	0.835544144510633
594	28	0.0158770968852493	-0.00933588228281492	0.0410900760533134	3.26607613974007	15.8038306371129	0.638439825029839
597	28	-0.00391872692822818	-0.00777675512182165	-0.0000606987346347034	4.55049583664083	63.3062575005512	0.0407271185262309
599	28	0.00108584077949492	-0.0102774844482134	0.0124491660072032	0.535424528325384	10.982572903744	1
601	28	-0.00216109166580159	-0.0117483514671779	0.00742616813557469	1.2610119679949	11.0543869641509	1
604	28	0.00108584077949492	-0.0102774844482134	0.0124491660072032	0.535424528325384	10.982572903744	1
607	28	0.00466865290115215	-0.0149372940601743	0.0242745998624786	1.46460759285973	7.92022802851513	1
38	30	-0.00128471520130015	-0.00371948738720755	0.00115005698460724	2.29715821194612	132.962202126521	0.998819659187379
40	30	-0.000190013782522734	-0.0043049299597505	0.00392490239470503	0.214041889997863	38.3029114616669	1
41	30	-0.00101972121849663	-0.00362598795931914	0.00158654552232587	1.70325243308767	133.261430984367	0.9999999540379
43	30	0.00230773439823046	-0.00515961205714285	0.00977508085360377	1.48326454697219	26.9239749065817	1
44	30	-0.0017036785782004	-0.00413820156360668	0.000730844407205886	3.04598216429208	133.991585361815	0.818476450590106
49	30	0.0000529131842822717	-0.00328723573521429	0.00339306210377884	0.0711697345933185	60.1456885030925	1
52	30	-0.000617274635943917	-0.00429400345026279	0.00305945417837495	0.800497930824352	28.55346543106	1
53	30	-0.0012839241838493	-0.00457647614420868	0.00200862777651007	1.79014963538739	43.2227431644383	0.999990687930074
56	30	-0.000713580765882766	-0.00394490123804216	0.00251773970627663	0.989534255392897	63.0656518252901	1
57	30	-0.00105872613194696	-0.00418090641335823	0.00206345414946431	1.51997155991824	62.6835232918969	0.99999999445851
66	30	-0.00186890323560873	-0.00741101576292593	0.00367320929170847	1.63825813561325	24.3327968891493	0.999993497036559
72	30	-0.000142151836678344	-0.00804450640024668	0.00776020272689	0.103708714022525	9.83763666694508	1
73	30	-0.000491504668856909	-0.0033872058730986	0.00240419653538478	0.75814533044717	67.0518486079242	1
75	30	0.00174285409678877	-0.00339117857463852	0.00687688676821606	1.57765867986705	37.1476435802143	0.999999720410783
84	30	-0.000999880884548486	-0.00375469947752993	0.00175493770843296	1.59092720862063	105.79068729137	0.999999995197009
85	30	-0.0039530797065464	-0.0060531641712452	-0.0018529952418476	8.28344872214951	94.468038238396	0.00000000327937832445002
87	30	-0.000257594369930443	-0.0043683369557601	0.00385314821589922	0.308718685688042	21.8716908677312	1
93	30	-0.00152364076735755	-0.00416686698787236	0.00111958545315724	2.52760037186472	104.58880057306	0.987974245677181
95	30	-0.00251512123185161	-0.0058821753234836	0.000851932859780377	3.38333629172875	52.4732115639244	0.56176069569216
112	30	0.00143294905454557	-0.0060241853823964	0.00889008349148753	0.931878714424066	24.6818818232997	1
113	30	-0.00233474907507709	-0.00462684548803334	-0.0000426526621208358	4.44951093977978	117.991184941981	0.0382749417007062
117	30	-0.000825076744958206	-0.00371165091365463	0.00206149742373821	1.26948509482239	75.4496576593422	1
118	30	-0.00120943807214536	-0.00888467109750301	0.0064657949532123	0.976087969316733	7.75209711811081	1
122	30	-0.00231180779161753	-0.0065483418270927	0.00192472624385765	2.72937315309174	19.684464989342	0.89971379945018
132	30	-0.00123370599362392	-0.00488147428937798	0.00241406230213015	1.59249183263091	32.23461110353	0.999999246863882
141	30	-0.00124626011529469	-0.00914659356641981	0.00665407333583043	0.940657374405827	8.74198955648781	1
161	30	-0.00188099513078329	-0.00476923339578132	0.00100724313421473	2.97672097293369	45.8661380293216	0.831332191631604
172	30	-0.00337782312122613	-0.00674655373482054	-0.00000909250763172142	5.11245064110742	17.4366235098178	0.0488510955382953
185	30	-0.00269947350341865	-0.00503845827407815	-0.000360488732759142	5.06762727917132	100.484314574035	0.00463535039002161
201	30	-0.000471784465327748	-0.0056546897289723	0.00471112079831681	0.522577887847407	9.9933609324113	1
202	30	-0.000974449892635329	-0.0168067594903049	0.0148578597050342	0.386836035402994	7.42747855892921	1
204	30	-0.001267182672556	-0.00510237199459652	0.00256800664948453	1.59668372668408	25.4056926615576	0.999997476909997
206	30	-0.000900436611642637	-0.00352072770562242	0.00171985448233714	1.51985753808796	83.067441645366	0.999999998414795
214	30	-0.000350013370425415	-0.0192568639472588	0.018556837206408	0.123814018817655	6.28837223489004	1
217	30	0.00105229383868744	-0.00795957364733908	0.010064161324714	0.613105938715465	14.7956939767732	1
229	30	-0.000217447141275103	-0.00578950351158655	0.00535460922903634	0.200210065419195	16.8102067627825	1
230	30	-0.000667304686248866	-0.0092825152092509	0.00794790583675316	0.487757976839226	7.38648941500947	1
231	30	-0.00195499809379719	-0.00445443580383259	0.000544439616238218	3.52608886854038	56.6648853774436	0.45576757570154
260	30	0.000810643592002285	-0.00431938470618688	0.00594067189019145	0.802927007499818	17.8032806314207	1
267	30	0.00121441235072535	-0.00977965307789692	0.0122084777793476	0.63433379002325	9.98225804487274	1
311	30	-0.00155120619381446	-0.00406039141339559	0.000957979025766678	2.69328369752168	129.564505655483	0.965980329832084
327	30	-0.000667942076643158	-0.00417542205930765	0.00283953790602133	0.863806947172201	51.2878272011853	1
386	30	-0.00336921341790508	-0.00624035320204459	-0.000498073633765567	5.62390303201655	27.2713237727254	0.00760283415675544
393	30	-0.00287859092171704	-0.00735291629359204	0.00159573445015796	3.39711301878782	14.3725532436513	0.570055526139631
406	30	0.00141235150000138	-0.00668711174412102	0.00951181474412377	1.08879984771049	7.57077219177751	1
409	30	-0.00104850236092869	-0.00797694791417954	0.00587994319232216	0.921844397935787	8.16046671854102	1
420	30	-0.00272567649250851	-0.00673348308324362	0.00128213009822661	3.57117910082781	14.7902216167269	0.480855290021374
429	30	-0.000990207312606548	-0.00639703521604898	0.00441662059083589	0.981127130678114	13.3811938854995	1
431	30	-0.00255162331125473	-0.00542040764846487	0.000317161025955406	4.1117566575962	39.5612247692279	0.163463001634721
442	30	-0.00142129495614699	-0.00848873416322401	0.00564614425093004	1.18157069029012	9.19351492481785	1
443	30	-0.00265480207266085	-0.00644995069686408	0.00114034655154238	3.69719345286532	14.3035611266583	0.422868749651076
515	30	-0.000231444195108997	-0.00680262841592015	0.00633974002570216	0.186467506596423	14.1823011738993	1
519	30	0.000638941612822425	-0.00816707843644495	0.0094449616620898	0.386257419159974	13.7984001477873	1
531	30	0.00190781654398256	-0.00259791023756806	0.00641354332553317	1.97019620860771	36.633683684019	0.99978729768281
544	30	0.000440987875244357	-0.0135912071736108	0.0144731829240995	0.188528636516113	8.57046303694968	1
550	30	0.00225608189063016	-0.0104979755418011	0.0150101393230615	1.05664557159521	8.69170380116327	1
557	30	-0.00145101363195188	-0.00634748029614705	0.00344545303224329	1.41742506266703	27.7505032496637	1
562	30	0.000236502875341893	-0.0123402791569452	0.012813284907629	0.116855929715958	7.67853897239057	1
566	30	0.00398090067019621	-0.000624956502659003	0.00858675784305142	4.1851620851624	24.9881309029524	0.177317654274593
577	30	0.0013973965100392	-0.00586201837092394	0.00865681139100233	0.932496149456819	24.9002578292591	1
580	30	0.0000883675035725029	-0.00372209360014377	0.00389882860728877	0.107462159242593	38.443833544244	1
588	30	-0.00198973118338765	-0.00624210802448349	0.0022626456577082	2.24576338749072	26.922764520544	0.994000044849328
589	30	0.0131507222212561	-0.00686091963012454	0.0331623640726368	3.26806554197997	20.4656781168035	0.638933843574074
594	30	0.0171948102924131	-0.00795676109579375	0.0423463816806199	3.56944351092448	15.2426037962169	0.480206170029975
597	30	-0.00260101352106437	-0.00511157916159883	-0.0000904478805299046	4.62810465138172	66.8891605567482	0.0308949371553343
599	30	0.00240355418665873	-0.00899769157234365	0.0138047999456611	1.2517447848171	8.86786309306935	1
601	30	-0.000843378258637775	-0.0104978827732048	0.00881112625592923	0.532200924121685	8.15698072483636	1
604	30	0.00240355418665873	-0.00899769157234365	0.0138047999456611	1.2517447848171	8.86786309306935	1
607	30	0.00598636630831596	-0.0137673201072482	0.0257400527238801	1.91861441683149	7.27442394488835	0.992779479500289
40	38	0.00109470141877742	-0.00291736062492474	0.00510676346247957	1.28146851065214	33.0977286356305	1
41	38	0.000264993982803517	-0.00213505708968407	0.00266504505529111	0.483731204716389	107.332063176699	1
43	38	0.00359244959953061	-0.00382617947907986	0.0110110786781411	2.33733122747293	25.6567436290167	0.987769423218112
44	38	-0.000418963376900245	-0.00262942760950434	0.00179150085570385	0.830474519125019	106.991149483468	1
49	38	0.00133762838558242	-0.00186006868865531	0.00453532545982015	1.9023203051015	49.3352000930064	0.999962468212744
52	38	0.000667440565356234	-0.002906771159516	0.00424165229022847	0.911413041919768	23.4628902922192	1
53	38	0.00000079101745084631	-0.00315701207596872	0.00315859411087041	0.00117130966077848	34.6839356185696	1
56	38	0.000571134435417384	-0.00251131814676035	0.00365358701759512	0.840545943373141	51.20340029547	1
57	38	0.00022598906935319	-0.00274173036888594	0.00319370850759232	0.34590313525642	50.1873076881924	1
66	38	-0.000584188034308577	-0.00606448176026381	0.00489610569164666	0.523969689576062	22.2403019660776	1
72	38	0.00114256336462181	-0.00677341207803709	0.0090585388072807	0.846821566115331	9.23946298429036	1
73	38	0.000793210532443241	-0.00193266563156637	0.00351908669645285	1.31843457865603	52.2083219579929	1
75	38	0.00302756929808892	-0.00202535131445585	0.00808048991063369	2.80854628459121	33.7866754462449	0.896387593388041
84	38	0.000284834316751665	-0.0022802742253459	0.00284994285884923	0.490898885448244	83.9686194771825	1
85	38	-0.00266836450524625	-0.00450594773273289	-0.0008307812777596	6.48293647209651	67.6812122345041	0.0000371832344667755
87	38	0.00102712083136971	-0.00300734517058826	0.00506158683332767	1.28602401599263	18.4643793770552	1
93	38	-0.000238925566057404	-0.00268322571508985	0.00220537458297505	0.432599523332048	81.8039437152126	1
95	38	-0.00123040603055146	-0.00445978467702264	0.00199897261591972	1.75007991018573	42.9016243305206	0.999995256189654
112	38	0.00271766425584572	-0.00469305532621407	0.0101283838379055	1.78956955810727	23.4920771355977	0.999923082978165
113	38	-0.00105003387377694	-0.00310285810822429	0.00100279036067041	2.25410375552685	90.9944317807724	0.998897850937643
117	38	0.000459638456341944	-0.00225362532419651	0.0031729022368804	0.761762367534964	59.1780443042578	1
118	38	0.000075277129154794	-0.00765563158462882	0.00780618584293841	0.0619411867760533	7.17716898588464	1
122	38	-0.00102709259031738	-0.00519716576050885	0.00314298057987409	1.26513136378641	16.6934194610212	1
132	38	0.0000510092076762333	-0.00348728351372464	0.00358930192907711	0.0692973763361803	26.5703372284397	1
141	38	0.0000384550860054594	-0.00789278695971273	0.00796969713172365	0.0295199313944898	8.1735208350355	1
161	38	-0.000596279929483143	-0.00332663169614689	0.0021340718371806	1.02115923871286	34.6915979567006	1
172	38	-0.00209310791992598	-0.00539506843329781	0.00120885259344585	3.40354212916278	13.239419485913	0.568473837182157
185	38	-0.0014147583021185	-0.00352387355193509	0.0006943569476981	2.97974947976086	75.1382353908715	0.845217277208343
201	38	0.000812930735972403	-0.00439448392427279	0.00602034539621759	0.934514351479484	8.63035756389528	1
202	38	0.000310265308664822	-0.0155509461112757	0.0161714767286053	0.123738835083865	7.29171776116209	1
204	38	0.0000175325287441542	-0.00372596816534516	0.00376103322283347	0.0231914359556386	21.0866560000015	1
206	38	0.000384278589657514	-0.00203982406355147	0.0028083812428665	0.710333789409224	63.0668345578872	1
214	38	0.000934701830874736	-0.0180149287981608	0.0198843324599103	0.331855560333352	6.19698304662583	1
217	38	0.00233700903998759	-0.00665463184360513	0.0113286499235803	1.37531419158109	14.2185646665863	1
229	38	0.00106726806002505	-0.00446353260085405	0.00659806872090415	1.00790210460073	15.2117371563309	1
230	38	0.000617410515051284	-0.00805606932157933	0.0092908903516819	0.458489413807256	6.93509169753818	1
231	38	-0.000670282892497035	-0.00297433001659834	0.00163376423160427	1.34306703958405	40.2142019925491	1
260	38	0.00209535879330244	-0.00298586789220373	0.0071765854788086	2.13747415216598	15.8579025499101	0.993268669757356
267	38	0.0024991275520255	-0.00850232505750881	0.0135005801615598	1.31590280406684	9.66794687096742	1
311	38	-0.000266490992514307	-0.0025602544790315	0.00202727249400288	0.509672052695599	103.190817511732	1
327	38	0.000616773124656992	-0.00275957981543239	0.00399312606474637	0.839641012750917	42.5315454133604	1
386	38	-0.00208449821660493	-0.00482747803497955	0.000658481601769699	3.80211609421314	19.6469568902594	0.34996327125041
393	38	-0.00159387572041689	-0.00603538309748319	0.0028476316566494	1.9623809012827	12.1745978966404	0.996820110716891
406	38	0.00269706670130153	-0.00545956613296426	0.0108536995355673	2.11620812954431	7.05731683931354	0.977617530852302
409	38	0.000236212840371463	-0.00674348896958956	0.00721591465033248	0.212525257142622	7.44568068130746	1
420	38	-0.00144096129120836	-0.0054100471517221	0.00252812456930538	1.99021817049601	12.0421167257141	0.995966749085497
429	38	0.000294507888693602	-0.00509090193664339	0.0056799177140306	0.300539626308849	11.9116771573505	1
431	38	-0.00126690810995458	-0.00398331637781286	0.0014495001579037	2.21626908955079	29.4666644797536	0.995888721828534
442	38	-0.000136579754846836	-0.00723087667564746	0.00695771716595378	0.115903693372573	8.47184914771655	1
443	38	-0.0013700868713607	-0.00513074665454093	0.00239057291181952	2.02608985964431	11.326412307826	0.994063974773248
515	38	0.00105327100619115	-0.00549422361675523	0.00760076562913753	0.865124563250171	13.1384649289051	1
519	38	0.00192365681412258	-0.00686565684510035	0.0107129704733455	1.17549926094082	13.2194189267299	1
531	38	0.00319253174528271	-0.00122086983174095	0.00760593332230637	3.40451323497413	32.3862376119412	0.552273577027523
544	38	0.00172570307654451	-0.012323950419646	0.015775356572735	0.741727257824119	8.38899382398641	1
550	38	0.00354079709193031	-0.00923125292462899	0.0163128471084896	1.66905997311954	8.47114124076988	0.999351986798669
557	38	-0.000166298430651734	-0.00498715743430489	0.00465456057300142	0.167168010999182	24.8255616370934	1
562	38	0.00152121807664204	-0.0110880596792727	0.0141304958325568	0.757042729253925	7.46182561234273	1
566	38	0.00526561587149636	0.000735372386850524	0.0097958593561422	5.72336734461099	21.9537104575608	0.0101173418084897
577	38	0.00268211171133935	-0.00452936589271392	0.00989358931539262	1.81350717643145	23.6380617949375	0.999896122395821
580	38	0.00137308270487265	-0.00232581757135529	0.00507198298110059	1.74682514950249	32.4381301365626	0.999987418174918
588	38	-0.000705015982087496	-0.0048716895599545	0.00346165759577951	0.827057491401752	23.1968656237974	1
589	38	0.0144354374225563	-0.00556113014672636	0.0344320049918389	3.5938070775492	20.318691909306	0.453017781974204
594	38	0.0184795254937132	-0.00666408055917293	0.0436231315465994	3.84096605739711	15.1661232400979	0.354766834010332
597	38	-0.00131629831976422	-0.00362661142860456	0.00099401478907613	2.5938909114168	48.5312787922655	0.968648228230255
599	38	0.00368826938795888	-0.00773121826248817	0.0151077570384059	1.93618757947928	8.59018864753105	0.994285553097013
601	38	0.000441336942662376	-0.00924706068579692	0.0101297345711217	0.281790869229264	7.7836985493034	1
604	38	0.00368826938795888	-0.00773121826248817	0.0151077570384059	1.93618757947928	8.59018864753105	0.994285553097013
607	38	0.00727108150961611	-0.0125074016472694	0.0270495646665016	2.33737523830567	7.18758069046948	0.94621720112416
41	40	-0.000829707435973899	-0.00492498700899078	0.00326557213704298	0.94223642325019	36.8458505891365	1
43	40	0.0024977481807532	-0.00538163508721209	0.0103771314487185	1.48275684054702	34.5603687315766	1
44	40	-0.00151366479567766	-0.00552570716900556	0.00249837757765023	1.7718337015749	33.1145435530358	0.999982504743296
49	40	0.000242926966805006	-0.0042570074972028	0.00474286143081281	0.246688277243785	46.0205107500436	1
52	40	-0.000427260853421182	-0.00510431055829233	0.00424978885144996	0.424805522330539	36.8939974928845	1
53	40	-0.00109391040132657	-0.00554779726562786	0.00335997646297472	1.13349378336884	40.3920761438978	1
56	40	-0.000523566983360032	-0.00495624831899907	0.003909114352279	0.540881082786732	44.6985198721945	1
57	40	-0.000868712349424226	-0.00523396537805333	0.00349654067920487	0.91461137131535	42.5903435414635	1
66	40	-0.00167888945308599	-0.0078072718097727	0.00444949290360072	1.28074750789696	34.756515623914	1
72	40	0.0000478619458443904	-0.00798464515137696	0.00808036904306574	0.031588423927402	14.0861913251619	1
73	40	-0.000301490886334175	-0.00453674920145022	0.00393376742878187	0.329489642452767	38.9702368217277	1
75	40	0.0019328678793115	-0.00389419885330274	0.00775993461192574	1.51053258003307	48.3520631495258	0.999999984852541
84	40	-0.000809867102025751	-0.004978840037532	0.0033591058334805	0.898756558488009	39.1768496516161	1
85	40	-0.00376306592402366	-0.00763014190260302	0.000104010054555692	4.6865737904931	26.137361481677	0.0654811490860809
87	40	-0.0000675805874077087	-0.00502379225289298	0.00488863107807756	0.0640524494633426	33.0312867849223	1
93	40	-0.00133362698483482	-0.00544387562233135	0.00277662165266171	1.50969962264533	36.646637805668	0.999999937783219
95	40	-0.00232510744932888	-0.00683645724392827	0.00218624234527051	2.36127758437442	44.3997071128831	0.992774032344692
112	40	0.0016229628370683	-0.00623594714895597	0.00948187282309257	0.973126641585341	31.9865113741763	1
113	40	-0.00214473529255436	-0.00609166611684989	0.00180219553174118	2.57764880165161	29.9620845838307	0.958942171626005
117	40	-0.000635062962435472	-0.00486865349963083	0.00359852757475988	0.693163584380736	39.7635271803984	1
118	40	-0.00101942428962262	-0.00869516329424194	0.0066563147149967	0.7296015464462	11.9322575274586	1
122	40	-0.00212179400909479	-0.00715631888307592	0.00291273086488634	1.99213744339006	31.0077121331101	0.999577585235067
132	40	-0.00104369221110118	-0.00571148298060482	0.00362409855840245	1.03486113219247	38.9988817730061	1
141	40	-0.00105624633277196	-0.00902303920367501	0.0069105465381311	0.716648695444352	12.8297421080321	1
161	40	-0.00169098134826056	-0.00590791992678515	0.00252595723026403	1.87162993800696	35.3848539024596	0.999936892317986
172	40	-0.0031878093387034	-0.00760732189735059	0.0012317032199438	3.45054995084113	27.716860303103	0.525480332700789
185	40	-0.00250945972089591	-0.00647443459178628	0.00145551514999446	2.99780277762814	30.3941657364116	0.804283587778823
201	40	-0.000281770682805014	-0.00588460141148514	0.00532106004587511	0.253854754188846	18.5495644928254	1
202	40	-0.000784436110112595	-0.0164746313323076	0.0149057591120824	0.30165114553	8.4118814359881	1
204	40	-0.00107716889003326	-0.00585264508789657	0.00369830730783004	1.05279836248782	35.3851765614797	1
206	40	-0.000710422829119903	-0.00480444621457436	0.00338360055633455	0.810670170128351	35.0284160192869	1
214	40	-0.000159999587902681	-0.0188211051128436	0.0185011059370382	0.0551771867365757	6.95120570625372	1
217	40	0.00124230762121018	-0.00799553493926073	0.0104801501816811	0.677454602777279	18.7889268071571	1
229	40	-0.0000274333587523684	-0.00611730035261272	0.00606243363510798	0.0217111930021062	25.9767116694013	1
230	40	-0.000477290903726132	-0.00900986366402417	0.00805528185657191	0.315492832602851	10.6978592279894	1
231	40	-0.00176498431127445	-0.0057904504966682	0.0022604818741193	2.07375722295811	30.8267456985546	0.998970194395625
260	40	0.00100065737452502	-0.00472630795085816	0.0067276226999082	0.834957163208172	27.9855569525762	1
267	40	0.00140442613324808	-0.00963013808227684	0.012438990348773	0.695109817568927	12.2430729134984	1
311	40	-0.00136119241129172	-0.00540814106624357	0.00268575624366013	1.57313374046322	34.594628635248	0.999999643210611
327	40	-0.000477928294120424	-0.00508061401559647	0.00412475742735562	0.474407269255926	46.1379578495361	1
386	40	-0.00317919963538234	-0.0073572669348596	0.000998867664094915	3.60927032842005	29.9835502740998	0.424881298864128
393	40	-0.00268857713919431	-0.00784324891369362	0.002466094635305	2.52362023357639	25.1483403700063	0.963747807414535
406	40	0.00160236528252411	-0.00645651754171528	0.00966124810676351	1.10583958973866	11.3230730095415	1
409	40	-0.000858488578405953	-0.00787702581681212	0.00616004866000022	0.6563783392943	13.2749856951296	1
420	40	-0.00253566270998577	-0.0073517364991351	0.00228041107916355	2.53627545291127	26.0854706595893	0.962589358598659
429	40	-0.000800193530083814	-0.00669153395845847	0.00509114689829084	0.667855384715163	22.1858778421101	1
431	40	-0.002361609528732	-0.00656086113433768	0.00183764207687369	2.63693120461541	33.6773934525608	0.949646893423429
442	40	-0.00123128117362425	-0.0084481672420099	0.00598560489476139	0.901871148620111	14.2921630547941	1
443	40	-0.00246478829013812	-0.00712668457996274	0.0021971079996865	2.55232063545998	25.6247025038405	0.95892472370813
515	40	-0.0000414304125862632	-0.00697487487668829	0.00689201405151576	0.0296115551681362	20.9741194899118	1
519	40	0.00082895539534516	-0.00819262482210633	0.00985053561279665	0.466818347958814	17.8199488375566	1
531	40	0.00209783032650529	-0.00321575842388863	0.00741141907689921	1.80241899744549	46.6292067649206	0.999991092300071
544	40	0.000631001657767092	-0.0133415167417907	0.0146035200573249	0.260035474019385	9.88311257950263	1
550	40	0.0024460956731529	-0.0102617076736176	0.0151538990199234	1.09658609899044	10.2883514541472	1
557	40	-0.00126099984942915	-0.00686199005294752	0.00433999035408922	1.04185239117123	39.0694437232268	1
562	40	0.000426516657864627	-0.0120308206559673	0.0128838539716966	0.20077019829796	9.25639457923699	1
566	40	0.00417091445271894	-0.00118275032606378	0.00952457923150166	3.62791475555352	36.309917338506	0.404378963085555
577	40	0.00158741029256193	-0.00608886632255114	0.009263686907675	0.972820394458973	32.5389177858316	1
580	40	0.000278381286095237	-0.00451620960797295	0.00507297218016342	0.266253336837265	43.857736919037	1
588	40	-0.00179971740086491	-0.00688748943014728	0.00328805462841745	1.64156865018682	37.7783176156304	0.999999003995413
589	40	0.0133407360037789	-0.00678423162412113	0.0334657036316789	3.27340664621778	21.5074989628924	0.636141276481069
594	40	0.0173848240749358	-0.00782792140250342	0.042597569552375	3.57689501824239	15.7884457392904	0.474696959003325
597	40	-0.00241099973854163	-0.00644621756285154	0.00162421808576828	2.81641561308482	31.8798716190291	0.890835634009769
599	40	0.00259356796918147	-0.00878455212374502	0.013971688062108	1.28024696097082	10.8781180902308	1
601	40	-0.000653364476115041	-0.0102651581218343	0.00895842916960418	0.381813756688162	10.8747125813148	1
604	40	0.00259356796918147	-0.00878455212374502	0.013971688062108	1.28024696097082	10.8781180902308	1
607	40	0.00617638009083869	-0.0134362212244898	0.0257889814061672	1.93843569731936	7.90160338122218	0.993088007794587
43	41	0.0033274556167271	-0.00412974626984688	0.0107846575033011	2.14429828676756	26.6300836098449	0.997310052885996
44	41	-0.000683957359703762	-0.00308373076166056	0.00171581604225303	1.2483917620121	108.067349434108	1
49	41	0.00107263440277891	-0.00224171595465796	0.00438698476021577	1.45955673340438	56.2742654814338	1
52	41	0.000402446582552717	-0.00325579626081044	0.00406068942591587	0.527556980240619	27.1227089723367	1
53	41	-0.000264202965352671	-0.00353286632987014	0.0030044603991648	0.372997461799555	40.4363161395871	1
56	41	0.000306140452613867	-0.00289854468138218	0.00351082558660991	0.42980087820409	58.6162453267337	1
57	41	-0.0000390049134503271	-0.00313398056898389	0.00305597074208324	0.0567440236664651	57.8590089093038	1
66	41	-0.000849182017112094	-0.00637893938159048	0.00468057534736629	0.748034844594044	23.8257071074405	1
72	41	0.00087756938181829	-0.0070278682351502	0.00878300699878677	0.642413016525141	9.70253831617853	1
73	41	0.000528216549639724	-0.0023386304741226	0.00339506357340205	0.82734568348532	60.6882295407362	1
75	41	0.0027625753152854	-0.00235521426420959	0.00788036489478039	2.51381611144536	36.2864240682658	0.975131973429495
84	41	0.0000198403339481479	-0.00270314965620686	0.00274283032410316	0.0320873643269851	92.6214764966016	1
85	41	-0.00293335848804976	-0.00499906146630527	-0.000867655509794254	6.32523550926558	70.9031035133541	0.0000602746440278024
87	41	0.000762126848566191	-0.00333465891209487	0.00485891260922725	0.921815380252746	20.9846632253022	1
93	41	-0.000503919548860921	-0.00311463598411709	0.00210679688639524	0.850937515538287	90.0496338068988	1
95	41	-0.00149540001335498	-0.00483756998918103	0.00184676996247107	2.03508578482003	49.219774564638	0.999763650792539
112	41	0.0024526702730422	-0.00499481927050281	0.00990015981658721	1.59931896997528	24.4068157923323	0.999996800148159
113	41	-0.00131502785658046	-0.00357209772708203	0.000942042013921121	2.56591382252146	92.5022475903809	0.982829403638381
117	41	0.000194644473538427	-0.00266239310113553	0.00305168204821238	0.304082665186104	68.0177657643161	1
118	41	-0.000189716853648723	-0.00787678764170307	0.00749735393440562	0.153748753321004	7.62202218062097	1
122	41	-0.00129208657312089	-0.00551651331285554	0.00293234016661375	1.53912518066734	18.9202346852463	0.999996332424717
132	41	-0.000213984775127284	-0.00384187300829752	0.00341390345804295	0.279179837164458	30.6043435254815	1
141	41	-0.000226538896798058	-0.00813357584165267	0.00768049804805655	0.17160874732177	8.61365582073401	1
161	41	-0.00086127391228666	-0.00372331596232791	0.00200076813775459	1.38515137412489	41.759118912681	1
172	41	-0.0023581019027295	-0.00571671250299294	0.00100050869753394	3.62204539892809	16.2847024931112	0.450387965376266
185	41	-0.00167975228492201	-0.00398467752699041	0.000625172957146385	3.22622663040796	81.2336484085807	0.68199586841766
201	41	0.000547936753168886	-0.00464066186171837	0.00573653536805614	0.611704439108493	9.66989853693367	1
202	41	0.0000452713258613045	-0.015793283643285	0.0158838262950076	0.0179897387059319	7.39769139987738	1
204	41	-0.000247461454059363	-0.00406602692040057	0.00357110401228184	0.314993868630885	24.2330312908633	1
206	41	0.000119284606853997	-0.0024694075914576	0.00270797680516559	0.205079233962075	72.1498439481748	1
214	41	0.000669707848071219	-0.0182463769694539	0.0195857926655963	0.237091122933276	6.2683746489417	1
217	41	0.00207201505718408	-0.00693567443575129	0.0110797045501194	1.2098397543741	14.6660463332711	1
229	41	0.000802274077221531	-0.00476179226399235	0.00636634041843541	0.742678982722681	16.430344730852	1
230	41	0.000352416532247767	-0.00827518913013914	0.00898002219463468	0.25847118776377	7.2851895089858	1
231	41	-0.000935276875300552	-0.00340509031933926	0.00153453656873816	1.72278685805528	49.0491880025414	0.999998255115032
260	41	0.00183036481049892	-0.00329033514002589	0.00695106476102372	1.82432074017561	17.3325400472136	0.999673218439187
267	41	0.00223413356922198	-0.0087615918498119	0.0132298589882559	1.16899628603456	9.91256727929048	1
311	41	-0.000531484975317824	-0.00300650504362776	0.00194353509299211	0.940945180511014	106.85353165088	1
327	41	0.000351779141853475	-0.00313164229606208	0.00383520057976903	0.459834098811644	48.4185909055113	1
386	41	-0.00234949219940844	-0.00520083892134563	0.000501854522528743	3.99292884215038	24.8357143854133	0.24636523694016
393	41	-0.00185886970322041	-0.00632773660267408	0.00260999719623327	2.21333358572238	13.8297207467651	0.986285037813614
406	41	0.00243207271849801	-0.00567954519021934	0.0105436906272154	1.88201864994257	7.45507087633015	0.994608365942987
409	41	-0.0000287811424320543	-0.00696815179303314	0.00691058950816903	0.0254293062990619	7.99729604795884	1
420	41	-0.00170595527401187	-0.00570770521651091	0.00229579466848716	2.25986445740235	14.0900934710176	0.982606609341028
429	41	0.0000295139058900853	-0.00537355701428181	0.00543258482606198	0.0294269463651902	13.0328433891605	1
431	41	-0.0015319020927581	-0.00437584122182057	0.00131203703630438	2.5102093540183	36.0073130248659	0.975480450876229
442	41	-0.000401573737650354	-0.00747491094094776	0.00667176346564705	0.335313917670522	9.02903796461367	1
443	41	-0.00163508085416422	-0.00542538859279704	0.0021552268844686	2.30560351676256	13.5336647395017	0.976606165065263
515	41	0.000788277023387636	-0.00577829747449577	0.00735485152127104	0.637719774346091	13.9412624283141	1
519	41	0.00165866283131906	-0.00714394757014013	0.0104612732327782	1.00503705495544	13.6682481860911	1
531	41	0.00292753776247919	-0.0015601830212525	0.00741525854621088	3.04390431298952	35.4970870355552	0.784711759100898
544	41	0.00146070909374099	-0.0125752773837739	0.0154966955712559	0.62519873694915	8.53054378207418	1
550	41	0.0032758031091268	-0.00948216509755404	0.0160337713158076	1.53637389343457	8.64306048997531	0.999865555549633
557	41	-0.000431292413455251	-0.00531291312630085	0.00445032829939034	0.423880204669147	27.0126871793441	1
562	41	0.00125622409383853	-0.0113275661572831	0.0138400143449602	0.621662265081044	7.63072545320065	1
566	41	0.00500062188869284	0.000409304723926147	0.00959193905345954	5.29442557057052	24.2164673991122	0.0202640293174337
577	41	0.00241711772853583	-0.00483235896693337	0.00966659442400503	1.6175377680433	24.6073831731195	0.999995709669074
580	41	0.00110808872206914	-0.00268156419190639	0.00489774163604467	1.36033829377664	36.6972063718358	1
588	41	-0.000970009964891013	-0.00520618776825402	0.00326616783847199	1.10377623617399	25.9431511509699	1
589	41	0.0141704434397528	-0.00583794484043334	0.0341788317199389	3.522854081311	20.4334827556005	0.49190613387202
594	41	0.0182145315109097	-0.00693531914391995	0.0433643821657394	3.78215899836417	15.2259108407397	0.379830522750541
597	41	-0.00158129230256773	-0.00406100035130565	0.000898415746170184	2.87188815514145	57.6353883140439	0.890388846631403
599	41	0.00342327540515536	-0.0079819432005638	0.0148284940108745	1.78587713277877	8.80639698077657	0.998293251337505
601	41	0.000176342959858859	-0.00948546670964331	0.00983815262936103	0.111560446289212	8.07375993595283	1
604	41	0.00342327540515536	-0.0079819432005638	0.0148284940108745	1.78587713277877	8.80639698077657	0.998293251337505
607	41	0.00700608752681259	-0.0127529663129653	0.0267651413665905	2.24689566585456	7.25543464733823	0.961998516786458
44	43	-0.00401141297643086	-0.0114300724986359	0.0034072465457742	2.60988324883262	25.658763020052	0.946409705351661
49	43	-0.00225482121394819	-0.00989232573564004	0.00538268330774366	1.39775801978806	30.5247205312611	1
52	43	-0.00292500903417438	-0.0106240644469315	0.00477404637858278	1.79879771869201	30.5102459887942	0.999964595274469
53	43	-0.00359165858207977	-0.0111999416819418	0.00401662451778226	2.24305435742987	29.4929011091004	0.994912731426311
56	43	-0.00302131516411323	-0.0106277913260793	0.0045851609978528	1.88479787792719	29.86822917978	0.999873836526551
57	43	-0.00336646053017742	-0.0109411451256771	0.00420822406532223	2.11450022185055	29.1336951313923	0.998275984667877
66	43	-0.00417663763383919	-0.0126452267153544	0.00429195144767598	2.2816170419075	39.2100573414398	0.99549361494484
72	43	-0.00244988623490881	-0.0119671771343914	0.00706740466457383	1.23606674767783	26.8108590154482	1
73	43	-0.00279923906708737	-0.0103146977554344	0.00471621962125963	1.78116801693297	27.8026161885738	0.999962265820836
75	43	-0.000564880301441695	-0.00889036675417794	0.00776060615129455	0.312382430345519	41.6266106535629	1
84	43	-0.00330761528277895	-0.0107973493203852	0.00418211875482726	2.11550977359649	27.3808213391232	0.998027953734999
85	43	-0.00626081410477686	-0.0136101765973378	0.00108854838778409	4.14878125031612	23.8634860211511	0.193315227618353
87	43	-0.00256532876816091	-0.0103841977051755	0.0052535401688537	1.548140526618	31.5534975620035	0.999999673169021
93	43	-0.00383137516558802	-0.0112938637127544	0.00363111338157836	2.46650884858606	26.7028438866002	0.97460893844598
95	43	-0.00482285563008207	-0.0124628607308964	0.00281714947073222	2.98975623559849	30.4200022915278	0.80857714432993
112	43	-0.000874785343684894	-0.010507668571239	0.00875809788386918	0.416372117053898	43.9528034843552	1
113	43	-0.00464248347330755	-0.0120302859777546	0.00274531903113946	3.04473388331068	24.8605211216326	0.77104608443359
117	43	-0.00313281114318867	-0.0106490245374315	0.00438340225105414	1.9925671929977	27.8845805473058	0.999446252021253
118	43	-0.00351717247037582	-0.0126994996095447	0.00566515466879306	1.8576273880062	24.6740364958407	0.999840140671676
122	43	-0.00461954218984799	-0.0124694533611918	0.00323036898149586	2.77712646899314	31.5170637408087	0.905140214278355
132	43	-0.00354144039185438	-0.0112410812181834	0.00415820043447467	2.17560480817127	30.8008176362309	0.997301652045976
141	43	-0.00355399451352515	-0.0129789730775625	0.00587098405051218	1.8219937726398	25.4328493831848	0.999908859082584
161	43	-0.00418872952901376	-0.0116898217833207	0.00331236272529315	2.67670591393595	27.2275721851966	0.931286271593309
172	43	-0.00568555751945659	-0.0132461223867597	0.00187500734784655	3.6059093320393	27.1433523819193	0.431705725394325
185	43	-0.00500720790164911	-0.0124024847947652	0.00238806899146696	3.2779998672358	25.0227913693213	0.634331506941514
201	43	-0.00277951886355821	-0.0108368825192141	0.00527784479209768	1.64224139148408	28.9708302127815	0.999996769418888
202	43	-0.00328218429086579	-0.0190330643832405	0.0124686958015089	1.13279520452163	12.5005566656938	1
204	43	-0.00357491707078646	-0.0113152171289079	0.00416538298733499	2.18396787510108	30.893098003679	0.997112606217883
206	43	-0.0032081710098731	-0.0106612724674394	0.00424493044769322	2.07062768292715	26.402934262838	0.998600996073872
214	43	-0.00265774776865588	-0.0209865612626046	0.0156710657252929	0.838732607179552	9.72003068958739	1
217	43	-0.00125544055954302	-0.0118181886468052	0.00930730752771914	0.561711066249985	31.0646643913557	1
229	43	-0.00252518153950556	-0.0109250045607711	0.00587464148175998	1.40523157869363	34.8104964914243	1
230	43	-0.00297503908447933	-0.0127079827593122	0.00675790459035356	1.50237810159061	22.2503568877682	0.999999227674498
231	43	-0.00426273249202765	-0.0116807837866825	0.0031553188026272	2.77659242997233	25.4312071947051	0.895675614216346
260	43	-0.00149709080622818	-0.0096985077398931	0.00670432612743674	0.854592131538206	34.2303697151251	1
267	43	-0.00109332204750511	-0.0129457059723981	0.0107590618773878	0.457350926985469	20.9010045411392	1
311	43	-0.00385894059204492	-0.0112935891636717	0.00357570797958191	2.5007077895092	26.0563617149207	0.968759214332196
327	43	-0.00297567647487362	-0.010658874413674	0.00470752146392672	1.82881391297543	31.3264168674247	0.999949686411737
386	43	-0.00567694781613554	-0.0131494583100124	0.00179556267774136	3.65801007682299	26.1884601808394	0.403827969862259
393	43	-0.0051863253199475	-0.0130681618122921	0.00269551117239709	3.11752175066994	30.3171790741157	0.736255735586695
406	43	-0.000895382898229084	-0.0103183596249706	0.0085275938285124	0.463475654086549	23.5790525973979	1
409	43	-0.00335623675915915	-0.0121482468929577	0.00543577337463937	1.83556457467106	26.4950341635817	0.999904392029725
420	43	-0.00503341089073897	-0.012758891227514	0.00269206944603603	3.10249803813754	28.9002029556785	0.743699177584109
429	43	-0.00329794171083701	-0.0115519246038288	0.00495604118215482	1.8828015316675	31.9849975652908	0.999899993236432
431	43	-0.00485935770948519	-0.0123496832172947	0.00263096779832432	3.11429416918101	26.8795598471756	0.734551497109868
442	43	-0.00372902935437745	-0.0126819183449328	0.00522385963617793	1.99424980940882	27.5036644574109	0.999416291518062
443	43	-0.00496253647089131	-0.0126169098521095	0.00269183691032688	3.09846119771844	27.9573413954264	0.745000050090889
515	43	-0.00253917859333946	-0.0114264529836099	0.006348095796931	1.34010038277497	33.554547438915	1
519	43	-0.00166879278540804	-0.0120390820094132	0.00870149643859711	0.762818385774092	30.1611792083805	1
531	43	-0.000399917854247905	-0.00843392984580536	0.00763409413730955	0.231385448461881	37.0617973899766	1
544	43	-0.0018667465229861	-0.0161845953970249	0.0124511023510527	0.680689019105537	15.247693261818	1
550	43	-0.0000516525076002979	-0.0132488715941049	0.0131455665789043	0.0200929868798967	16.7456279364155	1
557	43	-0.00375874803018235	-0.0119327662895932	0.00441527022922851	2.13568264830985	37.4277844335205	0.99870912887211
562	43	-0.00207123152288857	-0.0149406064731537	0.0107981434273766	0.835495738272962	15.7251161280551	1
566	43	0.00167316627196575	-0.00635774306126611	0.00970407560519761	0.973441505340897	34.9772933192074	1
577	43	-0.000910337888191267	-0.0104119061184222	0.00859123034203963	0.439247973680157	43.9990209617451	1
580	43	-0.00221936689465796	-0.00998719135468007	0.00554845756536415	1.34426752038996	32.4913083057461	1
588	43	-0.00429746558161811	-0.0121949827477229	0.00360005158448671	2.55253122573503	33.5247444987414	0.966993464949209
589	43	0.0108429878230257	-0.00978347794283906	0.0314694535888904	2.53869419278395	25.5422000993878	0.961458299932059
594	43	0.0148870758941826	-0.0106154900874237	0.0403896418757889	2.96233338849814	17.9439015410463	0.798966502155394
597	43	-0.00490874791929483	-0.0123329727543935	0.00251547691580385	3.19166984911646	25.634492527396	0.687357071697041
599	43	0.0000958197884282693	-0.0119678944544256	0.0121595340312822	0.0400063163135413	18.8075401251043	1
601	43	-0.00315111265686824	-0.0137314174459874	0.00742919213225089	1.47550983708277	21.0130878437614	1
604	43	0.0000958197884282693	-0.0119678944544256	0.0121595340312822	0.0400063163135413	18.8075401251043	1
607	43	0.0036786319100855	-0.0157825572243256	0.0231398210444965	1.07157710660843	10.4853153843601	1
49	44	0.00175659176248267	-0.00144102442065247	0.00495420794561781	2.49799147291099	49.4013307112829	0.98283260559055
52	44	0.00108640394225648	-0.00248770883225849	0.00466051671677145	1.48343357886683	23.478736500945	1
53	44	0.000419754394351091	-0.00273792921121995	0.00357743799992213	0.621513397203351	34.7246564110047	1
56	44	0.00099009781231763	-0.00209225528308217	0.00407245090771743	1.45703896079173	51.2835288612411	1
57	44	0.000644952446253435	-0.0023226409935539	0.00361254588606077	0.987102516718049	50.2764835776658	1
66	44	-0.000165224657408332	-0.00564552581494931	0.00531507650013265	0.148189423074555	22.2443023752194	1
72	44	0.00156152674152205	-0.00635439461322815	0.00947744809627226	1.15731989877904	9.24024945248182	1
73	44	0.00121217390934349	-0.00151351048575145	0.00393785830443842	2.01463660012274	52.3384222803617	0.999841721398321
75	44	0.00344653267498916	-0.00160641082383808	0.0084994761738164	3.19711276696528	33.7949179653864	0.689371309200993
84	44	0.00070379769365191	-0.00186109563275318	0.003268691020057	1.21284798112895	84.3350045412114	1
85	44	-0.002249401128346	-0.00408609477150111	-0.000412707485190888	5.46401199858247	68.5983881868147	0.00177489536521946
87	44	0.00144608420826995	-0.00258830006653362	0.00548046848307353	1.81050353588995	18.4725663216683	0.999773411779221
93	44	0.000180037810842841	-0.00226399012725345	0.00262406574893914	0.325943001497421	82.2252598509474	1
95	44	-0.000811442653651217	-0.0040407352650093	0.00241784995770686	1.15408871839662	42.9530981383012	1
112	44	0.00313662763274596	-0.00427411895077708	0.010547374216269	2.06542642780662	23.4939343904283	0.998280945658614
113	44	-0.000631070496876694	-0.00268334065285698	0.00142119965910359	1.35451727090995	91.9998812628633	1
117	44	0.000878601833242189	-0.00183447683397695	0.00359168050046133	1.45598586729648	59.3406606241264	1
118	44	0.000494240506055039	-0.00723654803514868	0.00822502904725876	0.406673072244914	7.177916375617	1
122	44	-0.000608129213417132	-0.00477811637459781	0.00356185794776354	0.749032815688882	16.7000919867428	1
132	44	0.000469972584576478	-0.00306823283332764	0.0040081780024806	0.638432718748109	26.5894881255864	1
141	44	0.000457418462905704	-0.007473744289303	0.00838858121511441	0.351129300934324	8.17426051129416	1
161	44	-0.000177316552582898	-0.00290742893675195	0.00255279583158616	0.303635030082103	34.7601350081744	1
172	44	-0.00167414454302574	-0.00497580460376885	0.00162751551771738	2.7220480163671	13.250459614135	0.880710966937275
185	44	-0.00099579492521825	-0.00310439258963305	0.00111280273919655	2.09703595258673	75.7807593701944	0.999778673536154
201	44	0.00123189411287265	-0.00397534558893368	0.00643913381467898	1.41607898663376	8.63251153100723	1
202	44	0.000729228685565067	-0.0151319443298586	0.0165904017009887	0.290826744318747	7.29187315830206	1
204	44	0.000436495905644399	-0.00330691217641285	0.00417990398770165	0.577349749484252	21.0986633294928	1
206	44	0.000803241966557759	-0.00162055564335018	0.0032270395764657	1.48461990075905	63.3440973660846	0.999999998065515
214	44	0.00135366520777498	-0.0175959133508384	0.0203032437663884	0.480601944198715	6.19708612750692	1
217	44	0.00275597241688784	-0.00623567281830803	0.0117476176520837	1.62185339438249	14.2193237174724	0.999948075329431
229	44	0.00148623143692529	-0.00404454181417438	0.00701700468802497	1.40352098447924	15.2144563164326	1
230	44	0.00103637389195153	-0.00763699774715477	0.00970974553105783	0.769598308281953	6.93565869609709	1
231	44	-0.00025131951559679	-0.00255492178820774	0.00205228275701416	0.503512291178616	40.3749678247097	1
260	44	0.00251432217020268	-0.00256686701374945	0.00759551135415481	2.56477316678056	15.8614694892255	0.936727211384796
267	44	0.00291809092892575	-0.00808333969546253	0.013919521553314	1.53649221487066	9.66832784420577	0.999916303471719
311	44	0.000152472384385938	-0.00214094843423814	0.00244589320301001	0.29157396200976	104.00788088628	1
327	44	0.00103573650155724	-0.00234055233431912	0.0044120253374336	1.40991124693415	42.5749163853109	1
386	44	-0.00166553483970468	-0.00440815017471642	0.00107708049530706	3.03760581975731	19.6782220737361	0.765673165965793
393	44	-0.00117491234351665	-0.00561628983685598	0.00326646514982269	1.44648285698852	12.1787803054934	1
406	44	0.00311603007820177	-0.00504048832476589	0.0112725484811694	2.44489263057164	7.05797310702829	0.922584915347168
409	44	0.000655176217271708	-0.00632439358212761	0.00763474601667102	0.589459460940429	7.44664537863556	1
420	44	-0.00102199791430811	-0.00499089229390234	0.00294689646528611	1.41147086583114	12.0478790329257	1
429	44	0.000713471265593848	-0.00467186681156821	0.00609880934275591	0.728059460992663	11.9140862731897	1
431	44	-0.000847944733054336	-0.00356408004263982	0.00186819057653115	1.48320939781941	29.5218066347498	1
442	44	0.000282383622053409	-0.00681182343751848	0.00737659068162529	0.239629598659011	8.47282805295513	1
443	44	-0.000951123494460456	-0.00471153101564949	0.00280928402672858	1.40642692125866	11.3328642263467	1
515	44	0.0014722343830914	-0.00507523729645626	0.00801970606263906	1.20922219629133	13.1400182680635	1
519	44	0.00234262019102282	-0.00644669160469196	0.0111319319867376	1.43150037755264	13.2201801579852	1
531	44	0.00361149512218295	-0.000801907440099928	0.00802489768446583	3.85115553600374	32.3982090659345	0.287598657729111
544	44	0.00214466645344475	-0.0119049599782375	0.016194292885127	0.921797151269189	8.38920471111633	1
550	44	0.00395976046883056	-0.0088122594079601	0.0167317803456212	1.86653756741506	8.47140072649894	0.996402799938436
557	44	0.000252664946248512	-0.00456819247886899	0.00507352237136601	0.253977942001983	24.8321374153359	1
562	44	0.00194018145354229	-0.0106690477630369	0.0145494106701215	0.965534570772798	7.46208003431017	1
566	44	0.0056845792483966	0.00115436009950392	0.0102147983972893	6.17851894907195	21.960627603168	0.00396243271475394
577	44	0.00310107508823959	-0.00411042922569283	0.010312579402172	2.09675822714761	23.6400680304585	0.997750638447339
580	44	0.0017920460817729	-0.00190680664376742	0.00549089880731322	2.2797092415944	32.4596060876447	0.994151236085688
588	44	-0.000286052605187251	-0.00445268579319421	0.00388058058281971	0.335554875796396	23.2064033501411	1
589	44	0.0148544007994565	-0.00514218197928501	0.0348509835781981	3.69810373375679	20.3188613180771	0.398175438475526
594	44	0.0188984888706135	-0.00624512512738533	0.0440421028686123	3.92804209919243	15.1662092589094	0.319252456377058
597	44	-0.000897334942863971	-0.00320723967736412	0.00141256979163618	1.76806445606528	48.7463666254983	0.999995818090863
599	44	0.00410723276485913	-0.00731222058138516	0.0155266861111034	2.15610689528673	8.59052114478427	0.979539889094274
601	44	0.000860300319562621	-0.00882803343159133	0.0105486340707166	0.549289203750705	7.78415793724643	1
604	44	0.00410723276485913	-0.00731222058138516	0.0155266861111034	2.15610689528673	8.59052114478427	0.979539889094274
607	44	0.00769004488651636	-0.0120884075475423	0.027468497320575	2.47204781578766	7.18767855152536	0.917174436376499
52	49	-0.000670187820226188	-0.00477314881020216	0.00343277316974979	0.760659424028563	36.2965382410037	1
53	49	-0.00133683736813158	-0.0051444223677398	0.00247074763147665	1.60235042592447	46.8502207387509	0.999999833641542
56	49	-0.000766493950165038	-0.00453805209518115	0.00300506419485107	0.915038607719034	57.8740390820526	1
57	49	-0.00111163931622923	-0.0047964308844775	0.00257315225201903	1.36131141077998	55.7594231168427	1
66	49	-0.001921816419891	-0.00770202859169335	0.00385839575191135	1.57809904020589	29.7937272903777	0.999999182342891
72	49	-0.000195065020960616	-0.00811749570414888	0.00772736566222765	0.135894143544643	11.6944356521463	1
73	49	-0.000544417853139181	-0.00405686085343726	0.0029680251471589	0.701703973696483	52.8669514822792	1
75	49	0.0016899409125065	-0.00373528883272375	0.00711517065773674	1.42722320663248	44.3609832748885	1
84	49	-0.00105279406883076	-0.00447008687606628	0.00236449873840476	1.38639270054249	58.398173847917	1
85	49	-0.00400599289082867	-0.00699422300922501	-0.00101776277243233	6.26090228659339	35.1498211213124	0.000720162582433681
87	49	-0.000310507554212715	-0.00476696377393235	0.00414594866550692	0.33140264538389	29.2123309878519	1
93	49	-0.00157655395163983	-0.00491365518398581	0.00176054728070615	2.13550873501303	54.1888437314237	0.999355904653987
95	49	-0.00256803441613388	-0.0064435755568311	0.00130750672456333	2.99689471405349	53.7052129832595	0.825649017240575
112	49	0.0013800358702633	-0.00624174972226791	0.00900182146279451	0.864861335132502	28.0965739720205	1
113	49	-0.00238766225935936	-0.00549249991906775	0.000717175400349027	3.53200898429428	42.9543457145086	0.459838224289759
117	49	-0.000877989929240478	-0.00438637898871585	0.00263039913023489	1.12966164820849	55.4193579820579	1
118	49	-0.00126235125642763	-0.00887582473171081	0.00635112221885556	0.963391161215172	9.56237216806542	1
122	49	-0.0023647209758998	-0.00692161070323465	0.00219216875143505	2.49390891352824	26.6193061749979	0.970451879010643
132	49	-0.00128661917790619	-0.00537291812233402	0.00279967976652164	1.45511608135048	39.7074847620376	1
141	49	-0.00129917329957696	-0.00918249726514541	0.00658415066599149	0.933482215251931	10.5190685672791	1
161	49	-0.00193390831506557	-0.00542915173903968	0.00156133510890855	2.5372611296253	43.8575554629233	0.975697827945779
172	49	-0.0034307363055084	-0.007233462071999	0.000371989460982194	4.36343008067246	25.227911426203	0.127501305577935
185	49	-0.00275238668770092	-0.00588467440557024	0.000379901030168405	4.0345077278953	43.1437326375944	0.185673016206708
201	49	-0.00052469764961002	-0.0058198820679764	0.00477048676875636	0.525564076319756	14.0523447200598	1
202	49	-0.0010273630769176	-0.016785355318669	0.0147306291648338	0.402126188331726	7.8527098694157	1
204	49	-0.00132009585683827	-0.00554966292142036	0.00290947120774382	1.46540891237548	33.2018866707832	1
206	49	-0.000953349795924908	-0.00427046540706666	0.00236376581521684	1.30626696112984	49.7533500671013	1
214	49	-0.000402926554707687	-0.0191908977111125	0.0183850446016971	0.140938747454317	6.57476938947194	1
217	49	0.000999380654405171	-0.00809725160088429	0.0100960129096946	0.565113399770482	16.5576048960161	1
229	49	-0.000270360325557374	-0.00603952267995022	0.00549880202883547	0.231725086788387	21.3004977978981	1
230	49	-0.000720217870531138	-0.00924479383350955	0.00780435809244728	0.502609249092159	8.81142429116464	1
231	49	-0.00200791127807946	-0.00523382537598098	0.00121800281982206	2.87121348048623	40.6280809498052	0.878147274920946
260	49	0.000757730407720013	-0.0046034209478065	0.00611888176324653	0.691431447941449	23.0478971489654	1
267	49	0.00116149916644308	-0.00983342507755008	0.0121564234104362	0.592197471415123	10.9618885330191	1
311	49	-0.00160411937809673	-0.00485130029681038	0.00164306154061692	2.23881810233575	51.9973835135774	0.997975127710485
327	49	-0.00072085526092543	-0.00471138688988809	0.00326967636803723	0.816430129594373	54.3108754355609	1
386	49	-0.00342212660218735	-0.00687944939840931	0.0000351961940346108	4.65451016504219	32.6751682748065	0.0558551504022318
393	49	-0.00293150410599931	-0.00765788972811483	0.0017948815161162	3.09062725542079	20.1898849210474	0.738627512848649
406	49	0.00135943831571911	-0.0066636597279647	0.00938253635940292	0.995641768489241	9.18997491327238	1
409	49	-0.00110141554521096	-0.00800181240742654	0.00579898131700462	0.906791617484545	10.3991615222041	1
420	49	-0.00277858967679078	-0.00709557869469745	0.00153839934111589	3.17850442153166	21.498974610255	0.691423997442868
429	49	-0.00104312049688882	-0.00661931430667891	0.00453307331290127	0.952135547891104	17.6206501315485	1
431	49	-0.002604536495537	-0.00607945089093695	0.000870377899862941	3.45964554265272	40.3127219394326	0.511073448582696
442	49	-0.00147420814042926	-0.00855510696739302	0.0056066906865345	1.15518912228983	11.434929656774	1
443	49	-0.00270771525694312	-0.00683619908006964	0.00142076856618339	3.24268641125109	21.3180782543205	0.654090517300285
515	49	-0.000284357379391269	-0.00698515667240848	0.00641644191362594	0.216679365824924	17.2881320161865	1
519	49	0.000586028428540154	-0.00829780060959626	0.00946985746667657	0.343065582787436	15.5701815080227	1
531	49	0.00185490335970029	-0.00299230629024372	0.00670211300964429	1.75324111203754	44.3974321779854	0.9999955614876
544	49	0.000388074690962086	-0.0136058152008001	0.0143819645827243	0.163220113447752	9.13796072163395	1
550	49	0.00220316870634789	-0.0105154292547542	0.01492176666745	1.01189990058575	9.38162251344093	1
557	49	-0.00150392681623416	-0.00669120066938077	0.00368334703691246	1.35626066902478	34.52407231359	1
562	49	0.000183589691059621	-0.0123202792192565	0.0126874586013758	0.0887646451353586	8.35855463747293	1
566	49	0.00392798748591394	-0.000984644848667819	0.00884061982049569	3.76851713849209	31.9183746916938	0.330922372715443
577	49	0.00134448332575692	-0.00608569545987171	0.00877466211138556	0.862962451850018	28.4978908476391	1
580	49	0.0000354543192902313	-0.0041992435296253	0.00427015216820576	0.0382792092746464	45.6714297266679	1
588	49	-0.00204264436766992	-0.00664256157502739	0.00255727283968756	2.07759491147368	34.4703700546649	0.999158304172025
589	49	0.0130978090369739	-0.00696217426199295	0.0331577923359407	3.23681105821523	20.9205438463862	0.657287085542783
594	49	0.0171418971081308	-0.00803551077966482	0.0423193049959264	3.54461278114319	15.480327142441	0.491971998933377
597	49	-0.00265392670534664	-0.00589128382712612	0.000583430416432842	3.76262873641632	43.3408510710621	0.315051818906057
599	49	0.00235064100237646	-0.00902105626620099	0.0137223382709539	1.19510177114316	9.73640070295497	1
601	49	-0.000896291442920047	-0.0104977162784939	0.00870513339265379	0.546181708661663	9.3288273103232	1
604	49	0.00235064100237646	-0.00902105626620099	0.0137223382709539	1.19510177114316	9.73640070295497	1
607	49	0.00593345312403369	-0.013751633470403	0.0256185397184703	1.884158669502	7.54598293578546	0.994674483956109
53	52	-0.000666649547905388	-0.00472907127110547	0.0033957721752947	0.776062157337827	30.8610976311835	1
56	52	-0.0000963061299388496	-0.00412529822589729	0.00393268596601959	0.111687198954346	34.968119920541	1
57	52	-0.000441451496003044	-0.00439774047901804	0.00351483748701195	0.524393630031206	32.8745320646034	1
66	52	-0.00125162859966481	-0.00713711472979982	0.0046338575304702	1.01357130571605	28.6636978868685	1
72	52	0.000475122799265573	-0.00748975914344305	0.0084400047419742	0.327687841642689	11.9343081866093	1
73	52	0.000125769967087007	-0.00368966319771972	0.00394120313189373	0.156747777492473	29.2786190646105	1
75	52	0.00236012873273268	-0.00318540727044476	0.00790566473591012	1.9641218449965	40.3924336243628	0.999847012980861
84	52	-0.000382606248604569	-0.00412022920446282	0.00335501670725369	0.48649619299455	29.4344353714332	1
85	52	-0.00333580507060248	-0.00678006644209596	0.000108456300890996	4.96581096697455	16.8694158226948	0.0651901500207194
87	52	0.000359680266013474	-0.00428127412546967	0.00500063465749661	0.375047721781852	25.1128594457434	1
93	52	-0.000906366131413638	-0.00458292232077532	0.00277019005794805	1.18312227209253	26.9412283227608	1
95	52	-0.0018978465959077	-0.00601672168302625	0.00222102849121086	2.15423878953933	34.7355341813739	0.998219121937592
112	52	0.00205022369048948	-0.00563271893776808	0.00973316631874705	1.27443241481194	28.1373856603287	1
113	52	-0.00171747443913317	-0.00523010765582724	0.0017951587775609	2.43169703733933	20.4565673071932	0.972293701275142
117	52	-0.00020780210901429	-0.00401911812186307	0.00360351390383449	0.25855990172501	30.0436787083215	1
118	52	-0.00059216343620144	-0.00824556231283359	0.0070612354404307	0.44651284541877	9.80207951035111	1
122	52	-0.00169453315567361	-0.00642785686213808	0.00303879055079086	1.74690819150399	23.5033693660695	0.999957912108417
132	52	-0.000616431357680001	-0.00492261788977974	0.00368975517441974	0.67921566810768	29.8921511848071	1
141	52	-0.000628985479350775	-0.00855168234526784	0.00729371138656629	0.447133601908226	10.7583156787078	1
161	52	-0.00126372049483938	-0.00506926342472164	0.00254182243504288	1.6013036062487	25.8626209928694	0.999997469741045
172	52	-0.00276054848528221	-0.00683290807690953	0.0013118111063451	3.39789628854031	19.4049609738096	0.564219671780074
185	52	-0.00208219886747473	-0.0056139106442574	0.00144951290930794	2.9235042751035	20.8809249397182	0.824466434102479
201	52	0.000145490170616169	-0.00527722588921226	0.0055682062304446	0.142763669223228	13.8288469139553	1
202	52	-0.000357175256691412	-0.0161063758191629	0.01539202530578	0.139357954611213	7.94305193377848	1
204	52	-0.00064990803661208	-0.0050852926846076	0.00378547661138344	0.703533428014039	26.8351177441046	1
206	52	-0.00028316197569872	-0.00394642371906352	0.00338009976766608	0.37358424442102	25.3790188081799	1
214	52	0.000267261265518502	-0.018500103935071	0.019034626466108	0.0932462458867654	6.6375104182124	1
217	52	0.00166956847463136	-0.00746509353611903	0.0108042304853818	0.937825556293852	16.7961204995981	1
229	52	0.000399827494668814	-0.00547400686350797	0.00627366185284559	0.337541062255509	20.8779397426273	1
230	52	-0.0000500300503049498	-0.00859720229215776	0.00849714219154786	0.0345633456948302	9.03639699659623	1
231	52	-0.00133772345785327	-0.0049389785538701	0.00226353163816356	1.83592804734255	21.370428761712	0.999807684921231
260	52	0.0014279182279462	-0.00405644994741525	0.00691228640330765	1.28085154067028	22.1031008372945	1
267	52	0.00183168698666927	-0.00917885849280136	0.0128422324661399	0.928857348434191	11.1414562361154	1
311	52	-0.000933931557870541	-0.00454325066915399	0.00267538755341291	1.25336640077641	24.9192874276927	1
327	52	-0.0000506674406992418	-0.00426933779449613	0.00416800291309765	0.0559040863164504	36.4875136621313	1
386	52	-0.00275193878196116	-0.00653623410966724	0.00103235654574492	3.60597164394695	20.8803261504484	0.445010755079798
393	52	-0.00226131628577312	-0.00715284227130689	0.00263020969976064	2.33046824206028	18.7049811233855	0.982300551743524
406	52	0.00202962613594529	-0.00602486440986993	0.0100841166817605	1.47007127102467	9.42526094765302	1
409	52	-0.000431227724984771	-0.00739008143468273	0.00652762598471318	0.35009687959964	10.62681371669	1
420	52	-0.00210840185656459	-0.0066288296115427	0.00241202589841352	2.34840409082831	18.8507179449308	0.980594815299868
429	52	-0.000372932676662632	-0.00606158329133661	0.00531571793801135	0.334619624996282	17.3236403413115	1
431	52	-0.00193434867531081	-0.00572586606767242	0.00185716871705079	2.47949981453731	24.2563126021411	0.970080172758644
442	52	-0.000804020320203071	-0.00794190025701432	0.00633385961660817	0.622086930528459	11.6630463519911	1
443	52	-0.00203752743671694	-0.00639249089351804	0.00231743602008417	2.36999147527484	18.1442935750411	0.977120608061474
515	52	0.000385830440834919	-0.00638870875132316	0.007160369632993	0.290492802443101	17.398115705715	1
519	52	0.00125621624876634	-0.00766631422831915	0.0101787467258518	0.730180568518375	15.8089484859421	1
531	52	0.00252509117992647	-0.00247362828687518	0.00752381064672813	2.34328858702782	37.9574955354099	0.992341048809866
544	52	0.00105826251118827	-0.0129362581190117	0.0150527831413883	0.44345538577495	9.25445175834084	1
550	52	0.00287335652657408	-0.00984920150543086	0.015595914558579	1.3139246547698	9.51900053607746	1
557	52	-0.000833738996007968	-0.00615294053775592	0.00448546254573998	0.739397598135358	31.6386912271376	1
562	52	0.00085377751128581	-0.011648350103792	0.0133559051263636	0.410792136197955	8.4945864361345	1
566	52	0.00459817530614013	-0.000462761606101552	0.0096591122183818	4.32889761020597	28.7479940554921	0.124736043198374
577	52	0.00201467114598311	-0.0054797194892552	0.00950906178122142	1.28211863763435	28.4831050588921	1
580	52	0.000705642139516419	-0.00373098957501326	0.0051422738540461	0.743933149472507	34.5696230793178	1
588	52	-0.00137245654744373	-0.00614299456198864	0.00339808146710118	1.36666529913716	29.5573907385693	1
589	52	0.0137679968572	-0.00630464189977748	0.0338406356141776	3.39809174605987	21.0156578588452	0.562799234725018
594	52	0.017812084928357	-0.00737221512419509	0.0429963849809091	3.67990325738663	15.5325752889805	0.425211375709676
597	52	-0.00198373888512045	-0.00559114749309415	0.00162366972285325	2.70113414410739	22.3544867363742	0.915216845369915
599	52	0.00302082882260265	-0.00836017736878198	0.0144018350139873	1.52759421822271	9.90117942798086	0.999933139326462
601	52	-0.000226103622693858	-0.00984349236869286	0.00939128512330514	0.136724499056374	9.53152986122212	1
604	52	0.00302082882260265	-0.00836017736878198	0.0144018350139873	1.52759421822271	9.90117942798086	0.999933139326462
607	52	0.00660364094425988	-0.0130702167377174	0.0262774986262371	2.09256451790399	7.60555221822864	0.98214354765959
56	53	0.000570343417966538	-0.00315102092444466	0.00429170776037774	0.700286382482034	46.0761990530497	1
57	53	0.000225198051902344	-0.00341048323018188	0.00386087933398656	0.284069200637055	43.8053907631922	1
66	53	-0.000584979051759423	-0.00633109769045402	0.00516113958693517	0.48669119565933	27.8788716281318	1
72	53	0.00114177234717096	-0.00678252987506865	0.00906607456941057	0.802937766493461	11.2307967638679	1
73	53	0.000792419514992395	-0.00267333545660943	0.00425817448659422	1.05554334343921	40.2281502997209	1
75	53	0.00302677828063807	-0.00235606636332663	0.00840962292460277	2.59194173614446	41.0025860095677	0.965038715951675
84	53	0.000284043299300819	-0.00308532823828543	0.00365341483688707	0.387147065526842	43.0161593081178	1
85	53	-0.00266915552269709	-0.00563838091628582	0.000300069870891637	4.38192788419008	23.6941913111975	0.128768584917875
87	53	0.00102632981391886	-0.00339526746199989	0.00544792708983761	1.12014254271668	25.7001067333212	1
93	53	-0.00023971658350825	-0.00353170470555449	0.00305227153853798	0.336774438308799	39.3502621105002	1
95	53	-0.00123119704800231	-0.00505766172766306	0.00259526763165845	1.47587644988937	43.7046389629663	1
112	53	0.00271687323839487	-0.00487695502723225	0.010310701504022	1.71562358210978	27.1338065355129	0.999984969132025
113	53	-0.00105082489122779	-0.00412300202980394	0.00202135224734837	1.62412143765742	29.6842755648551	0.999997936038346
117	53	0.000458847438891098	-0.00300182349299893	0.00391951837078113	0.610062983501776	41.9637860514719	1
118	53	0.0000744861117039477	-0.00755800046215421	0.00770697268556211	0.0574916134476293	9.10905615199	1
122	53	-0.00102788360776822	-0.00555287952130236	0.00349711230576591	1.107932386218	23.5869598569932	1
132	53	0.000050218190225387	-0.00399318751056232	0.0040936238910131	0.0582416672452065	33.6302598843566	1
141	53	0.0000376640685546131	-0.00785513624272502	0.00793046437983425	0.0273344258925638	10.0770980499985	1
161	53	-0.000597070946933989	-0.00405071717264737	0.0028565752787794	0.810567674834768	33.6949923272535	1
172	53	-0.00209389893737683	-0.00587274004036512	0.00168494216561146	2.74984223951398	20.7657786653812	0.895356973556555
185	53	-0.00141554931956934	-0.00451416655272461	0.00168306791358593	2.16613416098321	30.0821162231306	0.997408517026032
201	53	0.000812139718521556	-0.00448185048311307	0.00610612992015618	0.829602502141374	12.8027753381671	1
202	53	0.000309474291213975	-0.0154646815934032	0.0160836301758312	0.121490683351579	7.75918639824487	1
204	53	0.0000167415112933078	-0.00417450133552908	0.0042079843581157	0.0190398516293737	28.6330336316349	1
206	53	0.000383487572206668	-0.0028910885795006	0.00365806372391394	0.545458596763941	36.2262221880324	1
214	53	0.000933910813423889	-0.0178791772479095	0.0197469988747573	0.327439843218032	6.51252769216022	1
217	53	0.00233621802253675	-0.00674665253279178	0.0114190885778653	1.32922364645163	16.1254610831058	1
229	53	0.0010664770425742	-0.00467794128837081	0.00681089537351922	0.92723310363515	19.8788010539786	1
230	53	0.000616619497600438	-0.00793085929782548	0.00916409829302636	0.434389203116983	8.46682936606552	1
231	53	-0.000671073909947881	-0.00386297848775302	0.00252083066785726	0.999607684716711	29.3160406271368	1
260	53	0.00209456777585159	-0.0032389961020341	0.00742813165373727	1.94257685142581	21.2453047195804	0.999343541577644
267	53	0.00249833653457465	-0.00849860639833959	0.0134952794674889	1.28019138094728	10.7360638261622	1
311	53	-0.000267282009965153	-0.00347199501729222	0.00293743099736192	0.387807555960712	36.926556061871	1
327	53	0.000615982107206146	-0.00332508475894366	0.00455704897335595	0.715478160595361	44.9153979910139	1
386	53	-0.00208528923405577	-0.00551224098990138	0.00134166252178984	2.94258162278239	25.2592730055647	0.824374451223204
393	53	-0.00159466673786774	-0.00630041732243568	0.0031110838467002	1.71825751472239	18.0361150824001	0.999923851200911
406	53	0.00269627568385068	-0.00534778679361864	0.01074033816132	1.99536694661732	8.79144072818673	0.991981211832998
409	53	0.000235421822920617	-0.00667962930814911	0.00715047295399034	0.196392104472393	9.81652666240092	1
420	53	-0.0014417523086592	-0.00573752743578456	0.00285402281846615	1.69228195516005	18.6783015510031	0.999953696697777
429	53	0.000293716871242756	-0.00526583530721196	0.00585326904969747	0.27248767287772	16.3045133441114	1
431	53	-0.00126769912740543	-0.00470392750832297	0.00216852925351211	1.74395903081043	30.9883529235422	0.999985747088427
442	53	-0.000137370772297683	-0.00722397597044967	0.0069492344258543	0.10893433014715	10.8538183881212	1
443	53	-0.00137087788881155	-0.00548051714253954	0.00273876136491645	1.68884138145091	18.2051871952891	0.999951196042
515	53	0.00105247998874031	-0.00563161453365967	0.00773657451114028	0.811070074783647	16.4267967985249	1
519	53	0.00192286579667173	-0.00694899026187273	0.0107947218552162	1.13313362143598	15.1346477440642	1
531	53	0.00319174072783186	-0.00161095832495162	0.00799443978061534	3.0698738413368	39.932170286337	0.773455846374004
544	53	0.00172491205909366	-0.0122779929918701	0.0157278171100574	0.727953935126186	9.01167635419329	1
550	53	0.00354000607447947	-0.00918734983207806	0.016267361981037	1.63251881738307	9.22638426742511	0.999673593286526
557	53	-0.00016708944810258	-0.00531557098873031	0.00498139209252516	0.153090426561415	31.6505282334078	1
562	53	0.0015204270591912	-0.0109999452826867	0.0140407994010691	0.738436941288279	8.2054080277353	1
566	53	0.00526482485404551	0.000389714763813218	0.0101399349442778	5.14269120485473	28.8901411489473	0.0210339590260442
577	53	0.0026813206938885	-0.00472016060349151	0.0100828019912685	1.73478024586906	27.4658336066958	0.999980547563659
580	53	0.00137229168742181	-0.0028161914593355	0.00556077483417911	1.51591379035246	39.1468831568852	0.999999948759671
588	53	-0.000705806999538343	-0.00526599060064891	0.00385437660157223	0.732567025850734	30.6121289735944	1
589	53	0.0144346464051054	-0.00561549654837742	0.0344847893585883	3.57136446919418	20.820940868028	0.464099571040671
594	53	0.0184787344762624	-0.00669340678293003	0.0436508757354548	3.82418253992568	15.4291297849117	0.360396130742849
597	53	-0.00131708933721506	-0.00451781776391887	0.00188363908948875	1.94375872422392	31.2191168543287	0.999765602088753
599	53	0.00368747837050804	-0.00769229964499554	0.0150672563860116	1.88413507034448	9.53780222654799	0.996913198946467
601	53	0.000440545925211529	-0.00917500064157416	0.0100560924919972	0.270392520177936	9.05280254434337	1
604	53	0.00368747837050804	-0.00769229964499554	0.0150672563860116	1.88413507034448	9.53780222654799	0.996913198946467
607	53	0.00727029049216526	-0.0124294907281569	0.0269700717124874	2.31314754478945	7.48711746233139	0.952615432931026
57	56	-0.000345145366064194	-0.00393750596452831	0.00324721523239993	0.43343717057966	55.9792283483074	1
66	56	-0.00115532246972596	-0.00689206411784736	0.00458141917839543	0.959339518291745	28.801999356596	1
72	56	0.000571428929204422	-0.00734361631665298	0.00848647417506182	0.401292650148323	11.3505602375827	1
73	56	0.000222076097025857	-0.00319117320981032	0.00363532540386203	0.294351059547611	53.4502135223838	1
75	56	0.00245643486267153	-0.00291682720696581	0.00782969693230888	2.09920947249807	43.0837666152332	0.999332949696348
84	56	-0.000286300118665719	-0.00359899165219658	0.00302639141486514	0.38819952488099	60.3509072111683	1
85	56	-0.00323949894066363	-0.0061018985196044	-0.000377099361722857	5.27838467609439	35.6801367569942	0.0104404508169029
87	56	0.000455986395952323	-0.00393835573043721	0.00485032852234186	0.496006934651424	27.9123632579696	1
93	56	-0.000810060001474789	-0.00403907270111374	0.00241895269816416	1.13177499725146	55.9606549660014	1
95	56	-0.00180154046596885	-0.0055918439439632	0.00198876301202551	2.15088838162552	53.2224535357502	0.999210858497953
112	56	0.00214652982042833	-0.0054451076332802	0.00973816727413687	1.35395089843184	27.4730703107277	1
113	56	-0.00162116830919432	-0.00460619017473964	0.001363853556351	2.4889555254095	44.2258761107974	0.982128615851205
117	56	-0.00011149597907544	-0.00352007516695964	0.00329708320880876	0.14750830849558	56.3548564828827	1
118	56	-0.000495857306262591	-0.0081133077637804	0.00712159315125522	0.38208436188133	9.22491724361669	1
122	56	-0.00159822702573476	-0.00609673972835695	0.00290028567688742	1.7170894643338	25.378130801728	0.99997999044956
132	56	-0.000520125227741151	-0.00453081225902169	0.00349056180353938	0.600957100170815	38.4292756259139	1
141	56	-0.000532679349411925	-0.00841407341686532	0.00734871471804147	0.386016638652641	10.1891506562416	1
161	56	-0.00116741436490053	-0.00456463377693736	0.0022298050471363	1.57669695157992	43.5351018891634	0.999999870943244
172	56	-0.00266424235534336	-0.00639036508497049	0.00106188037428376	3.48200023978348	23.8752113397989	0.510190428315682
185	56	-0.00198589273753588	-0.00500017962294708	0.00102839414787532	3.01907465702107	44.272505212109	0.806654215334436
201	56	0.000241796300555018	-0.00502530729361866	0.00550889989472869	0.246273566290238	13.2933881732509	1
202	56	-0.000260869126752563	-0.0160309803895559	0.0155092421360508	0.102365325882487	7.77527611251328	1
204	56	-0.00055360190667323	-0.00471379764355372	0.00360659383020726	0.627324047184564	31.8491033102475	1
206	56	-0.000186855845759871	-0.00339561881654901	0.00302190712502927	0.264276990081551	50.895077579174	1
214	56	0.000363567395457351	-0.0184445799213896	0.0191717147123043	0.127426838894431	6.52271688137346	1
217	56	0.00176587460457021	-0.00731438427204704	0.0108461334811875	1.00380509587971	16.2345683170011	1
229	56	0.000496133624607663	-0.00523552111466402	0.00622778836387935	0.430441834999986	20.4747733604272	1
230	56	0.0000462760796338998	-0.00848838887340421	0.00858094103267201	0.0325546353563827	8.54686438823749	1
231	56	-0.00124141732791442	-0.00435602267961695	0.00187318802378811	1.83773521404685	40.8700163614198	0.999975679489359
260	56	0.00152422435788505	-0.00379351025027645	0.00684195896604655	1.41021174961592	22.0881374960006	1
267	56	0.00192799311660812	-0.00906515346553857	0.0129211396987548	0.987208467752559	10.7824456936899	1
311	56	-0.000837625427931692	-0.00397204075577774	0.00229678989991436	1.20820164492443	54.018970116869	1
327	56	0.0000456386892396079	-0.00386320612709579	0.00395448350557501	0.0528103841453594	53.6424457873841	1
386	56	-0.00265563265202231	-0.00601726249390822	0.0007059971898636	3.72658378628478	31.6398496160278	0.354259624538808
393	56	-0.00216501015583428	-0.00684259410831253	0.00251257379664398	2.32522171691053	19.1252318250049	0.983317217457543
406	56	0.00212593226588414	-0.00590418286786927	0.0101560473996376	1.57086840136533	8.88868910877761	0.999816295257642
409	56	-0.000334921595045922	-0.00723256896102606	0.00656272577093422	0.2788507824298	9.98056736026465	1
420	56	-0.00201209572662574	-0.00627073310159227	0.00224654164834079	2.3526315639604	20.2881264388939	0.9818579403826
429	56	-0.000276626546723782	-0.00581861580777733	0.00526536271432977	0.256013469514996	16.8357028388047	1
431	56	-0.00183804254537197	-0.0052150187464577	0.00153893365571377	2.51521802112208	39.7407660573155	0.976853485618571
442	56	-0.000707714190264221	-0.00778056018895576	0.00636513180842732	0.560223579308156	11.0174804396771	1
443	56	-0.00194122130677809	-0.00600710194036826	0.00212465932681209	2.38132541189092	20.0600736310626	0.978375964134923
515	56	0.000482136570773769	-0.00619292904158232	0.00715720218312986	0.370928533502544	16.7143381625089	1
519	56	0.00135252237870519	-0.00751593074167985	0.0102209754990902	0.796256043460492	15.2448758771926	1
531	56	0.00262139730986532	-0.00216546868725193	0.00740826330698258	2.51477101238687	43.0467660887161	0.978464927054735
544	56	0.00115456864112712	-0.0128450018819298	0.015154139164184	0.487011484667274	9.03448285891684	1
550	56	0.00296966265651293	-0.00975379509697813	0.015693120410004	1.36867906767594	9.25556108075708	1
557	56	-0.000737432866069118	-0.00587237104836111	0.00439750531622288	0.67405957911054	33.3128088203873	1
562	56	0.000950083641224659	-0.0115647423422676	0.0134649096247169	0.461128176995206	8.23409696584898	1
566	56	0.00469448143607898	-0.000162872106879537	0.00955183497903749	4.57331921036509	30.6810341483303	0.0711930113150347
577	56	0.00211097727592196	-0.00528794599138388	0.0095099005432278	1.36416983286836	27.8410805652839	1
580	56	0.000801948269455269	-0.00335947201351168	0.00496336855242222	0.882853458711854	44.4366607680389	1
588	56	-0.00127615041750488	-0.00581423922811985	0.00326193839311009	1.32053849974016	33.1436683401427	1
589	56	0.0138643029871389	-0.00618690447641926	0.0339155104506971	3.42966172518352	20.8382674174663	0.544556000861899
594	56	0.0179083910582958	-0.00726429909627255	0.0430810812128642	3.70570324691139	15.4373679498939	0.413493828816648
597	56	-0.0018874327551816	-0.00501337805829935	0.00123851254793615	2.76855895063601	43.9158566499882	0.921016485027487
599	56	0.0031171349525415	-0.00825792474868592	0.0144921946537689	1.5915468070973	9.57726181700512	0.999824325223707
601	56	-0.000129797492755009	-0.00973709691451239	0.00947750192900237	0.0795811151196244	9.11268846402902	1
604	56	0.0031171349525415	-0.00825792474868592	0.0144921946537689	1.5915468070973	9.57726181700512	0.999824325223707
607	56	0.00669994707419873	-0.0129967790784009	0.0263966732267984	2.13107777528889	7.49670343385159	0.977970232059698
66	57	-0.000810177103661767	-0.0065034433820196	0.00488308917469607	0.680974915721261	27.6359462202845	1
72	57	0.000916574295268617	-0.00699385656495442	0.00882700515549165	0.649279241061296	10.9798667561087	1
73	57	0.000567221463090051	-0.00274709975699937	0.00388154268317947	0.775955584802243	51.6440571311609	1
75	57	0.00280158022873573	-0.00251895717814062	0.00812211763561208	2.42522583938604	41.4255869713397	0.987532376039467
84	57	0.000058845247398475	-0.0031490972177223	0.00326678771251925	0.0824754847748698	59.3103127342821	1
85	57	-0.00289435357459944	-0.00563373119918486	-0.00015497595001401	4.95060983152658	33.9285099627454	0.0262973308072378
87	57	0.000801131762016518	-0.00353284998400049	0.00513511350803353	0.889989029074748	26.2032129670048	1
93	57	-0.000464914635410594	-0.00358598482903259	0.0026561555582114	0.672846482791082	54.834607785847	1
95	57	-0.00145639509990465	-0.00516141610270624	0.00224862590289694	1.78368523304855	51.004106652658	0.999995238842896
112	57	0.00249167518649253	-0.00506919338985547	0.0100525437628405	1.58266710873424	26.778480500232	0.999998498956652
113	57	-0.00127602294313013	-0.00414250571257895	0.00159045982631869	2.04485260255463	42.8699128123132	0.999638012084661
117	57	0.000233649386988754	-0.00307518848298659	0.0035424872569641	0.318999383547872	54.7222874401176	1
118	57	-0.000150711940198396	-0.00777764549116551	0.00747622161076872	0.117352130403102	8.86242388335397	1
122	57	-0.00125308165967057	-0.00569532003967333	0.0031891567203322	1.37420068965026	23.8061407450575	1
132	57	-0.000174979861676957	-0.00411092411967075	0.00376096439631684	0.207047267688965	36.2594367371078	1
141	57	-0.000187533983347731	-0.00807082956372709	0.00769576159703163	0.137161228911527	9.83430614201787	1
161	57	-0.000822268998836333	-0.00412266028739252	0.00247812228971985	1.14762637960779	41.3681038604723	1
172	57	-0.00231909698927917	-0.00597338231210466	0.00133518833354632	3.12537313120258	21.931045487381	0.72211206876659
185	57	-0.00164074737147169	-0.00453832495212853	0.00125683020918516	2.60133372186277	42.8225962675274	0.964331729558258
201	57	0.000586941666619213	-0.00465825973589697	0.0058321430691354	0.608919087506654	12.4443537241761	1
202	57	0.0000842762393116316	-0.0156996234955266	0.0158681759741499	0.0331591823592822	7.69280227179117	1
204	57	-0.000208456540609036	-0.00430077366190176	0.00388386058068369	0.241686356689457	29.8986686556906	1
206	57	0.000158289520304324	-0.00294268513495297	0.00325926417556162	0.232111913714842	49.4063459726385	1
214	57	0.000708712761521546	-0.0181217182693271	0.0195391437923702	0.248930396715983	6.46732242555835	1
217	57	0.0021110199706344	-0.00695312359404516	0.011175163535314	1.20681658300261	15.8853051164888	1
229	57	0.000841278990671858	-0.00485421325703515	0.00653677123837886	0.739654004027285	19.5353191354953	1
230	57	0.000391421445698094	-0.00815838694937845	0.00894122984077464	0.277765959715478	8.2637829777829	1
231	57	-0.000896271961850225	-0.00390138220684978	0.00210883828314933	1.38056793575791	38.9368469984716	1
260	57	0.00186936972394925	-0.00340643613291935	0.00714517558081784	1.75593146113421	20.9706719191776	0.999927270318423
267	57	0.00227313848267231	-0.00871947475832439	0.013265751723669	1.16929116463248	10.5904711934635	1
311	57	-0.000492480061867497	-0.00351441009218099	0.00252944996844599	0.737605813219744	53.0815814752404	1
327	57	0.000390784055303802	-0.00343619198162806	0.00421776009223566	0.46312761835091	51.3854583296537	1
386	57	-0.00231048728595812	-0.00557974605054334	0.000958771478627109	3.3595854137065	29.3653421632434	0.582713573215442
393	57	-0.00181986478977008	-0.0064524502850595	0.00281272070551934	1.99504917248428	17.8605335768522	0.99830293288645
406	57	0.00247107763194834	-0.00557135804580942	0.0105135133097061	1.84352361969512	8.56571229408819	0.997060553293881
409	57	0.0000102237710182728	-0.00689051152253703	0.00691095906457358	0.00861688894826858	9.52848033587644	1
420	57	-0.00166695036056155	-0.0058717621580722	0.00253786143694911	1.9972355132258	18.7801951017938	0.998464791074581
429	57	0.0000685188193404124	-0.00544216436899238	0.00557920200767321	0.0643813179298988	15.9505006205972	1
431	57	-0.00149289717930777	-0.00477365494718631	0.00178786058857077	2.11302980007006	37.5073297439477	0.998978398991708
442	57	-0.000362568824200027	-0.00743155311535341	0.00670641546695336	0.290194312077323	10.565853047529	1
443	57	-0.00159607594071389	-0.00560470876414399	0.0024125568827162	2.01138684629535	18.4577557149808	0.998182037352789
515	57	0.000827281936837963	-0.00582346045785026	0.00747802433152619	0.643131948810976	16.0820215674143	1
519	57	0.00169766774476939	-0.00715593956693619	0.010551275056475	1.00554152673958	14.8933257547815	1
531	57	0.00296654267592952	-0.0017595940029861	0.00769267935484513	2.89264657106147	41.128465279024	0.869019302746139
544	57	0.00149971400719132	-0.012506824775886	0.0155062527902686	0.634568720108956	8.92414069849323	1
550	57	0.00331480802257712	-0.00941498886531355	0.0160446049104678	1.53343891021126	9.12105401866932	0.99989677251912
557	57	-0.000392287500004924	-0.00547491886893185	0.00469034386892201	0.363912900483864	31.7948461797736	1
562	57	0.00129522900728885	-0.0112328125976405	0.0138232706122182	0.631243002346508	8.101416028116	1
566	57	0.00503962680214317	0.000236953626629168	0.00984229997765717	4.9928245389532	29.1135544428557	0.029425016312874
577	57	0.00245612264198616	-0.00491093977281605	0.00982318505678836	1.59889041479124	27.1066529528257	0.999998061438234
580	57	0.00114709363551946	-0.00294117781410491	0.00523536508514384	1.29036550902283	42.2304361269476	1
588	57	-0.000931005051440686	-0.00540797139444093	0.00354596129155955	0.981883922835516	31.3507329536643	1
589	57	0.0142094483532031	-0.0058325126418525	0.0342514093482587	3.5187959490588	20.7503384260612	0.493598777637094
594	57	0.01825353642436	-0.00691419919485911	0.0434212720435792	3.77994415251819	15.391559054289	0.379922870913222
597	57	-0.00154228738911741	-0.00455818057698811	0.0014736057987533	2.35220041926233	42.1407587110699	0.992817006850746
599	57	0.00346228031860569	-0.00791787875421024	0.0148424393914216	1.77585711632745	9.40727962655584	0.998705068536977
601	57	0.000215347873309186	-0.00940094845560462	0.00983164420222299	0.132907070211451	8.88156401300555	1
604	57	0.00346228031860569	-0.00791787875421024	0.0148424393914216	1.77585711632745	9.40727962655584	0.998705068536977
607	57	0.00704509244026292	-0.0126645227973852	0.026754707677911	2.24482069423773	7.44423288736182	0.963395408657903
72	66	0.00172675139893038	-0.00674016516584709	0.0101936679637079	1.03026562873347	18.4560578421363	1
73	66	0.00137739856675182	-0.00423461788197201	0.00698941501547565	1.18522183741751	25.5555647125854	1
75	66	0.0036117573323975	-0.00312930264916208	0.0103528173139571	2.46281427941517	42.4993469755438	0.984349816102632
84	66	0.000869022351060242	-0.00470465518014654	0.00644269988226703	0.754876748049156	25.0137514253293	1
85	66	-0.00208417647093767	-0.0074804759403787	0.00331212299850336	1.93675236955802	19.3537414891177	0.999206674999864
87	66	0.00161130886567828	-0.00445712877481511	0.00767974650617168	1.26342845993117	29.1024368011872	1
93	66	0.000345262468251173	-0.00519269693239964	0.00588322186890198	0.30355667887013	23.9063471411076	1
95	66	-0.000646217996242885	-0.00643236140851628	0.00513992541603051	0.530666687941267	29.492545279533	1
112	66	0.0033018522901543	-0.00514150484979763	0.0117452094301062	1.81904191871477	36.7664610457964	0.999974374349425
113	66	-0.000465845839468362	-0.00590800037232796	0.00497630869339124	0.424264952494867	20.948764118641	1
117	66	0.00104382649065052	-0.00456793890665038	0.00665559188795142	0.897486776385697	25.7329681013246	1
118	66	0.000659465163463371	-0.00743909821794343	0.00875802854487017	0.419984100946553	16.3063863554602	1
122	66	-0.0004429045560088	-0.00656200680182161	0.00567619768980401	0.345039780678088	28.6118364228203	1
132	66	0.00063519724198481	-0.00524686367617411	0.00651725816014373	0.513450992207119	29.3092151801853	1
141	66	0.000622643120314036	-0.00775841986859295	0.00900370610922103	0.379943056571871	17.1238633238786	1
161	66	-0.0000120918951745661	-0.0056097321849812	0.00558554839463207	0.0104866294352176	24.4786566430698	1
172	66	-0.0015089198856174	-0.00721544521325796	0.00419760544202315	1.29065646500263	23.4489752498176	1
185	66	-0.000830570267809918	-0.00628270373223141	0.00462156319661158	0.753804614850534	21.1941265044492	1
201	66	0.00139711877028098	-0.00508542033528464	0.0078796578758466	1.05753165188863	22.5283055157378	1
202	66	0.000894453342973399	-0.0147420137193435	0.0165309204052903	0.331602638058781	9.64267457628348	1
204	66	0.000601720563052731	-0.00534711268857405	0.00655055381467952	0.481739973848276	28.8540271976426	1
206	66	0.000968466623966091	-0.00455879945347596	0.00649573270140815	0.855583187342303	23.377486272935	1
214	66	0.00151888986518331	-0.016957284173133	0.0199950639034996	0.508510295224325	7.78494319071298	1
217	66	0.00292119707429617	-0.00671676020491062	0.012559154353503	1.48376170196737	22.9288748360586	1
229	66	0.00165145609433363	-0.00525312702903993	0.00855603921770718	1.13693892799565	29.3804900340841	1
230	66	0.00120159854935986	-0.00762689175279692	0.0100300888515166	0.717835891717214	14.4581942467775	1
231	66	-0.0000860948581884579	-0.00557098422063523	0.00539879450425832	0.0773876040463619	21.7566353105243	1
260	66	0.00267954682761101	-0.00394520493287416	0.00930429858809619	1.91905961313289	29.9046918288257	0.999805282710458
267	66	0.00308331558633408	-0.00815314291858231	0.0143197740912505	1.43831027675006	14.9300402857996	1
311	66	0.00031769704179427	-0.00518311494125663	0.00581850902484517	0.282801531962358	22.8860679755267	1
327	66	0.00120096115896557	-0.00464555461006886	0.007047476928	0.971488256334327	30.8459088183343	1
386	66	-0.00150031018229635	-0.00706858184313396	0.00406796147854127	1.32136221766091	22.6232089284767	1
393	66	-0.00100968768610831	-0.00719758558006931	0.00517821020785268	0.786442888008892	25.971278997226	1
406	66	0.00328125473561011	-0.00514023368659714	0.0117027431578174	2.02991012473769	15.4216065801979	0.996809837854466
409	66	0.00082040087468004	-0.00673935402495042	0.0083801557743105	0.550126842999131	18.062516968051	1
420	66	-0.00085677325689978	-0.00681328971775165	0.00509974320395209	0.696580403533523	24.9617043404122	1
429	66	0.00087869592300218	-0.0058499609815193	0.00760735282752366	0.629427521925521	25.9651027888863	1
431	66	-0.000682720075646004	-0.00626812885558309	0.00490268870429108	0.595271503359517	23.8686688886659	1
442	66	0.000447608279461741	-0.00730207954664414	0.00819729610556762	0.290310795148894	19.0615874934996	1
443	66	-0.000785898837052124	-0.00663961579041132	0.00506781811630707	0.653579043149015	23.9397120932414	1
515	66	0.00163745904049973	-0.00594256975599605	0.00921748783699551	1.04170579419355	25.8595089427341	1
519	66	0.00250784484843115	-0.00691884564173112	0.0119345353385934	1.30968778064633	21.9898258840311	1
531	66	0.00377671977959129	-0.00256810234004097	0.0101215418992235	2.76331367291115	37.6233890663248	0.917150389483531
544	66	0.00230989111085309	-0.0117081669412692	0.0163279491629754	0.912944110595778	11.5062099015981	1
550	66	0.00412498512623889	-0.00866924254364252	0.0169192127961203	1.76064620377643	12.2488276403012	0.999504696362422
557	66	0.000417889603656844	-0.00613462527786445	0.00697040448517814	0.297113066052724	36.1297744844306	1
562	66	0.00210540611095062	-0.0103939894664337	0.0146048016883349	0.939090761041761	11.2097725868606	1
566	66	0.00584980390580494	-0.00051091726475215	0.012210525076362	4.31833639675671	33.1761175905814	0.116092635080038
577	66	0.00326629974564792	-0.00501525517945021	0.0115478546707461	1.83281631347645	37.1831019456096	0.999969479962867
580	66	0.00195727073918123	-0.00401495131621341	0.00792949279457587	1.54423163197801	32.0056214975807	0.999999720896158
588	66	-0.000120827947778919	-0.00628998125945266	0.00604832536389482	0.0922573428360529	32.1092376373372	1
589	66	0.0150196254568649	-0.00525698046448047	0.0352962313782102	3.62969452807768	22.7626524708862	0.427410744345008
594	66	0.0190637135280218	-0.00623384242472472	0.0443612694807683	3.88039029174348	16.4571950112683	0.330764113896567
597	66	-0.000732110285455639	-0.00622355379404426	0.00475933322313298	0.655833738028862	22.1099450019932	1
[truncated: 1,657 more rows]

## Sheet: Support_heatmap
Hierarchical clustering of -log10(P value) in posthoc test for support
order_heatmap	label	ideal_rank	lhs_stage	lhs_type	lhs_top_level_term	lhs_top_level_id	lhs_stage_type_top_level_term	direction	rhs_stage	rhs_type	rhs_top_level_term	rhs_top_level_id	rhs_stage_type_top_level_term	n	mean	num. of significant diffeences (p < 0.01)	accumulated -log10(p-value)	cut5	cut6	cut7	cut8	cut9	cut10	cut11	cut12	cut13	cut14	cut15	cut16	cut17	cut18	cut19	cut20	cut21	cut22	cut23	cut24	cut25	cut26	cut27	cut28	cut29	cut30	cut31	cut32	cut33	cut34	cut35	cut36
1	1	85	adult	trait	limbs/digits/tail phenotype	MP:0005371	adult_trait:limbs/digits/tail phenotype(MP)	⇒	adult	trait	craniofacial phenotype	MP:0005382	adult_trait:craniofacial phenotype(MP)	16	0.0021074	24	-171.695	3	6	7	8	9	10	11	12	13	14	15	16	17	18	19	20	21	22	23	24	25	26	27	28	29	30	31	32	33	34	35	36
2	2	386	adult	trait	vision/eye phenotype	MP:0005391	adult_trait:vision/eye phenotype(MP)	⇒	adult	trait	integument phenotype	MP:0010771	adult_trait:integument phenotype(MP)	8	0.00269127	10	-83.939	3	6	7	8	9	9	10	11	12	13	14	15	16	17	18	19	20	21	22	23	24	25	26	27	28	29	30	31	32	33	34	35
3	8	172	adult	trait	vision/eye phenotype	MP:0005391	adult_trait:vision/eye phenotype(MP)	⇒	adult	trait	pigmentation phenotype	MP:0001186	adult_trait:pigmentation phenotype(MP)	7	0.00268266	6	-81.361	3	6	7	8	9	9	10	11	12	13	14	15	16	17	18	19	20	21	22	23	24	25	26	27	28	28	29	30	30	31	32	33
4	11	431	adult	trait	cardiovascular system phenotype	MP:0005385	adult_trait:cardiovascular system phenotype(MP)	⇒	adult	trait	homeostasis/metabolism phenotype	MP:0005376	adult_trait:homeostasis/metabolism phenotype(MP)	13	0.00350886	6	-63.5159	3	6	7	8	9	9	10	11	12	13	14	15	16	17	18	19	20	21	22	23	24	25	26	27	28	28	29	30	30	31	32	33
5	4	9	adult	trait	limbs/digits/tail phenotype	MP:0005371	adult_trait:limbs/digits/tail phenotype(MP)	⇒	adult	trait	skeleton phenotype	MP:0005390	adult_trait:skeleton phenotype(MP)	79	0.00317999	7	-89.2943	3	6	7	8	9	9	10	11	12	13	14	15	16	17	18	18	19	20	21	22	23	24	25	26	27	27	28	29	31	32	33	34
6	5	185	adult	trait	skeleton phenotype	MP:0005390	adult_trait:skeleton phenotype(MP)	⇒	adult	trait	homeostasis/metabolism phenotype	MP:0005376	adult_trait:homeostasis/metabolism phenotype(MP)	27	0.00336101	7	-83.1077	3	6	7	8	9	9	10	11	12	13	14	15	16	17	18	18	19	20	21	22	23	24	25	26	27	27	28	29	31	32	33	34
7	9	597	adult	trait	hematopoietic system phenotype	MP:0005397	adult_trait:hematopoietic system phenotype(MP)	⇒	adult	trait	homeostasis/metabolism phenotype	MP:0005376	adult_trait:homeostasis/metabolism phenotype(MP)	17	0.00345947	6	-77.6831	3	6	7	8	9	9	10	11	12	13	14	15	16	17	18	18	19	20	21	22	23	24	25	26	27	27	28	29	29	30	31	32
8	10	113	adult	trait	homeostasis/metabolism phenotype	MP:0005376	adult_trait:homeostasis/metabolism phenotype(MP)	⇒	adult	trait	vision/eye phenotype	MP:0005391	adult_trait:vision/eye phenotype(MP)	39	0.00372573	6	-74.4996	3	6	7	8	9	9	10	11	12	13	14	15	16	17	18	18	19	20	21	22	23	24	25	26	27	27	28	29	29	30	31	32
9	6	8	adult	trait	homeostasis/metabolism phenotype	MP:0005376	adult_trait:homeostasis/metabolism phenotype(MP)	⇒	adult	trait	homeostasis/metabolism phenotype	MP:0005376	adult_trait:homeostasis/metabolism phenotype(MP)	151	0.00403253	7	-68.2574	3	6	6	7	8	8	9	10	11	12	13	14	15	16	17	17	18	18	19	20	20	21	22	23	24	24	25	26	26	26	27	28
10	7	1	adult	trait	skeleton phenotype	MP:0005390	adult_trait:skeleton phenotype(MP)	⇒	adult	trait	skeleton phenotype	MP:0005390	adult_trait:skeleton phenotype(MP)	181	0.00431479	7	-62.8401	3	6	6	7	8	8	9	10	11	12	13	14	15	16	17	17	18	18	19	20	20	21	22	23	24	24	25	26	26	26	27	28
11	13	93	adult	trait	behavior/neurological phenotype	MP:0005386	adult_trait:behavior/neurological phenotype(MP)	⇒	adult	trait	skeleton phenotype	MP:0005390	adult_trait:skeleton phenotype(MP)	39	0.00453684	6	-61.9353	3	6	6	7	8	8	9	10	11	12	13	14	15	16	17	17	18	18	19	20	20	20	21	22	23	23	24	25	25	25	26	26
12	12	44	adult	trait	homeostasis/metabolism phenotype	MP:0005376	adult_trait:homeostasis/metabolism phenotype(MP)	⇒	adult	trait	skeleton phenotype	MP:0005390	adult_trait:skeleton phenotype(MP)	55	0.0043568	6	-63.1982	3	6	6	7	8	8	9	10	11	12	13	14	15	16	17	17	18	18	19	20	20	20	21	22	23	23	24	25	25	25	26	26
13	14	311	adult	trait	homeostasis/metabolism phenotype	MP:0005376	adult_trait:homeostasis/metabolism phenotype(MP)	⇒	adult	trait	hematopoietic system phenotype	MP:0005397	adult_trait:hematopoietic system phenotype(MP)	52	0.00450928	6	-61.6685	3	6	6	7	8	8	9	10	11	12	13	14	15	16	17	17	18	18	19	20	20	20	21	22	23	23	24	25	25	25	26	26
14	19	18	adult	trait	skeleton phenotype	MP:0005390	adult_trait:skeleton phenotype(MP)	⇒	adult	trait	limbs/digits/tail phenotype	MP:0005371	adult_trait:limbs/digits/tail phenotype(MP)	55	0.00399566	5	-67.0764	3	6	6	7	8	8	9	10	11	12	13	14	15	16	17	17	18	18	19	20	20	20	21	22	23	23	24	25	25	25	26	27
15	20	21	adult	trait	craniofacial phenotype	MP:0005382	adult_trait:craniofacial phenotype(MP)	⇒	adult	trait	skeleton phenotype	MP:0005390	adult_trait:skeleton phenotype(MP)	47	0.00406061	5	-66.7974	3	6	6	7	8	8	9	10	11	12	13	14	15	16	17	17	18	18	19	20	20	20	21	22	23	23	24	25	25	25	26	27
16	24	25	adult	trait	skeleton phenotype	MP:0005390	adult_trait:skeleton phenotype(MP)	⇒	adult	trait	craniofacial phenotype	MP:0005382	adult_trait:craniofacial phenotype(MP)	43	0.00438453	5	-63.3859	3	6	6	7	8	8	9	10	11	12	13	14	15	16	17	17	18	18	19	20	20	20	21	22	23	23	24	25	25	25	26	27
17	29	38	adult	trait	skeleton phenotype	MP:0005390	adult_trait:skeleton phenotype(MP)	⇒	adult	trait	vision/eye phenotype	MP:0005391	adult_trait:vision/eye phenotype(MP)	54	0.00477577	5	-58.206	3	6	6	7	8	8	9	10	11	12	13	14	15	16	17	17	17	17	17	18	18	18	19	20	21	21	22	23	23	23	24	24
18	32	41	adult	trait	skeleton phenotype	MP:0005390	adult_trait:skeleton phenotype(MP)	⇒	adult	trait	behavior/neurological phenotype	MP:0005386	adult_trait:behavior/neurological phenotype(MP)	57	0.00504076	5	-56.8057	3	6	6	7	8	8	9	10	11	12	13	14	15	16	17	17	17	17	17	18	18	18	19	20	21	21	22	23	23	23	24	24
19	33	206	adult	trait	vision/eye phenotype	MP:0005391	adult_trait:vision/eye phenotype(MP)	⇒	adult	trait	behavior/neurological phenotype	MP:0005386	adult_trait:behavior/neurological phenotype(MP)	27	0.00516005	5	-56.2338	3	6	6	7	8	8	9	10	11	12	13	14	15	16	17	17	17	17	17	18	18	18	19	20	21	21	22	23	23	23	24	24
20	30	84	adult	trait	behavior/neurological phenotype	MP:0005386	adult_trait:behavior/neurological phenotype(MP)	⇒	adult	trait	vision/eye phenotype	MP:0005391	adult_trait:vision/eye phenotype(MP)	43	0.0050606	5	-58.0808	3	6	6	7	8	8	9	10	11	12	13	14	15	16	17	17	17	17	17	18	18	18	19	20	21	21	22	23	23	23	24	24
21	31	117	adult	trait	vision/eye phenotype	MP:0005391	adult_trait:vision/eye phenotype(MP)	⇒	adult	trait	skeleton phenotype	MP:0005390	adult_trait:skeleton phenotype(MP)	30	0.00523541	5	-57.6626	3	6	6	7	8	8	9	10	11	12	13	14	15	16	17	17	17	17	17	18	18	18	19	20	21	21	22	23	23	23	24	24
22	34	73	adult	trait	growth/size/body region phenotype	MP:0005378	adult_trait:growth/size/body region phenotype(MP)	⇒	adult	trait	vision/eye phenotype	MP:0005391	adult_trait:vision/eye phenotype(MP)	26	0.00556898	5	-54.2561	3	6	6	7	8	8	9	10	11	12	13	14	15	16	17	17	17	17	17	18	18	18	19	20	21	21	22	23	23	23	24	24
23	3	30	adult	trait	homeostasis/metabolism phenotype	MP:0005376	adult_trait:homeostasis/metabolism phenotype(MP)	⇒	adult	trait	behavior/neurological phenotype	MP:0005386	adult_trait:behavior/neurological phenotype(MP)	81	0.00606048	8	-33.0367	3	3	3	4	4	4	4	7	8	9	10	10	10	10	10	10	10	10	10	11	11	11	11	12	15	15	16	17	17	17	18	18
24	15	19	adult	trait	behavior/neurological phenotype	MP:0005386	adult_trait:behavior/neurological phenotype(MP)	⇒	adult	trait	behavior/neurological phenotype	MP:0005386	adult_trait:behavior/neurological phenotype(MP)	90	0.00654863	6	-38.2715	3	3	3	4	4	4	4	7	8	9	10	10	10	10	10	10	10	10	10	11	11	11	11	12	15	15	16	17	17	17	18	18
25	16	28	adult	trait	homeostasis/metabolism phenotype	MP:0005376	adult_trait:homeostasis/metabolism phenotype(MP)	⇒	adult	trait	growth/size/body region phenotype	MP:0005378	adult_trait:growth/size/body region phenotype(MP)	50	0.0073782	6	-30.4362	3	3	3	4	4	4	4	7	8	9	10	10	10	10	10	10	10	10	10	11	11	11	11	12	12	12	13	13	13	13	14	14
26	36	15	adult	trait	skeleton phenotype	MP:0005390	adult_trait:skeleton phenotype(MP)	⇒	adult	trait	growth/size/body region phenotype	MP:0005378	adult_trait:growth/size/body region phenotype(MP)	62	0.00697801	5	-43.0539	3	3	3	4	4	4	4	7	8	9	10	10	10	10	10	10	10	10	10	11	11	11	11	12	12	12	13	14	14	14	15	15
27	81	12	adult	trait	vision/eye phenotype	MP:0005391	adult_trait:vision/eye phenotype(MP)	⇒	adult	trait	vision/eye phenotype	MP:0005391	adult_trait:vision/eye phenotype(MP)	93	0.00673424	14	1.46775	3	3	3	4	4	4	4	4	4	4	5	11	11	11	12	12	12	12	12	13	13	13	13	14	14	14	15	16	16	16	17	17
28	82	566	adult	trait	skeleton phenotype	MP:0005390	adult_trait:skeleton phenotype(MP)	⇒	adult	trait	immune system phenotype	MP:0005387	adult_trait:immune system phenotype(MP)	17	0.0100414	28	50.3989	3	3	3	4	4	4	4	4	4	4	5	5	5	5	5	5	5	5	5	6	6	6	6	7	7	7	7	7	7	7	7	7
29	22	231	adult	trait	homeostasis/metabolism phenotype	MP:0005376	adult_trait:homeostasis/metabolism phenotype(MP)	⇒	adult	trait	craniofacial phenotype	MP:0005382	adult_trait:craniofacial phenotype(MP)	13	0.00410548	5	-64.2234	5	5	5	6	7	7	7	8	9	10	11	12	12	14	15	15	15	15	15	16	16	16	17	18	19	19	20	21	21	29	30	31
30	18	443	adult	trait	behavior/neurological phenotype	MP:0005386	adult_trait:behavior/neurological phenotype(MP)	⇒	adult	trait	limbs/digits/tail phenotype	MP:0005371	adult_trait:limbs/digits/tail phenotype(MP)	7	0.00340568	5	-67.5097	5	5	5	6	7	7	7	8	9	10	11	12	12	14	15	15	15	15	15	16	16	16	17	18	19	19	20	21	21	29	30	31
31	27	122	adult	trait	craniofacial phenotype	MP:0005382	adult_trait:craniofacial phenotype(MP)	⇒	adult	trait	limbs/digits/tail phenotype	MP:0005371	adult_trait:limbs/digits/tail phenotype(MP)	12	0.00374867	5	-61.5913	5	5	5	6	7	7	7	8	9	10	11	12	12	14	15	15	15	15	15	16	16	16	17	18	19	19	20	21	21	29	30	31
32	38	204	adult	trait	behavior/neurological phenotype	MP:0005386	adult_trait:behavior/neurological phenotype(MP)	⇒	adult	trait	craniofacial phenotype	MP:0005382	adult_trait:craniofacial phenotype(MP)	14	0.0047933	4	-58.7909	5	5	5	6	7	7	7	8	9	10	11	12	12	14	15	15	15	15	15	16	16	16	17	18	19	19	20	21	21	21	22	22
33	39	588	adult	trait	hematopoietic system phenotype	MP:0005397	adult_trait:hematopoietic system phenotype(MP)	⇒	adult	trait	vision/eye phenotype	MP:0005391	adult_trait:vision/eye phenotype(MP)	17	0.00407075	4	-58.5758	5	5	5	6	7	7	7	8	9	10	11	12	12	14	15	15	15	15	15	16	16	16	17	18	19	19	20	21	21	21	22	22
34	40	87	adult	trait	pigmentation phenotype	MP:0001186	adult_trait:pigmentation phenotype(MP)	⇒	adult	trait	vision/eye phenotype	MP:0005391	adult_trait:vision/eye phenotype(MP)	13	0.00580289	4	-57.366	5	5	5	6	7	7	7	8	9	10	11	12	12	14	15	15	15	15	15	16	16	16	17	18	19	19	20	21	21	21	22	22
35	25	393	adult	trait	behavior/neurological phenotype	MP:0005386	adult_trait:behavior/neurological phenotype(MP)	⇒	adult	trait	integument phenotype	MP:0010771	adult_trait:integument phenotype(MP)	9	0.00318189	5	-62.5965	5	5	5	6	7	7	7	8	9	10	11	12	12	14	15	15	15	19	20	21	21	22	23	24	25	25	26	27	27	27	28	29
36	41	66	adult	trait	limbs/digits/tail phenotype	MP:0005371	adult_trait:limbs/digits/tail phenotype(MP)	⇒	adult	trait	growth/size/body region phenotype	MP:0005378	adult_trait:growth/size/body region phenotype(MP)	19	0.00419158	4	-55.0335	5	5	5	6	7	7	7	8	9	10	11	12	12	14	15	15	15	19	20	21	21	22	23	24	25	25	26	27	27	27	28	29
37	21	26	adult	trait	limbs/digits/tail phenotype	MP:0005371	adult_trait:limbs/digits/tail phenotype(MP)	⇒	adult	trait	limbs/digits/tail phenotype	MP:0005371	adult_trait:limbs/digits/tail phenotype(MP)	35	0.00323065	5	-66.5753	5	5	5	6	7	7	7	8	9	10	11	12	12	12	13	13	13	13	18	19	22	23	24	25	26	26	27	28	28	28	29	30
38	23	95	adult	trait	limbs/digits/tail phenotype	MP:0005371	adult_trait:limbs/digits/tail phenotype(MP)	⇒	adult	trait	behavior/neurological phenotype	MP:0005386	adult_trait:behavior/neurological phenotype(MP)	26	0.00354536	5	-63.6702	5	5	5	6	7	7	7	8	9	10	11	12	12	12	13	13	13	13	18	19	22	23	24	25	26	26	27	28	28	28	29	30
39	28	161	adult	trait	vision/eye phenotype	MP:0005391	adult_trait:vision/eye phenotype(MP)	⇒	adult	trait	limbs/digits/tail phenotype	MP:0005371	adult_trait:limbs/digits/tail phenotype(MP)	16	0.00417949	5	-59.4711	5	5	5	6	7	7	7	8	9	10	11	12	12	12	13	13	13	13	18	19	22	23	24	25	26	26	27	28	28	28	29	30
40	26	420	adult	trait	limbs/digits/tail phenotype	MP:0005371	adult_trait:limbs/digits/tail phenotype(MP)	⇒	adult	trait	vision/eye phenotype	MP:0005391	adult_trait:vision/eye phenotype(MP)	8	0.00333481	5	-61.7067	5	5	5	6	7	7	7	8	9	10	11	12	12	12	13	13	13	13	18	19	19	19	20	21	22	22	23	24	24	24	25	25
41	45	557	adult	trait	hematopoietic system phenotype	MP:0005397	adult_trait:hematopoietic system phenotype(MP)	⇒	adult	trait	skeleton phenotype	MP:0005390	adult_trait:skeleton phenotype(MP)	20	0.00460947	4	-53.5305	5	5	5	6	7	7	7	8	9	10	11	12	12	12	13	13	13	13	18	19	19	19	20	21	22	22	23	24	24	24	25	25
42	35	49	adult	trait	craniofacial phenotype	MP:0005382	adult_trait:craniofacial phenotype(MP)	⇒	adult	trait	vision/eye phenotype	MP:0005391	adult_trait:vision/eye phenotype(MP)	30	0.0061134	5	-45.8428	5	5	5	6	7	7	7	8	9	10	11	12	12	12	13	13	13	13	13	14	14	14	14	15	16	16	17	18	18	18	19	19
43	44	57	adult	trait	growth/size/body region phenotype	MP:0005378	adult_trait:growth/size/body region phenotype(MP)	⇒	adult	trait	skeleton phenotype	MP:0005390	adult_trait:skeleton phenotype(MP)	28	0.00500176	4	-54.2242	5	5	5	6	7	7	7	8	9	10	11	12	12	12	13	13	13	13	13	14	14	14	14	15	16	16	17	18	18	18	19	19
44	46	56	adult	trait	vision/eye phenotype	MP:0005391	adult_trait:vision/eye phenotype(MP)	⇒	adult	trait	growth/size/body region phenotype	MP:0005378	adult_trait:growth/size/body region phenotype(MP)	30	0.0053469	4	-52.6627	5	5	5	6	7	7	7	8	9	10	11	12	12	12	13	13	13	13	13	14	14	14	14	15	16	16	17	18	18	18	19	19
45	53	515	adult	trait	hematopoietic system phenotype	MP:0005397	adult_trait:hematopoietic system phenotype(MP)	⇒	adult	trait	growth/size/body region phenotype	MP:0005378	adult_trait:growth/size/body region phenotype(MP)	12	0.00582904	4	-49.0311	5	5	5	6	7	7	8	9	10	11	12	13	13	13	14	14	14	14	14	15	15	15	16	17	18	18	19	20	20	20	21	21
46	55	442	adult	trait	skeleton phenotype	MP:0005390	adult_trait:skeleton phenotype(MP)	⇒	adult	trait	cardiovascular system phenotype	MP:0005385	adult_trait:cardiovascular system phenotype(MP)	8	0.00463919	4	-47.6648	5	5	5	6	7	7	8	9	10	11	12	13	13	13	14	14	14	14	14	15	15	15	16	17	18	18	19	20	20	20	21	21
47	57	409	adult	trait	cardiovascular system phenotype	MP:0005385	adult_trait:cardiovascular system phenotype(MP)	⇒	adult	trait	cardiovascular system phenotype	MP:0005385	adult_trait:cardiovascular system phenotype(MP)	7	0.00501198	4	-47.4258	5	5	5	6	7	7	8	9	10	11	12	13	13	13	14	14	14	14	14	15	15	15	16	17	18	18	19	20	20	20	21	21
48	17	531	adult	trait	skeleton phenotype	MP:0005390	adult_trait:skeleton phenotype(MP)	⇒	adult	trait	hematopoietic system phenotype	MP:0005397	adult_trait:hematopoietic system phenotype(MP)	25	0.0079683	6	-23.0814	5	5	5	6	6	6	6	6	7	7	8	8	8	8	8	8	8	8	8	9	9	9	9	10	10	10	11	11	11	11	11	11
49	37	75	adult	trait	behavior/neurological phenotype	MP:0005386	adult_trait:behavior/neurological phenotype(MP)	⇒	adult	trait	growth/size/body region phenotype	MP:0005378	adult_trait:growth/size/body region phenotype(MP)	28	0.00780334	5	-36.1999	5	5	5	6	6	6	6	6	7	7	8	8	8	8	8	8	8	8	8	9	9	9	9	10	10	10	11	11	11	11	12	12
50	58	27	adult	trait	craniofacial phenotype	MP:0005382	adult_trait:craniofacial phenotype(MP)	⇒	adult	trait	growth/size/body region phenotype	MP:0005378	adult_trait:growth/size/body region phenotype(MP)	32	0.00707824	4	-43.2763	5	5	5	6	6	6	6	6	7	7	8	8	8	8	8	8	8	8	8	9	9	9	9	10	10	10	11	11	11	11	12	12
51	48	53	adult	trait	growth/size/body region phenotype	MP:0005378	adult_trait:growth/size/body region phenotype(MP)	⇒	adult	trait	craniofacial phenotype	MP:0005382	adult_trait:craniofacial phenotype(MP)	20	0.00477656	4	-51.8161	5	5	5	6	6	6	6	6	7	7	8	8	8	8	8	8	8	8	8	9	9	9	15	16	17	17	18	19	19	19	20	20
52	50	327	adult	trait	behavior/neurological phenotype	MP:0005386	adult_trait:behavior/neurological phenotype(MP)	⇒	adult	trait	homeostasis/metabolism phenotype	MP:0005376	adult_trait:homeostasis/metabolism phenotype(MP)	27	0.00539254	4	-50.529	5	5	5	6	6	6	6	6	7	7	8	8	8	8	8	8	8	8	8	9	9	9	15	16	17	17	18	19	19	19	20	20
53	56	229	adult	trait	craniofacial phenotype	MP:0005382	adult_trait:craniofacial phenotype(MP)	⇒	adult	trait	behavior/neurological phenotype	MP:0005386	adult_trait:behavior/neurological phenotype(MP)	13	0.00584304	4	-47.6528	5	5	5	6	6	6	6	6	7	7	8	8	8	8	8	8	8	8	8	9	9	9	15	16	17	17	18	19	19	19	20	20
54	42	132	adult	trait	vision/eye phenotype	MP:0005391	adult_trait:vision/eye phenotype(MP)	⇒	adult	trait	craniofacial phenotype	MP:0005382	adult_trait:craniofacial phenotype(MP)	17	0.00482678	4	-54.9509	5	5	5	6	6	6	6	6	7	7	8	8	8	8	11	11	11	11	11	12	12	12	12	13	13	13	14	15	15	15	16	16
55	47	40	adult	trait	craniofacial phenotype	MP:0005382	adult_trait:craniofacial phenotype(MP)	⇒	adult	trait	craniofacial phenotype	MP:0005382	adult_trait:craniofacial phenotype(MP)	24	0.00587047	4	-52.3604	5	5	5	6	6	6	6	6	7	7	8	8	8	8	11	11	11	11	11	12	12	12	12	13	13	13	14	15	15	15	16	16
56	43	52	adult	trait	homeostasis/metabolism phenotype	MP:0005376	adult_trait:homeostasis/metabolism phenotype(MP)	⇒	adult	trait	adipose tissue phenotype	MP:0005375	adult_trait:adipose tissue phenotype(MP)	15	0.00544321	4	-54.6524	5	5	5	6	6	6	6	6	7	7	8	8	8	8	11	11	11	11	11	12	12	12	12	13	13	13	14	15	15	15	16	16
57	51	260	adult	trait	homeostasis/metabolism phenotype	MP:0005376	adult_trait:homeostasis/metabolism phenotype(MP)	⇒	adult	trait	integument phenotype	MP:0010771	adult_trait:integument phenotype(MP)	13	0.00687113	4	-50.5187	5	5	5	6	6	6	6	6	7	7	8	8	8	8	11	11	11	11	11	12	12	12	12	13	13	13	14	15	15	15	16	16
58	54	580	adult	trait	homeostasis/metabolism phenotype	MP:0005376	adult_trait:homeostasis/metabolism phenotype(MP)	⇒	adult	trait	immune system phenotype	MP:0005387	adult_trait:immune system phenotype(MP)	22	0.00614885	4	-47.8086	5	5	5	6	6	6	6	6	7	7	8	8	8	8	11	11	11	11	11	12	12	12	12	13	13	13	14	15	15	15	16	16
59	49	201	adult	trait	reproductive system	MA:0000326	adult_trait:reproductive system(MA)	⇒	adult	trait	skeleton phenotype	MP:0005390	adult_trait:skeleton phenotype(MP)	7	0.0055887	4	-50.5364	5	5	5	6	6	6	6	6	7	7	8	8	14	15	16	16	16	16	16	17	17	17	18	19	20	20	21	22	22	22	23	23
60	52	429	adult	trait	vision/eye phenotype	MP:0005391	adult_trait:vision/eye phenotype(MP)	⇒	adult	trait	cardiovascular system phenotype	MP:0005385	adult_trait:cardiovascular system phenotype(MP)	10	0.00507028	4	-49.7929	5	5	5	6	6	6	6	6	7	7	8	8	14	15	16	16	16	16	16	17	17	17	18	19	20	20	21	22	22	22	23	23
61	60	577	adult	trait	hematopoietic system phenotype	MP:0005397	adult_trait:hematopoietic system phenotype(MP)	⇒	adult	trait	behavior/neurological phenotype	MP:0005386	adult_trait:behavior/neurological phenotype(MP)	22	0.00745788	4	-33.8064	4	4	4	5	5	5	5	5	6	6	7	7	7	7	7	7	7	7	7	8	8	8	8	9	9	9	9	9	9	9	9	9
62	62	112	adult	trait	growth/size/body region phenotype	MP:0005378	adult_trait:growth/size/body region phenotype(MP)	⇒	adult	trait	behavior/neurological phenotype	MP:0005386	adult_trait:behavior/neurological phenotype(MP)	22	0.00749343	4	-33.6216	4	4	4	5	5	5	5	5	6	6	7	7	7	7	7	7	7	7	7	8	8	8	8	9	9	9	9	9	9	9	9	9
63	59	118	adult	trait	skeleton phenotype	MP:0005390	adult_trait:skeleton phenotype(MP)	⇒	adult	trait	adipose tissue phenotype	MP:0005375	adult_trait:adipose tissue phenotype(MP)	7	0.00485104	4	-35.254	4	4	4	5	5	5	5	5	6	6	7	7	7	7	7	7	7	7	7	8	8	8	8	9	9	9	9	9	9	9	9	9
64	61	141	adult	trait	behavior/neurological phenotype	MP:0005386	adult_trait:behavior/neurological phenotype(MP)	⇒	adult	trait	hearing/vestibular/ear phenotype	MP:0005377	adult_trait:hearing/vestibular/ear phenotype(MP)	8	0.00481422	4	-33.7061	4	4	4	5	5	5	5	5	6	6	7	7	7	7	7	7	7	7	7	8	8	8	8	9	9	9	9	9	9	9	9	9
65	63	72	adult	trait	reproductive system	MA:0000326	adult_trait:reproductive system(MA)	⇒	adult	trait	reproductive system	MA:0000326	adult_trait:reproductive system(MA)	9	0.00591833	4	-31.0868	4	4	4	5	5	5	5	5	6	6	7	7	7	7	7	7	7	7	7	8	8	8	8	9	9	9	9	9	9	9	9	9
66	64	43	adult	trait	growth/size/body region phenotype	MP:0005378	adult_trait:growth/size/body region phenotype(MP)	⇒	adult	trait	growth/size/body region phenotype	MP:0005378	adult_trait:growth/size/body region phenotype(MP)	24	0.00836822	4	-28.3208	4	4	4	5	5	5	5	5	6	6	7	7	7	7	7	7	7	7	7	8	8	8	8	9	9	9	9	9	9	9	9	9
67	65	230	adult	trait	growth/size/body region phenotype	MP:0005378	adult_trait:growth/size/body region phenotype(MP)	⇒	adult	trait	limbs/digits/tail phenotype	MP:0005371	adult_trait:limbs/digits/tail phenotype(MP)	7	0.00539318	4	-27.3111	4	4	4	5	5	5	5	5	6	8	9	9	9	9	9	9	9	9	9	10	10	10	10	11	11	11	12	12	12	12	13	13
68	68	406	adult	trait	integument phenotype	MP:0010771	adult_trait:integument phenotype(MP)	⇒	adult	trait	skeleton phenotype	MP:0005390	adult_trait:skeleton phenotype(MP)	7	0.00747283	4	-22.8998	4	4	4	5	5	5	5	5	6	8	9	9	9	9	9	9	9	9	9	10	10	10	10	11	11	11	12	12	12	12	13	13
69	66	519	adult	trait	limbs/digits/tail phenotype	MP:0005371	adult_trait:limbs/digits/tail phenotype(MP)	⇒	adult	trait	hematopoietic system phenotype	MP:0005397	adult_trait:hematopoietic system phenotype(MP)	13	0.00669942	4	-25.1906	4	4	4	5	5	5	5	5	6	8	9	9	9	9	9	9	9	9	9	10	10	10	10	11	11	11	12	12	12	12	13	13
70	67	217	adult	trait	integument phenotype	MP:0010771	adult_trait:integument phenotype(MP)	⇒	adult	trait	behavior/neurological phenotype	MP:0005386	adult_trait:behavior/neurological phenotype(MP)	14	0.00711278	4	-23.4382	4	4	4	5	5	5	5	5	6	8	9	9	9	9	9	9	9	9	9	10	10	10	10	11	11	11	12	12	12	12	13	13
71	69	601	adult	trait	immune system phenotype	MP:0005387	adult_trait:immune system phenotype(MP)	⇒	adult	trait	vision/eye phenotype	MP:0005391	adult_trait:vision/eye phenotype(MP)	8	0.0052171	4	-22.5288	4	4	4	5	5	5	5	5	6	8	9	9	9	9	9	9	9	9	9	10	10	10	10	11	11	11	12	12	12	12	13	13
72	70	267	adult	trait	skeleton phenotype	MP:0005390	adult_trait:skeleton phenotype(MP)	⇒	adult	trait	integument phenotype	MP:0010771	adult_trait:integument phenotype(MP)	10	0.00727489	4	-14.898	2	2	2	3	3	3	3	3	5	5	6	6	6	6	6	6	6	6	6	7	7	7	7	8	8	8	8	8	8	8	8	8
73	71	562	adult	trait	hematopoietic system phenotype	MP:0005397	adult_trait:hematopoietic system phenotype(MP)	⇒	adult	trait	limbs/digits/tail phenotype	MP:0005371	adult_trait:limbs/digits/tail phenotype(MP)	8	0.00629699	4	-12.5356	2	2	2	3	3	3	3	3	5	5	6	6	6	6	6	6	6	6	6	7	7	7	7	8	8	8	8	8	8	8	8	8
74	72	599	adult	trait	vision/eye phenotype	MP:0005391	adult_trait:vision/eye phenotype(MP)	⇒	adult	trait	immune system phenotype	MP:0005387	adult_trait:immune system phenotype(MP)	9	0.00846404	4	-11.1385	2	2	2	3	3	3	3	3	5	5	6	6	6	6	6	6	6	6	6	7	7	7	7	8	8	8	8	8	8	8	8	8
75	73	604	adult	trait	vision/eye phenotype	MP:0005391	adult_trait:vision/eye phenotype(MP)	⇒	adult	trait	hematopoietic system phenotype	MP:0005397	adult_trait:hematopoietic system phenotype(MP)	9	0.00846404	4	-11.1385	2	2	2	3	3	3	3	3	5	5	6	6	6	6	6	6	6	6	6	7	7	7	7	8	8	8	8	8	8	8	8	8
76	74	544	adult	trait	hematopoietic system phenotype	MP:0005397	adult_trait:hematopoietic system phenotype(MP)	⇒	adult	trait	integument phenotype	MP:0010771	adult_trait:integument phenotype(MP)	9	0.00650147	3	-9.99037	2	2	2	3	3	3	3	3	5	5	6	6	6	6	6	6	6	6	6	7	7	7	7	8	8	8	10	10	10	10	10	10
77	75	550	adult	trait	limbs/digits/tail phenotype	MP:0005371	adult_trait:limbs/digits/tail phenotype(MP)	⇒	adult	trait	immune system phenotype	MP:0005387	adult_trait:immune system phenotype(MP)	9	0.00831656	3	-9.51895	2	2	2	3	3	3	3	3	5	5	6	6	6	6	6	6	6	6	6	7	7	7	7	8	8	8	10	10	10	10	10	10
78	76	202	adult	trait	limbs/digits/tail phenotype	MP:0005371	adult_trait:limbs/digits/tail phenotype(MP)	⇒	adult	trait	integument phenotype	MP:0010771	adult_trait:integument phenotype(MP)	8	0.00508603	3	-9.11098	2	2	2	3	3	3	3	3	5	5	6	6	6	6	6	6	6	6	6	7	7	7	7	8	8	8	10	10	10	10	10	10
79	77	214	adult	trait	integument phenotype	MP:0010771	adult_trait:integument phenotype(MP)	⇒	adult	trait	integument phenotype	MP:0010771	adult_trait:integument phenotype(MP)	7	0.00571047	0	-6.16067	2	2	2	3	3	3	3	3	3	3	3	3	3	3	3	3	3	3	3	4	4	4	4	6	6	6	6	6	6	6	6	6
80	78	607	adult	trait	immune system phenotype	MP:0005387	adult_trait:immune system phenotype(MP)	⇒	adult	trait	behavior/neurological phenotype	MP:0005386	adult_trait:behavior/neurological phenotype(MP)	8	0.0120468	0	0.222946	2	2	2	3	3	3	3	3	3	3	3	3	3	3	3	3	3	3	3	4	4	4	4	6	6	6	6	6	6	6	6	6
81	79	589	adult	trait	behavior/neurological phenotype	MP:0005386	adult_trait:behavior/neurological phenotype(MP)	⇒	adult	trait	hematopoietic system phenotype	MP:0005397	adult_trait:hematopoietic system phenotype(MP)	21	0.0192112	0	21.7686	2	2	2	3	3	3	3	3	3	3	3	3	3	3	3	3	3	3	3	4	4	4	4	4	4	4	4	4	4	4	4	4
82	80	594	adult	trait	behavior/neurological phenotype	MP:0005386	adult_trait:behavior/neurological phenotype(MP)	⇒	adult	trait	immune system phenotype	MP:0005387	adult_trait:immune system phenotype(MP)	16	0.0232553	0	29.8286	2	2	2	3	3	3	3	3	3	3	3	3	3	3	3	3	3	3	3	4	4	4	4	4	4	4	4	4	4	4	4	4
83	83	2	adult	trait	hematopoietic system phenotype	MP:0005397	adult_trait:hematopoietic system phenotype(MP)	⇒	adult	trait	hematopoietic system phenotype	MP:0005397	adult_trait:hematopoietic system phenotype(MP)	386	0.0223839	75	875.341	1	1	1	2	2	2	2	2	2	2	4	4	4	4	4	4	4	4	4	5	5	5	5	5	5	5	5	5	5	5	5	5
84	84	5	adult	trait	immune system phenotype	MP:0005387	adult_trait:immune system phenotype(MP)	⇒	adult	trait	hematopoietic system phenotype	MP:0005397	adult_trait:hematopoietic system phenotype(MP)	343	0.0245427	78	902.085	1	1	1	2	2	2	2	2	2	2	2	2	2	2	2	2	2	2	2	3	3	3	3	3	3	3	3	3	3	3	3	3
85	85	3	adult	trait	hematopoietic system phenotype	MP:0005397	adult_trait:hematopoietic system phenotype(MP)	⇒	adult	trait	immune system phenotype	MP:0005387	adult_trait:immune system phenotype(MP)	354	0.0266041	78	969.152	1	1	1	1	1	1	1	1	1	1	1	1	1	1	1	1	1	1	1	2	2	2	2	2	2	2	2	2	2	2	2	2
86	86	4	adult	trait	immune system phenotype	MP:0005387	adult_trait:immune system phenotype(MP)	⇒	adult	trait	immune system phenotype	MP:0005387	adult_trait:immune system phenotype(MP)	340	0.0274085	78	978.358	1	1	1	1	1	1	1	1	1	1	1	1	1	1	1	1	1	1	1	1	1	1	1	1	1	1	1	1	1	1	1	1
[truncated: 50 more columns]

## Sheet: Confidence_statistics
Fundamental statistics for confidence values
label	lhs_stage	lhs_type	lhs_top_level_term	lhs_top_level_id	lhs_stage_type_top_level_term	direction	rhs_stage	rhs_type	rhs_top_level_term	rhs_top_level_id	rhs_stage_type_top_level_term	n	mean	sd	median	trimmed	mad	min	max	range	skew	kurtosis	se
2	adult	trait	hematopoietic system phenotype	MP:0005397	adult_trait:hematopoietic system phenotype(MP)	⇒	adult	trait	hematopoietic system phenotype	MP:0005397	adult_trait:hematopoietic system phenotype(MP)	386	0.495985	0.210393	0.456439	0.478441	0.190819	0.114286	1	0.885714	0.680121	-0.129309	0.0107087
3	adult	trait	hematopoietic system phenotype	MP:0005397	adult_trait:hematopoietic system phenotype(MP)	⇒	adult	trait	immune system phenotype	MP:0005387	adult_trait:immune system phenotype(MP)	354	0.523427	0.208383	0.5	0.506321	0.2118	0.12	1	0.88	0.644491	-0.32417	0.0110754
5	adult	trait	immune system phenotype	MP:0005387	adult_trait:immune system phenotype(MP)	⇒	adult	trait	hematopoietic system phenotype	MP:0005397	adult_trait:hematopoietic system phenotype(MP)	343	0.520697	0.205548	0.5	0.503104	0.209085	0.114286	1	0.885714	0.676081	-0.184815	0.0110985
4	adult	trait	immune system phenotype	MP:0005387	adult_trait:immune system phenotype(MP)	⇒	adult	trait	immune system phenotype	MP:0005387	adult_trait:immune system phenotype(MP)	340	0.531577	0.207604	0.5	0.51475	0.2118	0.179487	1	0.820513	0.627534	-0.382702	0.0112589
1	adult	trait	skeleton phenotype	MP:0005390	adult_trait:skeleton phenotype(MP)	⇒	adult	trait	skeleton phenotype	MP:0005390	adult_trait:skeleton phenotype(MP)	181	0.257648	0.125518	0.222222	0.238128	0.0823667	0.1	0.827586	0.727586	2.10377	5.80572	0.00932966
8	adult	trait	homeostasis/metabolism phenotype	MP:0005376	adult_trait:homeostasis/metabolism phenotype(MP)	⇒	adult	trait	homeostasis/metabolism phenotype	MP:0005376	adult_trait:homeostasis/metabolism phenotype(MP)	151	0.263161	0.131539	0.238095	0.241575	0.0830588	0.105263	1	0.894737	2.37142	8.00201	0.0107045
12	adult	trait	vision/eye phenotype	MP:0005391	adult_trait:vision/eye phenotype(MP)	⇒	adult	trait	vision/eye phenotype	MP:0005391	adult_trait:vision/eye phenotype(MP)	93	0.309931	0.161303	0.277778	0.287012	0.144142	0.121951	0.833333	0.711382	1.23674	1.15017	0.0167264
19	adult	trait	behavior/neurological phenotype	MP:0005386	adult_trait:behavior/neurological phenotype(MP)	⇒	adult	trait	behavior/neurological phenotype	MP:0005386	adult_trait:behavior/neurological phenotype(MP)	90	0.299365	0.143651	0.265306	0.277827	0.0823812	0.105263	0.722222	0.616959	1.28116	0.897074	0.0151422
30	adult	trait	homeostasis/metabolism phenotype	MP:0005376	adult_trait:homeostasis/metabolism phenotype(MP)	⇒	adult	trait	behavior/neurological phenotype	MP:0005386	adult_trait:behavior/neurological phenotype(MP)	81	0.277928	0.119134	0.259259	0.264164	0.10639	0.1	0.6	0.5	0.928732	0.189789	0.0132371
9	adult	trait	limbs/digits/tail phenotype	MP:0005371	adult_trait:limbs/digits/tail phenotype(MP)	⇒	adult	trait	skeleton phenotype	MP:0005390	adult_trait:skeleton phenotype(MP)	79	0.2405	0.100645	0.230769	0.23057	0.0950385	0.1	0.775862	0.675862	2.14624	8.43808	0.0113234
15	adult	trait	skeleton phenotype	MP:0005390	adult_trait:skeleton phenotype(MP)	⇒	adult	trait	growth/size/body region phenotype	MP:0005378	adult_trait:growth/size/body region phenotype(MP)	62	0.313381	0.158921	0.277778	0.295064	0.153347	0.108696	0.740741	0.632045	0.927063	0.0860024	0.020183
41	adult	trait	skeleton phenotype	MP:0005390	adult_trait:skeleton phenotype(MP)	⇒	adult	trait	behavior/neurological phenotype	MP:0005386	adult_trait:behavior/neurological phenotype(MP)	57	0.27887	0.214753	0.214286	0.228407	0.080484	0.121212	1	0.878788	2.60026	5.99416	0.0284447
18	adult	trait	skeleton phenotype	MP:0005390	adult_trait:skeleton phenotype(MP)	⇒	adult	trait	limbs/digits/tail phenotype	MP:0005371	adult_trait:limbs/digits/tail phenotype(MP)	55	0.264428	0.1177	0.230769	0.249022	0.084295	0.1	0.775862	0.675862	1.78586	4.54159	0.0158707
44	adult	trait	homeostasis/metabolism phenotype	MP:0005376	adult_trait:homeostasis/metabolism phenotype(MP)	⇒	adult	trait	skeleton phenotype	MP:0005390	adult_trait:skeleton phenotype(MP)	55	0.242357	0.103541	0.227273	0.22785	0.0753193	0.111111	0.545455	0.434343	1.24241	0.945203	0.0139615
38	adult	trait	skeleton phenotype	MP:0005390	adult_trait:skeleton phenotype(MP)	⇒	adult	trait	vision/eye phenotype	MP:0005391	adult_trait:vision/eye phenotype(MP)	54	0.186868	0.0508876	0.173913	0.182024	0.0470667	0.114754	0.307692	0.192938	0.792725	-0.290248	0.00692492
311	adult	trait	homeostasis/metabolism phenotype	MP:0005376	adult_trait:homeostasis/metabolism phenotype(MP)	⇒	adult	trait	hematopoietic system phenotype	MP:0005397	adult_trait:hematopoietic system phenotype(MP)	52	0.329282	0.221771	0.267943	0.284653	0.132164	0.107143	1	0.892857	1.77652	2.62873	0.0307541
28	adult	trait	homeostasis/metabolism phenotype	MP:0005376	adult_trait:homeostasis/metabolism phenotype(MP)	⇒	adult	trait	growth/size/body region phenotype	MP:0005378	adult_trait:growth/size/body region phenotype(MP)	50	0.31074	0.149804	0.277206	0.298215	0.169863	0.131579	0.8	0.668421	0.807267	0.284286	0.0211854
21	adult	trait	craniofacial phenotype	MP:0005382	adult_trait:craniofacial phenotype(MP)	⇒	adult	trait	skeleton phenotype	MP:0005390	adult_trait:skeleton phenotype(MP)	47	0.225282	0.0898378	0.2	0.216015	0.06354	0.1	0.473684	0.373684	1.03935	0.448403	0.0131042
25	adult	trait	skeleton phenotype	MP:0005390	adult_trait:skeleton phenotype(MP)	⇒	adult	trait	craniofacial phenotype	MP:0005382	adult_trait:craniofacial phenotype(MP)	43	0.234402	0.111509	0.193548	0.218869	0.0968779	0.1	0.578947	0.478947	1.1699	0.82714	0.0170049
84	adult	trait	behavior/neurological phenotype	MP:0005386	adult_trait:behavior/neurological phenotype(MP)	⇒	adult	trait	vision/eye phenotype	MP:0005391	adult_trait:vision/eye phenotype(MP)	43	0.220467	0.0866247	0.214286	0.211552	0.0866455	0.111111	0.470588	0.359477	0.866083	0.245835	0.0132101
93	adult	trait	behavior/neurological phenotype	MP:0005386	adult_trait:behavior/neurological phenotype(MP)	⇒	adult	trait	skeleton phenotype	MP:0005390	adult_trait:skeleton phenotype(MP)	39	0.195681	0.061829	0.1875	0.19131	0.0661875	0.103448	0.36	0.256552	0.648929	-0.0958529	0.00990056
113	adult	trait	homeostasis/metabolism phenotype	MP:0005376	adult_trait:homeostasis/metabolism phenotype(MP)	⇒	adult	trait	vision/eye phenotype	MP:0005391	adult_trait:vision/eye phenotype(MP)	39	0.232747	0.115412	0.190476	0.214698	0.06354	0.115942	0.666667	0.550725	1.80202	3.44451	0.0184807
26	adult	trait	limbs/digits/tail phenotype	MP:0005371	adult_trait:limbs/digits/tail phenotype(MP)	⇒	adult	trait	limbs/digits/tail phenotype	MP:0005371	adult_trait:limbs/digits/tail phenotype(MP)	35	0.291313	0.183007	0.230769	0.251495	0.0725748	0.152381	1	0.847619	2.38428	5.44913	0.0309338
27	adult	trait	craniofacial phenotype	MP:0005382	adult_trait:craniofacial phenotype(MP)	⇒	adult	trait	growth/size/body region phenotype	MP:0005378	adult_trait:growth/size/body region phenotype(MP)	32	0.314714	0.124983	0.304412	0.303831	0.121127	0.133333	0.666667	0.533333	0.792194	0.304026	0.0220941
49	adult	trait	craniofacial phenotype	MP:0005382	adult_trait:craniofacial phenotype(MP)	⇒	adult	trait	vision/eye phenotype	MP:0005391	adult_trait:vision/eye phenotype(MP)	30	0.22147	0.0824512	0.203175	0.213308	0.0875012	0.123077	0.5	0.376923	1.21525	1.92682	0.0150535
56	adult	trait	vision/eye phenotype	MP:0005391	adult_trait:vision/eye phenotype(MP)	⇒	adult	trait	growth/size/body region phenotype	MP:0005378	adult_trait:growth/size/body region phenotype(MP)	30	0.228976	0.104203	0.2	0.216924	0.0925623	0.1	0.5	0.4	0.866609	-0.246641	0.0190248
117	adult	trait	vision/eye phenotype	MP:0005391	adult_trait:vision/eye phenotype(MP)	⇒	adult	trait	skeleton phenotype	MP:0005390	adult_trait:skeleton phenotype(MP)	30	0.251162	0.107425	0.223279	0.239894	0.0971121	0.111111	0.5	0.388889	0.807325	-0.385318	0.0196131
57	adult	trait	growth/size/body region phenotype	MP:0005378	adult_trait:growth/size/body region phenotype(MP)	⇒	adult	trait	skeleton phenotype	MP:0005390	adult_trait:skeleton phenotype(MP)	28	0.214536	0.0875767	0.1875	0.206314	0.0824562	0.115385	0.421053	0.305668	0.975855	-0.0724668	0.0165504
75	adult	trait	behavior/neurological phenotype	MP:0005386	adult_trait:behavior/neurological phenotype(MP)	⇒	adult	trait	growth/size/body region phenotype	MP:0005378	adult_trait:growth/size/body region phenotype(MP)	28	0.274088	0.109071	0.257053	0.269684	0.117373	0.0952381	0.518519	0.42328	0.419995	-0.781924	0.0206125
185	adult	trait	skeleton phenotype	MP:0005390	adult_trait:skeleton phenotype(MP)	⇒	adult	trait	homeostasis/metabolism phenotype	MP:0005376	adult_trait:homeostasis/metabolism phenotype(MP)	27	0.206471	0.111887	0.166667	0.186045	0.0353	0.125	0.666667	0.541667	2.72544	7.96345	0.0215327
206	adult	trait	vision/eye phenotype	MP:0005391	adult_trait:vision/eye phenotype(MP)	⇒	adult	trait	behavior/neurological phenotype	MP:0005386	adult_trait:behavior/neurological phenotype(MP)	27	0.236709	0.113575	0.210526	0.224762	0.100326	0.102564	0.5	0.397436	0.904683	-0.247682	0.0218574
327	adult	trait	behavior/neurological phenotype	MP:0005386	adult_trait:behavior/neurological phenotype(MP)	⇒	adult	trait	homeostasis/metabolism phenotype	MP:0005376	adult_trait:homeostasis/metabolism phenotype(MP)	27	0.252589	0.125052	0.222222	0.237856	0.109822	0.119048	0.666667	0.547619	1.39687	2.14384	0.0240663
73	adult	trait	growth/size/body region phenotype	MP:0005378	adult_trait:growth/size/body region phenotype(MP)	⇒	adult	trait	vision/eye phenotype	MP:0005391	adult_trait:vision/eye phenotype(MP)	26	0.207984	0.0816072	0.193137	0.196752	0.0585195	0.118421	0.5	0.381579	1.80483	3.82951	0.0160045
95	adult	trait	limbs/digits/tail phenotype	MP:0005371	adult_trait:limbs/digits/tail phenotype(MP)	⇒	adult	trait	behavior/neurological phenotype	MP:0005386	adult_trait:behavior/neurological phenotype(MP)	26	0.347708	0.296726	0.256579	0.309791	0.139665	0.1	1	0.9	1.50558	0.686035	0.0581928
531	adult	trait	skeleton phenotype	MP:0005390	adult_trait:skeleton phenotype(MP)	⇒	adult	trait	hematopoietic system phenotype	MP:0005397	adult_trait:hematopoietic system phenotype(MP)	25	0.34543	0.191935	0.363636	0.32316	0.202173	0.125	1	0.875	1.45791	2.8223	0.0383871
40	adult	trait	craniofacial phenotype	MP:0005382	adult_trait:craniofacial phenotype(MP)	⇒	adult	trait	craniofacial phenotype	MP:0005382	adult_trait:craniofacial phenotype(MP)	24	0.339044	0.127417	0.306332	0.326658	0.103564	0.176471	0.666667	0.490196	0.801503	-0.0951121	0.0260088
43	adult	trait	growth/size/body region phenotype	MP:0005378	adult_trait:growth/size/body region phenotype(MP)	⇒	adult	trait	growth/size/body region phenotype	MP:0005378	adult_trait:growth/size/body region phenotype(MP)	24	0.319076	0.148061	0.283333	0.303825	0.12355	0.152174	0.666667	0.514493	0.886878	-0.359076	0.0302228
112	adult	trait	growth/size/body region phenotype	MP:0005378	adult_trait:growth/size/body region phenotype(MP)	⇒	adult	trait	behavior/neurological phenotype	MP:0005386	adult_trait:behavior/neurological phenotype(MP)	22	0.21609	0.0876487	0.202273	0.206193	0.0899793	0.113208	0.5	0.386792	1.34134	2.44493	0.0186868
577	adult	trait	hematopoietic system phenotype	MP:0005397	adult_trait:hematopoietic system phenotype(MP)	⇒	adult	trait	behavior/neurological phenotype	MP:0005386	adult_trait:behavior/neurological phenotype(MP)	22	0.282713	0.105363	0.25	0.277602	0.100839	0.133333	0.48	0.346667	0.432207	-1.19082	0.0224635
580	adult	trait	homeostasis/metabolism phenotype	MP:0005376	adult_trait:homeostasis/metabolism phenotype(MP)	⇒	adult	trait	immune system phenotype	MP:0005387	adult_trait:immune system phenotype(MP)	22	0.448502	0.281958	0.333333	0.419953	0.206946	0.15	1	0.85	0.90374	-0.60187	0.0601137
589	adult	trait	behavior/neurological phenotype	MP:0005386	adult_trait:behavior/neurological phenotype(MP)	⇒	adult	trait	hematopoietic system phenotype	MP:0005397	adult_trait:hematopoietic system phenotype(MP)	21	0.459061	0.283764	0.388889	0.433995	0.172221	0.129032	1	0.870968	0.854873	-0.614003	0.0619225
53	adult	trait	growth/size/body region phenotype	MP:0005378	adult_trait:growth/size/body region phenotype(MP)	⇒	adult	trait	craniofacial phenotype	MP:0005382	adult_trait:craniofacial phenotype(MP)	20	0.27619	0.128982	0.248377	0.25886	0.0851122	0.115385	0.666667	0.551282	1.35382	1.77631	0.0288412
557	adult	trait	hematopoietic system phenotype	MP:0005397	adult_trait:hematopoietic system phenotype(MP)	⇒	adult	trait	skeleton phenotype	MP:0005390	adult_trait:skeleton phenotype(MP)	20	0.265165	0.108819	0.240385	0.248733	0.0915724	0.153846	0.571429	0.417582	1.2168	0.892521	0.0243327
66	adult	trait	limbs/digits/tail phenotype	MP:0005371	adult_trait:limbs/digits/tail phenotype(MP)	⇒	adult	trait	growth/size/body region phenotype	MP:0005378	adult_trait:growth/size/body region phenotype(MP)	19	0.240939	0.107313	0.222222	0.233479	0.112501	0.108696	0.5	0.391304	0.767988	-0.111342	0.0246193
132	adult	trait	vision/eye phenotype	MP:0005391	adult_trait:vision/eye phenotype(MP)	⇒	adult	trait	craniofacial phenotype	MP:0005382	adult_trait:craniofacial phenotype(MP)	17	0.259142	0.132642	0.2	0.253694	0.12708	0.1	0.5	0.4	0.562382	-1.19923	0.0321705
566	adult	trait	skeleton phenotype	MP:0005390	adult_trait:skeleton phenotype(MP)	⇒	adult	trait	immune system phenotype	MP:0005387	adult_trait:immune system phenotype(MP)	17	0.421066	0.188198	0.4	0.398777	0.14826	0.176471	1	0.823529	1.42459	2.6865	0.0456447
588	adult	trait	hematopoietic system phenotype	MP:0005397	adult_trait:hematopoietic system phenotype(MP)	⇒	adult	trait	vision/eye phenotype	MP:0005391	adult_trait:vision/eye phenotype(MP)	17	0.21994	0.105534	0.193548	0.208421	0.0724633	0.112676	0.5	0.387324	1.37784	1.00794	0.0255957
597	adult	trait	hematopoietic system phenotype	MP:0005397	adult_trait:hematopoietic system phenotype(MP)	⇒	adult	trait	homeostasis/metabolism phenotype	MP:0005376	adult_trait:homeostasis/metabolism phenotype(MP)	17	0.198628	0.0641611	0.176471	0.190962	0.0486763	0.137255	0.375	0.237745	1.31718	0.927332	0.0155613
85	adult	trait	limbs/digits/tail phenotype	MP:0005371	adult_trait:limbs/digits/tail phenotype(MP)	⇒	adult	trait	craniofacial phenotype	MP:0005382	adult_trait:craniofacial phenotype(MP)	16	0.173559	0.0598775	0.160256	0.170802	0.0648498	0.1	0.285714	0.185714	0.501133	-1.25854	0.0149694
161	adult	trait	vision/eye phenotype	MP:0005391	adult_trait:vision/eye phenotype(MP)	⇒	adult	trait	limbs/digits/tail phenotype	MP:0005371	adult_trait:limbs/digits/tail phenotype(MP)	16	0.182121	0.0753709	0.156923	0.173416	0.0300955	0.111111	0.375	0.263889	1.62978	1.4483	0.0188427
594	adult	trait	behavior/neurological phenotype	MP:0005386	adult_trait:behavior/neurological phenotype(MP)	⇒	adult	trait	immune system phenotype	MP:0005387	adult_trait:immune system phenotype(MP)	16	0.528319	0.291208	0.5	0.522841	0.307291	0.133333	1	0.866667	0.523357	-1.15137	0.0728019
52	adult	trait	homeostasis/metabolism phenotype	MP:0005376	adult_trait:homeostasis/metabolism phenotype(MP)	⇒	adult	trait	adipose tissue phenotype	MP:0005375	adult_trait:adipose tissue phenotype(MP)	15	0.301863	0.107614	0.3	0.288963	0.0943473	0.171429	0.6	0.428571	1.14251	1.33432	0.0277859
204	adult	trait	behavior/neurological phenotype	MP:0005386	adult_trait:behavior/neurological phenotype(MP)	⇒	adult	trait	craniofacial phenotype	MP:0005382	adult_trait:craniofacial phenotype(MP)	14	0.17768	0.0629598	0.157143	0.176629	0.0617422	0.0952381	0.272727	0.177489	0.325231	-1.61509	0.0168267
217	adult	trait	integument phenotype	MP:0010771	adult_trait:integument phenotype(MP)	⇒	adult	trait	behavior/neurological phenotype	MP:0005386	adult_trait:behavior/neurological phenotype(MP)	14	0.277524	0.151313	0.265686	0.261739	0.174246	0.108108	0.636364	0.528256	0.795408	-0.229726	0.04044
87	adult	trait	pigmentation phenotype	MP:0001186	adult_trait:pigmentation phenotype(MP)	⇒	adult	trait	vision/eye phenotype	MP:0005391	adult_trait:vision/eye phenotype(MP)	13	0.477125	0.237898	0.5	0.476387	0.2471	0.129032	0.833333	0.704301	0.0105643	-1.38427	0.0659811
229	adult	trait	craniofacial phenotype	MP:0005382	adult_trait:craniofacial phenotype(MP)	⇒	adult	trait	behavior/neurological phenotype	MP:0005386	adult_trait:behavior/neurological phenotype(MP)	13	0.206632	0.0719579	0.222222	0.202842	0.104465	0.121622	0.333333	0.211712	0.157147	-1.51506	0.0199575
231	adult	trait	homeostasis/metabolism phenotype	MP:0005376	adult_trait:homeostasis/metabolism phenotype(MP)	⇒	adult	trait	craniofacial phenotype	MP:0005382	adult_trait:craniofacial phenotype(MP)	13	0.221608	0.135394	0.153846	0.204716	0.0260677	0.129032	0.5	0.370968	1.25212	-0.137887	0.0375516
260	adult	trait	homeostasis/metabolism phenotype	MP:0005376	adult_trait:homeostasis/metabolism phenotype(MP)	⇒	adult	trait	integument phenotype	MP:0010771	adult_trait:integument phenotype(MP)	13	0.305566	0.115202	0.272727	0.295007	0.0866455	0.181818	0.545455	0.363636	0.88225	-0.669093	0.0319512
431	adult	trait	cardiovascular system phenotype	MP:0005385	adult_trait:cardiovascular system phenotype(MP)	⇒	adult	trait	homeostasis/metabolism phenotype	MP:0005376	adult_trait:homeostasis/metabolism phenotype(MP)	13	0.312222	0.170589	0.285714	0.29702	0.154036	0.125	0.666667	0.541667	0.791942	-0.78729	0.0473128
519	adult	trait	limbs/digits/tail phenotype	MP:0005371	adult_trait:limbs/digits/tail phenotype(MP)	⇒	adult	trait	hematopoietic system phenotype	MP:0005397	adult_trait:hematopoietic system phenotype(MP)	13	0.378903	0.230731	0.272727	0.341734	0.157245	0.166667	1	0.833333	1.36326	1.24973	0.0639933
122	adult	trait	craniofacial phenotype	MP:0005382	adult_trait:craniofacial phenotype(MP)	⇒	adult	trait	limbs/digits/tail phenotype	MP:0005371	adult_trait:limbs/digits/tail phenotype(MP)	12	0.238735	0.124919	0.198501	0.230329	0.113385	0.1	0.461538	0.361538	0.597404	-1.31762	0.0360609
515	adult	trait	hematopoietic system phenotype	MP:0005397	adult_trait:hematopoietic system phenotype(MP)	⇒	adult	trait	growth/size/body region phenotype	MP:0005378	adult_trait:growth/size/body region phenotype(MP)	12	0.245479	0.109403	0.240385	0.232454	0.131272	0.121212	0.5	0.378788	0.807968	-0.156175	0.0315819
267	adult	trait	skeleton phenotype	MP:0005390	adult_trait:skeleton phenotype(MP)	⇒	adult	trait	integument phenotype	MP:0010771	adult_trait:integument phenotype(MP)	10	0.38173	0.251218	0.319444	0.329435	0.197961	0.181818	1	0.818182	1.31924	0.813155	0.0794422
429	adult	trait	vision/eye phenotype	MP:0005391	adult_trait:vision/eye phenotype(MP)	⇒	adult	trait	cardiovascular system phenotype	MP:0005385	adult_trait:cardiovascular system phenotype(MP)	10	0.282801	0.166622	0.208562	0.251875	0.0460231	0.146341	0.666667	0.520325	1.32287	0.185148	0.0526906
72	adult	trait	reproductive system	MA:0000326	adult_trait:reproductive system(MA)	⇒	adult	trait	reproductive system	MA:0000326	adult_trait:reproductive system(MA)	9	0.557407	0.295417	0.5	0.557407	0.3177	0.214286	1	0.785714	0.365892	-1.46597	0.0984722
393	adult	trait	behavior/neurological phenotype	MP:0005386	adult_trait:behavior/neurological phenotype(MP)	⇒	adult	trait	integument phenotype	MP:0010771	adult_trait:integument phenotype(MP)	9	0.223791	0.14423	0.169492	0.223791	0.0768646	0.111111	0.571429	0.460317	1.42626	0.852829	0.0480766
544	adult	trait	hematopoietic system phenotype	MP:0005397	adult_trait:hematopoietic system phenotype(MP)	⇒	adult	trait	integument phenotype	MP:0010771	adult_trait:integument phenotype(MP)	9	0.331117	0.2151	0.25	0.331117	0.177267	0.113636	0.666667	0.55303	0.583689	-1.43368	0.0716998
550	adult	trait	limbs/digits/tail phenotype	MP:0005371	adult_trait:limbs/digits/tail phenotype(MP)	⇒	adult	trait	immune system phenotype	MP:0005387	adult_trait:immune system phenotype(MP)	9	0.458339	0.23731	0.454545	0.458339	0.184438	0.214286	1	0.785714	1.0856	0.255587	0.0791035
599	adult	trait	vision/eye phenotype	MP:0005391	adult_trait:vision/eye phenotype(MP)	⇒	adult	trait	immune system phenotype	MP:0005387	adult_trait:immune system phenotype(MP)	9	0.499436	0.331392	0.5	0.499436	0.44478	0.16	1	0.84	0.45547	-1.53344	0.110464
604	adult	trait	vision/eye phenotype	MP:0005391	adult_trait:vision/eye phenotype(MP)	⇒	adult	trait	hematopoietic system phenotype	MP:0005397	adult_trait:hematopoietic system phenotype(MP)	9	0.499436	0.331392	0.5	0.499436	0.44478	0.16	1	0.84	0.45547	-1.53344	0.110464
141	adult	trait	behavior/neurological phenotype	MP:0005386	adult_trait:behavior/neurological phenotype(MP)	⇒	adult	trait	hearing/vestibular/ear phenotype	MP:0005377	adult_trait:hearing/vestibular/ear phenotype(MP)	8	0.368325	0.195931	0.334821	0.368325	0.155897	0.136364	0.75	0.613636	0.697472	-0.831054	0.0692722
202	adult	trait	limbs/digits/tail phenotype	MP:0005371	adult_trait:limbs/digits/tail phenotype(MP)	⇒	adult	trait	integument phenotype	MP:0010771	adult_trait:integument phenotype(MP)	8	0.252837	0.132784	0.211111	0.252837	0.0830767	0.103448	0.454545	0.351097	0.600059	-1.3918	0.0469464
386	adult	trait	vision/eye phenotype	MP:0005391	adult_trait:vision/eye phenotype(MP)	⇒	adult	trait	integument phenotype	MP:0010771	adult_trait:integument phenotype(MP)	8	0.16649	0.0703755	0.153439	0.16649	0.0136645	0.102564	0.333333	0.230769	1.53903	1.05112	0.0248815
420	adult	trait	limbs/digits/tail phenotype	MP:0005371	adult_trait:limbs/digits/tail phenotype(MP)	⇒	adult	trait	vision/eye phenotype	MP:0005391	adult_trait:vision/eye phenotype(MP)	8	0.184964	0.0872216	0.165152	0.184964	0.0423699	0.103448	0.384615	0.281167	1.34835	0.561322	0.0308375
442	adult	trait	skeleton phenotype	MP:0005390	adult_trait:skeleton phenotype(MP)	⇒	adult	trait	cardiovascular system phenotype	MP:0005385	adult_trait:cardiovascular system phenotype(MP)	8	0.203618	0.0595294	0.200893	0.203618	0.0796256	0.142857	0.292308	0.149451	0.362838	-1.63659	0.0210468
562	adult	trait	hematopoietic system phenotype	MP:0005397	adult_trait:hematopoietic system phenotype(MP)	⇒	adult	trait	limbs/digits/tail phenotype	MP:0005371	adult_trait:limbs/digits/tail phenotype(MP)	8	0.301214	0.148953	0.251748	0.301214	0.13651	0.125	0.571429	0.446429	0.558665	-1.21863	0.052663
601	adult	trait	immune system phenotype	MP:0005387	adult_trait:immune system phenotype(MP)	⇒	adult	trait	vision/eye phenotype	MP:0005391	adult_trait:vision/eye phenotype(MP)	8	0.254736	0.133314	0.196774	0.254736	0.0411833	0.133333	0.5	0.366667	0.890419	-1.08179	0.0471337
607	adult	trait	immune system phenotype	MP:0005387	adult_trait:immune system phenotype(MP)	⇒	adult	trait	behavior/neurological phenotype	MP:0005386	adult_trait:behavior/neurological phenotype(MP)	8	0.299318	0.109076	0.289141	0.299318	0.111378	0.133333	0.48	0.346667	0.126133	-1.25178	0.0385643
118	adult	trait	skeleton phenotype	MP:0005390	adult_trait:skeleton phenotype(MP)	⇒	adult	trait	adipose tissue phenotype	MP:0005375	adult_trait:adipose tissue phenotype(MP)	7	0.244483	0.0696355	0.235294	0.244483	0.0932264	0.16129	0.338462	0.177171	0.244955	-1.69242	0.0263198
172	adult	trait	vision/eye phenotype	MP:0005391	adult_trait:vision/eye phenotype(MP)	⇒	adult	trait	pigmentation phenotype	MP:0001186	adult_trait:pigmentation phenotype(MP)	7	0.183378	0.0716802	0.15873	0.183378	0.0235333	0.125	0.333333	0.208333	1.18948	-0.169767	0.0270926
201	adult	trait	reproductive system	MA:0000326	adult_trait:reproductive system(MA)	⇒	adult	trait	skeleton phenotype	MP:0005390	adult_trait:skeleton phenotype(MP)	7	0.414286	0.14351	0.4	0.414286	0.22239	0.25	0.6	0.35	0.19013	-1.70801	0.0542418
214	adult	trait	integument phenotype	MP:0010771	adult_trait:integument phenotype(MP)	⇒	adult	trait	integument phenotype	MP:0010771	adult_trait:integument phenotype(MP)	7	0.339348	0.163229	0.3125	0.339348	0.113254	0.176471	0.666667	0.490196	0.93536	-0.49572	0.0616948
230	adult	trait	growth/size/body region phenotype	MP:0005378	adult_trait:growth/size/body region phenotype(MP)	⇒	adult	trait	limbs/digits/tail phenotype	MP:0005371	adult_trait:limbs/digits/tail phenotype(MP)	7	0.218787	0.108851	0.193878	0.218787	0.102118	0.119048	0.4	0.280952	0.574141	-1.51383	0.0411417
406	adult	trait	integument phenotype	MP:0010771	adult_trait:integument phenotype(MP)	⇒	adult	trait	skeleton phenotype	MP:0005390	adult_trait:skeleton phenotype(MP)	7	0.236209	0.0715353	0.227273	0.236209	0.0545545	0.14	0.36	0.22	0.385012	-1.18529	0.0270378
409	adult	trait	cardiovascular system phenotype	MP:0005385	adult_trait:cardiovascular system phenotype(MP)	⇒	adult	trait	cardiovascular system phenotype	MP:0005385	adult_trait:cardiovascular system phenotype(MP)	7	0.671429	0.162365	0.75	0.671429	0.12355	0.4	0.833333	0.433333	-0.590593	-1.49368	0.0613682
443	adult	trait	behavior/neurological phenotype	MP:0005386	adult_trait:behavior/neurological phenotype(MP)	⇒	adult	trait	limbs/digits/tail phenotype	MP:0005371	adult_trait:limbs/digits/tail phenotype(MP)	7	0.199733	0.0672288	0.190476	0.199733	0.083701	0.105263	0.294118	0.188854	-0.027461	-1.66969	0.0254101
154	adult	trait	behavior/neurological phenotype	MP:0005386	adult_trait:behavior/neurological phenotype(MP)	⇒	adult	trait	adipose tissue phenotype	MP:0005375	adult_trait:adipose tissue phenotype(MP)	6	0.245203	0.0656345	0.234115	0.245203	0.0642564	0.184211	0.36	0.175789	0.643973	-1.19958	0.0267952
186	adult	trait	nervous system phenotype	MP:0003631	adult_trait:nervous system phenotype(MP)	⇒	adult	trait	behavior/neurological phenotype	MP:0005386	adult_trait:behavior/neurological phenotype(MP)	6	0.22287	0.075647	0.219814	0.22287	0.0947526	0.135802	0.318182	0.182379	0.0558907	-2.08039	0.0308827
372	adult	trait	cardiovascular system phenotype	MP:0005385	adult_trait:cardiovascular system phenotype(MP)	⇒	adult	trait	limbs/digits/tail phenotype	MP:0005371	adult_trait:limbs/digits/tail phenotype(MP)	6	0.339173	0.148405	0.380117	0.339173	0.136555	0.142857	0.5	0.357143	-0.233274	-1.99344	0.0605863
439	adult	trait	integument phenotype	MP:0010771	adult_trait:integument phenotype(MP)	⇒	adult	trait	vision/eye phenotype	MP:0005391	adult_trait:vision/eye phenotype(MP)	6	0.22089	0.102905	0.212593	0.22089	0.0902865	0.121951	0.4	0.278049	0.606784	-1.21461	0.0420108
569	adult	trait	growth/size/body region phenotype	MP:0005378	adult_trait:growth/size/body region phenotype(MP)	⇒	adult	trait	hematopoietic system phenotype	MP:0005397	adult_trait:hematopoietic system phenotype(MP)	6	0.302171	0.123187	0.309524	0.302171	0.12479	0.166667	0.5	0.333333	0.314597	-1.47963	0.0502909
583	adult	trait	vision/eye phenotype	MP:0005391	adult_trait:vision/eye phenotype(MP)	⇒	adult	trait	homeostasis/metabolism phenotype	MP:0005376	adult_trait:homeostasis/metabolism phenotype(MP)	6	0.189094	0.0935258	0.166667	0.189094	0.0332701	0.123288	0.375	0.251712	1.20147	-0.327666	0.0381817
606	adult	trait	immune system phenotype	MP:0005387	adult_trait:immune system phenotype(MP)	⇒	adult	trait	skeleton phenotype	MP:0005390	adult_trait:skeleton phenotype(MP)	6	0.353774	0.157654	0.381818	0.353774	0.186983	0.166667	0.571429	0.404762	-0.0411818	-1.77777	0.0643621
133	adult	trait	limbs/digits/tail phenotype	MP:0005371	adult_trait:limbs/digits/tail phenotype(MP)	⇒	adult	trait	adipose tissue phenotype	MP:0005375	adult_trait:adipose tissue phenotype(MP)	5	0.237051	0.0788697	0.210526	0.237051	0.0729973	0.16129	0.333333	0.172043	0.212598	-2.16403	0.0352716
173	adult	trait	adipose tissue phenotype	MP:0005375	adult_trait:adipose tissue phenotype(MP)	⇒	adult	trait	vision/eye phenotype	MP:0005391	adult_trait:vision/eye phenotype(MP)	5	0.138017	0.0245356	0.123457	0.138017	0.00861351	0.117647	0.17284	0.0551924	0.416766	-1.97952	0.0109726
205	adult	trait	nervous system phenotype	MP:0003631	adult_trait:nervous system phenotype(MP)	⇒	adult	trait	vision/eye phenotype	MP:0005391	adult_trait:vision/eye phenotype(MP)	5	0.169742	0.0473165	0.170732	0.169742	0.0542415	0.123457	0.243902	0.120446	0.498276	-1.54582	0.0211606
259	adult	trait	pigmentation phenotype	MP:0001186	adult_trait:pigmentation phenotype(MP)	⇒	adult	trait	behavior/neurological phenotype	MP:0005386	adult_trait:behavior/neurological phenotype(MP)	5	0.341429	0.121864	0.375	0.341429	0.132375	0.171429	0.5	0.328571	-0.113054	-1.65819	0.0544991
340	adult	trait	integument phenotype	MP:0010771	adult_trait:integument phenotype(MP)	⇒	adult	trait	growth/size/body region phenotype	MP:0005378	adult_trait:growth/size/body region phenotype(MP)	5	0.370258	0.155454	0.4	0.370258	0.16944	0.147059	0.518519	0.37146	-0.332976	-1.86978	0.0695213
530	adult	trait	limbs/digits/tail phenotype	MP:0005371	adult_trait:limbs/digits/tail phenotype(MP)	⇒	adult	trait	homeostasis/metabolism phenotype	MP:0005376	adult_trait:homeostasis/metabolism phenotype(MP)	5	0.208419	0.0750517	0.176471	0.208419	0.0360223	0.152174	0.333333	0.181159	0.762738	-1.35429	0.0335641
552	adult	trait	behavior/neurological phenotype	MP:0005386	adult_trait:behavior/neurological phenotype(MP)	⇒	adult	trait	cardiovascular system phenotype	MP:0005385	adult_trait:cardiovascular system phenotype(MP)	5	0.202799	0.155065	0.113208	0.202799	0.00310818	0.111111	0.470588	0.359477	0.911579	-1.1521	0.0693471
559	adult	trait	homeostasis/metabolism phenotype	MP:0005376	adult_trait:homeostasis/metabolism phenotype(MP)	⇒	adult	trait	cardiovascular system phenotype	MP:0005385	adult_trait:cardiovascular system phenotype(MP)	5	0.234768	0.0711332	0.25	0.234768	0.07413	0.130435	0.307692	0.177258	-0.363506	-1.789	0.0318117
570	adult	trait	growth/size/body region phenotype	MP:0005378	adult_trait:growth/size/body region phenotype(MP)	⇒	adult	trait	immune system phenotype	MP:0005387	adult_trait:immune system phenotype(MP)	5	0.329272	0.116019	0.333333	0.329272	0.0706	0.179487	0.5	0.320513	0.197185	-1.50242	0.0518852
571	adult	trait	immune system phenotype	MP:0005387	adult_trait:immune system phenotype(MP)	⇒	adult	trait	growth/size/body region phenotype	MP:0005378	adult_trait:growth/size/body region phenotype(MP)	5	0.293155	0.147772	0.333333	0.293155	0.2471	0.142857	0.5	0.357143	0.187086	-1.86864	0.0660855
573	adult	trait	immune system phenotype	MP:0005387	adult_trait:immune system phenotype(MP)	⇒	adult	trait	integument phenotype	MP:0010771	adult_trait:integument phenotype(MP)	5	0.40942	0.245656	0.333333	0.40942	0.300817	0.130435	0.666667	0.536232	0.105777	-2.14899	0.109861
128	adult	trait	urinary system	MA:0000325	adult_trait:urinary system(MA)	⇒	adult	trait	reproductive system	MA:0000326	adult_trait:reproductive system(MA)	4	0.401786	0.0742657	0.386905	0.401786	0.061775	0.333333	0.5	0.166667	0.330167	-2.02182	0.0371329
153	adult	trait	adipose tissue phenotype	MP:0005375	adult_trait:adipose tissue phenotype(MP)	⇒	adult	trait	growth/size/body region phenotype	MP:0005378	adult_trait:growth/size/body region phenotype(MP)	4	0.423584	0.270463	0.398649	0.423584	0.270474	0.135135	0.761905	0.62677	0.16625	-2.051	0.135232
209	adult	trait	vision/eye phenotype	MP:0005391	adult_trait:vision/eye phenotype(MP)	⇒	adult	trait	adipose tissue phenotype	MP:0005375	adult_trait:adipose tissue phenotype(MP)	4	0.171212	0.032757	0.183473	0.171212	0.013324	0.123457	0.194444	0.0709877	-0.633549	-1.77738	0.0163785
266	adult	trait	behavior/neurological phenotype	MP:0005386	adult_trait:behavior/neurological phenotype(MP)	⇒	adult	trait	nervous system phenotype	MP:0003631	adult_trait:nervous system phenotype(MP)	4	0.173154	0.0414936	0.172697	0.173154	0.0463312	0.125	0.222222	0.0972222	0.0205661	-2.04949	0.0207468
365	adult	trait	craniofacial phenotype	MP:0005382	adult_trait:craniofacial phenotype(MP)	⇒	adult	trait	integument phenotype	MP:0010771	adult_trait:integument phenotype(MP)	4	0.158596	0.0386907	0.158369	0.158596	0.0475701	0.117647	0.2	0.0823529	0.00673704	-2.29097	0.0193453
375	adult	trait	growth/size/body region phenotype	MP:0005378	adult_trait:growth/size/body region phenotype(MP)	⇒	adult	trait	integument phenotype	MP:0010771	adult_trait:integument phenotype(MP)	4	0.229809	0.181268	0.150794	0.229809	0.0363382	0.117647	0.5	0.382353	0.722274	-1.70683	0.090634
444	adult	trait	immune system	MA:0002711	adult_trait:immune system(MA)	⇒	adult	trait	hematopoietic system phenotype	MP:0005397	adult_trait:hematopoietic system phenotype(MP)	4	0.583333	0.166667	0.666667	0.583333	0	0.333333	0.666667	0.333333	-0.75	-1.6875	0.0833333
536	adult	trait	integument phenotype	MP:0010771	adult_trait:integument phenotype(MP)	⇒	adult	trait	homeostasis/metabolism phenotype	MP:0005376	adult_trait:homeostasis/metabolism phenotype(MP)	4	0.272963	0.0280668	0.277778	0.272963	0.0274556	0.24	0.296296	0.0562963	-0.146794	-2.27132	0.0140334
542	adult	trait	homeostasis/metabolism phenotype	MP:0005376	adult_trait:homeostasis/metabolism phenotype(MP)	⇒	adult	trait	limbs/digits/tail phenotype	MP:0005371	adult_trait:limbs/digits/tail phenotype(MP)	4	0.202756	0.0444314	0.2189	0.202756	0.0183604	0.137931	0.235294	0.0973631	-0.634899	-1.7719	0.0222157
543	adult	trait	cardiovascular system phenotype	MP:0005385	adult_trait:cardiovascular system phenotype(MP)	⇒	adult	trait	skeleton phenotype	MP:0005390	adult_trait:skeleton phenotype(MP)	4	0.348045	0.123019	0.380117	0.348045	0.0953719	0.1875	0.444444	0.256944	-0.319577	-2.08512	0.0615094
561	adult	trait	cardiovascular system phenotype	MP:0005385	adult_trait:cardiovascular system phenotype(MP)	⇒	adult	trait	behavior/neurological phenotype	MP:0005386	adult_trait:behavior/neurological phenotype(MP)	4	0.360491	0.16954	0.392857	0.360491	0.15885	0.15625	0.5	0.34375	-0.179935	-2.23477	0.08477
582	adult	trait	craniofacial phenotype	MP:0005382	adult_trait:craniofacial phenotype(MP)	⇒	adult	trait	hematopoietic system phenotype	MP:0005397	adult_trait:hematopoietic system phenotype(MP)	4	0.276894	0.116507	0.293561	0.276894	0.120742	0.145455	0.375	0.229545	-0.103393	-2.31974	0.0582533
591	adult	trait	immune system phenotype	MP:0005387	adult_trait:immune system phenotype(MP)	⇒	adult	trait	limbs/digits/tail phenotype	MP:0005371	adult_trait:limbs/digits/tail phenotype(MP)	4	0.389749	0.164206	0.40404	0.389749	0.154036	0.179487	0.571429	0.391941	-0.178037	-1.95004	0.0821031
199	adult	trait	limbs/digits/tail phenotype	MP:0005371	adult_trait:limbs/digits/tail phenotype(MP)	⇒	adult	trait	reproductive system phenotype	MP:0005389	adult_trait:reproductive system phenotype(MP)	3	0.202273	0.0892751	0.181818	0.202273	0.0842386	0.125	0.3	0.175	0.217091	-2.33333	0.051543
236	adult	trait	pigmentation phenotype	MP:0001186	adult_trait:pigmentation phenotype(MP)	⇒	adult	trait	craniofacial phenotype	MP:0005382	adult_trait:craniofacial phenotype(MP)	3	0.458333	0.0721688	0.5	0.458333	0	0.375	0.5	0.125	-0.3849	-2.33333	0.0416667
254	adult	trait	pigmentation phenotype	MP:0001186	adult_trait:pigmentation phenotype(MP)	⇒	adult	trait	limbs/digits/tail phenotype	MP:0005371	adult_trait:limbs/digits/tail phenotype(MP)	3	0.242949	0.116665	0.2	0.242949	0.0684277	0.153846	0.375	0.221154	0.318246	-2.33333	0.0673565
282	adult	trait	adipose tissue phenotype	MP:0005375	adult_trait:adipose tissue phenotype(MP)	⇒	adult	trait	behavior/neurological phenotype	MP:0005386	adult_trait:behavior/neurological phenotype(MP)	3	0.202126	0.0515656	0.175824	0.202126	0.0100966	0.169014	0.261538	0.0925244	0.377361	-2.33333	0.0297714
286	adult	trait	nervous system	MA:0000016	adult_trait:nervous system(MA)	⇒	adult	trait	skeleton phenotype	MP:0005390	adult_trait:skeleton phenotype(MP)	3	0.299242	0.0665848	0.272727	0.299242	0.0336955	0.25	0.375	0.125	0.335069	-2.33333	0.0384428
291	adult	trait	skeleton phenotype	MP:0005390	adult_trait:skeleton phenotype(MP)	⇒	adult	trait	nervous system phenotype	MP:0003631	adult_trait:nervous system phenotype(MP)	3	0.119681	0.00436755	0.121212	0.119681	0.00276476	0.114754	0.123077	0.00832282	-0.307477	-2.33333	0.00252161
307	adult	trait	vision/eye phenotype	MP:0005391	adult_trait:vision/eye phenotype(MP)	⇒	adult	trait	nervous system phenotype	MP:0003631	adult_trait:nervous system phenotype(MP)	3	0.137387	0.0214556	0.125	0.137387	0	0.125	0.162162	0.0371622	0.3849	-2.33333	0.0123874
343	adult	trait	pigmentation phenotype	MP:0001186	adult_trait:pigmentation phenotype(MP)	⇒	adult	trait	skeleton phenotype	MP:0005390	adult_trait:skeleton phenotype(MP)	3	0.458333	0.0721688	0.5	0.458333	0	0.375	0.5	0.125	-0.3849	-2.33333	0.0416667
344	adult	trait	skeleton phenotype	MP:0005390	adult_trait:skeleton phenotype(MP)	⇒	adult	trait	pigmentation phenotype	MP:0001186	adult_trait:pigmentation phenotype(MP)	3	0.2125	0.0330719	0.2	0.2125	0.0185325	0.1875	0.25	0.0625	0.32397	-2.33333	0.0190941
345	adult	trait	hearing/vestibular/ear phenotype	MP:0005377	adult_trait:hearing/vestibular/ear phenotype(MP)	⇒	adult	trait	behavior/neurological phenotype	MP:0005386	adult_trait:behavior/neurological phenotype(MP)	3	0.188047	0.0780076	0.15	0.188047	0.0202173	0.136364	0.277778	0.141414	0.37171	-2.33333	0.0450377
402	adult	trait	behavior/neurological phenotype	MP:0005386	adult_trait:behavior/neurological phenotype(MP)	⇒	adult	trait	pigmentation phenotype	MP:0001186	adult_trait:pigmentation phenotype(MP)	3	0.148623	0.0273602	0.15873	0.148623	0.0159548	0.117647	0.169492	0.0518445	-0.319002	-2.33333	0.0157964
404	adult	trait	hematopoietic system phenotype	MP:0005397	adult_trait:hematopoietic system phenotype(MP)	⇒	adult	trait	adipose tissue phenotype	MP:0005375	adult_trait:adipose tissue phenotype(MP)	3	0.161942	0.0410266	0.147059	0.161942	0.0246468	0.130435	0.208333	0.0778986	0.315033	-2.33333	0.0236867
437	adult	trait	integument phenotype	MP:0010771	adult_trait:integument phenotype(MP)	⇒	adult	trait	craniofacial phenotype	MP:0005382	adult_trait:craniofacial phenotype(MP)	3	0.17902	0.0615721	0.147059	0.17902	0.0104654	0.14	0.25	0.11	0.379217	-2.33333	0.0355486
447	adult	trait	growth/size/body region phenotype	MP:0005378	adult_trait:growth/size/body region phenotype(MP)	⇒	adult	trait	cardiovascular system phenotype	MP:0005385	adult_trait:cardiovascular system phenotype(MP)	3	0.23911	0.0242949	0.229885	0.23911	0.0135003	0.220779	0.266667	0.0458874	0.324969	-2.33333	0.0140267
448	adult	trait	cardiovascular system phenotype	MP:0005385	adult_trait:cardiovascular system phenotype(MP)	⇒	adult	trait	growth/size/body region phenotype	MP:0005378	adult_trait:growth/size/body region phenotype(MP)	3	0.348665	0.0958271	0.375	0.348665	0.079425	0.242424	0.428571	0.186147	-0.25406	-2.33333	0.0553258
541	adult	trait	craniofacial phenotype	MP:0005382	adult_trait:craniofacial phenotype(MP)	⇒	adult	trait	homeostasis/metabolism phenotype	MP:0005376	adult_trait:homeostasis/metabolism phenotype(MP)	3	0.168943	0.023254	0.176471	0.168943	0.0163522	0.142857	0.1875	0.0446429	-0.289802	-2.33333	0.0134257
556	adult	trait	digestive system	MA:0002431	adult_trait:digestive system(MA)	⇒	adult	trait	hematopoietic system phenotype	MP:0005397	adult_trait:hematopoietic system phenotype(MP)	3	0.555556	0.096225	0.5	0.555556	0	0.5	0.666667	0.166667	0.3849	-2.33333	0.0555556
590	adult	trait	craniofacial phenotype	MP:0005382	adult_trait:craniofacial phenotype(MP)	⇒	adult	trait	immune system phenotype	MP:0005387	adult_trait:immune system phenotype(MP)	3	0.320707	0.0940381	0.375	0.320707	0	0.212121	0.375	0.162879	-0.3849	-2.33333	0.0542929
592	adult	trait	hematopoietic system phenotype	MP:0005397	adult_trait:hematopoietic system phenotype(MP)	⇒	adult	trait	craniofacial phenotype	MP:0005382	adult_trait:craniofacial phenotype(MP)	3	0.274638	0.11504	0.25	0.274638	0.112807	0.173913	0.4	0.226087	0.204344	-2.33333	0.0664181
593	adult	trait	integument phenotype	MP:0010771	adult_trait:integument phenotype(MP)	⇒	adult	trait	hematopoietic system phenotype	MP:0005397	adult_trait:hematopoietic system phenotype(MP)	3	0.307619	0.180166	0.28	0.307619	0.203328	0.142857	0.5	0.357143	0.149695	-2.33333	0.104019
600	adult	trait	hematopoietic system phenotype	MP:0005397	adult_trait:hematopoietic system phenotype(MP)	⇒	adult	trait	cardiovascular system phenotype	MP:0005385	adult_trait:cardiovascular system phenotype(MP)	3	0.303541	0.115791	0.282051	0.303541	0.121649	0.2	0.428571	0.228571	0.179197	-2.33333	0.066852
194	adult	trait	nervous system phenotype	MP:0003631	adult_trait:nervous system phenotype(MP)	⇒	adult	trait	hearing/vestibular/ear phenotype	MP:0005377	adult_trait:hearing/vestibular/ear phenotype(MP)	2	0.533333	0.188562	0.533333	0.533333	0.19768	0.4	0.666667	0.266667	4.52801e-16	-2.75	0.133333
211	adult	trait	reproductive system	MA:0000326	adult_trait:reproductive system(MA)	⇒	adult	trait	reproductive system phenotype	MP:0005389	adult_trait:reproductive system phenotype(MP)	2	0.583333	0.117851	0.583333	0.583333	0.12355	0.5	0.666667	0.166667	0	-2.75	0.0833333
255	adult	trait	adipose tissue phenotype	MP:0005375	adult_trait:adipose tissue phenotype(MP)	⇒	adult	trait	craniofacial phenotype	MP:0005382	adult_trait:craniofacial phenotype(MP)	2	0.216216	0.114666	0.216216	0.216216	0.120211	0.135135	0.297297	0.162162	-1.79782e-16	-2.75	0.0810811
256	adult	trait	craniofacial phenotype	MP:0005382	adult_trait:craniofacial phenotype(MP)	⇒	adult	trait	adipose tissue phenotype	MP:0005375	adult_trait:adipose tissue phenotype(MP)	2	0.183221	0.0736428	0.183221	0.183221	0.0772039	0.131148	0.235294	0.104147	-2.71469e-16	-2.75	0.0520733
258	adult	trait	growth/size/body region phenotype	MP:0005378	adult_trait:growth/size/body region phenotype(MP)	⇒	adult	trait	adipose tissue phenotype	MP:0005375	adult_trait:adipose tissue phenotype(MP)	2	0.223469	0.130562	0.223469	0.223469	0.136875	0.131148	0.315789	0.184642	1.70503e-16	-2.75	0.092321
285	adult	trait	nervous system	MA:0000016	adult_trait:nervous system(MA)	⇒	adult	trait	growth/size/body region phenotype	MP:0005378	adult_trait:growth/size/body region phenotype(MP)	2	0.4375	0.0883883	0.4375	0.4375	0.0926625	0.375	0.5	0.125	0	-2.75	0.0625
326	adult	trait	craniofacial phenotype	MP:0005382	adult_trait:craniofacial phenotype(MP)	⇒	adult	trait	pigmentation phenotype	MP:0001186	adult_trait:pigmentation phenotype(MP)	2	0.16746	0.0460181	0.16746	0.16746	0.0482433	0.134921	0.2	0.0650794	0	-2.75	0.0325397
331	adult	trait	adipose tissue phenotype	MP:0005375	adult_trait:adipose tissue phenotype(MP)	⇒	adult	trait	skeleton phenotype	MP:0005390	adult_trait:skeleton phenotype(MP)	2	0.301694	0.16772	0.301694	0.301694	0.17583	0.183099	0.42029	0.237191	-1.37883e-16	-2.75	0.118596
332	adult	trait	urinary system	MA:0000325	adult_trait:urinary system(MA)	⇒	adult	trait	skeleton phenotype	MP:0005390	adult_trait:skeleton phenotype(MP)	2	0.281746	0.00561196	0.281746	0.281746	0.00588333	0.277778	0.285714	0.00793651	7.41331e-15	-2.75	0.00396825
333	adult	trait	pigmentation phenotype	MP:0001186	adult_trait:pigmentation phenotype(MP)	⇒	adult	trait	growth/size/body region phenotype	MP:0005378	adult_trait:growth/size/body region phenotype(MP)	2	0.4375	0.0883883	0.4375	0.4375	0.0926625	0.375	0.5	0.125	0	-2.75	0.0625
334	adult	trait	skeleton phenotype	MP:0005390	adult_trait:skeleton phenotype(MP)	⇒	adult	trait	reproductive system phenotype	MP:0005389	adult_trait:reproductive system phenotype(MP)	2	0.170115	0.0520171	0.170115	0.170115	0.0545324	0.133333	0.206897	0.0735632	4.09234e-16	-2.75	0.0367816
353	adult	trait	behavior/neurological phenotype	MP:0005386	adult_trait:behavior/neurological phenotype(MP)	⇒	adult	trait	reproductive system phenotype	MP:0005389	adult_trait:reproductive system phenotype(MP)	2	0.226923	0.103346	0.226923	0.226923	0.108344	0.153846	0.3	0.146154	-1.96451e-16	-2.75	0.0730769
370	adult	trait	nervous system	MA:0000016	adult_trait:nervous system(MA)	⇒	adult	trait	vision/eye phenotype	MP:0005391	adult_trait:vision/eye phenotype(MP)	2	0.309524	0.0336718	0.309524	0.309524	0.0353	0.285714	0.333333	0.047619	0	-2.75	0.0238095
371	adult	trait	reproductive system	MA:0000326	adult_trait:reproductive system(MA)	⇒	adult	trait	growth/size/body region phenotype	MP:0005378	adult_trait:growth/size/body region phenotype(MP)	2	0.433333	0.235702	0.433333	0.433333	0.2471	0.266667	0.6	0.333333	1.65596e-16	-2.75	0.166667
376	adult	trait	reproductive system	MA:0000326	adult_trait:reproductive system(MA)	⇒	adult	trait	limbs/digits/tail phenotype	MP:0005371	adult_trait:limbs/digits/tail phenotype(MP)	2	0.4	0	0.4	0.4	0	0.4	0.4	0	#NUM!	#NUM!	0
380	adult	trait	vision/eye phenotype	MP:0005391	adult_trait:vision/eye phenotype(MP)	⇒	adult	trait	hearing/vestibular/ear phenotype	MP:0005377	adult_trait:hearing/vestibular/ear phenotype(MP)	2	0.693548	0.433388	0.693548	0.693548	0.454345	0.387097	1	0.612903	-8.52432e-17	-2.75	0.306452
435	adult	trait	homeostasis/metabolism phenotype	MP:0005376	adult_trait:homeostasis/metabolism phenotype(MP)	⇒	adult	trait	hearing/vestibular/ear phenotype	MP:0005377	adult_trait:hearing/vestibular/ear phenotype(MP)	2	0.361111	0.196419	0.361111	0.361111	0.205917	0.222222	0.5	0.277778	0	-2.75	0.138889
436	adult	trait	homeostasis/metabolism phenotype	MP:0005376	adult_trait:homeostasis/metabolism phenotype(MP)	⇒	adult	trait	nervous system phenotype	MP:0003631	adult_trait:nervous system phenotype(MP)	2	0.1294	0.0190319	0.1294	0.1294	0.0199522	0.115942	0.142857	0.0269151	-5.52929e-16	-2.75	0.0134576
450	adult	trait	pigmentation phenotype	MP:0001186	adult_trait:pigmentation phenotype(MP)	⇒	adult	trait	homeostasis/metabolism phenotype	MP:0005376	adult_trait:homeostasis/metabolism phenotype(MP)	2	0.252016	0.173925	0.252016	0.252016	0.182336	0.129032	0.375	0.245968	-1.23644e-16	-2.75	0.122984
451	adult	trait	integument phenotype	MP:0010771	adult_trait:integument phenotype(MP)	⇒	adult	trait	limbs/digits/tail phenotype	MP:0005371	adult_trait:limbs/digits/tail phenotype(MP)	2	0.314732	0.0410374	0.314732	0.314732	0.0430219	0.285714	0.34375	0.0580357	-1.02953e-15	-2.75	0.0290179
492	adult	trait	nervous system phenotype	MP:0003631	adult_trait:nervous system phenotype(MP)	⇒	adult	trait	hematopoietic system phenotype	MP:0005397	adult_trait:hematopoietic system phenotype(MP)	2	0.285714	0.101015	0.285714	0.285714	0.1059	0.214286	0.357143	0.142857	1.84072e-16	-2.75	0.0714286
509	adult	trait	integument phenotype	MP:0010771	adult_trait:integument phenotype(MP)	⇒	adult	trait	cardiovascular system phenotype	MP:0005385	adult_trait:cardiovascular system phenotype(MP)	2	0.125078	0.00442218	0.125078	0.125078	0.00463602	0.121951	0.128205	0.00625391	2.33389e-15	-2.75	0.00312695
510	adult	trait	craniofacial phenotype	MP:0005382	adult_trait:craniofacial phenotype(MP)	⇒	adult	trait	cardiovascular system phenotype	MP:0005385	adult_trait:cardiovascular system phenotype(MP)	2	0.287821	0.00634583	0.287821	0.287821	0.00665269	0.283333	0.292308	0.00897436	6.57747e-15	-2.75	0.00448718
517	adult	trait	limbs/digits/tail phenotype	MP:0005371	adult_trait:limbs/digits/tail phenotype(MP)	⇒	adult	trait	cardiovascular system phenotype	MP:0005385	adult_trait:cardiovascular system phenotype(MP)	2	0.200893	0.0189404	0.200893	0.200893	0.0198562	0.1875	0.214286	0.0267857	1.0908e-15	-2.75	0.0133929
518	adult	trait	hematopoietic system phenotype	MP:0005397	adult_trait:hematopoietic system phenotype(MP)	⇒	adult	trait	immune system	MA:0002711	adult_trait:immune system(MA)	2	0.315152	0.0685679	0.315152	0.315152	0.0718836	0.266667	0.363636	0.0969697	-6.09572e-16	-2.75	0.0484848
532	adult	trait	hematopoietic system phenotype	MP:0005397	adult_trait:hematopoietic system phenotype(MP)	⇒	adult	trait	pigmentation phenotype	MP:0001186	adult_trait:pigmentation phenotype(MP)	2	0.398551	0.379173	0.398551	0.398551	0.397509	0.130435	0.666667	0.536232	0	-2.75	0.268116
568	adult	trait	cardiovascular system phenotype	MP:0005385	adult_trait:cardiovascular system phenotype(MP)	⇒	adult	trait	vision/eye phenotype	MP:0005391	adult_trait:vision/eye phenotype(MP)	2	0.354167	0.0294628	0.354167	0.354167	0.0308875	0.333333	0.375	0.0416667	-1.42412e-15	-2.75	0.0208333
605	adult	trait	immune system phenotype	MP:0005387	adult_trait:immune system phenotype(MP)	⇒	adult	trait	cardiovascular system phenotype	MP:0005385	adult_trait:cardiovascular system phenotype(MP)	2	0.314286	0.161624	0.314286	0.314286	0.16944	0.2	0.428571	0.228571	0	-2.75	0.114286
608	adult	trait	immune system phenotype	MP:0005387	adult_trait:immune system phenotype(MP)	⇒	adult	trait	homeostasis/metabolism phenotype	MP:0005376	adult_trait:homeostasis/metabolism phenotype(MP)	2	0.17395	0.00356524	0.17395	0.17395	0.00373765	0.171429	0.176471	0.00504202	5.84094e-15	-2.75	0.00252101
237	adult	trait	integumental system	MA:0000014	adult_trait:integumental system(MA)	⇒	adult	trait	cardiovascular system	MA:0000010	adult_trait:cardiovascular system(MA)	1	0.3		0.3	0.3	0	0.3	0.3	0
238	adult	trait	urinary system	MA:0000325	adult_trait:urinary system(MA)	⇒	adult	trait	cardiovascular system	MA:0000010	adult_trait:cardiovascular system(MA)	1	0.375		0.375	0.375	0	0.375	0.375	0
271	adult	trait	hearing/vestibular/ear phenotype	MP:0005377	adult_trait:hearing/vestibular/ear phenotype(MP)	⇒	adult	trait	hearing/vestibular/ear phenotype	MP:0005377	adult_trait:hearing/vestibular/ear phenotype(MP)	1	0.384615		0.384615	0.384615	0	0.384615	0.384615	0
273	adult	trait	cardiovascular system	MA:0000010	adult_trait:cardiovascular system(MA)	⇒	adult	trait	reproductive system	MA:0000326	adult_trait:reproductive system(MA)	1	0.333333		0.333333	0.333333	0	0.333333	0.333333	0
274	adult	trait	trunk	MA:0000004	adult_trait:trunk(MA)	⇒	adult	trait	reproductive system	MA:0000326	adult_trait:reproductive system(MA)	1	0.5		0.5	0.5	0	0.5	0.5	0
275	adult	trait	endocrine system	MA:0000012	adult_trait:endocrine system(MA)	⇒	adult	trait	nervous system	MA:0000016	adult_trait:nervous system(MA)	1	0.4		0.4	0.4	0	0.4	0.4	0
276	adult	trait	urinary system	MA:0000325	adult_trait:urinary system(MA)	⇒	adult	trait	nervous system	MA:0000016	adult_trait:nervous system(MA)	1	0.285714		0.285714	0.285714	0	0.285714	0.285714	0
294	adult	trait	digestive system	MA:0002431	adult_trait:digestive system(MA)	⇒	adult	trait	trunk	MA:0000004	adult_trait:trunk(MA)	1	0.285714		0.285714	0.285714	0	0.285714	0.285714	0
312	adult	trait	pigmentation phenotype	MP:0001186	adult_trait:pigmentation phenotype(MP)	⇒	adult	trait	pigmentation phenotype	MP:0001186	adult_trait:pigmentation phenotype(MP)	1	0.333333		0.333333	0.333333	0	0.333333	0.333333	0
313	adult	trait	nervous system phenotype	MP:0003631	adult_trait:nervous system phenotype(MP)	⇒	adult	trait	pigmentation phenotype	MP:0001186	adult_trait:pigmentation phenotype(MP)	1	0.125		0.125	0.125	0	0.125	0.125	0
314	adult	trait	pigmentation phenotype	MP:0001186	adult_trait:pigmentation phenotype(MP)	⇒	adult	trait	nervous system phenotype	MP:0003631	adult_trait:nervous system phenotype(MP)	1	0.162162		0.162162	0.162162	0	0.162162	0.162162	0
315	adult	trait	reproductive system	MA:0000326	adult_trait:reproductive system(MA)	⇒	adult	trait	adipose tissue phenotype	MP:0005375	adult_trait:adipose tissue phenotype(MP)	1	0.6		0.6	0.6	0	0.6	0.6	0
316	adult	trait	adipose tissue phenotype	MP:0005375	adult_trait:adipose tissue phenotype(MP)	⇒	adult	trait	reproductive system	MA:0000326	adult_trait:reproductive system(MA)	1	0.272727		0.272727	0.272727	0	0.272727	0.272727	0
317	adult	trait	nervous system	MA:0000016	adult_trait:nervous system(MA)	⇒	adult	trait	immune system	MA:0002711	adult_trait:immune system(MA)	1	0.375		0.375	0.375	0	0.375	0.375	0
341	adult	trait	sensory organ system	MA:0002442	adult_trait:sensory organ system(MA)	⇒	adult	trait	pigmentation phenotype	MP:0001186	adult_trait:pigmentation phenotype(MP)	1	0.333333		0.333333	0.333333	0	0.333333	0.333333	0
342	adult	trait	sensory organ system	MA:0002442	adult_trait:sensory organ system(MA)	⇒	adult	trait	immune system	MA:0002711	adult_trait:immune system(MA)	1	0.333333		0.333333	0.333333	0	0.333333	0.333333	0
354	adult	trait	immune system	MA:0002711	adult_trait:immune system(MA)	⇒	adult	trait	reproductive system	MA:0000326	adult_trait:reproductive system(MA)	1	0.375		0.375	0.375	0	0.375	0.375	0
364	adult	trait	digestive system	MA:0002431	adult_trait:digestive system(MA)	⇒	adult	trait	nervous system	MA:0000016	adult_trait:nervous system(MA)	1	1		1	1	0	1	1	0
366	adult	trait	reproductive system phenotype	MP:0005389	adult_trait:reproductive system phenotype(MP)	⇒	adult	trait	growth/size/body region phenotype	MP:0005378	adult_trait:growth/size/body region phenotype(MP)	1	0.321429		0.321429	0.321429	0	0.321429	0.321429	0
367	adult	trait	urinary system	MA:0000325	adult_trait:urinary system(MA)	⇒	adult	trait	growth/size/body region phenotype	MP:0005378	adult_trait:growth/size/body region phenotype(MP)	1	0.333333		0.333333	0.333333	0	0.333333	0.333333	0
368	adult	trait	integument phenotype	MP:0010771	adult_trait:integument phenotype(MP)	⇒	adult	trait	adipose tissue phenotype	MP:0005375	adult_trait:adipose tissue phenotype(MP)	1	0.36		0.36	0.36	0	0.36	0.36	0
369	adult	trait	skeleton phenotype	MP:0005390	adult_trait:skeleton phenotype(MP)	⇒	adult	trait	trunk	MA:0000004	adult_trait:trunk(MA)	1	0.285714		0.285714	0.285714	0	0.285714	0.285714	0
374	adult	trait	limbs/digits/tail phenotype	MP:0005371	adult_trait:limbs/digits/tail phenotype(MP)	⇒	adult	trait	urinary system	MA:0000325	adult_trait:urinary system(MA)	1	0.272727		0.272727	0.272727	0	0.272727	0.272727	0
382	adult	trait	immune system	MA:0002711	adult_trait:immune system(MA)	⇒	adult	trait	digestive system	MA:0002431	adult_trait:digestive system(MA)	1	0.5		0.5	0.5	0	0.5	0.5	0
383	adult	trait	digestive system	MA:0002431	adult_trait:digestive system(MA)	⇒	adult	trait	immune system	MA:0002711	adult_trait:immune system(MA)	1	0.428571		0.428571	0.428571	0	0.428571	0.428571	0
385	adult	trait	nervous system	MA:0000016	adult_trait:nervous system(MA)	⇒	adult	trait	craniofacial phenotype	MP:0005382	adult_trait:craniofacial phenotype(MP)	1	0.25		0.25	0.25	0	0.25	0.25	0
388	adult	trait	cardiovascular system	MA:0000010	adult_trait:cardiovascular system(MA)	⇒	adult	trait	behavior/neurological phenotype	MP:0005386	adult_trait:behavior/neurological phenotype(MP)	1	0.235294		0.235294	0.235294	0	0.235294	0.235294	0
389	adult	trait	urinary system	MA:0000325	adult_trait:urinary system(MA)	⇒	adult	trait	cardiovascular system phenotype	MP:0005385	adult_trait:cardiovascular system phenotype(MP)	1	0.4		0.4	0.4	0	0.4	0.4	0
391	adult	trait	craniofacial phenotype	MP:0005382	adult_trait:craniofacial phenotype(MP)	⇒	adult	trait	nervous system phenotype	MP:0003631	adult_trait:nervous system phenotype(MP)	1	0.123077		0.123077	0.123077	0	0.123077	0.123077	0
394	adult	trait	nervous system phenotype	MP:0003631	adult_trait:nervous system phenotype(MP)	⇒	adult	trait	integument phenotype	MP:0010771	adult_trait:integument phenotype(MP)	1	0.125		0.125	0.125	0	0.125	0.125	0
400	adult	trait	nervous system phenotype	MP:0003631	adult_trait:nervous system phenotype(MP)	⇒	adult	trait	limbs/digits/tail phenotype	MP:0005371	adult_trait:limbs/digits/tail phenotype(MP)	1	0.16129		0.16129	0.16129	0	0.16129	0.16129	0
403	adult	trait	renal/urinary system phenotype	MP:0005367	adult_trait:renal/urinary system phenotype(MP)	⇒	adult	trait	craniofacial phenotype	MP:0005382	adult_trait:craniofacial phenotype(MP)	1	0.5		0.5	0.5	0	0.5	0.5	0
405	adult	trait	sensory organ system	MA:0002442	adult_trait:sensory organ system(MA)	⇒	adult	trait	integument phenotype	MP:0010771	adult_trait:integument phenotype(MP)	1	0.333333		0.333333	0.333333	0	0.333333	0.333333	0
407	adult	trait	immune system	MA:0002711	adult_trait:immune system(MA)	⇒	adult	trait	craniofacial phenotype	MP:0005382	adult_trait:craniofacial phenotype(MP)	1	0.212121		0.212121	0.212121	0	0.212121	0.212121	0
412	adult	trait	immune system	MA:0002711	adult_trait:immune system(MA)	⇒	adult	trait	growth/size/body region phenotype	MP:0005378	adult_trait:growth/size/body region phenotype(MP)	1	0.212121		0.212121	0.212121	0	0.212121	0.212121	0
414	adult	trait	pigmentation phenotype	MP:0001186	adult_trait:pigmentation phenotype(MP)	⇒	adult	trait	integument phenotype	MP:0010771	adult_trait:integument phenotype(MP)	1	0.333333		0.333333	0.333333	0	0.333333	0.333333	0
415	adult	trait	growth/size/body region phenotype	MP:0005378	adult_trait:growth/size/body region phenotype(MP)	⇒	adult	trait	pigmentation phenotype	MP:0001186	adult_trait:pigmentation phenotype(MP)	1	0.134921		0.134921	0.134921	0	0.134921	0.134921	0
416	adult	trait	skeleton phenotype	MP:0005390	adult_trait:skeleton phenotype(MP)	⇒	adult	trait	integumental system	MA:0000014	adult_trait:integumental system(MA)	1	0.333333		0.333333	0.333333	0	0.333333	0.333333	0
417	adult	trait	skeleton phenotype	MP:0005390	adult_trait:skeleton phenotype(MP)	⇒	adult	trait	urinary system	MA:0000325	adult_trait:urinary system(MA)	1	0.272727		0.272727	0.272727	0	0.272727	0.272727	0
419	adult	trait	cardiovascular system phenotype	MP:0005385	adult_trait:cardiovascular system phenotype(MP)	⇒	adult	trait	hearing/vestibular/ear phenotype	MP:0005377	adult_trait:hearing/vestibular/ear phenotype(MP)	1	0.470588		0.470588	0.470588	0	0.470588	0.470588	0
421	adult	trait	nervous system phenotype	MP:0003631	adult_trait:nervous system phenotype(MP)	⇒	adult	trait	cardiovascular system phenotype	MP:0005385	adult_trait:cardiovascular system phenotype(MP)	1	0.243902		0.243902	0.243902	0	0.243902	0.243902	0
423	adult	trait	limbs/digits/tail phenotype	MP:0005371	adult_trait:limbs/digits/tail phenotype(MP)	⇒	adult	trait	pigmentation phenotype	MP:0001186	adult_trait:pigmentation phenotype(MP)	1	0.137931		0.137931	0.137931	0	0.137931	0.137931	0
428	adult	trait	respiratory system	MA:0000327	adult_trait:respiratory system(MA)	⇒	adult	trait	growth/size/body region phenotype	MP:0005378	adult_trait:growth/size/body region phenotype(MP)	1	0.4		0.4	0.4	0	0.4	0.4	0
430	adult	trait	renal/urinary system phenotype	MP:0005367	adult_trait:renal/urinary system phenotype(MP)	⇒	adult	trait	growth/size/body region phenotype	MP:0005378	adult_trait:growth/size/body region phenotype(MP)	1	0.5		0.5	0.5	0	0.5	0.5	0
441	adult	trait	adipose tissue phenotype	MP:0005375	adult_trait:adipose tissue phenotype(MP)	⇒	adult	trait	homeostasis/metabolism phenotype	MP:0005376	adult_trait:homeostasis/metabolism phenotype(MP)	1	0.184615		0.184615	0.184615	0	0.184615	0.184615	0
453	adult	trait	mortality/aging	MP:0010768	adult_trait:mortality/aging(MP)	⇒	adult	trait	hematopoietic system phenotype	MP:0005397	adult_trait:hematopoietic system phenotype(MP)	1	0.666667		0.666667	0.666667	0	0.666667	0.666667	0
454	adult	trait	endocrine system	MA:0000012	adult_trait:endocrine system(MA)	⇒	adult	trait	homeostasis/metabolism phenotype	MP:0005376	adult_trait:homeostasis/metabolism phenotype(MP)	1	0.5		0.5	0.5	0	0.5	0.5	0
455	adult	trait	nervous system	MA:0000016	adult_trait:nervous system(MA)	⇒	adult	trait	behavior/neurological phenotype	MP:0005386	adult_trait:behavior/neurological phenotype(MP)	1	0.272727		0.272727	0.272727	0	0.272727	0.272727	0
459	adult	trait	hearing/vestibular/ear phenotype	MP:0005377	adult_trait:hearing/vestibular/ear phenotype(MP)	⇒	adult	trait	vision/eye phenotype	MP:0005391	adult_trait:vision/eye phenotype(MP)	1	0.15		0.15	0.15	0	0.15	0.15	0
460	adult	trait	sensory organ system	MA:0002442	adult_trait:sensory organ system(MA)	⇒	adult	trait	vision/eye phenotype	MP:0005391	adult_trait:vision/eye phenotype(MP)	1	0.222222		0.222222	0.222222	0	0.222222	0.222222	0
463	adult	trait	nervous system phenotype	MP:0003631	adult_trait:nervous system phenotype(MP)	⇒	adult	trait	skeleton phenotype	MP:0005390	adult_trait:skeleton phenotype(MP)	1	0.16129		0.16129	0.16129	0	0.16129	0.16129	0
464	adult	trait	respiratory system	MA:0000327	adult_trait:respiratory system(MA)	⇒	adult	trait	skeleton phenotype	MP:0005390	adult_trait:skeleton phenotype(MP)	1	0.3		0.3	0.3	0	0.3	0.3	0
465	adult	trait	immune system	MA:0002711	adult_trait:immune system(MA)	⇒	adult	trait	skeleton phenotype	MP:0005390	adult_trait:skeleton phenotype(MP)	1	0.212121		0.212121	0.212121	0	0.212121	0.212121	0
467	adult	trait	pigmentation phenotype	MP:0001186	adult_trait:pigmentation phenotype(MP)	⇒	adult	trait	cardiovascular system phenotype	MP:0005385	adult_trait:cardiovascular system phenotype(MP)	1	0.666667		0.666667	0.666667	0	0.666667	0.666667	0
468	adult	trait	hematopoietic system phenotype	MP:0005397	adult_trait:hematopoietic system phenotype(MP)	⇒	adult	trait	mortality/aging	MP:0010768	adult_trait:mortality/aging(MP)	1	0.375		0.375	0.375	0	0.375	0.375	0
469	adult	trait	immune system phenotype	MP:0005387	adult_trait:immune system phenotype(MP)	⇒	adult	trait	mortality/aging	MP:0010768	adult_trait:mortality/aging(MP)	1	0.375		0.375	0.375	0	0.375	0.375	0
470	adult	trait	cardiovascular system phenotype	MP:0005385	adult_trait:cardiovascular system phenotype(MP)	⇒	adult	trait	reproductive system	MA:0000326	adult_trait:reproductive system(MA)	1	0.6		0.6	0.6	0	0.6	0.6	0
471	adult	trait	skeleton phenotype	MP:0005390	adult_trait:skeleton phenotype(MP)	⇒	adult	trait	immune system	MA:0002711	adult_trait:immune system(MA)	1	0.233333		0.233333	0.233333	0	0.233333	0.233333	0
472	adult	trait	vision/eye phenotype	MP:0005391	adult_trait:vision/eye phenotype(MP)	⇒	adult	trait	nervous system	MA:0000016	adult_trait:nervous system(MA)	1	0.4		0.4	0.4	0	0.4	0.4	0
495	adult	trait	homeostasis/metabolism phenotype	MP:0005376	adult_trait:homeostasis/metabolism phenotype(MP)	⇒	adult	trait	pigmentation phenotype	MP:0001186	adult_trait:pigmentation phenotype(MP)	1	0.142857		0.142857	0.142857	0	0.142857	0.142857	0
499	adult	trait	behavior/neurological phenotype	MP:0005386	adult_trait:behavior/neurological phenotype(MP)	⇒	adult	trait	immune system	MA:0002711	adult_trait:immune system(MA)	1	0.227273		0.227273	0.227273	0	0.227273	0.227273	0
500	adult	trait	immune system phenotype	MP:0005387	adult_trait:immune system phenotype(MP)	⇒	adult	trait	adipose tissue phenotype	MP:0005375	adult_trait:adipose tissue phenotype(MP)	1	0.147059		0.147059	0.147059	0	0.147059	0.147059	0
503	adult	trait	immune system	MA:0002711	adult_trait:immune system(MA)	⇒	adult	trait	homeostasis/metabolism phenotype	MP:0005376	adult_trait:homeostasis/metabolism phenotype(MP)	1	0.285714		0.285714	0.285714	0	0.285714	0.285714	0
504	adult	trait	homeostasis/metabolism phenotype	MP:0005376	adult_trait:homeostasis/metabolism phenotype(MP)	⇒	adult	trait	immune system	MA:0002711	adult_trait:immune system(MA)	1	0.333333		0.333333	0.333333	0	0.333333	0.333333	0
505	adult	trait	digestive system	MA:0002431	adult_trait:digestive system(MA)	⇒	adult	trait	cardiovascular system phenotype	MP:0005385	adult_trait:cardiovascular system phenotype(MP)	1	0.666667		0.666667	0.666667	0	0.666667	0.666667	0
506	adult	trait	adipose tissue phenotype	MP:0005375	adult_trait:adipose tissue phenotype(MP)	⇒	adult	trait	hematopoietic system phenotype	MP:0005397	adult_trait:hematopoietic system phenotype(MP)	1	0.121212		0.121212	0.121212	0	0.121212	0.121212	0
512	adult	trait	hematopoietic system phenotype	MP:0005397	adult_trait:hematopoietic system phenotype(MP)	⇒	adult	trait	digestive/alimentary phenotype	MP:0005381	adult_trait:digestive/alimentary phenotype(MP)	1	0.375		0.375	0.375	0	0.375	0.375	0
514	adult	trait	immune system phenotype	MP:0005387	adult_trait:immune system phenotype(MP)	⇒	adult	trait	digestive/alimentary phenotype	MP:0005381	adult_trait:digestive/alimentary phenotype(MP)	1	0.375		0.375	0.375	0	0.375	0.375	0
523	adult	trait	hematopoietic system phenotype	MP:0005397	adult_trait:hematopoietic system phenotype(MP)	⇒	adult	trait	hearing/vestibular/ear phenotype	MP:0005377	adult_trait:hearing/vestibular/ear phenotype(MP)	1	0.5		0.5	0.5	0	0.5	0.5	0
537	adult	trait	pigmentation phenotype	MP:0001186	adult_trait:pigmentation phenotype(MP)	⇒	adult	trait	immune system phenotype	MP:0005387	adult_trait:immune system phenotype(MP)	1	1		1	1	0	1	1	0
538	adult	trait	immune system phenotype	MP:0005387	adult_trait:immune system phenotype(MP)	⇒	adult	trait	pigmentation phenotype	MP:0001186	adult_trait:pigmentation phenotype(MP)	1	0.666667		0.666667	0.666667	0	0.666667	0.666667	0
539	adult	trait	immune system	MA:0002711	adult_trait:immune system(MA)	⇒	adult	trait	immune system phenotype	MP:0005387	adult_trait:immune system phenotype(MP)	1	0.666667		0.666667	0.666667	0	0.666667	0.666667	0
547	adult	trait	pigmentation phenotype	MP:0001186	adult_trait:pigmentation phenotype(MP)	⇒	adult	trait	hematopoietic system phenotype	MP:0005397	adult_trait:hematopoietic system phenotype(MP)	1	1		1	1	0	1	1	0
548	adult	trait	digestive system	MA:0002431	adult_trait:digestive system(MA)	⇒	adult	trait	behavior/neurological phenotype	MP:0005386	adult_trait:behavior/neurological phenotype(MP)	1	0.428571		0.428571	0.428571	0	0.428571	0.428571	0
574	adult	trait	growth/size/body region phenotype	MP:0005378	adult_trait:growth/size/body region phenotype(MP)	⇒	adult	trait	homeostasis/metabolism phenotype	MP:0005376	adult_trait:homeostasis/metabolism phenotype(MP)	1	0.26087		0.26087	0.26087	0	0.26087	0.26087	0
595	adult	trait	immune system phenotype	MP:0005387	adult_trait:immune system phenotype(MP)	⇒	adult	trait	craniofacial phenotype	MP:0005382	adult_trait:craniofacial phenotype(MP)	1	0.4		0.4	0.4	0	0.4	0.4	0
596	adult	trait	integument phenotype	MP:0010771	adult_trait:integument phenotype(MP)	⇒	adult	trait	immune system phenotype	MP:0005387	adult_trait:immune system phenotype(MP)	1	0.5		0.5	0.5	0	0.5	0.5	0

## Sheet: Confidence_Levene_test
Levene test for confidence
	Df	F value	Pr(>F)
group	85	8.03008	1.38284e-84
	3628

## Sheet: Confidence_anova
ANOVA for confidence
	Sum Sq	Df	F value	Pr(>F)
(Intercept)	12.0152	1	404.086	2.66656e-85
fx2	62.1268	85	24.5812	4.57891e-292
Residuals	107.876	3628

## Sheet: Confidence_posthoc
Posthoc test for confidence
labelA	labelB	diff	ci.lo	ci.hi	t	df	p
2	1	0.238337542932246	0.177747832253351	0.298927253611142	16.7810479308571	533.655093273858	0.000000000323173821037415
3	1	0.265779593082864	0.203989892061488	0.327569294104239	18.3533060165392	519.111869148638	0.00000000023630131185115
4	1	0.273929523707437	0.211531977873016	0.336327069541857	18.7339685668728	510.803639951084	0.000000000189177118414818
5	1	0.263049622144649	0.201177710415587	0.324921533873711	18.1426387885665	511.157123525178	0.00000000019134083206751
8	1	0.00551310036549302	-0.0553535655161311	0.0663797662471171	0.388257260237943	313.630267130754	1
9	1	-0.0171477117256544	-0.0805546348472216	0.0462592113959129	1.16875060703355	183.251728242781	1
12	1	0.0522834413566057	-0.0308358950102133	0.135402777723425	2.72986429646843	150.695866925001	0.959512736649451
15	1	0.0557330565354398	-0.0423578904406991	0.153824003511579	2.50654716406201	88.4848577414125	0.988545665058513
18	1	0.00678049787811663	-0.0742362656854597	0.0877972614416929	0.368309097638874	94.3891267423338	1
19	1	0.0417176624219537	-0.0353842819106965	0.118819606754604	2.34558564701523	158.13167436502	0.998272304823604
21	1	-0.0323652578857393	-0.103059368668915	0.0383288528974368	2.01200227250409	98.0167294138691	0.999958572688485
25	1	-0.0232453843209254	-0.10971844837331	0.0632276797314594	1.19845322631367	69.6185040186292	1
26	1	0.0336653373952011	-0.115444181909577	0.182774856699979	1.04194350836924	40.4036520183552	1
27	1	0.0570666478817545	-0.0531146529576361	0.167247948721145	2.37944841996255	42.8065711355155	0.991339629439248
28	1	0.053092515506405	-0.0501455101516955	0.156330541164505	2.29353733918015	69.1407371474068	0.997677610099949
30	1	0.0202804127904187	-0.0498910889005752	0.0904519144814126	1.25229891205212	161.5094900828	1
38	1	-0.0707800929019249	-0.120855044045381	-0.0207051417584692	6.09184503123094	213.197245933188	0.000017649838750966
40	1	0.0813964211313456	-0.0500163744622365	0.212809216724928	2.94578064321424	29.2379532962227	0.829346798544692
41	1	0.0212227589378441	-0.112349666298629	0.154795184174318	0.708945870943295	68.4505368416058	1
43	1	0.0614287323583785	-0.0899781974190337	0.212835662135791	1.94210200845919	27.5603811505679	0.999677248136334
44	1	-0.0152905070114397	-0.0888741851515097	0.0582931711286303	0.910592366584923	106.617192273756	1
49	1	-0.0361779428836225	-0.116224968975004	0.0438690832077595	2.04278104479031	54.2673378386068	0.999789311520583
52	1	0.0442155954596131	-0.105399967657134	0.193831158576361	1.50853140506196	17.3175908617718	0.999996706632404
53	1	0.0185428111147116	-0.129656526246529	0.166742148475952	0.611718304502512	23.1576688184147	1
56	1	-0.0286720251320481	-0.125781589363868	0.0684375390997716	1.35313759404899	44.2134442550767	1
57	1	-0.0431111178882796	-0.129906514113378	0.0436842783368187	2.26913328957345	46.1864063123329	0.99680637503724
66	1	-0.0167085839398609	-0.145186036521367	0.111768868641645	0.634635706192414	23.4926578141001	1
72	1	0.299759813551546	-0.303152736831743	0.902672363934835	3.03053344366369	8.14423849027368	0.735992453114087
73	1	-0.049664083677773	-0.134570879577285	0.0352427122217387	2.68088136619748	44.1695016952506	0.947303666364663
75	1	0.0164406218464422	-0.0882878694533375	0.121169113146222	0.726639244102554	38.9508070104067	1
84	1	-0.0371809763769611	-0.108505460851777	0.0341435080978547	2.29902214554278	89.1710235244588	0.998185863990403
85	1	-0.0840885474156755	-0.168190095221309	0.0000130003899583842	4.76726896425706	28.557436548547	0.0500809248049561
87	1	0.219477251656081	-0.142879647284838	0.581834150597	3.29360247856182	12.4843124180671	0.623896898866269
93	1	-0.0619662785471131	-0.121419301580349	-0.00251325551387693	4.55506846965392	116.121756230317	0.0269630968161314
95	1	0.0900604932414283	-0.193575524536619	0.373696511019476	1.52810870836865	26.2992822863186	0.999999456974227
112	1	-0.0415571191374864	-0.139812570429485	0.056698332154512	1.98968301003508	32.5381309099274	0.999636106813793
113	1	-0.024900816486687	-0.118006052610805	0.0682044196374312	1.20281150971551	59.0277477321481	1
117	1	-0.00648580522531339	-0.106187124556724	0.0932155141060975	0.298623045853415	43.2520600363107	1
118	1	-0.0131645452244128	-0.187306960511658	0.160977870062832	0.471435161561454	7.5985500611541	1
122	1	-0.0189121841780452	-0.221336203504796	0.183511835148705	0.507733349615141	12.5184429390813	1
132	1	0.00149443057962778	-0.167238854651558	0.170227715810813	0.0446152143896544	18.7926917209516	1
141	1	0.110677050250033	-0.332238429076724	0.553592529576789	1.58341565353524	7.25615645561511	0.999543001079033
161	1	-0.0755264856855746	-0.178332944295394	0.0272799729242452	3.5920596928316	23.1403443270024	0.447486061040353
172	1	-0.0742697624365555	-0.253728358631035	0.105188833757924	2.59195244815744	7.50388107985868	0.887899949848323
185	1	-0.0511761064912941	-0.160406399115488	0.0580541861328999	2.18076624977397	36.492485032753	0.997912152193308
201	1	0.156638120429853	-0.209800016844992	0.523076257704697	2.84598164292006	6.36007886547179	0.79610164595063
202	1	-0.00481103864861648	-0.303775138757633	0.2941530614604	0.100513875088442	7.56337151200352	1
204	1	-0.0799679086525419	-0.174638504767285	0.0147026874622015	4.156319208341	22.0709000707404	0.198432158761099
206	1	-0.020938801215161	-0.131645907912134	0.0897683054818115	0.881065758462282	36.1637362557719	1
214	1	0.0817002968155586	-0.335905595495855	0.499306189126972	1.30937825293176	6.2774483196015	1
217	1	0.0198766545911582	-0.199132455250205	0.238885764432522	0.478929476730447	14.4177061144339	1
229	1	-0.0510152680786754	-0.163000123920268	0.0609695877629174	2.31565895901101	17.7613396858036	0.982607863491121
230	1	-0.0388608866263859	-0.315171936209156	0.237450162956384	0.921174404158047	6.63237326795694	1
231	1	-0.0360394895691624	-0.242872822228577	0.170793843090252	0.931416364408404	13.523735189934	1
260	1	0.0479181367098691	-0.128439554007894	0.224275827427632	1.43961211803357	14.1266879776752	1
267	1	0.124082204123937	-0.345056794866657	0.59322120311453	1.55125748920666	9.24988127373402	0.999877552210387
311	1	0.0716346786664651	-0.0726785023567003	0.215947859689631	2.22896258630863	60.6733040193323	0.998540872639443
327	1	-0.00505879958698652	-0.125879539859801	0.115761940685828	0.195990580901324	34.2901098841189	1
386	1	-0.0911571928291701	-0.247748126715922	0.0654337410575815	3.43042820405601	9.09975131123832	0.56583102185012
393	1	-0.0338561814968187	-0.327199579328861	0.259487216335224	0.691316479900917	8.61334001729973	1
406	1	-0.0214385647896896	-0.200520152766013	0.157643023186633	0.749542838213187	7.51030821562526	1
409	1	0.41378097757271	-0.00158429092176343	0.829146246067183	6.66599715268974	6.28044159116385	0.0509333685818059
420	1	-0.0726832221712035	-0.267612989262755	0.122246544920348	2.25598729548528	8.33737919065774	0.966383855464639
429	1	0.0251535367255023	-0.285668237779019	0.335975311230024	0.470069893661052	9.57271233440015	1
431	1	0.0545741225997259	-0.205569546798279	0.314717791997731	1.13168309461254	12.9500635778698	1
442	1	-0.0540298574256251	-0.186151425099136	0.0780917102478859	2.34688168618813	10.0062306424365	0.959883761747011
443	1	-0.0579143409137829	-0.225805398612439	0.109976716784873	2.13953088834657	7.72207351539654	0.978012003341036
515	1	-0.0121686405644083	-0.18967603127412	0.165338750145303	0.369518237545388	12.9976247403445	1
519	1	0.121255676049106	-0.230209748131098	0.47272110022931	1.87499719588584	12.5151667556949	0.998577166536338
531	1	0.087782646975358	-0.101834996610138	0.277400290560854	2.22208828243184	26.9065463363129	0.994992155026584
544	1	0.0734697388919062	-0.365061571344011	0.512001049127823	1.01611882360307	8.27309202507391	1
550	1	0.2006914355358	-0.283311396630608	0.684694267702208	2.51961137507496	8.22404428804644	0.913105736201024
557	1	0.00751703336944798	-0.118699983694935	0.133734050433831	0.288451107885244	24.9401711962738	1
562	1	0.043566816733549	-0.292289424775735	0.379423058242833	0.814591581607171	7.44599843020864	1
566	1	0.163418499341902	-0.0742912375303234	0.401128236214127	3.50770531829264	17.3621389923375	0.506440731572033
577	1	0.0250654245754668	-0.0908178532458639	0.140948702396798	1.03048437214903	28.7697414630415	1
580	1	0.190854615952547	-0.108565329625489	0.490274561530583	3.13733305821516	22.0223516706076	0.715488269761864
588	1	-0.037707378849628	-0.173153896416867	0.0977391387176105	1.38411152357232	20.5018204696411	1
589	1	0.201413433016225	-0.10902967495321	0.51185654098566	3.21636841301953	20.9171275908496	0.669115850721193
594	1	0.270671829776062	-0.111376321474722	0.652719981026846	3.68776244911528	15.4963798472812	0.42164846218238
597	1	-0.05901918508663	-0.145310640449148	0.0272722702758878	3.25285429509388	29.2338913883193	0.65142156083562
599	1	0.241788032246431	-0.434717930984758	0.918293995477621	2.18107805281204	8.11452180264904	0.975040371796319
601	1	-0.0029112907324616	-0.30308507033364	0.297262488868717	0.0605910102670824	7.55881883852732	1
604	1	0.241788032246431	-0.434717930984758	0.918293995477621	2.18107805281204	8.11452180264904	0.975040371796319
607	1	0.0416704635656442	-0.203160109391633	0.286501036522921	1.05024766647155	7.84232013447854	1
3	2	0.0274420501506172	-0.0381575154498222	0.0930416157510566	1.78126929660477	733.639774073	0.999999972148237
4	2	0.0355919807751902	-0.0305801293988398	0.10176409094922	2.29059604122986	714.739786699272	0.999573260190653
5	2	0.0247120792124026	-0.0409642411216806	0.0903883995464859	1.6023376747883	720.490051355825	0.999999999842003
8	2	-0.232824442566753	-0.297522525579958	-0.168126359553549	15.3766570932684	431.924839581879	0
9	2	-0.255485254657901	-0.322524019021391	-0.188446490294411	16.39288010963	240.878084866132	0
12	2	-0.186054101575641	-0.271956578032132	-0.10015162511915	9.36794493966813	175.818562026033	0.000000000000910715947100016
15	2	-0.182604486396807	-0.282981916292362	-0.0822270565012515	7.99216165005733	98.9370314628794	0.00000000914521991468575
18	2	-0.23155704505413	-0.315343275333282	-0.147770814774977	12.0945198568331	111.133094403748	0.000000000000123789867245705
19	2	-0.196619880510293	-0.276720227934115	-0.116519533086471	10.6016253171037	189.340496924229	0.000000000000737077066048641
21	2	-0.270702800817986	-0.344563983270433	-0.196841618365538	15.9959154074255	121.48023623896	0
[truncated: 3,560 more rows]

## Sheet: Confidence_heatmap
Hierarchical clustering of -log10(P value) in posthoc test for confidence
[truncated: 87 more rows]
[truncated: 52 more columns]

[truncated: 10 more sheets: Polarity_statistics, Polarity_Levene_test, Polarity_anova, Polarity_posthoc, Polarity_heatmap, Significance_statistics, Significance_Levene_test, Significance_anova, Significance_posthoc, Significance_heatmap]
