# Supplementary material for: An atlas of evidence-based phenotypic associations across the mouse phenome
Source: Sci Rep. 2020 Mar 3;10:3957. doi: 10.1038/s41598-020-60891-w (PMC7054260; doi:10.1038/s41598-020-60891-w)
Supplement: Supplementary file 8 — Supplementary Table 10. [file 41598_2020_60891_MOESM8_ESM.xlsx]

## Sheet: Support_statistics
Fundamental statistics for support values
label	lhs_stage	lhs_type	lhs_top_level_term	lhs_top_level_id	lhs_stage_type_top_level_term	direction	rhs_stage	rhs_type	rhs_top_level_term	rhs_top_level_id	rhs_stage_type_top_level_term	n	mean	sd	median	trimmed	mad	min	max	range	skew	kurtosis	se
6	adult	gene	digestive system	MA:0002431	adult_gene:digestive system(MA)	⇒	adult	gene	nervous system	MA:0000016	adult_gene:nervous system(MA)	102	0.043138	0.0253432	0.0391953	0.0404999	0.0260047	0.00840336	0.113208	0.104804	0.759644	-0.066692	0.00250935
7	adult	gene	nervous system	MA:0000016	adult_gene:nervous system(MA)	⇒	adult	gene	nervous system	MA:0000016	adult_gene:nervous system(MA)	90	0.0870778	0.0645173	0.0845931	0.0778496	0.0251069	0.00784314	0.351562	0.343719	2.4245	7.45693	0.00680073
13	adult	gene	reproductive system	MA:0000326	adult_gene:reproductive system(MA)	⇒	adult	gene	nervous system	MA:0000016	adult_gene:nervous system(MA)	50	0.0704919	0.0301122	0.0614565	0.0667722	0.0152163	0.0120482	0.181818	0.16977	1.39499	2.55913	0.00425851
10	adult	gene	immune system	MA:0002711	adult_gene:immune system(MA)	⇒	adult	gene	nervous system	MA:0000016	adult_gene:nervous system(MA)	43	0.023113	0.0139686	0.0209581	0.0209622	0.010723	0.00887574	0.0692042	0.0603284	1.54617	1.59335	0.00213019
16	adult	gene	respiratory system	MA:0000327	adult_gene:respiratory system(MA)	⇒	adult	gene	nervous system	MA:0000016	adult_gene:nervous system(MA)	43	0.0517087	0.0211641	0.0520833	0.0527411	0.0195833	0.010101	0.0958409	0.0857399	-0.287366	-0.521878	0.00322749
17	adult	gene	digestive system	MA:0002431	adult_gene:digestive system(MA)	⇒	adult	gene	reproductive system	MA:0000326	adult_gene:reproductive system(MA)	43	0.0430199	0.0269669	0.0346535	0.0405146	0.0251154	0.00613497	0.108247	0.102112	0.79631	-0.34568	0.00411241
14	adult	gene	set of connective tissues	MA:0002887	adult_gene:set of connective tissues(MA)	⇒	adult	gene	nervous system	MA:0000016	adult_gene:nervous system(MA)	38	0.0355627	0.0243226	0.0255992	0.0333249	0.0139662	0.0107143	0.0861057	0.0753914	0.825182	-0.997587	0.00394564
11	adult	gene	endocrine system	MA:0000012	adult_gene:endocrine system(MA)	⇒	adult	gene	nervous system	MA:0000016	adult_gene:nervous system(MA)	37	0.0745656	0.0324051	0.0779468	0.074544	0.048173	0.00816327	0.132404	0.124241	0.000465052	-1.08931	0.00532736
29	adult	gene	digestive system	MA:0002431	adult_gene:digestive system(MA)	⇒	adult	gene	digestive system	MA:0002431	adult_gene:digestive system(MA)	37	0.0272816	0.0196254	0.0241935	0.0247837	0.0204256	0.00490196	0.0769231	0.0720211	1.00169	0.0302565	0.0032264
32	adult	gene	nervous system	MA:0000016	adult_gene:nervous system(MA)	⇒	adult	gene	reproductive system	MA:0000326	adult_gene:reproductive system(MA)	30	0.085577	0.039599	0.0921823	0.0857955	0.0381837	0.00851064	0.181818	0.173308	0.0137834	-0.56842	0.00722975
20	adult	gene	musculoskeletal system	MA:0002418	adult_gene:musculoskeletal system(MA)	⇒	adult	gene	nervous system	MA:0000016	adult_gene:nervous system(MA)	27	0.0545282	0.0276036	0.0574324	0.0546196	0.0362023	0.00790514	0.0954357	0.0875305	-0.0745658	-1.64506	0.00531232
22	adult	gene	urinary system	MA:0000325	adult_gene:urinary system(MA)	⇒	adult	gene	nervous system	MA:0000016	adult_gene:nervous system(MA)	25	0.0709176	0.0459402	0.07	0.0699112	0.0620039	0.0078125	0.147766	0.139954	-0.152644	-1.37044	0.00918805
24	adult	gene	cardiovascular system	MA:0000010	adult_gene:cardiovascular system(MA)	⇒	adult	gene	nervous system	MA:0000016	adult_gene:nervous system(MA)	24	0.0368969	0.0189407	0.0366814	0.0367921	0.0253712	0.0077821	0.0687285	0.0609464	0.0410218	-1.73202	0.00386625
37	adult	gene	digestive system	MA:0002431	adult_gene:digestive system(MA)	⇒	adult	gene	respiratory system	MA:0000327	adult_gene:respiratory system(MA)	24	0.029893	0.0231905	0.0218365	0.0267559	0.017323	0.00842105	0.0952381	0.086817	1.22309	0.631125	0.00473373
33	adult	gene	exocrine system	MA:0002411	adult_gene:exocrine system(MA)	⇒	adult	gene	nervous system	MA:0000016	adult_gene:nervous system(MA)	23	0.0494591	0.0440348	0.026455	0.0450653	0.0241704	0.010101	0.132353	0.122252	0.897846	-0.908292	0.00918189
23	adult	gene	integumental system	MA:0000014	adult_gene:integumental system(MA)	⇒	adult	gene	nervous system	MA:0000016	adult_gene:nervous system(MA)	22	0.0457357	0.022802	0.0426383	0.0448153	0.0286594	0.0186667	0.0823529	0.0636863	0.196665	-1.74184	0.00486141
31	adult	gene	digestive system	MA:0002431	adult_gene:digestive system(MA)	⇒	adult	gene	endocrine system	MA:0000012	adult_gene:endocrine system(MA)	21	0.0367309	0.0230765	0.0295359	0.0340622	0.0181394	0.0106383	0.0896226	0.0789843	0.88689	-0.516322	0.00503571
39	adult	gene	immune system	MA:0002711	adult_gene:immune system(MA)	⇒	adult	gene	digestive system	MA:0002431	adult_gene:digestive system(MA)	20	0.0193077	0.00960512	0.0157623	0.0186729	0.00766341	0.00490196	0.0421836	0.0372817	0.654843	-0.592551	0.00214777
34	adult	gene	set of connective tissues	MA:0002887	adult_gene:set of connective tissues(MA)	⇒	adult	gene	reproductive system	MA:0000326	adult_gene:reproductive system(MA)	18	0.0409132	0.0289516	0.0349129	0.0374845	0.0193894	0.0116861	0.125	0.113314	1.52014	1.58903	0.00682396
35	adult	gene	digestive system	MA:0002431	adult_gene:digestive system(MA)	⇒	adult	gene	cardiovascular system	MA:0000010	adult_gene:cardiovascular system(MA)	18	0.0442499	0.0354899	0.0335158	0.0408499	0.0295798	0.00653595	0.136364	0.129828	1.05554	0.236732	0.00836505
36	adult	gene	digestive system	MA:0002431	adult_gene:digestive system(MA)	⇒	adult	gene	urinary system	MA:0000325	adult_gene:urinary system(MA)	18	0.0557973	0.0321972	0.0519173	0.0549552	0.0448745	0.0150215	0.110048	0.0950264	0.401003	-1.29161	0.00758896
50	adult	gene	reproductive system	MA:0000326	adult_gene:reproductive system(MA)	⇒	adult	gene	reproductive system	MA:0000326	adult_gene:reproductive system(MA)	17	0.0659139	0.0265933	0.0681818	0.0662081	0.0281028	0.0163043	0.111111	0.0948068	-0.017667	-1.14749	0.00644983
42	adult	gene	nervous system	MA:0000016	adult_gene:nervous system(MA)	⇒	adult	gene	cardiovascular system	MA:0000010	adult_gene:cardiovascular system(MA)	16	0.0743225	0.0332014	0.087766	0.0762052	0.0126311	0.0118577	0.110429	0.0985717	-0.950402	-0.781462	0.00830036
58	adult	gene	respiratory system	MA:0000327	adult_gene:respiratory system(MA)	⇒	adult	gene	reproductive system	MA:0000326	adult_gene:reproductive system(MA)	15	0.0438443	0.0234363	0.0414508	0.0425932	0.0169769	0.0102564	0.0936968	0.0834404	0.485406	-0.539781	0.00605123
61	adult	gene	exocrine system	MA:0002411	adult_gene:exocrine system(MA)	⇒	adult	gene	digestive system	MA:0002431	adult_gene:digestive system(MA)	14	0.0163639	0.00854246	0.0133878	0.0154111	0.00500594	0.00826446	0.0358974	0.027633	1.08113	-0.0878036	0.00228307
78	adult	gene	respiratory system	MA:0000327	adult_gene:respiratory system(MA)	⇒	adult	gene	digestive system	MA:0002431	adult_gene:digestive system(MA)	14	0.030366	0.0227248	0.0270751	0.0278649	0.0250898	0.010101	0.0806452	0.0705442	0.767167	-0.628058	0.00607346
51	adult	gene	sensory organ system	MA:0002442	adult_gene:sensory organ system(MA)	⇒	adult	gene	nervous system	MA:0000016	adult_gene:nervous system(MA)	13	0.0244318	0.0233612	0.019802	0.0210323	0.021366	0.00537634	0.0808824	0.075506	1.0701	0.0896911	0.00647924
55	adult	gene	immune system	MA:0002711	adult_gene:immune system(MA)	⇒	adult	gene	reproductive system	MA:0000326	adult_gene:reproductive system(MA)	13	0.0224472	0.0147948	0.0162162	0.021775	0.0102291	0.00613497	0.0461538	0.0400189	0.572863	-1.53087	0.00410335
47	adult	gene	musculoskeletal system	MA:0002418	adult_gene:musculoskeletal system(MA)	⇒	adult	gene	reproductive system	MA:0000326	adult_gene:reproductive system(MA)	12	0.0577873	0.0261053	0.0444291	0.0573596	0.0258124	0.0194805	0.100372	0.0808912	0.268589	-1.55715	0.00753595
70	adult	gene	digestive system	MA:0002431	adult_gene:digestive system(MA)	⇒	adult	gene	set of connective tissues	MA:0002887	adult_gene:set of connective tissues(MA)	12	0.0305926	0.0280805	0.0225063	0.0268471	0.0257357	0.00385356	0.0947867	0.0909332	0.853287	-0.368871	0.00810615
45	adult	gene	hemolymphoid system	MA:0000013	adult_gene:hemolymphoid system(MA)	⇒	adult	gene	nervous system	MA:0000016	adult_gene:nervous system(MA)	11	0.0136119	0.00187127	0.0136986	0.0135977	7.91797e-05	0.00965251	0.0176991	0.00804661	0.0528515	0.923562	0.000564208
46	adult	gene	trunk	MA:0000004	adult_gene:trunk(MA)	⇒	adult	gene	nervous system	MA:0000016	adult_gene:nervous system(MA)	11	0.0562122	0.00844029	0.0557377	0.0555998	0.0101869	0.0466418	0.0712946	0.0246528	0.402564	-1.327	0.00254484
59	adult	gene	cardiovascular system	MA:0000010	adult_gene:cardiovascular system(MA)	⇒	adult	gene	reproductive system	MA:0000326	adult_gene:reproductive system(MA)	11	0.0464136	0.0305221	0.0486486	0.0441727	0.0355838	0.00787402	0.105121	0.0972473	0.264408	-1.1308	0.00920276
68	adult	gene	nervous system	MA:0000016	adult_gene:nervous system(MA)	⇒	adult	gene	urinary system	MA:0000325	adult_gene:urinary system(MA)	11	0.0785124	0.0353611	0.0866142	0.0800395	0.0142415	0.00833333	0.134948	0.126615	-0.504074	-0.668984	0.0106618
76	adult	gene	set of connective tissues	MA:0002887	adult_gene:set of connective tissues(MA)	⇒	adult	gene	digestive system	MA:0002431	adult_gene:digestive system(MA)	11	0.0188162	0.00949709	0.0219124	0.0187098	0.0121079	0.00557103	0.0330189	0.0274478	-0.0152727	-1.69382	0.00286348
54	adult	gene	immune system	MA:0002711	adult_gene:immune system(MA)	⇒	adult	gene	set of connective tissues	MA:0002887	adult_gene:set of connective tissues(MA)	10	0.0119396	0.0056194	0.0119413	0.0115493	0.00397963	0.00385356	0.0231481	0.0192946	0.248122	-0.586342	0.00177701
64	adult	gene	endocrine system	MA:0000012	adult_gene:endocrine system(MA)	⇒	adult	gene	reproductive system	MA:0000326	adult_gene:reproductive system(MA)	10	0.0723805	0.0277002	0.0664668	0.0720394	0.029809	0.0375427	0.109948	0.072405	0.210954	-1.71254	0.00875956
65	adult	gene	urinary system	MA:0000325	adult_gene:urinary system(MA)	⇒	adult	gene	reproductive system	MA:0000326	adult_gene:reproductive system(MA)	10	0.0857768	0.0464477	0.0860967	0.085703	0.0584401	0.0213904	0.150754	0.129363	0.111825	-1.6763	0.014688
67	adult	gene	exocrine system	MA:0002411	adult_gene:exocrine system(MA)	⇒	adult	gene	respiratory system	MA:0000327	adult_gene:respiratory system(MA)	10	0.0235426	0.0236506	0.0174114	0.0170955	0.0107624	0.010101	0.0885609	0.0784599	2.00116	2.75417	0.00747897
71	adult	gene	immune system	MA:0002711	adult_gene:immune system(MA)	⇒	adult	gene	respiratory system	MA:0000327	adult_gene:respiratory system(MA)	10	0.022295	0.0130476	0.0182292	0.0208519	0.0104952	0.00842105	0.0477137	0.0392927	0.723738	-0.963374	0.00412602
79	adult	gene	exocrine system	MA:0002411	adult_gene:exocrine system(MA)	⇒	adult	gene	reproductive system	MA:0000326	adult_gene:reproductive system(MA)	10	0.0362003	0.0285473	0.0205398	0.0330763	0.0152461	0.0102564	0.0871369	0.0768805	0.637827	-1.43263	0.00902745
96	adult	gene	digestive system	MA:0002431	adult_gene:digestive system(MA)	⇒	adult	gene	immune system	MA:0002711	adult_gene:immune system(MA)	10	0.0203278	0.0121384	0.0148477	0.0199081	0.0105413	0.00677966	0.037234	0.0304544	0.281123	-1.91716	0.00383851
60	adult	gene	immune system	MA:0002711	adult_gene:immune system(MA)	⇒	adult	gene	cardiovascular system	MA:0000010	adult_gene:cardiovascular system(MA)	9	0.0163648	0.00975125	0.0147493	0.0163648	0.0087469	0.00655022	0.037037	0.0304868	0.865347	-0.487223	0.00325042
91	adult	gene	musculoskeletal system	MA:0002418	adult_gene:musculoskeletal system(MA)	⇒	adult	gene	digestive system	MA:0002431	adult_gene:digestive system(MA)	9	0.0451581	0.0210294	0.0410256	0.0451581	0.0197291	0.013363	0.0806452	0.0672821	0.165877	-1.29319	0.0070098
92	adult	gene	digestive system	MA:0002431	adult_gene:digestive system(MA)	⇒	adult	gene	musculoskeletal system	MA:0002418	adult_gene:musculoskeletal system(MA)	9	0.0320877	0.0223462	0.0301508	0.0320877	0.0209165	0.012	0.0805687	0.0685687	0.995954	-0.291868	0.00744873
111	adult	gene	reproductive system	MA:0000326	adult_gene:reproductive system(MA)	⇒	adult	gene	respiratory system	MA:0000327	adult_gene:respiratory system(MA)	9	0.0659895	0.050628	0.0532787	0.0659895	0.0436889	0.0163043	0.181818	0.165514	1.11192	0.256291	0.016876
62	adult	gene	set of connective tissues	MA:0002887	adult_gene:set of connective tissues(MA)	⇒	adult	gene	cardiovascular system	MA:0000010	adult_gene:cardiovascular system(MA)	8	0.027121	0.0262428	0.0185256	0.027121	0.0109056	0.00556586	0.0867209	0.081155	1.3443	0.428232	0.00927825
63	adult	gene	set of connective tissues	MA:0002887	adult_gene:set of connective tissues(MA)	⇒	adult	gene	urinary system	MA:0000325	adult_gene:urinary system(MA)	8	0.0431064	0.0373785	0.030009	0.0431064	0.0159723	0.012894	0.116505	0.103611	0.966913	-0.820371	0.0132153
69	adult	gene	digestive system	MA:0002431	adult_gene:digestive system(MA)	⇒	adult	gene	trunk	MA:0000004	adult_gene:trunk(MA)	8	0.0356511	0.0246789	0.027265	0.0356511	0.0168919	0.00828157	0.0837438	0.0754623	0.775125	-0.859901	0.00872532
86	adult	gene	set of connective tissues	MA:0002887	adult_gene:set of connective tissues(MA)	⇒	adult	gene	respiratory system	MA:0000327	adult_gene:respiratory system(MA)	8	0.0284149	0.00767761	0.029092	0.0284149	0.00569432	0.0137457	0.039604	0.0258583	-0.439294	-0.69056	0.00271444
88	adult	gene	reproductive system	MA:0000326	adult_gene:reproductive system(MA)	⇒	adult	gene	cardiovascular system	MA:0000010	adult_gene:cardiovascular system(MA)	8	0.0783576	0.0496263	0.0666635	0.0783576	0.0212152	0.03	0.192	0.162	1.34173	0.579224	0.0175455
89	adult	gene	digestive system	MA:0002431	adult_gene:digestive system(MA)	⇒	adult	gene	integumental system	MA:0000014	adult_gene:integumental system(MA)	8	0.0446679	0.0259297	0.0347468	0.0446679	0.025871	0.0117371	0.0817757	0.0700386	0.329223	-1.66822	0.00916755
123	adult	gene	digestive system	MA:0002431	adult_gene:digestive system(MA)	⇒	adult	gene	exocrine system	MA:0002411	adult_gene:exocrine system(MA)	8	0.0537554	0.0364649	0.0527251	0.0537554	0.0464056	0.0101523	0.108247	0.0980951	0.190415	-1.58358	0.0128923
152	adult	gene	nervous system	MA:0000016	adult_gene:nervous system(MA)	⇒	adult	gene	respiratory system	MA:0000327	adult_gene:respiratory system(MA)	8	0.0491041	0.0513898	0.0347397	0.0491041	0.0249861	0.0118577	0.170103	0.158245	1.52257	0.9128	0.018169
74	adult	gene	set of connective tissues	MA:0002887	adult_gene:set of connective tissues(MA)	⇒	adult	gene	musculoskeletal system	MA:0002418	adult_gene:musculoskeletal system(MA)	7	0.0275724	0.00773529	0.0261569	0.0275724	0.00734707	0.0176056	0.039604	0.0219983	0.255658	-1.58427	0.00292366
77	adult	gene	immune system	MA:0002711	adult_gene:immune system(MA)	⇒	adult	gene	endocrine system	MA:0000012	adult_gene:endocrine system(MA)	7	0.0220443	0.0124635	0.017301	0.0220443	0.00589416	0.0106383	0.0477178	0.0370795	1.09178	-0.293826	0.00471075
80	adult	gene	hemolymphoid system	MA:0000013	adult_gene:hemolymphoid system(MA)	⇒	adult	gene	digestive system	MA:0002431	adult_gene:digestive system(MA)	7	0.0135948	0.00719309	0.0131291	0.0135948	0.0032442	0.00490196	0.0283019	0.0233999	0.94731	-0.189325	0.00271873
103	adult	gene	integumental system	MA:0000014	adult_gene:integumental system(MA)	⇒	adult	gene	digestive system	MA:0002431	adult_gene:digestive system(MA)	7	0.0216207	0.00939989	0.0185185	0.0216207	0.00442832	0.00826446	0.0358974	0.027633	0.247261	-1.44141	0.00355282
119	adult	gene	respiratory system	MA:0000327	adult_gene:respiratory system(MA)	⇒	adult	gene	respiratory system	MA:0000327	adult_gene:respiratory system(MA)	7	0.0248508	0.0205394	0.0101523	0.0248508	7.60191e-05	0.010101	0.0625	0.052399	0.721394	-1.20369	0.00776315
81	adult	gene	musculoskeletal system	MA:0002418	adult_gene:musculoskeletal system(MA)	⇒	adult	gene	cardiovascular system	MA:0000010	adult_gene:cardiovascular system(MA)	6	0.0579415	0.0484294	0.0460557	0.0579415	0.0335967	0.00646552	0.144928	0.138462	0.726645	-1.02528	0.0197712
82	adult	gene	cardiovascular system	MA:0000010	adult_gene:cardiovascular system(MA)	⇒	adult	gene	urinary system	MA:0000325	adult_gene:urinary system(MA)	6	0.0575326	0.0354085	0.0458221	0.0575326	0.0300918	0.019305	0.102236	0.0829314	0.336382	-1.94182	0.0144555
83	adult	gene	endocrine system	MA:0000012	adult_gene:endocrine system(MA)	⇒	adult	gene	urinary system	MA:0000325	adult_gene:urinary system(MA)	6	0.0694097	0.0369027	0.0759084	0.0694097	0.0433076	0.0204778	0.109155	0.0886771	-0.189734	-2.00545	0.0150655
90	adult	gene	set of connective tissues	MA:0002887	adult_gene:set of connective tissues(MA)	⇒	adult	gene	set of connective tissues	MA:0002887	adult_gene:set of connective tissues(MA)	6	0.0335828	0.01994	0.0308682	0.0335828	0.0232982	0.014652	0.0547264	0.0400744	0.064452	-2.23148	0.00814046
94	adult	gene	immune system	MA:0002711	adult_gene:immune system(MA)	⇒	adult	gene	urinary system	MA:0000325	adult_gene:urinary system(MA)	6	0.027202	0.0138644	0.0204885	0.027202	0.00563906	0.0150215	0.0492611	0.0342396	0.591511	-1.67524	0.00566013
100	adult	gene	immune system	MA:0002711	adult_gene:immune system(MA)	⇒	adult	gene	immune system	MA:0002711	adult_gene:immune system(MA)	6	0.0168827	0.0126525	0.0140041	0.0168827	0.00489609	0.00677966	0.0416667	0.034887	1.12103	-0.451946	0.00516535
101	adult	gene	set of connective tissues	MA:0002887	adult_gene:set of connective tissues(MA)	⇒	adult	gene	immune system	MA:0002711	adult_gene:immune system(MA)	6	0.0208136	0.00864332	0.0232558	0.0208136	0.00841148	0.00884956	0.0301508	0.0213012	-0.337652	-1.88211	0.00352862
105	adult	gene	respiratory system	MA:0000327	adult_gene:respiratory system(MA)	⇒	adult	gene	cardiovascular system	MA:0000010	adult_gene:cardiovascular system(MA)	6	0.0565657	0.0288346	0.056041	0.0565657	0.0363426	0.0136519	0.0887728	0.075121	-0.167086	-1.68816	0.0117717
106	adult	gene	respiratory system	MA:0000327	adult_gene:respiratory system(MA)	⇒	adult	gene	urinary system	MA:0000325	adult_gene:urinary system(MA)	6	0.0598978	0.0308718	0.0529576	0.0598978	0.0253701	0.0213904	0.110749	0.0893588	0.423686	-1.33621	0.0126033
114	adult	gene	reproductive system	MA:0000326	adult_gene:reproductive system(MA)	⇒	adult	gene	endocrine system	MA:0000012	adult_gene:endocrine system(MA)	6	0.0668509	0.0247542	0.0732227	0.0668509	0.0239509	0.026455	0.0916335	0.0651784	-0.512915	-1.53091	0.0101058
115	adult	gene	reproductive system	MA:0000326	adult_gene:reproductive system(MA)	⇒	adult	gene	urinary system	MA:0000325	adult_gene:urinary system(MA)	6	0.0737579	0.024573	0.0724035	0.0737579	0.0347669	0.0449438	0.101167	0.0562235	0.0240844	-2.1118	0.0100319
148	adult	gene	nervous system	MA:0000016	adult_gene:nervous system(MA)	⇒	adult	gene	set of connective tissues	MA:0002887	adult_gene:set of connective tissues(MA)	6	0.0380938	0.0209855	0.0324129	0.0380938	0.0193422	0.00873362	0.0643382	0.0556046	0.0571912	-1.72323	0.00856731
362	adult	gene	nervous system	MA:0000016	adult_gene:nervous system(MA)	⇒	adult	gene	digestive system	MA:0002431	adult_gene:digestive system(MA)	6	0.0399382	0.0335363	0.0296081	0.0399382	0.0258067	0.00840336	0.0990991	0.0906957	0.720188	-1.19363	0.0136912
97	adult	gene	endocrine system	MA:0000012	adult_gene:endocrine system(MA)	⇒	adult	gene	cardiovascular system	MA:0000010	adult_gene:cardiovascular system(MA)	5	0.0821996	0.0691507	0.0533333	0.0821996	0.0324494	0.0314465	0.201439	0.169992	0.896676	-1.14807	0.0309251
98	adult	gene	musculoskeletal system	MA:0002418	adult_gene:musculoskeletal system(MA)	⇒	adult	gene	endocrine system	MA:0000012	adult_gene:endocrine system(MA)	5	0.0526869	0.0237273	0.0518519	0.0526869	0.0286476	0.0192719	0.078853	0.0595811	-0.212642	-1.83642	0.0106112
99	adult	gene	musculoskeletal system	MA:0002418	adult_gene:musculoskeletal system(MA)	⇒	adult	gene	urinary system	MA:0000325	adult_gene:urinary system(MA)	5	0.0569054	0.0297378	0.0483092	0.0569054	0.0377176	0.022869	0.0919118	0.0690427	0.113774	-2.1067	0.0132992
102	adult	gene	immune system	MA:0002711	adult_gene:immune system(MA)	⇒	adult	gene	integumental system	MA:0000014	adult_gene:integumental system(MA)	5	0.0260902	0.0192414	0.0149701	0.0260902	0.00793884	0.00961538	0.0471311	0.0375158	0.270936	-2.2435	0.008605
104	adult	gene	set of connective tissues	MA:0002887	adult_gene:set of connective tissues(MA)	⇒	adult	gene	endocrine system	MA:0000012	adult_gene:endocrine system(MA)	5	0.0194974	0.00912907	0.013245	0.0194974	0.0011335	0.0124805	0.0297723	0.0172918	0.291215	-2.25038	0.00408265
107	adult	gene	exocrine system	MA:0002411	adult_gene:exocrine system(MA)	⇒	adult	gene	cardiovascular system	MA:0000010	adult_gene:cardiovascular system(MA)	5	0.065582	0.073308	0.0276817	0.065582	0.0175075	0.015873	0.192	0.176127	0.902999	-1.15685	0.0327844
108	adult	gene	immune system	MA:0002711	adult_gene:immune system(MA)	⇒	adult	gene	musculoskeletal system	MA:0002418	adult_gene:musculoskeletal system(MA)	5	0.0201841	0.0084757	0.0195122	0.0201841	0.00804709	0.0120482	0.0336538	0.0216057	0.552196	-1.50062	0.00379045
121	adult	gene	integumental system	MA:0000014	adult_gene:integumental system(MA)	⇒	adult	gene	reproductive system	MA:0000326	adult_gene:reproductive system(MA)	5	0.0405135	0.0359848	0.0221607	0.0405135	0.0051062	0.0187166	0.10297	0.0842537	0.931508	-1.11862	0.0160929
124	adult	gene	musculoskeletal system	MA:0002418	adult_gene:musculoskeletal system(MA)	⇒	adult	gene	respiratory system	MA:0000327	adult_gene:respiratory system(MA)	5	0.0507652	0.0236673	0.0455487	0.0507652	0.0107373	0.028436	0.0902527	0.0618167	0.729621	-1.2759	0.0105843
125	adult	gene	endocrine system	MA:0000012	adult_gene:endocrine system(MA)	⇒	adult	gene	respiratory system	MA:0000327	adult_gene:respiratory system(MA)	5	0.0482203	0.0311508	0.04363	0.0482203	0.0213191	0.0166667	0.0979827	0.081316	0.562668	-1.45923	0.0139311
126	adult	gene	respiratory system	MA:0000327	adult_gene:respiratory system(MA)	⇒	adult	gene	endocrine system	MA:0000012	adult_gene:endocrine system(MA)	5	0.0458404	0.025843	0.0388693	0.0458404	0.0245584	0.0223048	0.0833333	0.0610285	0.377178	-1.86272	0.0115573
131	adult	gene	sensory organ system	MA:0002442	adult_gene:sensory organ system(MA)	⇒	adult	gene	reproductive system	MA:0000326	adult_gene:reproductive system(MA)	5	0.0292126	0.00600159	0.03	0.0292126	0.00652053	0.020202	0.0346535	0.0144514	-0.411228	-1.73205	0.00268399
149	adult	gene	digestive system	MA:0002431	adult_gene:digestive system(MA)	⇒	adult	gene	sensory organ system	MA:0002442	adult_gene:sensory organ system(MA)	5	0.0192076	0.0122308	0.0106952	0.0192076	0.000880927	0.010101	0.0341615	0.0240605	0.310379	-2.21596	0.00546979
157	adult	gene	cardiovascular system	MA:0000010	adult_gene:cardiovascular system(MA)	⇒	adult	gene	digestive system	MA:0002431	adult_gene:digestive system(MA)	5	0.015869	0.00842158	0.0137795	0.015869	0.00922247	0.00742115	0.0283019	0.0208807	0.388903	-1.78267	0.00376625
158	adult	gene	nervous system	MA:0000016	adult_gene:nervous system(MA)	⇒	adult	gene	endocrine system	MA:0000012	adult_gene:endocrine system(MA)	5	0.0861748	0.0694714	0.0719424	0.0861748	0.0168881	0.00816327	0.198864	0.1907	0.565416	-1.29619	0.0310685
159	adult	gene	reproductive system	MA:0000326	adult_gene:reproductive system(MA)	⇒	adult	gene	immune system	MA:0002711	adult_gene:immune system(MA)	5	0.0220402	0.0140583	0.0170455	0.0220402	0.0174063	0.00530504	0.0382514	0.0329463	0.0869923	-2.08219	0.00628707
192	adult	gene	nervous system	MA:0000016	adult_gene:nervous system(MA)	⇒	adult	gene	exocrine system	MA:0002411	adult_gene:exocrine system(MA)	5	0.093333	0.0476583	0.117647	0.093333	0.0145353	0.0114286	0.127451	0.116022	-0.886732	-1.1744	0.0213134
109	adult	gene	integumental system	MA:0000014	adult_gene:integumental system(MA)	⇒	adult	gene	cardiovascular system	MA:0000010	adult_gene:cardiovascular system(MA)	4	0.0325588	0.0197526	0.0265959	0.0325588	0.00875375	0.015873	0.0611702	0.0452972	0.593956	-1.76719	0.00987631
110	adult	gene	integumental system	MA:0000014	adult_gene:integumental system(MA)	⇒	adult	gene	urinary system	MA:0000325	adult_gene:urinary system(MA)	4	0.0640249	0.0492318	0.0506593	0.0640249	0.0306968	0.0214477	0.133333	0.111886	0.500813	-1.86	0.0246159
116	adult	gene	integumental system	MA:0000014	adult_gene:integumental system(MA)	⇒	adult	gene	set of connective tissues	MA:0002887	adult_gene:set of connective tissues(MA)	4	0.0249101	0.025322	0.0149612	0.0249101	0.0089584	0.00763359	0.0620843	0.0544507	0.660464	-1.75574	0.012661
134	adult	gene	musculoskeletal system	MA:0002418	adult_gene:musculoskeletal system(MA)	⇒	adult	gene	immune system	MA:0002711	adult_gene:immune system(MA)	4	0.0232423	0.00908213	0.0245453	0.0232423	0.00891655	0.0120482	0.0318302	0.019782	-0.196552	-2.16891	0.00454107
135	adult	gene	exocrine system	MA:0002411	adult_gene:exocrine system(MA)	⇒	adult	gene	sensory organ system	MA:0002442	adult_gene:sensory organ system(MA)	4	0.011799	0.00301332	0.0103953	0.011799	0.000398291	0.010101	0.0163043	0.00620334	0.735777	-1.69766	0.00150666
136	adult	gene	integumental system	MA:0000014	adult_gene:integumental system(MA)	⇒	adult	gene	respiratory system	MA:0000327	adult_gene:respiratory system(MA)	4	0.0362231	0.0271261	0.0248727	0.0362231	0.00572892	0.0185185	0.0766284	0.0581098	0.718466	-1.70728	0.013563
143	adult	gene	reproductive system	MA:0000326	adult_gene:reproductive system(MA)	⇒	adult	gene	integumental system	MA:0000014	adult_gene:integumental system(MA)	4	0.0669859	0.022949	0.0693748	0.0669859	0.0223045	0.0379242	0.0912698	0.0533457	-0.191025	-2.03129	0.0114745
146	adult	gene	cardiovascular system	MA:0000010	adult_gene:cardiovascular system(MA)	⇒	adult	gene	respiratory system	MA:0000327	adult_gene:respiratory system(MA)	4	0.0411881	0.0250714	0.0385745	0.0411881	0.0271759	0.017762	0.0698413	0.0520793	0.106205	-2.29004	0.0125357
147	adult	gene	urinary system	MA:0000325	adult_gene:urinary system(MA)	⇒	adult	gene	respiratory system	MA:0000327	adult_gene:respiratory system(MA)	4	0.0530259	0.019394	0.0559307	0.0530259	0.0135728	0.026738	0.0735043	0.0467663	-0.326275	-1.84495	0.00969699
160	adult	gene	respiratory system	MA:0000327	adult_gene:respiratory system(MA)	⇒	adult	gene	set of connective tissues	MA:0002887	adult_gene:set of connective tissues(MA)	4	0.0482889	0.0172211	0.0462708	0.0482889	0.0153381	0.0298507	0.0707635	0.0409128	0.237232	-1.94175	0.00861054
127	adult	gene	hemolymphoid system	MA:0000013	adult_gene:hemolymphoid system(MA)	⇒	adult	gene	endocrine system	MA:0000012	adult_gene:endocrine system(MA)	3	0.0142048	0.00335617	0.0146751	0.0142048	0.00389329	0.0106383	0.017301	0.00666274	-0.137366	-2.33333	0.00193769
129	adult	gene	hemolymphoid system	MA:0000013	adult_gene:hemolymphoid system(MA)	⇒	adult	gene	immune system	MA:0002711	adult_gene:immune system(MA)	3	0.011596	0.00451144	0.012285	0.011596	0.00509756	0.00677966	0.0157233	0.00894361	-0.149167	-2.33333	0.00260468
130	adult	gene	hemolymphoid system	MA:0000013	adult_gene:hemolymphoid system(MA)	⇒	adult	gene	set of connective tissues	MA:0002887	adult_gene:set of connective tissues(MA)	3	0.00660671	0.00452939	0.00413223	0.00660671	0.000413151	0.00385356	0.0118343	0.00798075	0.383262	-2.33333	0.00261504
137	adult	gene	cardiovascular system	MA:0000010	adult_gene:cardiovascular system(MA)	⇒	adult	gene	cardiovascular system	MA:0000010	adult_gene:cardiovascular system(MA)	3	0.0422837	0.034194	0.025974	0.0422837	0.00989751	0.0192982	0.0815789	0.0622807	0.368461	-2.33333	0.0197419
138	adult	gene	endocrine system	MA:0000012	adult_gene:endocrine system(MA)	⇒	adult	gene	endocrine system	MA:0000012	adult_gene:endocrine system(MA)	3	0.0628665	0.0313791	0.0449735	0.0628665	0.000662193	0.0445269	0.0990991	0.0545722	0.384812	-2.33333	0.0181168
139	adult	gene	integumental system	MA:0000014	adult_gene:integumental system(MA)	⇒	adult	gene	endocrine system	MA:0000012	adult_gene:endocrine system(MA)	3	0.0396349	0.0301631	0.0264317	0.0396349	0.0120196	0.0183246	0.0741483	0.0558237	0.353856	-2.33333	0.0174147
142	adult	gene	hemolymphoid system	MA:0000013	adult_gene:hemolymphoid system(MA)	⇒	adult	gene	respiratory system	MA:0000327	adult_gene:respiratory system(MA)	3	0.0106599	0.00279545	0.00976562	0.0106599	0.00199346	0.00842105	0.0137931	0.00537205	0.287172	-2.33333	0.00161396
144	adult	gene	urinary system	MA:0000325	adult_gene:urinary system(MA)	⇒	adult	gene	cardiovascular system	MA:0000010	adult_gene:cardiovascular system(MA)	3	0.120127	0.0905681	0.100264	0.120127	0.0876581	0.0411392	0.218978	0.177839	0.208769	-2.33333	0.0522895
145	adult	gene	cardiovascular system	MA:0000010	adult_gene:cardiovascular system(MA)	⇒	adult	gene	endocrine system	MA:0000012	adult_gene:endocrine system(MA)	3	0.0302274	0.0308699	0.013308	0.0302274	0.00265633	0.0115163	0.0658579	0.0543416	0.383442	-2.33333	0.0178228
150	adult	gene	hemolymphoid system	MA:0000013	adult_gene:hemolymphoid system(MA)	⇒	adult	gene	reproductive system	MA:0000326	adult_gene:reproductive system(MA)	3	0.0092947	0.0032664	0.00909091	0.0092947	0.00438248	0.00613497	0.0126582	0.00652326	0.0621478	-2.33333	0.00188586
151	adult	gene	reproductive system	MA:0000326	adult_gene:reproductive system(MA)	⇒	adult	gene	trunk	MA:0000004	adult_gene:trunk(MA)	3	0.0512396	0.0206803	0.0527383	0.0512396	0.027267	0.0298507	0.0711297	0.041279	-0.0720914	-2.33333	0.0119397
155	adult	gene	endocrine system	MA:0000012	adult_gene:endocrine system(MA)	⇒	adult	gene	set of connective tissues	MA:0002887	adult_gene:set of connective tissues(MA)	3	0.0757588	0.0366129	0.0715706	0.0757588	0.0447011	0.0414201	0.114286	0.0728656	0.112895	-2.33333	0.0211385
156	adult	gene	musculoskeletal system	MA:0002418	adult_gene:musculoskeletal system(MA)	⇒	adult	gene	set of connective tissues	MA:0002887	adult_gene:set of connective tissues(MA)	3	0.0499696	0.0409815	0.0298507	0.0499696	0.0102521	0.0229358	0.0971223	0.0741865	0.372608	-2.33333	0.0236607
162	adult	gene	urinary system	MA:0000325	adult_gene:urinary system(MA)	⇒	adult	gene	immune system	MA:0002711	adult_gene:immune system(MA)	3	0.034524	0.019309	0.0413793	0.034524	0.0119952	0.0127226	0.04947	0.0367473	-0.310282	-2.33333	0.0111481
163	adult	gene	exocrine system	MA:0002411	adult_gene:exocrine system(MA)	⇒	adult	gene	endocrine system	MA:0000012	adult_gene:endocrine system(MA)	3	0.0454633	0.0401895	0.0264317	0.0454633	0.0120196	0.0183246	0.0916335	0.0733089	0.367355	-2.33333	0.0232034
164	adult	gene	exocrine system	MA:0002411	adult_gene:exocrine system(MA)	⇒	adult	gene	musculoskeletal system	MA:0002418	adult_gene:musculoskeletal system(MA)	3	0.0195073	0.010632	0.0217391	0.0195073	0.0105369	0.00793651	0.0288462	0.0209096	-0.200669	-2.33333	0.00613838
165	adult	gene	exocrine system	MA:0002411	adult_gene:exocrine system(MA)	⇒	adult	gene	urinary system	MA:0000325	adult_gene:urinary system(MA)	3	0.048358	0.0329913	0.0384615	0.048358	0.0252247	0.0214477	0.0851648	0.0637171	0.27298	-2.33333	0.0190475
175	adult	gene	exocrine system	MA:0002411	adult_gene:exocrine system(MA)	⇒	adult	gene	exocrine system	MA:0002411	adult_gene:exocrine system(MA)	3	0.0200352	0.0171177	0.0101523	0.0200352	0	0.0101523	0.039801	0.0296487	0.3849	-2.33333	0.0098829
176	adult	gene	exocrine system	MA:0002411	adult_gene:exocrine system(MA)	⇒	adult	gene	set of connective tissues	MA:0002887	adult_gene:set of connective tissues(MA)	3	0.0125187	0.00636617	0.0102041	0.0125187	0.00381101	0.00763359	0.0197183	0.0120847	0.315515	-2.33333	0.00367551
188	adult	gene	exocrine system	MA:0002411	adult_gene:exocrine system(MA)	⇒	adult	gene	immune system	MA:0002711	adult_gene:immune system(MA)	3	0.012452	0.00401451	0.0106952	0.012452	0.00160092	0.00961538	0.0170455	0.00743007	0.35381	-2.33333	0.00231778
193	adult	gene	reproductive system	MA:0000326	adult_gene:reproductive system(MA)	⇒	adult	gene	sensory organ system	MA:0002442	adult_gene:sensory organ system(MA)	3	0.0213889	0.00526072	0.0210526	0.0213889	0.00703981	0.0163043	0.0268097	0.0105053	0.0636551	-2.33333	0.00303728
210	adult	gene	nervous system	MA:0000016	adult_gene:nervous system(MA)	⇒	adult	gene	integumental system	MA:0000014	adult_gene:integumental system(MA)	3	0.0257399	0.0242532	0.0120482	0.0257399	0.000918651	0.0114286	0.0537428	0.0423142	0.384618	-2.33333	0.0140026
215	adult	gene	respiratory system	MA:0000327	adult_gene:respiratory system(MA)	⇒	adult	gene	exocrine system	MA:0002411	adult_gene:exocrine system(MA)	3	0.0236032	0.0232977	0.0101523	0.0236032	0	0.0101523	0.0505051	0.0403528	0.3849	-2.33333	0.0134509
224	adult	gene	reproductive system	MA:0000326	adult_gene:reproductive system(MA)	⇒	adult	gene	set of connective tissues	MA:0002887	adult_gene:set of connective tissues(MA)	3	0.0517695	0.0102352	0.0567227	0.0517695	0.00276234	0.04	0.0585859	0.0185859	-0.370601	-2.33333	0.00590929
235	adult	gene	urinary system	MA:0000325	adult_gene:urinary system(MA)	⇒	adult	gene	digestive system	MA:0002431	adult_gene:digestive system(MA)	3	0.0332871	0.0261872	0.0318021	0.0332871	0.0354758	0.00787402	0.0601852	0.0523112	0.0565243	-2.33333	0.0151192
292	adult	gene	nervous system	MA:0000016	adult_gene:nervous system(MA)	⇒	adult	gene	immune system	MA:0002711	adult_gene:immune system(MA)	3	0.0251138	0.0171138	0.0209424	0.0251138	0.0155246	0.0104712	0.0439276	0.0334564	0.22926	-2.33333	0.00988068
438	adult	gene	reproductive system	MA:0000326	adult_gene:reproductive system(MA)	⇒	adult	gene	digestive system	MA:0002431	adult_gene:digestive system(MA)	3	0.0475908	0.0376883	0.037037	0.0475908	0.0307383	0.0163043	0.0894309	0.0731265	0.258068	-2.33333	0.0217594
166	adult	gene	hemolymphoid system	MA:0000013	adult_gene:hemolymphoid system(MA)	⇒	adult	gene	cardiovascular system	MA:0000010	adult_gene:cardiovascular system(MA)	2	0.0138634	0.00587555	0.0138634	0.0138634	0.00615967	0.00970874	0.018018	0.00830928	-2.28372e-16	-2.75	0.00415464
167	adult	gene	hemolymphoid system	MA:0000013	adult_gene:hemolymphoid system(MA)	⇒	adult	gene	urinary system	MA:0000325	adult_gene:urinary system(MA)	2	0.0170649	0.00288982	0.0170649	0.0170649	0.00302956	0.0150215	0.0191083	0.00408682	-4.45586e-16	-2.75	0.00204341
168	adult	gene	trunk	MA:0000004	adult_gene:trunk(MA)	⇒	adult	gene	urinary system	MA:0000325	adult_gene:urinary system(MA)	2	0.0700736	0.0276226	0.0700736	0.0700736	0.0289583	0.0505415	0.0896057	0.0390642	-3.81796e-16	-2.75	0.0195321
169	adult	gene	cardiovascular system	MA:0000010	adult_gene:cardiovascular system(MA)	⇒	adult	gene	trunk	MA:0000004	adult_gene:trunk(MA)	2	0.0386646	0.0230775	0.0386646	0.0386646	0.0241934	0.0223464	0.0549828	0.0326364	1.37837e-16	-2.75	0.0163182
170	adult	gene	endocrine system	MA:0000012	adult_gene:endocrine system(MA)	⇒	adult	gene	trunk	MA:0000004	adult_gene:trunk(MA)	2	0.0443379	0.026241	0.0443379	0.0443379	0.0275099	0.0257827	0.0628931	0.0371104	1.17192e-16	-2.75	0.0185552
171	adult	gene	musculoskeletal system	MA:0002418	adult_gene:musculoskeletal system(MA)	⇒	adult	gene	trunk	MA:0000004	adult_gene:trunk(MA)	2	0.0415182	0.0148866	0.0415182	0.0415182	0.0156065	0.0309917	0.0520446	0.0210529	1.92563e-16	-2.75	0.0105264
174	adult	gene	set of connective tissues	MA:0002887	adult_gene:set of connective tissues(MA)	⇒	adult	gene	trunk	MA:0000004	adult_gene:trunk(MA)	2	0.0267821	0.00161375	0.0267821	0.0267821	0.00169178	0.025641	0.0279232	0.00228219	0	-2.75	0.00114109
177	adult	gene	exocrine system	MA:0002411	adult_gene:exocrine system(MA)	⇒	adult	gene	trunk	MA:0000004	adult_gene:trunk(MA)	2	0.0501537	0.0296645	0.0501537	0.0501537	0.031099	0.0291777	0.0711297	0.041952	1.6224e-16	-2.75	0.020976
178	adult	gene	immune system	MA:0002711	adult_gene:immune system(MA)	⇒	adult	gene	trunk	MA:0000004	adult_gene:trunk(MA)	2	0.0255694	0.0244486	0.0255694	0.0255694	0.0256309	0.00828157	0.0428571	0.0345756	0	-2.75	0.0172878
180	adult	gene	integumental system	MA:0000014	adult_gene:integumental system(MA)	⇒	adult	gene	musculoskeletal system	MA:0002418	adult_gene:musculoskeletal system(MA)	2	0.0183913	0.0147854	0.0183913	0.0183913	0.0155003	0.00793651	0.0288462	0.0209096	1.63789e-16	-2.75	0.0104548
181	adult	gene	cardiovascular system	MA:0000010	adult_gene:cardiovascular system(MA)	⇒	adult	gene	integumental system	MA:0000014	adult_gene:integumental system(MA)	2	0.0459569	0.0324482	0.0459569	0.0459569	0.0340173	0.0230126	0.0689013	0.0458888	-1.48757e-16	-2.75	0.0229444
182	adult	gene	endocrine system	MA:0000012	adult_gene:endocrine system(MA)	⇒	adult	gene	integumental system	MA:0000014	adult_gene:integumental system(MA)	2	0.0501799	0.0171173	0.0501799	0.0501799	0.0179451	0.0380762	0.0622837	0.0242076	-2.95549e-16	-2.75	0.0121038
183	adult	gene	musculoskeletal system	MA:0002418	adult_gene:musculoskeletal system(MA)	⇒	adult	gene	integumental system	MA:0000014	adult_gene:integumental system(MA)	2	0.0593571	0.0281966	0.0593571	0.0593571	0.0295601	0.0394191	0.0792952	0.0398761	0	-2.75	0.019938
184	adult	gene	urinary system	MA:0000325	adult_gene:urinary system(MA)	⇒	adult	gene	integumental system	MA:0000014	adult_gene:integumental system(MA)	2	0.056263	0.00932551	0.056263	0.056263	0.00977646	0.0496689	0.0628571	0.0131883	5.54857e-16	-2.75	0.00659413
190	adult	gene	set of connective tissues	MA:0002887	adult_gene:set of connective tissues(MA)	⇒	adult	gene	integumental system	MA:0000014	adult_gene:integumental system(MA)	2	0.0352161	0.00257518	0.0352161	0.0352161	0.00269971	0.0333952	0.037037	0.00364186	0	-2.75	0.00182093
191	adult	gene	respiratory system	MA:0000327	adult_gene:respiratory system(MA)	⇒	adult	gene	trunk	MA:0000004	adult_gene:trunk(MA)	2	0.0412638	0.0227461	0.0412638	0.0412638	0.023846	0.0251799	0.0573477	0.0321678	1.07962e-16	-2.75	0.0160839
195	adult	gene	sensory organ system	MA:0002442	adult_gene:sensory organ system(MA)	⇒	adult	gene	cardiovascular system	MA:0000010	adult_gene:cardiovascular system(MA)	2	0.00832297	0.000634921	0.00832297	0.00832297	0.000665624	0.00787402	0.00877193	0.000897914	0	-2.75	0.000448957
196	adult	gene	urinary system	MA:0000325	adult_gene:urinary system(MA)	⇒	adult	gene	endocrine system	MA:0000012	adult_gene:endocrine system(MA)	2	0.0641362	0.0157439	0.0641362	0.0641362	0.0165053	0.0530035	0.0752688	0.0222653	3.25576e-16	-2.75	0.0111326
197	adult	gene	sensory organ system	MA:0002442	adult_gene:sensory organ system(MA)	⇒	adult	gene	urinary system	MA:0000325	adult_gene:urinary system(MA)	2	0.0281777	0.00959873	0.0281777	0.0281777	0.0100629	0.0213904	0.034965	0.0135747	-2.99301e-16	-2.75	0.00678733
198	adult	gene	exocrine system	MA:0002411	adult_gene:exocrine system(MA)	⇒	adult	gene	integumental system	MA:0000014	adult_gene:integumental system(MA)	2	0.0589683	0.0456813	0.0589683	0.0589683	0.0478903	0.0266667	0.0912698	0.0646032	0	-2.75	0.0323016
203	adult	gene	integumental system	MA:0000014	adult_gene:integumental system(MA)	⇒	adult	gene	immune system	MA:0002711	adult_gene:immune system(MA)	2	0.0101553	0.000763536	0.0101553	0.0101553	0.000800458	0.00961538	0.0106952	0.0010798	1.71311e-15	-2.75	0.000539901
207	adult	gene	trunk	MA:0000004	adult_gene:trunk(MA)	⇒	adult	gene	reproductive system	MA:0000326	adult_gene:reproductive system(MA)	2	0.0674497	0.00581235	0.0674497	0.0674497	0.00609341	0.0633397	0.0715596	0.0082199	-1.78612e-15	-2.75	0.00410995
212	adult	gene	cardiovascular system	MA:0000010	adult_gene:cardiovascular system(MA)	⇒	adult	gene	set of connective tissues	MA:0002887	adult_gene:set of connective tissues(MA)	2	0.0378166	0.0301696	0.0378166	0.0378166	0.0316285	0.0164835	0.0591497	0.0426662	0	-2.75	0.0213331
213	adult	gene	set of connective tissues	MA:0002887	adult_gene:set of connective tissues(MA)	⇒	adult	gene	sensory organ system	MA:0002442	adult_gene:sensory organ system(MA)	2	0.0169532	0.00167925	0.0169532	0.0169532	0.00176046	0.0157658	0.0181406	0.00237482	0	-2.75	0.00118741
218	adult	gene	endocrine system	MA:0000012	adult_gene:endocrine system(MA)	⇒	adult	gene	exocrine system	MA:0002411	adult_gene:exocrine system(MA)	2	0.0559813	0.00347927	0.0559813	0.0559813	0.00364752	0.0535211	0.0584416	0.00492043	0	-2.75	0.00246022
219	adult	gene	cardiovascular system	MA:0000010	adult_gene:cardiovascular system(MA)	⇒	adult	gene	immune system	MA:0002711	adult_gene:immune system(MA)	2	0.0220893	0.0190123	0.0220893	0.0220893	0.0199317	0.00864553	0.035533	0.0268875	0	-2.75	0.0134437
220	adult	gene	endocrine system	MA:0000012	adult_gene:endocrine system(MA)	⇒	adult	gene	immune system	MA:0002711	adult_gene:immune system(MA)	2	0.0310476	0.0175796	0.0310476	0.0310476	0.0184296	0.018617	0.0434783	0.0248612	-1.16933e-16	-2.75	0.0124306
223	adult	gene	respiratory system	MA:0000327	adult_gene:respiratory system(MA)	⇒	adult	gene	integumental system	MA:0000014	adult_gene:integumental system(MA)	2	0.0609223	0.00154605	0.0609223	0.0609223	0.00162081	0.0598291	0.0620155	0.00218644	-3.35754e-15	-2.75	0.00109322
226	adult	gene	nervous system	MA:0000016	adult_gene:nervous system(MA)	⇒	adult	gene	trunk	MA:0000004	adult_gene:trunk(MA)	2	0.0310854	0.027258	0.0310854	0.0310854	0.0285761	0.011811	0.0503597	0.0385487	0	-2.75	0.0192743
233	adult	gene	set of connective tissues	MA:0002887	adult_gene:set of connective tissues(MA)	⇒	adult	gene	exocrine system	MA:0002411	adult_gene:exocrine system(MA)	2	0.0732239	0.0732225	0.0732239	0.0732239	0.0767633	0.0214477	0.125	0.103552	-6.90425e-17	-2.75	0.0517761
245	adult	gene	sensory organ system	MA:0002442	adult_gene:sensory organ system(MA)	⇒	adult	gene	respiratory system	MA:0000327	adult_gene:respiratory system(MA)	2	0.0383391	0.00371201	0.0383391	0.0383391	0.00389151	0.0357143	0.0409639	0.00524957	-1.39083e-15	-2.75	0.00262478
246	adult	gene	respiratory system	MA:0000327	adult_gene:respiratory system(MA)	⇒	adult	gene	sensory organ system	MA:0002442	adult_gene:sensory organ system(MA)	2	0.0101266	3.62563e-05	0.0101266	0.0101266	3.80095e-05	0.010101	0.0101523	5.12742e-05	0	-2.75	2.56371e-05
287	adult	gene	respiratory system	MA:0000327	adult_gene:respiratory system(MA)	⇒	adult	gene	immune system	MA:0002711	adult_gene:immune system(MA)	2	0.0399026	0.00203797	0.0399026	0.0399026	0.00213652	0.0384615	0.0413437	0.00288213	0	-2.75	0.00144107
308	adult	gene	sensory organ system	MA:0002442	adult_gene:sensory organ system(MA)	⇒	adult	gene	digestive system	MA:0002431	adult_gene:digestive system(MA)	2	0.0457352	0.0265603	0.0457352	0.0457352	0.0278447	0.0269542	0.0645161	0.037562	-1.80826e-16	-2.75	0.018781
310	adult	gene	nervous system	MA:0000016	adult_gene:nervous system(MA)	⇒	adult	gene	sensory organ system	MA:0002442	adult_gene:sensory organ system(MA)	2	0.027927	0.00975654	0.027927	0.027927	0.0102283	0.021028	0.0348259	0.0137978	0	-2.75	0.00689892
323	adult	gene	endocrine system	MA:0000012	adult_gene:endocrine system(MA)	⇒	adult	gene	digestive system	MA:0002431	adult_gene:digestive system(MA)	2	0.0430131	0.0133729	0.0430131	0.0430131	0.0140195	0.033557	0.0524691	0.0189121	0	-2.75	0.00945604
325	adult	gene	nervous system	MA:0000016	adult_gene:nervous system(MA)	⇒	adult	gene	musculoskeletal system	MA:0002418	adult_gene:musculoskeletal system(MA)	2	0.027277	0.0104319	0.027277	0.027277	0.0109364	0.0199005	0.0346535	0.014753	-2.56478e-16	-2.75	0.00737648
225	adult	gene	hemolymphoid system	MA:0000013	adult_gene:hemolymphoid system(MA)	⇒	adult	gene	trunk	MA:0000004	adult_gene:trunk(MA)	1	0.00828157		0.00828157	0.00828157	0	0.00828157	0.00828157	0
239	adult	gene	integumental system	MA:0000014	adult_gene:integumental system(MA)	⇒	adult	gene	integumental system	MA:0000014	adult_gene:integumental system(MA)	1	0.0266667		0.0266667	0.0266667	0	0.0266667	0.0266667	0
240	adult	gene	hemolymphoid system	MA:0000013	adult_gene:hemolymphoid system(MA)	⇒	adult	gene	integumental system	MA:0000014	adult_gene:integumental system(MA)	1	0.0117371		0.0117371	0.0117371	0	0.0117371	0.0117371	0
241	adult	gene	trunk	MA:0000004	adult_gene:trunk(MA)	⇒	adult	gene	integumental system	MA:0000014	adult_gene:integumental system(MA)	1	0.0632411		0.0632411	0.0632411	0	0.0632411	0.0632411	0
242	adult	gene	integumental system	MA:0000014	adult_gene:integumental system(MA)	⇒	adult	gene	trunk	MA:0000004	adult_gene:trunk(MA)	1	0.0291777		0.0291777	0.0291777	0	0.0291777	0.0291777	0
247	adult	gene	trunk	MA:0000004	adult_gene:trunk(MA)	⇒	adult	gene	cardiovascular system	MA:0000010	adult_gene:cardiovascular system(MA)	1	0.0638298		0.0638298	0.0638298	0	0.0638298	0.0638298	0
248	adult	gene	trunk	MA:0000004	adult_gene:trunk(MA)	⇒	adult	gene	endocrine system	MA:0000012	adult_gene:endocrine system(MA)	1	0.0582878		0.0582878	0.0582878	0	0.0582878	0.0582878	0
249	adult	gene	hemolymphoid system	MA:0000013	adult_gene:hemolymphoid system(MA)	⇒	adult	gene	musculoskeletal system	MA:0002418	adult_gene:musculoskeletal system(MA)	1	0.0140845		0.0140845	0.0140845	0	0.0140845	0.0140845	0
251	adult	gene	sensory organ system	MA:0002442	adult_gene:sensory organ system(MA)	⇒	adult	gene	trunk	MA:0000004	adult_gene:trunk(MA)	1	0.026699		0.026699	0.026699	0	0.026699	0.026699	0
252	adult	gene	urinary system	MA:0000325	adult_gene:urinary system(MA)	⇒	adult	gene	trunk	MA:0000004	adult_gene:trunk(MA)	1	0.0409556		0.0409556	0.0409556	0	0.0409556	0.0409556	0
261	adult	gene	trunk	MA:0000004	adult_gene:trunk(MA)	⇒	adult	gene	set of connective tissues	MA:0002887	adult_gene:set of connective tissues(MA)	1	0.0472441		0.0472441	0.0472441	0	0.0472441	0.0472441	0
262	adult	gene	immune system	MA:0002711	adult_gene:immune system(MA)	⇒	adult	gene	hemolymphoid system	MA:0000013	adult_gene:hemolymphoid system(MA)	1	0.0157233		0.0157233	0.0157233	0	0.0157233	0.0157233	0
268	adult	gene	trunk	MA:0000004	adult_gene:trunk(MA)	⇒	adult	gene	immune system	MA:0002711	adult_gene:immune system(MA)	1	0.038961		0.038961	0.038961	0	0.038961	0.038961	0
277	adult	gene	musculoskeletal system	MA:0002418	adult_gene:musculoskeletal system(MA)	⇒	adult	gene	musculoskeletal system	MA:0002418	adult_gene:musculoskeletal system(MA)	1	0.0441176		0.0441176	0.0441176	0	0.0441176	0.0441176	0
278	adult	gene	integumental system	MA:0000014	adult_gene:integumental system(MA)	⇒	adult	gene	sensory organ system	MA:0002442	adult_gene:sensory organ system(MA)	1	0.0106383		0.0106383	0.0106383	0	0.0106383	0.0106383	0
279	adult	gene	urinary system	MA:0000325	adult_gene:urinary system(MA)	⇒	adult	gene	urinary system	MA:0000325	adult_gene:urinary system(MA)	1	0.159851		0.159851	0.159851	0	0.159851	0.159851	0
280	adult	gene	sensory organ system	MA:0002442	adult_gene:sensory organ system(MA)	⇒	adult	gene	integumental system	MA:0000014	adult_gene:integumental system(MA)	1	0.0395062		0.0395062	0.0395062	0	0.0395062	0.0395062	0
288	adult	gene	trunk	MA:0000004	adult_gene:trunk(MA)	⇒	adult	gene	respiratory system	MA:0000327	adult_gene:respiratory system(MA)	1	0.0595447		0.0595447	0.0595447	0	0.0595447	0.0595447	0
295	adult	gene	integumental system	MA:0000014	adult_gene:integumental system(MA)	⇒	adult	gene	exocrine system	MA:0002411	adult_gene:exocrine system(MA)	1	0.039801		0.039801	0.039801	0	0.039801	0.039801	0
296	adult	gene	sensory organ system	MA:0002442	adult_gene:sensory organ system(MA)	⇒	adult	gene	endocrine system	MA:0000012	adult_gene:endocrine system(MA)	1	0.0303797		0.0303797	0.0303797	0	0.0303797	0.0303797	0
297	adult	gene	cardiovascular system	MA:0000010	adult_gene:cardiovascular system(MA)	⇒	adult	gene	musculoskeletal system	MA:0002418	adult_gene:musculoskeletal system(MA)	1	0.0211268		0.0211268	0.0211268	0	0.0211268	0.0211268	0
298	adult	gene	endocrine system	MA:0000012	adult_gene:endocrine system(MA)	⇒	adult	gene	musculoskeletal system	MA:0002418	adult_gene:musculoskeletal system(MA)	1	0.0166667		0.0166667	0.0166667	0	0.0166667	0.0166667	0
299	adult	gene	sensory organ system	MA:0002442	adult_gene:sensory organ system(MA)	⇒	adult	gene	musculoskeletal system	MA:0002418	adult_gene:musculoskeletal system(MA)	1	0.023622		0.023622	0.023622	0	0.023622	0.023622	0
300	adult	gene	urinary system	MA:0000325	adult_gene:urinary system(MA)	⇒	adult	gene	musculoskeletal system	MA:0002418	adult_gene:musculoskeletal system(MA)	1	0.026738		0.026738	0.026738	0	0.026738	0.026738	0
301	adult	gene	cardiovascular system	MA:0000010	adult_gene:cardiovascular system(MA)	⇒	adult	gene	sensory organ system	MA:0002442	adult_gene:sensory organ system(MA)	1	0.0271493		0.0271493	0.0271493	0	0.0271493	0.0271493	0
302	adult	gene	endocrine system	MA:0000012	adult_gene:endocrine system(MA)	⇒	adult	gene	sensory organ system	MA:0002442	adult_gene:sensory organ system(MA)	1	0.014742		0.014742	0.014742	0	0.014742	0.014742	0
303	adult	gene	musculoskeletal system	MA:0002418	adult_gene:musculoskeletal system(MA)	⇒	adult	gene	sensory organ system	MA:0002442	adult_gene:sensory organ system(MA)	1	0.023622		0.023622	0.023622	0	0.023622	0.023622	0
318	adult	gene	urinary system	MA:0000325	adult_gene:urinary system(MA)	⇒	adult	gene	set of connective tissues	MA:0002887	adult_gene:set of connective tissues(MA)	1	0.00826446		0.00826446	0.00826446	0	0.00826446	0.00826446	0
328	adult	gene	sensory organ system	MA:0002442	adult_gene:sensory organ system(MA)	⇒	adult	gene	immune system	MA:0002711	adult_gene:immune system(MA)	1	0.0306122		0.0306122	0.0306122	0	0.0306122	0.0306122	0
329	adult	gene	immune system	MA:0002711	adult_gene:immune system(MA)	⇒	adult	gene	sensory organ system	MA:0002442	adult_gene:sensory organ system(MA)	1	0.0268817		0.0268817	0.0268817	0	0.0268817	0.0268817	0
337	adult	gene	cardiovascular system	MA:0000010	adult_gene:cardiovascular system(MA)	⇒	adult	gene	exocrine system	MA:0002411	adult_gene:exocrine system(MA)	1	0.0441176		0.0441176	0.0441176	0	0.0441176	0.0441176	0
338	adult	gene	musculoskeletal system	MA:0002418	adult_gene:musculoskeletal system(MA)	⇒	adult	gene	exocrine system	MA:0002411	adult_gene:exocrine system(MA)	1	0.0918367		0.0918367	0.0918367	0	0.0918367	0.0918367	0
339	adult	gene	urinary system	MA:0000325	adult_gene:urinary system(MA)	⇒	adult	gene	exocrine system	MA:0002411	adult_gene:exocrine system(MA)	1	0.150754		0.150754	0.150754	0	0.150754	0.150754	0
352	adult	gene	respiratory system	MA:0000327	adult_gene:respiratory system(MA)	⇒	adult	gene	musculoskeletal system	MA:0002418	adult_gene:musculoskeletal system(MA)	1	0.0319149		0.0319149	0.0319149	0	0.0319149	0.0319149	0
360	adult	gene	immune system	MA:0002711	adult_gene:immune system(MA)	⇒	adult	gene	exocrine system	MA:0002411	adult_gene:exocrine system(MA)	1	0.00961538		0.00961538	0.00961538	0	0.00961538	0.00961538	0
377	adult	gene	reproductive system	MA:0000326	adult_gene:reproductive system(MA)	⇒	adult	gene	musculoskeletal system	MA:0002418	adult_gene:musculoskeletal system(MA)	1	0.0217391		0.0217391	0.0217391	0	0.0217391	0.0217391	0
413	adult	gene	reproductive system	MA:0000326	adult_gene:reproductive system(MA)	⇒	adult	gene	exocrine system	MA:0002411	adult_gene:exocrine system(MA)	1	0.0711744		0.0711744	0.0711744	0	0.0711744	0.0711744	0

## Sheet: Support_Levene_test
Levene test for support
	Df	F value	Pr(>F)
group	58	3.58056	1.10628e-16
	1080

## Sheet: Support_anova
ANOVA for support
	Sum Sq	Df	F value	Pr(>F)
(Intercept)	0.189811	1	185.849	3.648e-39
fx2	0.528744	58	8.926	7.07756e-59
Residuals	1.10302	1080

## Sheet: Support_posthoc
Posthoc test for support
labelA	labelB	diff	ci.lo	ci.hi	t	df	p
7	6	0.0439397271793483	0.0135551620801987	0.0743242922784978	6.06156269306852	113.037771510667	0.0000283965983592926
10	6	-0.0200249950271083	-0.0337614938994781	-0.00628849615473849	6.08368553837619	132.966622636484	0.0000186090880583967
11	6	0.0314275632144531	0.00592483145246664	0.0569302949764396	5.33686572524687	52.8200188040176	0.00230234407068408
13	6	0.0273538771243359	0.00642640640461123	0.0482813478440605	5.5340322736461	84.0209053223595	0.000481444125386754
14	6	-0.00757532525029172	-0.0275421335546181	0.0123914830540347	1.62004549786325	68.8572128612448	0.99999482361069
16	6	0.00857062444971668	-0.00866790239515526	0.0258091512945886	2.09641969786021	93.862180852976	0.99792526721277
17	6	-0.000118144175547272	-0.0206128680280393	0.0203765796769447	0.0245237250073121	74.7870049810225	1
20	6	0.0113901645783447	-0.0146258811819096	0.0374062103385991	1.93869603670496	38.4048882942745	0.998750215560251
22	6	0.0277795789895208	-0.0157092684719099	0.0712684264509515	2.91662846815289	27.6772177635421	0.734789731118649
23	6	0.00259764786433465	-0.0219338339101342	0.0271291296388035	0.474816676587415	33.191331641504	1
24	6	-0.00624111267465155	-0.0264212955699628	0.0139390702206597	1.3540557711846	44.6545864964928	0.999999926866986
29	6	-0.0158564434374424	-0.0331782097662324	0.00146532289134759	3.87938519381742	82.0274609047815	0.13630866312405
31	6	-0.00640714511660229	-0.0318162171409658	0.0190019269077612	1.13878544094851	30.7898180211409	1
32	6	0.0424389150941659	0.00838960078655052	0.0764882294017813	5.54550125677959	36.2569944131421	0.00268522521233694
33	6	0.00632109976773927	-0.0375656753106732	0.0502078748461517	0.664078224629647	25.3782221442905	1
34	6	-0.00222484406944196	-0.0363807020308884	0.0319310138920045	0.306000612226647	21.8411937496875	1
35	6	0.00111185468250705	-0.0403677141768451	0.0425914235418592	0.127311803043236	20.1697728339948	1
36	6	0.0126592968808611	-0.0251204609500887	0.050439054711811	1.58378502922566	20.8785958005963	0.999923845432027
37	6	-0.0132450324736815	-0.0370381113029303	0.0105480463555674	2.47214355739732	37.0757425694474	0.944203594227767
39	6	-0.0238303011856413	-0.0378515818772443	-0.00980902049403825	7.21476256896615	78.6915635174358	0.000000474835147756814
42	6	0.0311845010551413	-0.010767800969361	0.0731368030796435	3.59625613074944	17.8450513433502	0.355575424172318
45	6	-0.029526125904904	-0.0403196113943994	-0.0187326404154086	11.4798421463756	108.665106745163	0.000000000000204058991926104
46	6	0.0130741668656635	-0.00285314011146321	0.0290014738427902	3.65819149461865	35.5702978030536	0.275390503896584
47	6	0.0146492860396605	-0.0257211718924929	0.0550197439718138	1.84435892241177	13.5564092288683	0.996395029684122
50	6	0.022775907797551	-0.00988097753984866	0.0554327931349507	3.29094505951137	21.1335589246119	0.506795718462457
51	6	-0.0187061954752868	-0.0530038966401604	0.0155915056895868	2.69223935229321	15.8275349863384	0.829206725595089
54	6	-0.0311984435543784	-0.0444240415602941	-0.0179728455484626	10.1463826786715	59.5724661247321	0.0000000000418677315039417
55	6	-0.0206908166165969	-0.043226309910551	0.00184467667735713	4.30179388492147	22.2835149367342	0.104460954713721
58	6	0.000706283385240869	-0.0306442076828634	0.0320567744533451	0.107814782554959	19.1504676720342	1
59	6	0.00327559271817048	-0.0469317264759308	0.0534829119122717	0.34339870828605	11.5359850984237	1
60	6	-0.0267732416047942	-0.0463257663120603	-0.00722071689752818	6.51997198240596	19.8200150759674	0.00164438658788124
61	6	-0.0267741147387639	-0.0414573744044989	-0.0120908550730289	7.89208393251575	53.3583455183487	0.00000024723438996066
62	6	-0.016017011365773	-0.0718083952701379	0.0397743725385919	1.66642667414371	8.05850916149853	0.997319213477163
63	6	-0.0000316094687001084	-0.079928020970814	0.0798648020334138	0.0023498995179615	7.51319805695112	1
64	6	0.0292424943441319	-0.0197857613054871	0.0782707499937509	3.20926253055029	10.5314608108271	0.570279333116139
65	6	0.0426387552522586	-0.0396650256793225	0.12494253618384	2.8614962433239	9.53231553514679	0.73250735016343
67	6	-0.0195954215808676	-0.0614721187112755	0.0222812755495403	2.48397981087591	11.1278241730379	0.890114183232801
68	6	0.0353743891550454	-0.022760137529919	0.0935089158400098	3.22962358083908	11.1351833943403	0.559039834122877
69	6	-0.00748689389966298	-0.0598941367097485	0.0449203489104225	0.824639153049768	8.20194211982802	1
70	6	-0.0125454006790431	-0.0559132296142514	0.0308224282561652	1.47842209460118	13.1960341038725	0.999916600702463
71	6	-0.0208430117705821	-0.0444647931748316	0.00277876963366738	4.31606794920364	16.6857229147509	0.128319791430317
74	6	-0.0155656171296364	-0.0342589980112484	0.00312776375197548	4.04000046275713	17.530806313971	0.190523519226627
76	6	-0.0243218148937228	-0.0415884292331003	-0.00705520055434528	6.38802497014944	29.532160214338	0.00050578136014956
77	6	-0.0210937753863874	-0.0503214785426987	0.00813392776992388	3.95205625198519	9.84107614022847	0.282767989497708
78	6	-0.0127720023653131	-0.0445916096683461	0.01904760493772	1.94356332636396	17.7506205700762	0.995230994078063
79	6	-0.00693770322114619	-0.0574655599188229	0.0435901534765306	0.740438210299542	10.4389776077537	1
80	6	-0.0295432817540185	-0.0471720009249895	-0.0119145625830475	7.98515056633799	19.726750784793	0.000105231960656482
86	6	-0.0147231610625906	-0.0319804485181377	0.00253412639295642	3.98286468120531	22.9167153267582	0.181638740775412
88	6	0.0352196111600606	-0.0711547417222033	0.141593964042324	1.98710472433014	7.28908025734524	0.975970335870266
89	6	0.00152988267907015	-0.0535838332980949	0.0566435986562352	0.160959384794664	8.0850741420795	1
91	6	0.00202009922320374	-0.0384015655673236	0.0424417640137311	0.271321374875282	10.1685140101231	1
92	6	-0.0110503790878324	-0.0540136365100119	0.0319128783343471	1.40589102741112	9.90877293741957	0.999910354677331
96	6	-0.0228102267918503	-0.0449585627673763	-0.000661890816324343	4.97393263275675	18.0426732658572	0.0386793214293171
103	6	-0.0215173465114284	-0.0437170588385242	0.000682365815667441	4.94692190558741	13.2830472430978	0.0627810404709872
111	6	0.0228514765807564	-0.0750615485936981	0.120764501755211	1.33935525108454	8.35734264823872	0.999930176502517
119	6	-0.0182872388203588	-0.0671935007012321	0.0306190230605146	2.24145757115267	7.31455562233943	0.933504006008937
123	6	0.0106173341080855	-0.0673023871361166	0.0885370553522876	0.808371318585178	7.5396809595572	1
152	6	0.00596601841125498	-0.104217546575776	0.116149583398286	0.325274218250398	7.26941010299475	1
10	7	-0.0639647222064566	-0.0939016702775146	-0.0340277741353986	8.97556356202229	105.175465978005	0.0000000000209100514680927
11	7	-0.0125121639648952	-0.0486614065227897	0.0236370785929994	1.44835133015093	120.015657202774	0.999999957686555
13	7	-0.0165858500550124	-0.0500601879984292	0.0168884878884044	2.06702710071599	134.827243906948	0.998845131443478
14	7	-0.05151505242964	-0.0843793480234839	-0.0186507568357961	6.55204414195511	124.946827847058	0.00000218088525039128
16	7	-0.0353691027296316	-0.0668641548758843	-0.00387405058337895	4.69851470059356	120.637370027363	0.00832508427318412
17	7	-0.0440578713548956	-0.0772474668410385	-0.0108682758687526	5.54365687029763	129.341116073193	0.000237463710268004
20	7	-0.0325495626010036	-0.0688423836341308	0.00374325843212364	3.77183479282785	101.451135068478	0.17059331853374
22	7	-0.0161601481898275	-0.0656443491586986	0.0333240527790435	1.41369982519658	53.1949031093577	0.999999840416405
23	7	-0.0413420793150136	-0.0765583757768493	-0.00612578285317794	4.9454527201422	96.4557378785806	0.00396217250550357
24	7	-0.0501808398539998	-0.082989199837975	-0.0173724798700247	6.41460949835568	110.971067034957	0.00000571591632547719
29	7	-0.0597961706167907	-0.0913033539309468	-0.0282889873026346	7.94395656128735	118.705325317334	0.0000000021174401121371
31	7	-0.0503468722959506	-0.0860642543738499	-0.0146294902180513	5.94964403489404	91.2626369671664	0.0000733978020041048
32	7	-0.00150081208518239	-0.0435635669602031	0.0405619427898383	0.151204896835973	82.084746056143	1
33	7	-0.037618627411609	-0.0873269839812113	0.0120897291579932	3.29232739062439	49.1057047968935	0.482564310553378
34	7	-0.0461645712487903	-0.0877105840700788	-0.00461855842750169	4.79177629346545	56.8303108980928	0.0120338553530871
35	7	-0.0428278724968413	-0.0901329599016283	0.0044772149079458	3.97263604427249	43.2871193538814	0.136777896019639
36	7	-0.0312804302984872	-0.0756065202450742	0.0130456596480998	3.06962945158295	49.2059097077931	0.643321702027362
37	7	-0.0571847596530298	-0.0920178763353923	-0.0223516429706672	6.90135561054038	102.776313171922	0.000000709960549238886
39	7	-0.0677700283649896	-0.0977503988088005	-0.0377896579211786	9.50249428220123	102.846468442548	0.00000000000222000196004046
42	7	-0.012755226124207	-0.0602191754038118	0.0347087231553977	1.18867745319779	38.9410354646941	1
45	7	-0.0734658530842523	-0.102281475843064	-0.0446502303254402	10.7656637329508	90.191336355944	0.000000000441890413149792
46	7	-0.0308655603136848	-0.0614334499951713	-0.000297670632198242	4.25070895260874	98.4837502857223	0.0439902403862128
47	7	-0.0292904411396878	-0.074772758576861	0.0161918762974854	2.88550791955515	33.4687670927916	0.758441580525216
50	7	-0.0211638193817973	-0.0615228694504362	0.0191952306868417	2.25799306326913	58.3803899394266	0.988062132727761
51	7	-0.0626459226546351	-0.103714439123603	-0.0215774061856667	6.66935285801841	45.5511618710099	0.000040286754569463
54	7	-0.0751381707337267	-0.104742651234627	-0.0455336902328261	10.6896528475854	97.0922476464077	0.000000000371315311831211
55	7	-0.0646305437959452	-0.0982672765572697	-0.0309938110346208	8.13704659571075	83.5097143756038	0.00000000570397240551301
58	7	-0.0432334437941074	-0.0824709865091978	-0.00399590107901709	4.74928620726824	57.3165197589524	0.0136126588936142
59	7	-0.0406641344611778	-0.0940215422877869	0.0126932733654313	3.55364656415986	23.1292956694006	0.357213501377681
60	7	-0.0707129687841425	-0.102612325704928	-0.0388136118633574	9.38139152116188	84.974679943438	0.000000000223123075571152
61	7	-0.0707138419181122	-0.100884387806921	-0.0405432960293031	9.85734498731191	101.375914005044	0.000000000000873745520379998
62	7	-0.0599567385451213	-0.116526571396396	-0.0033869056938462	5.21194090579046	16.1748234846551	0.0305793969886364
63	7	-0.0439713366480484	-0.122852146547238	0.034909473251141	2.95854489797444	11.1370297887341	0.691020641568873
64	7	-0.0146972328352164	-0.0666505506550657	0.0372560849846329	1.32531350550142	22.3002784054779	0.999999295197118
65	7	-0.00130097192708965	-0.0840038967306043	0.081401952876425	0.0803760537309936	13.2110492459292	1
67	7	-0.0635351487602159	-0.109617055176798	-0.0174532423436343	6.28522198624142	28.0940869257991	0.000785892610259298
68	7	-0.0085653380243029	-0.0689548285876447	0.0518241525390389	0.677311535694225	19.4312890293608	1
69	7	-0.0514266210790113	-0.105076817761656	0.00222357560363327	4.64869134249613	17.5781831231019	0.0707147019500287
70	7	-0.0564851278583914	-0.104379534641056	-0.00859072107572632	5.33830563157622	30.0916781549066	0.00705531837823203
71	7	-0.0647827389499304	-0.098696678688416	-0.0308687992114449	8.1441746793302	71.1923432193284	0.0000000145112025728977
74	7	-0.0595053443089847	-0.0908630239712355	-0.028147664646734	8.03849812703373	82.922900578769	0.00000000922344989273682
76	7	-0.0682615420730711	-0.0993474719775472	-0.037175612168595	9.25080718619788	96.3907211396539	0.000000000420392498590161
77	7	-0.0650335025657357	-0.101283609263999	-0.0287833958674729	7.86101810526485	44.1449322491337	0.000000916074627932417
78	7	-0.0567117295446614	-0.0961601084551339	-0.0172633506341889	6.21979742769676	53.7044538829942	0.000104791990432562
79	7	-0.0508774304004945	-0.104113320773882	0.00235845997289302	4.50146175358334	21.4164976432075	0.0745365748410137
80	7	-0.0734830089333668	-0.104453215909789	-0.0425128019569447	10.0331419152784	86.8254717125566	0.000000000301591085438702
86	7	-0.0586628882419389	-0.0895798337071059	-0.027745942776772	8.01138960483106	90.4338882805338	0.00000000673130784445419
88	7	-0.00872011601928774	-0.113545316516948	0.0961050844783725	0.463405987814106	9.2449019375759	1
89	7	-0.0424098445002781	-0.0983891301353075	0.0135694411347512	3.71539386123212	16.4327368433344	0.310640940326571
91	7	-0.0419196279561446	-0.0864713489505186	0.00263209303822944	4.29212562919889	27.9235548713501	0.0890391024528516
92	7	-0.0549901062671807	-0.10150787016049	-0.0084723423738712	5.45195956228527	25.3149106615575	0.00779097620774838
96	7	-0.0667499539711986	-0.099926249791482	-0.0335736581509153	8.54757680519472	77.2293294980808	0.00000000138502365132354
103	7	-0.0654570736907767	-0.0982283315430267	-0.0326858158385267	8.53101341254314	68.5120404523278	0.00000000367744412699267
111	7	-0.0210882505985919	-0.118413595868691	0.0762370946715074	1.15902839540593	10.7837229296771	1
119	7	-0.0622269659997071	-0.112078576511764	-0.0123753554876497	6.02934891399922	18.0269533021842	0.00565577367675973
123	7	-0.0333223930712628	-0.110306391173621	0.0436616050310958	2.28610709516156	11.368403529111	0.944674502946261
152	7	-0.0379737087680933	-0.146582037419389	0.0706346198832029	1.95739778824919	9.08481436218482	0.984768941484274
11	10	0.0514525582415614	0.0264343837610373	0.0764707327220855	8.96782605196689	47.3936980212897	0.0000000138699642882045
13	10	0.0473788721514442	0.0270802693731747	0.0676774749297136	9.95024695731692	71.3758266327424	0
14	10	0.0124496697768166	-0.00687577381097822	0.0317751133646114	2.77649577878502	57.4154470609802	0.836431893798002
16	10	0.028595619476825	0.0121243710295174	0.0450668679241325	7.39460044043599	72.7557143768378	0.000000313828940390337
17	10	0.019906850851561	0.0000448176145462637	0.0397688840885758	4.29825976363088	63.0248266960826	0.0486360360388196
20	10	0.031415159605453	0.00583889654575968	0.0569914226651464	5.48880018038259	34.4816071414868	0.00353157421025119
22	10	0.0478045740166291	0.00455215068152347	0.0910569973517347	5.06847171724965	26.6054912978833	0.0170360903058987
23	10	0.022622642891443	-0.00146709341042914	0.046712379193315	4.26228140312069	29.2983582997312	0.0913465320377255
24	10	0.0137838823524567	-0.00581366580471052	0.033381430509624	3.12258814341779	37.2061260971728	0.605460585582128
29	10	0.00416855158966591	-0.0124012464463316	0.0207383496256634	1.07820784540819	63.8302064782095	1
31	10	0.013617849910506	-0.0113768633672183	0.0386125631882303	2.49058455376893	27.3806615372751	0.929238314450774
32	10	0.0624639101212742	0.0287480673039207	0.0961797529386277	8.28758497128701	34.0764560895335	0.00000148520793197271
33	10	0.0263460947948476	-0.0173168127451304	0.0700090023348255	2.79511920398449	24.3949597851699	0.798511423309191
34	10	0.0178001509576663	-0.0160994490574166	0.0516997509727493	2.48997691848088	20.3961996579319	0.917741893801222
35	10	0.0211368497096153	-0.0201433759111381	0.0624170753303688	2.44865650796152	19.2435886640365	0.927458791920903
36	10	0.0326842919079694	-0.00487088834871061	0.0702394721646495	4.14656529956362	19.7348225135348	0.149824628791147
37	10	0.00677996255342684	-0.016540031274359	0.0300999563812126	1.30611226846384	32.5278191915272	0.999999915813763
39	10	-0.00380530615853299	-0.0169181781982885	0.00930756588122253	1.25795181176537	52.0021186220692	0.99999999672015
42	10	0.0512094960822496	0.0094291188091217	0.0929898733553774	5.9758928133507	17.0146100373466	0.00731894281854817
45	10	-0.00950113087779567	-0.0191137450532901	0.000111483297698724	4.31155241764484	47.1254143638704	0.0571178990851585
46	10	0.0330991618927718	0.0178334092438613	0.0483649145416823	9.97345236572264	25.8959005679161	0.000000279321105578489
47	10	0.0346742810667688	-0.00560054648817693	0.0749491086217145	4.4276917539688	12.8066773892653	0.135398223471382
50	10	0.0428009028246593	0.0104035784067757	0.075198227242543	6.30119864386605	19.5920911457773	0.00261939760808905
51	10	0.00131879955182149	-0.0328109097704771	0.0354485088741201	0.193360209885549	14.6853672835101	1
54	10	-0.0111734485272701	-0.0234934286600498	0.00114653160550962	4.02781249783812	37.0544577203615	0.130374792654938
55	10	-0.000665821589488649	-0.022827184189229	0.0214955410102517	0.144013479910106	18.9464438776447	1
58	10	0.0207312784123492	-0.0103758608580392	0.0518384176827376	3.23157458945588	17.594759967195	0.545975923414842
59	10	0.0233005877452788	-0.0268812954816712	0.0734824709722287	2.46669237548369	11.0927226640971	0.895465505041829
60	10	-0.00674824657768594	-0.0259390173009	0.0124425241455281	1.73644205223995	15.7927745096662	0.999008639226604
61	10	-0.00674911971165559	-0.0206231648847848	0.00712492546147364	2.16143427963119	36.8440867535065	0.991030112666275
62	10	0.00400798366133531	-0.0519431879552857	0.0599591552779563	0.421022578695161	7.7538209937366	1
63	10	0.0199933855584082	-0.0600466842173085	0.100033455334125	1.49361921394999	7.36765504088011	0.999294849587791
64	10	0.0492674893712402	0.00022439895455053	0.0983105797879298	5.46514238927618	10.0884148454321	0.0485503630233306
65	10	0.0626637502793669	-0.0196748123346318	0.145002312893366	4.22213666996187	9.38169345183634	0.21740137363441
67	10	0.000429573446240679	-0.0414397295356725	0.0422988764281539	0.055240479733111	10.5046629592711	1
68	10	0.0553993841821537	-0.00272345708788371	0.113522225452191	5.09536722567989	10.8102111873888	0.0683727492331103
69	10	0.0125381011274453	-0.0400279219575583	0.065104124212449	1.39597744408997	7.85467191167119	0.999811664251326
70	10	0.00747959434806523	-0.0358071134336191	0.0507663021297496	0.892406515530074	12.5560302401889	1
71	10	-0.000818016743473825	-0.0241971079147999	0.0225610744278523	0.176165304723195	14.2207949666308	1
74	10	0.00445937789747186	-0.0139374618165102	0.022856217611454	1.23276041525217	13.5170729463902	0.999998821157476
76	10	-0.00429681986661447	-0.0209982086217461	0.0124045688885171	1.203953208494	22.4908853352379	0.99999995968838
77	10	-0.00106878035927913	-0.030427237295445	0.0282896765768868	0.206727308972381	8.65298843837586	1
78	10	0.00725299266179523	-0.0243488654145509	0.0388548507381414	1.12690627395113	16.3187355436587	1
79	10	0.0130872918059621	-0.0374584213067231	0.0636330049186473	1.41097118133635	10.0235024148056	0.999908067285426
80	10	-0.00951828672691018	-0.0267699373850028	0.00773336393118244	2.75583044046932	14.8297768430085	0.797523348888234
86	10	0.00530183396451766	-0.0114928201718988	0.0220964881009342	1.5365425087125	17.1902060011199	0.999925801885421
88	10	0.0552446061871689	-0.0512491071119737	0.161738319486311	3.12568685690684	7.20762290150323	0.615477358099306
89	10	0.0215548777061784	-0.0337185544755995	0.0768283098879564	2.29020180122533	7.77252147581071	0.925321514821071
91	10	0.022045094250312	-0.0184236460583897	0.0625138345590138	3.00902514283624	9.53030799593392	0.665258966503096
92	10	0.00897461593927588	-0.0340462715798037	0.0519955034583554	1.15841209173095	9.35015577455864	1
96	10	-0.00278523176474203	-0.0246419224306732	0.0190714589011891	0.634453183461241	15.0904426063575	1
103	10	-0.00149235148432008	-0.0235985368245806	0.0206138338559404	0.360254124453013	10.8883046772056	1
111	10	0.0428764716078647	-0.055107680723415	0.140860623939144	2.52067454570492	8.25656007665813	0.861560877111126
119	10	0.00173775620674951	-0.0474479153983235	0.0509234278118225	0.215867440504336	6.93193185040601	1
123	10	0.0306423291351938	-0.0474229357167587	0.108707593987146	2.34500014549543	7.38651298887604	0.908621940960938
152	10	0.0259910134383633	-0.0843088048354438	0.13629083171217	1.42077964534027	7.19353902536541	0.999653837191038
13	11	-0.00407368609011724	-0.0330949371573159	0.0249475649770814	0.597293834347775	74.3904283719633	1
14	11	-0.0390028884647448	-0.067352160671976	-0.0106536162575137	5.88332814338185	66.7773241257513	0.000197732512668858
16	11	-0.0228569387647364	-0.0496306842894283	0.00391680675995548	3.66958113497317	60.3119829986376	0.239768665213438
17	11	-0.0315457073900004	-0.0602556474899112	-0.0028357672900896	4.68733914429645	70.2930215149275	0.0134704724779984
20	11	-0.0200373986361084	-0.0523723379545502	0.0122975406823334	2.66334458196846	60.4417249559511	0.892902224533686
22	11	-0.00364798422493234	-0.0505413150210307	0.043245346571166	0.343476074285807	39.8469809711378	1
23	11	-0.0288299153501185	-0.0599811530553852	0.00232132235514823	3.99745041539224	55.2463257702235	0.116096333153612
24	11	-0.0376686758891047	-0.0660090868004891	-0.00932826497772022	5.72259374444622	58.505416051597	0.000491528819587472
29	11	-0.0472840066518955	-0.0740801339831502	-0.0204878793206408	7.59192745510986	59.2770975262937	0.000000409734249862126
31	11	-0.0378347083310554	-0.0695769110324929	-0.00609250562961786	5.16113360003313	52.9631736123649	0.0040759302200627
32	11	0.0110113518797128	-0.0277565894049213	0.0497792931643469	1.22613478577779	55.7919071174759	0.999999999025649
33	11	-0.0251064634467138	-0.0722823442224445	0.0220694173290168	2.36508695986695	36.7593742574589	0.967394524832829
34	11	-0.0336524072838951	-0.0720650584763274	0.00476024390853724	3.88721274751874	37.464923002356	0.174522339439119
35	11	-0.0303157085319461	-0.0750509188059774	0.0144195017420852	3.05682086653562	31.1655953502321	0.649057558268906
36	11	-0.018768266333592	-0.0602558113774717	0.0227192787102877	2.0241520296065	33.9857596882687	0.996667305729878
37	11	-0.0446725956881346	-0.0753603823528543	-0.0139848090234148	6.26839624345968	58.3525748725347	0.0000674639833089241
39	11	-0.0552578644000944	-0.0803425957254908	-0.030173133074698	9.62008368104401	46.3344071402376	0.00000000201921046549813
42	11	-0.000243062159311858	-0.0452329892936122	0.0447468649749885	0.0246440954249889	27.9287602942887	1
45	11	-0.0609536891193571	-0.0847593321211464	-0.0371480461175678	11.3780026911215	36.7954474720063	0.000000000200157779239873
46	11	-0.0183533963487896	-0.0441597553538984	0.00745296265631922	3.10864847291433	45.7316372085039	0.615161060793525
47	11	-0.0167782771747926	-0.0598451210398953	0.02628856669031	1.81802952717504	22.9873909744048	0.999041847457222
50	11	-0.00865165541690208	-0.0457655886956252	0.0284622778618211	1.03421019329886	37.5172914823288	1
51	11	-0.0501337586897399	-0.0882111179416189	-0.012056399437861	5.97672695283028	29.2529724207623	0.001498487845638
54	11	-0.0626260067688315	-0.0873072095205284	-0.0379448040171346	11.1515216815937	42.3591206170858	0.0000000000569125857552422
55	11	-0.0521183798310501	-0.0815690985977369	-0.0226676610643632	7.75058210000715	44.4505990893477	0.00000126009973133723
58	11	-0.0307212798292122	-0.0666340070047707	0.00519144734634617	3.81056034972239	35.7582170756398	0.206895525279102
59	11	-0.0281519704962826	-0.0798615726568248	0.0235576316642595	2.64747643339454	17.2859689589248	0.852552315738165
60	11	-0.0582008048192474	-0.0856569736569154	-0.0307446359815793	9.32605110821844	41.7536814019693	0.000000013951519273192
61	11	-0.058201677953217	-0.0835209152207621	-0.0328824406856719	10.0417668954149	46.1289745123033	0.000000000550607559546279
62	11	-0.0474445745802261	-0.103129702185407	0.00824055302495504	4.43452589805664	12.1201882728583	0.140546167885975
63	11	-0.0314591726831532	-0.110437708743468	0.0475193633771618	2.20786829930257	9.41162255731676	0.952294175050249
64	11	-0.00218506887032124	-0.0525180549799799	0.0481479172393374	0.213128554471688	16.3305524417503	1
65	11	0.0112111920378055	-0.0711307885231607	0.0935531725987717	0.717547279636209	11.4740359177858	1
67	11	-0.0510229847953207	-0.0949453550879669	-0.00710061450267459	5.55662834507775	19.2133686098533	0.0116562792878002
68	11	0.00394682594059229	-0.055208478047278	0.0631021299284626	0.331146968209757	15.3509190562083	1
69	11	-0.0389144571141161	-0.0914573555557301	0.0136284413274979	3.80651740496862	12.8447172503136	0.30008947350724
70	11	-0.0439729638934962	-0.0896841689478569	0.00173824116086457	4.53328355248833	21.3377901687886	0.070459601785693
71	11	-0.0522705749850352	-0.0821487457722868	-0.0223924041977836	7.75722878874689	37.774726915293	0.00000337509605885522
74	11	-0.0469931803440896	-0.073844095715106	-0.0201422649730731	7.73310129544007	39.4690544232081	0.00000276799278930984
76	11	-0.0557493781081759	-0.082175865056456	-0.0293228911598958	9.21757423888543	45.9876477463144	0.00000000797902532934103
77	11	-0.0525213386008405	-0.0854486897326013	-0.0195939874690798	7.38551873596561	24.4858583986119	0.000106565882897813
78	11	-0.0441995655797662	-0.0803916404562477	-0.00800749070328468	5.47102773791005	33.5319487863706	0.00394854327189853
79	11	-0.0383652664355993	-0.0900780105077973	0.0133474776365987	3.66005359925507	15.8786072561533	0.33691327778758
80	11	-0.0609708449684716	-0.0873377932417133	-0.0346038966952299	10.194103133351	40.6499931610779	0.00000000141995792901639
86	11	-0.0461507242770438	-0.0724252286550787	-0.0198762198990088	7.71874833889936	42.4159881341528	0.00000186180344519116
88	11	0.00379204794560745	-0.101519106377874	0.109103202269088	0.206803310948143	8.3363955893708	1
89	11	-0.029897680535383	-0.0849497560992657	0.0251543950284998	2.8197248504821	12.254177311265	0.759962643509674
91	11	-0.0294074639912494	-0.0717514013180265	0.0129364733355277	3.34007440728628	18.5359510362222	0.483815027227283
92	11	-0.0424779423022855	-0.0870164836295196	0.00206059902494853	4.63847025254647	17.2731126583271	0.0733868055206762
96	11	-0.0542377900063034	-0.0832216284344277	-0.0252539515781791	8.26015870919183	39.9798788457006	0.000000509160332007319
103	11	-0.0529449097258815	-0.0815681794879823	-0.0243216399637807	8.26827261525333	34.3615082898439	0.00000147506822933963
111	11	-0.00857608663369672	-0.10598988109011	0.0888377078227166	0.484609447644404	9.65256851088022	1
119	11	-0.0497148020348119	-0.0983722625894107	-0.00105734148021312	5.28023249965867	12.518932068999	0.0427425930705044
123	11	-0.0208102291063676	-0.0978417269522254	0.0562212687394902	1.49181340305677	9.54052089352375	0.999697179521346
152	11	-0.0254615448031981	-0.134582709520802	0.0836596199144056	1.34475569739998	8.24350756966337	0.999920369525526
14	13	-0.0349292023746276	-0.0594905887769893	-0.0103678159722659	6.016645711465	85.6491661532601	0.0000637275119866887
16	13	-0.0187832526746192	-0.0413696117094313	0.00380310636019294	3.51524479028626	87.7001257872919	0.31283618425724
17	13	-0.0274720212998831	-0.0524636835175199	-0.00248035908224636	4.64051701076915	90.8385982928794	0.0126539128392722
20	13	-0.0159637125459911	-0.0453041280442184	0.0133767029522361	2.34467434481351	57.5436186097758	0.978374892328525
22	13	0.000425701865184896	-0.0448101116396317	0.0456615153700015	0.0420365264815904	34.6358755976539	1
23	13	-0.0247562292600012	-0.0527593155517696	0.00324685703176712	3.83055464441375	52.3764587440603	0.17510832944446
24	13	-0.0335949897989874	-0.0581939080577546	-0.00899607154022021	5.84081622033595	66.6284581460755	0.000233801639006326
29	13	-0.0432103205617783	-0.0658329719760703	-0.0205876691474862	8.0877130372171	83.8112054876485	0.00000000698328939119364
31	13	-0.0337610222409382	-0.0624680332106164	-0.00505401127125994	5.11922856597666	48.6738553542119	0.00534382313274584
32	13	0.01508503796983	-0.0214175480364885	0.0515876239761486	1.79782323416904	49.114966323178	0.999839768751457
33	13	-0.0210327773565966	-0.0665966254252739	0.0245310707120807	2.07805827550435	31.8215109658016	0.994330883517117
34	13	-0.0295787211937778	-0.0658606882122313	0.00670324582467561	3.67724503545786	31.1787161915448	0.275134362869298
35	13	-0.0262420224418288	-0.0693361188989633	0.0168520740153056	2.7956791749105	26.3396987226713	0.801076875075223
36	13	-0.0146945802434747	-0.0543170175558437	0.0249278570688942	1.68861786657903	28.4142145980844	0.999869744653073
37	13	-0.0405989095980173	-0.0680370816595247	-0.01316073753651	6.37610867228428	57.587552916298	0.0000472387632094451
39	13	-0.0511841783099772	-0.0715903420483307	-0.0307780145716236	10.7316352359534	66.0731197805783	0
42	13	0.00383062393080538	-0.0395971662598271	0.0472584141214379	0.410613130536082	23.4387933065456	1
45	13	-0.0568800030292398	-0.0755313127904437	-0.038228693268036	13.2410798251679	50.65885498156	0
46	13	-0.0142797102586724	-0.0357011505231653	0.0071417300058206	2.878416620365	55.5395529996707	0.77560939400047
47	13	-0.0127045910846754	-0.0542720151222624	0.0288628329529116	1.46773021142037	18.7184520761313	0.999980219578115
50	13	-0.00457796932678484	-0.039452358031631	0.0302964193780613	0.592321505172605	31.0628495044861	1
51	13	-0.0460600725996227	-0.082135367271949	-0.00998477792729636	5.94061821222652	23.5315249695221	0.00312451273783088
54	13	-0.0585523206787142	-0.0784292331333761	-0.0386754082240523	12.6890500386044	57.9791292098458	0.0000000000148829837343101
55	13	-0.0480446937409328	-0.0741316536948428	-0.0219577337870228	8.12424591379272	40.3163627673622	0.000000727069330186403
58	13	-0.026647593739095	-0.0602371295596581	0.00694194208146808	3.60127962610205	29.2510868792954	0.316936073688109
59	13	-0.0240782844061654	-0.0748736889674881	0.0267171201551573	2.37451364121318	14.6044706098628	0.935211288615055
60	13	-0.0541271187291301	-0.0777800685171989	-0.0304741689410613	10.1035293894454	39.8600906295549	0.00000000228592322848442
61	13	-0.0541279918630998	-0.074868657633821	-0.0333873260923785	11.2022055837179	61.9311024523444	0.0000000000195720106788144
62	13	-0.0433708884901089	-0.0987578066500178	0.0120160296698001	4.24835937348544	10.195259830796	0.200423077830229
63	13	-0.027385486593036	-0.106609144034199	0.0518381708481269	1.97238225404604	8.51611248822648	0.98188123888779
64	13	0.001888617219796	-0.0475713205208494	0.0513485549604414	0.193905998698381	13.6172728594721	1
65	13	0.0152848781279228	-0.0669398339874566	0.0975095902433021	0.999473525367246	10.5629564516536	1
67	13	-0.0469492987052035	-0.0895990468562028	-0.00429955055420415	5.45516686860523	15.4829462937118	0.0221653044914127
68	13	0.00802051203070953	-0.0504917562709431	0.0665327803323622	0.698603027146817	13.3757363406833	1
69	13	-0.0348407710239989	-0.0869412938924663	0.0172597518444686	3.58847378543584	10.6457772582556	0.401727708623121
70	13	-0.0398992778033789	-0.084294026097096	0.00449547049033812	4.35739954916733	17.6084296075688	0.114949522096162
71	13	-0.048196888894918	-0.0748944065201455	-0.0214993712696905	8.12832948115938	31.7664960195385	0.00000371262272857997
74	13	-0.0429194942539723	-0.0658279797483514	-0.0200110087595933	8.30882594867338	37.6916909354089	0.000000674632931518815
76	13	-0.0516756920180586	-0.0739308264286521	-0.0294205576074651	10.0698844521108	51.6192825278235	0.000000000141179401502711
77	13	-0.0484476525107233	-0.0790450581613103	-0.0178502468601363	7.62921213296589	18.315766491947	0.000298044422970878
78	13	-0.0401258794896489	-0.0740614339515673	-0.00619032502773063	5.40949891040108	27.1816247265026	0.00735608962588341
79	13	-0.0342915803454821	-0.085198236629071	0.0166150759381069	3.43552262688945	13.3299322454236	0.45200859016897
80	13	-0.0568971588783544	-0.0791478027253038	-0.0346465150314049	11.261485308574	41.1948102820328	0.000000000060471627705283
86	13	-0.0420770381869265	-0.0641770050837469	-0.0199770712901061	8.33198825621543	44.9565062383747	0.000000173081023069344
88	13	0.00786573403572469	-0.0978452131066874	0.113576681178137	0.435655268501801	7.84512776062741	1
89	13	-0.0258239944452657	-0.0805508994677369	0.0289029105772054	2.5547183047069	10.2784610269859	0.861681261325628
91	13	-0.0253337779011321	-0.0663856149897734	0.0157180591875091	3.0887454328426	14.6685262618915	0.626913998562974
92	13	-0.0384042562121683	-0.0818323208665366	0.0050238084422	4.47595654859871	13.8428334901325	0.11825705159336
96	13	-0.0501641039161862	-0.0757473409697398	-0.0245808668626326	8.74982939580533	35.0391056686127	0.00000033979627001024
103	13	-0.0488712236357643	-0.0741207314713003	-0.0236217158002282	8.81207116409965	28.4376078643038	0.00000155026330594943
111	13	-0.00450240054357948	-0.102063528651892	0.0930587275647327	0.258684094169188	9.04526513086204	1
119	13	-0.0456411159446947	-0.0938686095233589	0.00258637763396963	5.15459199871262	10.0428770787713	0.0705725691516471
123	13	-0.0167365430162504	-0.0939896260594475	0.0605165400269468	1.23267576864905	8.59621881101714	0.999988404700052
152	13	-0.0213878587130809	-0.130916250693264	0.0881405332671024	1.14609989295892	7.78686193455061	1
16	14	0.0161459497000084	-0.0055508597343585	0.0378427591343753	3.16740770816471	73.9231782855969	0.570068855403029
17	14	0.00745718107474445	-0.0167323107954436	0.0316466729449325	1.30847872530555	78.9619161573395	0.999999996884528
20	14	0.0189654898286364	-0.00973408914972215	0.047665068806995	2.86604035593957	51.5701988421716	0.781581856055077
22	14	0.0353549042398125	-0.00951411233553948	0.0802239208151645	3.53569657955141	32.9412989440768	0.344393980430893
23	14	0.0101729731146264	-0.0171688714960017	0.0375148177252545	1.62478986254469	46.3613323326255	0.999985640957703
24	14	0.00133421257564017	-0.0224780593260769	0.0251464844773572	0.241524645606785	57.2527071400659	1
29	14	-0.00828111818715067	-0.0300199431198936	0.0134577067455922	1.62475586210768	70.5870461898292	0.999994663400551
31	14	0.00116818013368943	-0.02690353370076	0.0292398939681388	0.182602901884366	43.2779179606935	1
32	14	0.0500142403444576	0.0140098443067198	0.0860186363821954	6.07238032877022	45.6719687046333	0.000287848020979808
33	14	0.013896425018031	-0.0313139712458818	0.0591068212819437	1.39051090712718	30.2616371363827	0.999999250611142
34	14	0.00535048118084976	-0.0304910087269238	0.0411919710886233	0.678775457388085	28.7885537285792	1
35	14	0.00868717993279877	-0.0340636115204121	0.0514379713860096	0.939266426583135	24.8409811171985	1
36	14	0.0202346221311528	-0.0190002570621281	0.0594695013244338	2.36568674346474	26.5418468835138	0.959022563468716
37	14	-0.00566970722338974	-0.0324211349655055	0.021081720518726	0.920034595387137	50.8137425194327	1
39	14	-0.0162549759353496	-0.0357039915971674	0.0031940397264683	3.61838625595305	53.0969539263415	0.272797091526274
42	14	0.038759826305433	-0.00435021733595448	0.0818698699468204	4.21740994203828	22.0876427286903	0.122716505467947
45	14	-0.0219508006546122	-0.0395979991665203	-0.00430360214270415	5.50728187469822	38.4690842882563	0.00261336480313057
46	14	0.0206494921159552	0.000111310753160031	0.0411876734787504	4.39805888252576	45.227682954526	0.0469810797696587
47	14	0.0222246112899522	-0.0190708781841491	0.0635201007640535	2.61269792319906	17.4672947449546	0.867174679116409
50	14	0.0303512330478428	-0.00406557837485203	0.0647680444705376	4.01419184178528	28.4906866652422	0.153487502892653
51	14	-0.0111308702249951	-0.0468239467105984	0.0245622062606082	1.46727547190835	21.5876026946606	0.999988443077128
54	14	-0.0236231183040866	-0.0425363770162567	-0.00470985959191656	5.45904131413765	45.787567977288	0.00206245886722556
55	14	-0.0131154913663052	-0.0385329293242507	0.0123019465916402	2.30396014727877	34.800517057404	0.975982796544398
58	14	0.00828160863553259	-0.0248449368492813	0.0414081541203465	1.14640967354461	26.6146606490616	1
59	14	0.0108509179684622	-0.0397969812508667	0.0614988171877911	1.08368982341116	13.887531351709	1
60	14	-0.0191979163545025	-0.0421132228174899	0.00371739010848489	3.75540628338198	33.3091179562404	0.234970557721627
61	14	-0.0191987894884722	-0.0390081337250002	0.000610554748055839	4.21158802519131	49.9781644276916	0.0712032815121085
62	14	-0.00844168611548127	-0.0638659822968745	0.046982610065912	0.837273050920467	9.70072332498339	1
63	14	0.00754371578159161	-0.0717991884500537	0.0868866200132369	0.54697393919311	8.29114808238275	1
64	14	0.0368178195944236	-0.0125199679592373	0.0861556071480845	3.83232014134397	12.8934900347924	0.290535220481514
65	14	0.0502140805025504	-0.0320157273174012	0.132443888322502	3.30165154124502	10.3326898109933	0.527859702958808
67	14	-0.0120200963305759	-0.054472240647019	0.0304320479858672	1.4214950091355	14.435024006655	0.999974056281596
68	14	0.0429497144053371	-0.0154636996689967	0.101363128479671	3.77797466769525	12.861453955585	0.310320245717635
69	14	0.0000884313506287343	-0.0520242352332172	0.0522010979344746	0.00923470552200492	10.075862247023	1
70	14	-0.00497007542875135	-0.049128190504192	0.0391880396466893	0.551285951829069	16.5534967459946	1
71	14	-0.0132676865202904	-0.0393619135720017	0.0128265405314209	2.32401544643833	27.4111507509788	0.967635086989334
74	14	-0.00799029187934472	-0.0301495395551378	0.0141689557964484	1.62708756156276	31.0539907241292	0.999956417145422
76	14	-0.0167464896434311	-0.0381649907779582	0.00467201149109607	3.43503432575716	42.5580263900309	0.391318192119643
77	14	-0.0135184501360957	-0.0437643002464338	0.0167273999742424	2.19996134153716	16.0875559122718	0.97257409436252
78	14	-0.00519667711502135	-0.0386899193394302	0.0282965651093875	0.717516981971402	24.7405272069282	1
79	14	0.000637622029145531	-0.0501590922909004	0.0514343363491914	0.0647196881808155	12.6546713161799	1
80	14	-0.0219679565037268	-0.0434257286372947	-0.000510184370158828	4.58466324430396	33.6700269182161	0.03872730463623
86	14	-0.00714783581229892	-0.0284307114214745	0.0141350397968766	1.49249516642834	36.7724422588746	0.999997238289929
88	14	0.0427949364103523	-0.0630461612051916	0.148636034025896	2.37964791021219	7.72215953040733	0.901576724098226
89	14	0.00910520792936187	-0.0456544322682905	0.0638648481270142	0.91229239428705	9.77009354969742	1
91	14	0.00959542447349546	-0.031276593653076	0.050467442600067	1.19287222439699	13.5776090514208	1
92	14	-0.0034750538375407	-0.0467589851948086	0.0398088775197272	0.412262952981231	12.8996785783429	1
96	14	-0.0152349015415586	-0.040164563492604	0.00969476040948676	2.76759400274079	29.9368582382759	0.820406670188716
103	14	-0.0139420212611367	-0.0385853274383034	0.0107012849160301	2.62586985540599	24.0056438129936	0.876478460964125
111	14	0.0304268018310481	-0.0671993125776587	0.128052916239755	1.75561653532651	8.89277226032773	0.995695377315693
119	14	-0.0107119135700671	-0.0589996161535077	0.0375757890133736	1.23007992307598	9.39852504257397	0.999992856597041
123	14	0.0181926593583772	-0.0591769006035818	0.0955622193203362	1.34934828953367	8.35884141353684	0.999919737658703
152	14	0.0135413436615467	-0.0961165685984022	0.123199255921496	0.728321887582418	7.67257651549472	1
17	16	-0.00868876862526395	-0.0308709573943502	0.0134934201438223	1.66207057410792	79.5087604563389	0.999991915956495
20	16	0.00281954012862805	-0.024382830875357	0.0300219111326131	0.453601011590762	44.9455378538769	1
22	16	0.0192089545398041	-0.0248807025815639	0.0632986116611721	1.97249061780386	30.0269369143201	0.997451761818476
23	16	-0.00597297658538203	-0.0317427484614136	0.0197967952906495	1.02360478837495	39.7323525789273	1
24	16	-0.0148117371243682	-0.0366354492813334	0.0070119750325969	2.94098080444047	52.3132561839429	0.733673408735452
29	16	-0.0244270678871591	-0.0438114929525151	-0.005042642821803	5.35259696592952	77.5424795774388	0.00111663868979672
31	16	-0.014977769566319	-0.0415536121451568	0.0115980730125189	2.50412988837552	36.84536456202	0.935199435395264
32	16	0.0338682906444492	-0.00103892634268139	0.0687755076315798	4.27767559835825	40.5972247965053	0.0693041991504618
33	16	-0.00224952468197741	-0.0467101712826313	0.0422111219186765	0.231132670964236	27.5520297893958	1
34	16	-0.0107954685191586	-0.0456693288314511	0.0240783917931339	1.43010555864204	24.9509490261889	0.999996526736213
35	16	-0.00745876976720963	-0.0494788176290043	0.034561278094585	0.831886749034752	22.2386742276706	1
36	16	0.00408867243114445	-0.0343097719158637	0.0424871167781526	0.495791736245816	23.3959171232311	1
37	16	-0.0218156569233981	-0.0469207790342295	0.00328946518743323	3.80773189386696	44.1313573710708	0.194173072549881
39	16	-0.032400925635358	-0.0490551173675995	-0.0157467339031164	8.35763695027504	60.9941022515254	0.0000000173409090420407
42	16	0.0226138766054246	-0.0198231823724964	0.0650509355833455	2.53923975015486	19.7177552320621	0.900144006093735
45	16	-0.0380967503546206	-0.0524468128792271	-0.0237466878300142	11.627498128977	44.4319573213009	0.00000000000813027423163248
46	16	0.00450354241594682	-0.0135678351716996	0.0225749200035932	1.09572561424959	42.1046083358663	1
47	16	0.00607866158994379	-0.0346487341268689	0.0468060573067565	0.741481211106169	15.2708398300624	1
50	16	0.0142052833478344	-0.0191980099705099	0.0476085766661786	1.96959530374232	24.4323906709528	0.996544109108739
51	16	-0.0272768199250035	-0.0621381168120421	0.00758447696203511	3.76824884551521	18.3708273944811	0.278917560107603
54	16	-0.039769068004095	-0.0557807580577796	-0.0237573779504105	10.794040921367	49.9168990251857	0.0000000000152419188381714
55	16	-0.0292614410663136	-0.0530380057023645	-0.00548487643026272	5.60504931145576	28.3415337221925	0.00415439880235258
58	16	-0.00786434106447581	-0.0399580451133125	0.0242293629843609	1.14671621448371	22.4915197963371	1
59	16	-0.0052950317315462	-0.0556535180842417	0.0450634546211493	0.542951637175933	12.565956352616	1
60	16	-0.0353438660545109	-0.0563482392835214	-0.0143394928255005	7.71598745108901	26.6223928740912	0.0000315684761771351
61	16	-0.0353447391884806	-0.0524766175689935	-0.0182128608079676	8.94041596978504	52.2673553527291	0.00000000656368415175024
62	16	-0.0245876358154897	-0.0801403112062585	0.0309650395752791	2.50292250655617	8.77513015303269	0.870891583598844
63	16	-0.00860223391841679	-0.0882177096142321	0.0710132417773985	0.632345651483875	7.8552817332213	1
64	16	0.0206718698944152	-0.0284368036933645	0.0697805434821948	2.21439132809776	11.5638449175107	0.959420376086228
65	16	0.034068130802542	-0.0481846073853556	0.11632086899044	2.26539916810947	9.88515300975949	0.942843904718839
67	16	-0.0281660460305843	-0.0702246909173735	0.0138925988562049	3.45779819988357	12.5708194225758	0.445340018447871
68	16	0.0268037647053287	-0.0314215931914856	0.0850291226021431	2.40617362132243	11.892934481798	0.91709798812414
69	16	-0.0160575183493797	-0.0682492297123244	0.0361341930135651	1.72603632254514	9.01846573960225	0.996666954470282
70	16	-0.0211160251287597	-0.0647865503493163	0.0225545000917968	2.42016184940999	14.6674684488435	0.923366494027556
71	16	-0.0294136362202988	-0.0540515793758085	-0.00477569306478911	5.61501649491187	21.6468020742458	0.00784699227914742
74	16	-0.0241362415793531	-0.044312095461869	-0.00396038769683722	5.54241288140947	24.3650281527014	0.00692772254841911
76	16	-0.0328924393434395	-0.0520464527490549	-0.013738425937824	7.62343004728282	37.2379893916583	0.00000546943070611761
77	16	-0.0296643998361041	-0.0591543460859417	-0.000174453586266554	5.19486454293157	12.5595969710685	0.0479081646858821
78	16	-0.0213426268150297	-0.0538539882580231	0.0111687346279636	3.10313465494236	20.8639941604816	0.618523914232241
79	16	-0.0155083276708629	-0.0661015903486483	0.0350849350069226	1.617632046348	11.4078672779077	0.999303489162949
80	16	-0.0381139062037352	-0.0574241540999016	-0.0188036583075687	9.03177836589518	27.1302407375228	0.00000137314740611405
86	16	-0.0232937855123073	-0.0423513354204582	-0.00423623560415644	5.52349948032184	30.5923147395506	0.00424626219267121
88	16	0.0266489867103439	-0.07947138893769	0.132769362358378	1.49378334766749	7.48031006271696	0.999325900115165
89	16	-0.00704074177064653	-0.0619197991048635	0.0478383155635704	0.724424391560288	8.82016133323089	1
91	16	-0.00655052522651293	-0.0470761409272453	0.0339750904742194	0.84882981043766	11.651651368362	1
92	16	-0.0196210035375491	-0.0626380680747501	0.0233960609996519	2.41700474624666	11.2106154071618	0.911007766782058
96	16	-0.031380851241567	-0.0546959719675523	-0.0080657305155817	6.2573221979588	23.686984353827	0.00151569540532936
103	16	-0.0300879709611451	-0.0532348299707542	-0.00694111195153587	6.26842823131244	18.2168018039578	0.00353237795730277
111	16	0.0142808521310397	-0.0834894697082299	0.112051173970309	0.831158633902459	8.59372097008071	1
119	16	-0.0268578632700755	-0.0753577775048199	0.021642050964669	3.1945765576512	8.21830238092867	0.583458380016967
123	16	0.00204670965836883	-0.075591424586516	0.0796848439032537	0.154002108593999	7.8997236353397	1
152	16	-0.00260460603846169	-0.112539083872006	0.107329871795082	0.141144497010594	7.44750213916384	1
20	17	0.011508308753892	-0.0175350889643424	0.0405517064721264	1.71303410764758	54.404432759515	0.999960300286898
22	17	0.027897723165068	-0.0171652989375609	0.072960745267697	2.77137386818323	33.8038014300677	0.822815620391509
23	17	0.00271579203988193	-0.0249817041176884	0.0304132881974523	0.426507608239205	49.2092238241317	1
24	17	-0.00612296849910428	-0.0303617314044178	0.0181157944062092	1.08477732779172	61.4264853278062	1
29	17	-0.0157382992618951	-0.0379593374040242	0.00648273888023395	3.01095935740218	76.0162275729365	0.689649952226076
31	17	-0.00628900094105501	-0.0347019690799207	0.0221239671978107	0.967306398565159	45.8592579220785	1
32	17	0.0425570592697132	0.00628769375380993	0.0788264247856164	5.1165520533027	47.3773846698645	0.00563065525488526
33	17	0.00643924394328654	-0.0389580632300045	0.0518365511165776	0.640035347592216	31.0570138179156	1
34	17	-0.00210669989389468	-0.0381824789856054	0.033969079197816	0.26441718048847	29.9892604245868	1
35	17	0.00122999885805432	-0.0417025033906009	0.0441625011067096	0.131956245167666	25.605038169842	1
36	17	0.0127774410564084	-0.0266630209165433	0.0522179030293601	1.4803132521497	27.4904866000576	0.999993996941184
37	17	-0.0131268882981342	-0.0402480860296237	0.0139943094333554	2.09340973998374	53.9801563570547	0.996563317976009
39	17	-0.023712157010094	-0.0436886876647096	-0.00373562635547844	5.11094563342978	58.4276611572025	0.00412051405105363
42	17	0.0313026452306885	-0.0119754912800145	0.0745807817413916	3.3792275045713	22.7777658934818	0.452785128917963
45	17	-0.0294079817293567	-0.0476146342131235	-0.0112013292455899	7.08466874835176	43.5312252371983	0.0000125374950545876
46	17	0.0131923110412108	-0.0078303708246368	0.0342149929070584	2.72786629239102	49.7097484423903	0.857578239577506
47	17	0.0147674302152077	-0.0266717777256545	0.05620663815607	1.7201414545995	18.1064424177438	0.999400884198259
50	17	0.0228940519730983	-0.0117664630512751	0.0575545669974717	2.99294814989427	29.7785088455517	0.689562453577441
51	17	-0.0185880512997395	-0.0544842778771179	0.0173081752776388	2.42216705265626	22.5693953070571	0.940849780147613
54	17	-0.0310802993788311	-0.0505262756022916	-0.0116343231553706	6.93769230793534	50.8718911311351	0.00000996970419941956
55	17	-0.0205726724410497	-0.0463517509354693	0.00520640605336999	3.54126137735914	37.4249022331951	0.334045817799492
58	17	0.000824427560788141	-0.032549006257784	0.0341978613793602	0.112682561304509	27.9321938629226	1
59	17	0.00339373689371775	-0.0473314681091952	0.0541189418966307	0.336686335072243	14.2571989070521	1
60	17	-0.026655097429247	-0.0499716034540813	-0.0033385914044126	5.08504324045786	36.3627541586882	0.00959235957895943
61	17	-0.0266559705632166	-0.0469777643147205	-0.00633417681171269	5.66708318878743	54.999820543165	0.000689863280586955
62	17	-0.0158988671902257	-0.0713019216789971	0.0395041872985457	1.56657906108722	9.9564720575496	0.999394337151587
63	17	0.0000865347068471634	-0.0791927701058387	0.079365839519533	0.00625234486870816	8.40821351769474	1
64	17	0.0293606385196791	-0.020040874261074	0.0787621513004323	3.03410385452851	13.2664612450866	0.655398548966727
65	17	0.0427568994278059	-0.039469834263877	0.124983633119489	2.80319959087618	10.4525740340853	0.761626077385539
67	17	-0.0194772774053203	-0.0620333074427885	0.0230787526321478	2.28203598998371	14.9717357966767	0.956630605063919
68	17	0.0354925333305927	-0.0229724637087376	0.0939575303699229	3.10591511786698	13.1276817338253	0.618184081710924
69	17	-0.00736874972411571	-0.0594734092681664	0.044735909819935	0.763926341042561	10.3701181308243	1
70	17	-0.0124272565034958	-0.0567101771484953	0.0318556641415037	1.36718829847088	17.0942889631004	0.999994807811215
71	17	-0.0207248675950349	-0.0471443954612356	0.00569466027116588	3.55763957489857	29.5205399969802	0.33909674661609
74	17	-0.0154474729540892	-0.0380152598822654	0.00712031397408703	3.06147466273848	34.1384145172656	0.646656202241903
76	17	-0.0242036707181755	-0.0460795069219913	-0.00232783451435975	4.82998279307349	46.5958990453285	0.0136547553761722
77	17	-0.0209756312108402	-0.0514085418432701	0.00945727942158974	3.35435834161803	17.2026619513432	0.479318686123038
78	17	-0.0126538581897658	-0.0463828249952523	0.0210751086157207	1.72518826953789	25.9638336247205	0.999740923919943
79	17	-0.00681955904559892	-0.0576735349723225	0.0440344168811247	0.687454025061524	13.0029688823476	1
80	17	-0.0294251375784712	-0.0513163561956623	-0.00753391896128011	5.96876898667303	37.1118535520783	0.000745589914462497
86	17	-0.0146050168870434	-0.0363348548622406	0.00712482108815386	2.96398985776453	40.4737112205298	0.713634797562414
88	17	0.0353377553356078	-0.070434541709897	0.141110052381113	1.96091550345118	7.78631634723413	0.980669898750832
89	17	0.00164802685461742	-0.0530928025024744	0.0563888562117092	0.164020686416502	10.0329163194389	1
91	17	0.00213824339875102	-0.0388280296179599	0.043104516415462	0.26310148492939	14.1355400683416	1
92	17	-0.0109322349122851	-0.054291364268141	0.0324268944435707	1.2848520606939	13.3833711956651	0.999996526966203
96	17	-0.0226920826163031	-0.0479751758980447	0.00259101066543855	4.0338025900793	32.377135411912	0.13804962782568
103	17	-0.0213992023358811	-0.0463703813347336	0.00357197666297138	3.93761284760908	26.1439783970034	0.184659731563393
111	17	0.0229696207563037	-0.0746219869491377	0.120561228461745	1.32238480834053	8.97229173389724	0.999959468470318
119	17	-0.0181690946448115	-0.0664224699258364	0.0300842806362134	2.06816566178312	9.73044189005329	0.97517846829003
123	17	0.0107354782836328	-0.0665718834770487	0.0880428400443143	0.793322731937744	8.48232843303575	1
152	17	0.00608416258680226	-0.103505329924795	0.115673655098399	0.326602799276565	7.7322170164432	1
22	20	0.016389414411176	-0.0305755170342053	0.0633543458565574	1.54424136568863	38.7324765695531	0.999993993205947
23	20	-0.00879251671401007	-0.040210474386881	0.0226254409588609	1.22101745327289	46.984749155248	0.999999998277533
24	20	-0.0176312772529963	-0.0463305643481521	0.0110680098421595	2.68348782838883	46.1888125923979	0.876300737646599
29	20	-0.0272466080157871	-0.0544715404241269	-0.0000216756074473898	4.38376930367228	44.3595510328824	0.049547899147229
31	20	-0.017797309694947	-0.049792495878464	0.01419787648857	2.43140056690748	45.7241279454547	0.959208092940775
32	20	0.0310487505158212	-0.00784662213202179	0.0699441231636641	3.46077124660296	51.8952608997801	0.366786176561089
33	20	-0.00506906481060546	-0.0523172344689696	0.0421791048477587	0.477856977962727	35.799375495532	1
34	20	-0.0136150086477867	-0.0521746923537811	0.0249446750582077	1.5743603164018	35.3578625234253	0.999986818722858
35	20	-0.0102783098958377	-0.0551071134852403	0.0345504936935649	1.03723577157781	30.2593298367923	1
36	20	0.0012691323025164	-0.0403355677004408	0.0428738323054736	0.137003083132799	32.6208839387675	1
37	20	-0.0246351970520262	-0.0556001078465053	0.00632971374245296	3.46223391556804	48.859197444478	0.368330232796525
39	20	-0.035220465763986	-0.0608614059159867	-0.00957952561198534	6.14660604450759	33.9531065689991	0.000593180350375921
42	20	0.0197943364767965	-0.0252921699194672	0.0648808428730603	2.0086020950451	27.1747097052323	0.995955629571819
45	20	-0.0409162904832487	-0.065417225869843	-0.0164153550966544	7.65907308681654	26.5810759090339	0.0000363774884873935
46	20	0.00168400228731878	-0.0246322245100177	0.0280002290846552	0.285888590984562	34.5690917771905	1
47	20	0.00325912146131574	-0.0399317066457002	0.0464499495683316	0.353478006555675	22.3171663865075	1
50	20	0.0113857432192063	-0.0258931920851233	0.0486646785235359	1.36259876768219	35.1241483912931	0.999999773497099
51	20	-0.0300963600536315	-0.068339796336134	0.00814707622887091	3.59204229202823	27.7654153383146	0.325163328908708
54	20	-0.0425886081327231	-0.0678677980620878	-0.0173094182033584	7.60286387339814	31.0220010451654	0.0000170044164614636
55	20	-0.0320809811949417	-0.0618679757778595	-0.0022939866120238	4.77926072269123	37.4195590432494	0.0208720290496448
58	20	-0.0106838811931039	-0.046783681175108	0.0254159187889002	1.32682530501209	33.2580604372406	0.999999875050705
59	20	-0.00811457186017425	-0.0599060314716832	0.0436768877513347	0.76365356402798	17.046777963224	1
60	20	-0.038163406183139	-0.0660474649249273	-0.0102793474413507	6.12787371389057	33.7418350862353	0.000638008188741379
61	20	-0.0381642793171086	-0.0640241045286237	-0.0123044541055935	6.60037095566446	34.160685046697	0.000161888606679761
62	20	-0.0274071759441177	-0.0831829049064255	0.0283685530181901	2.56347239434304	11.9947154309753	0.86678045065377
63	20	-0.0114217740470448	-0.0904451141432724	0.0676015660491827	0.801919210319229	9.37911199883279	1
64	20	0.0178523297657871	-0.0325743876572135	0.0682790471887878	1.74261794849372	16.0845655361003	0.998991475225266
65	20	0.0312485906739139	-0.051122174028409	0.113619355376237	2.00065187350909	11.4408127871875	0.986043012218572
67	20	-0.0309855861592123	-0.0750375921142498	0.0130664197958251	3.37767325145269	18.7227091286995	0.46281114818151
68	20	0.0239842245767007	-0.035229348438658	0.0831977975920593	2.01346086475372	15.2207532319356	0.990024292693716
69	20	-0.0188770584780077	-0.0715220037737095	0.0337678868176941	1.84792284334596	12.6822760669862	0.995779410727788
70	20	-0.0239355652573878	-0.0697529864133234	0.0218818558985478	2.46967827128721	20.8503334791809	0.924772260618123
71	20	-0.0322331763489268	-0.0624466783084018	-0.00201967438945193	4.79202334782881	32.5797972858204	0.0242362963760117
74	20	-0.0269557817079812	-0.054272931142131	0.000361367726168661	4.44542826727769	31.5806689105344	0.0573461630407361
76	20	-0.0357119794720675	-0.0626106267762794	-0.00881333216785555	5.91755565901864	35.509501174142	0.000985272610343091
77	20	-0.0324839399647322	-0.0656991889711578	0.000731309041693474	4.57511456936675	22.5486143227619	0.0612996887342038
78	20	-0.0241621669436578	-0.0605406629917488	0.0122163291044332	2.99446843484723	31.3313260986316	0.689425936483079
79	20	-0.0183278677994909	-0.0701284965601488	0.033472760961167	1.74975639016123	15.6623035678225	0.998848113707711
80	20	-0.0409334463323632	-0.0677905450856277	-0.0140763475790987	6.85927916507016	31.9157369853198	0.000106031097589554
86	20	-0.0261133256409354	-0.0528781458236224	0.000651494541751719	4.37728213143089	32.9948951078851	0.0644563926810858
88	20	0.0238294465817158	-0.0815074159249752	0.129166309088407	1.29987315755138	8.3233958647503	0.999960120390288
89	20	-0.00986028189927458	-0.0650051015383744	0.0452845377398253	0.930610192383863	12.1222795222209	1
91	20	-0.00937006535514098	-0.0518635440245525	0.0331234133142705	1.06534389509182	18.0010219512883	1
92	20	-0.0224405436661771	-0.067112524179795	0.0222314368474407	2.45278414926474	16.8652620619125	0.920504145841767
96	20	-0.0342003913701951	-0.0635481366845177	-0.00485264605587236	5.21824860601645	33.6991276467528	0.0076870039055138
103	20	-0.0329075110897731	-0.0619267342755783	-0.00388828790396792	5.1491382155462	29.1710495300565	0.0119735122391379
111	20	0.0114613120024117	-0.0859761132144878	0.108898737219311	0.647810542183521	9.6348795109334	1
119	20	-0.0296774033987035	-0.0784678926398625	0.0191130858424555	3.15489921868147	12.3118322013164	0.593739726901059
123	20	-0.000772830470259223	-0.0778514057727347	0.0763057448322162	0.0554243345421132	9.50506474868362	1
152	20	-0.00542414616708974	-0.114569373346928	0.103721081012749	0.286541122555577	8.23179152820569	1
23	22	-0.0251819311251861	-0.0714496906785298	0.0210858284281576	2.42253207562523	36.0862806748398	0.95546705118124
24	22	-0.0340206916641723	-0.0788457086793383	0.0108043253509937	3.41286882349523	32.1982021127491	0.417208673694708
29	22	-0.0436360224269632	-0.0877310056598323	0.000458960805905941	4.4809744830616	29.9797957701937	0.0556104109487794
31	22	-0.0341867241061231	-0.0807646185668907	0.0123911703546445	3.26286116736035	36.6189400831133	0.509589160444418
32	22	0.0146593361046451	-0.0362947340980678	0.0656134063073581	1.25385287758144	47.7658687111176	0.999999995866016
33	22	-0.0214584792217815	-0.0782201467642449	0.0353031883206819	1.65198566865447	45.9157016171524	0.999977215235888
34	22	-0.0300044230589627	-0.0804811148956258	0.0204722687777003	2.62163127831843	40.4177930917592	0.898104910787908
35	22	-0.0266677243070137	-0.0814349569213662	0.0280995083073388	2.14620080570738	40.7500730586286	0.99280573030284
36	22	-0.0151202821086596	-0.0676225249676619	0.0373819607503426	1.26881005996371	40.9860449971345	0.999999988066375
37	22	-0.0410246114632022	-0.0870606605459733	0.00501143761956884	3.96918142366059	35.7999134592118	0.150172565036215
39	22	-0.0516098801751621	-0.0948826363394785	-0.00833712401084562	5.46961748440949	26.5941873858103	0.00669503519065739
42	22	0.00340492206562049	-0.0514343242525229	0.0582441683837638	0.274987603604229	38.3210636837208	1
45	22	-0.0573057048944247	-0.0999933471989223	-0.0146180625899271	6.22525683749672	24.1805138962137	0.00151887503319315
46	22	-0.0147054121238573	-0.0582785570363999	0.0288677327886853	1.54242368233074	27.4360097227296	0.999982796285094
47	22	-0.0131302929498603	-0.0663285718065286	0.040067985906808	1.1049447988713	33.7890837957773	1
50	22	-0.00500367119196973	-0.054632123854552	0.0446247814706125	0.445726012698911	39.2020827796142	1
51	22	-0.0464857744648076	-0.0965379158855094	0.00356636695589423	4.13471139331325	35.9997624515282	0.104770692614789
54	22	-0.0589780225438991	-0.102056368697727	-0.0158996763900715	6.30220706474765	25.7330218602582	0.00102714727511433
55	22	-0.0484703956061177	-0.0937482285551237	-0.00319256265711176	4.81684371399528	31.9836244599052	0.0233728174932948
58	22	-0.0270732956042799	-0.075906006285567	0.0217594150770072	2.46082597647354	37.3039362488456	0.94728330947994
59	22	-0.0245039862713503	-0.0837627189809174	0.0347547464382168	1.88430296305226	28.198068010355	0.998760453621294
60	22	-0.054552820594315	-0.0988307584908885	-0.0102748826977415	5.59742968096672	29.0195496410292	0.00399482424274455
61	22	-0.0545536937282847	-0.0979227320722232	-0.0111846553843461	5.76223596737735	26.8660998885524	0.00325108330897561
62	22	-0.0437965903552938	-0.105289213181002	0.0176960324704147	3.35405639160085	21.4456078057404	0.469823096293452
63	22	-0.0278111884582209	-0.10863240321829	0.053010026301848	1.7278899774432	14.4202706908252	0.998864161465964
64	22	0.0014629153546111	-0.056585310345555	0.0595111410547772	0.115240134256395	27.3041722565201	1
65	22	0.0148591762627379	-0.0700683302708688	0.0997866827963446	0.857667634660947	16.4755944741234	1
67	22	-0.0473750005703884	-0.100917513793338	0.00616751265256076	3.99884712552594	30.5616566644475	0.152589490024655
68	22	0.00759481016552463	-0.0575076372205505	0.0726972575515997	0.539611854181854	24.6936881691196	1
69	22	-0.0352664728891838	-0.0944200828758153	0.0238871370974478	2.78326649671865	22.9138220217741	0.802206133452038
70	22	-0.0403249796685638	-0.0953441127632927	0.014694153426165	3.29109512100576	32.6901743001523	0.493659804720474
71	22	-0.0486225907601029	-0.0940409287195501	-0.00320425280065567	4.82752311084599	31.2650983018758	0.0234931782848673
74	22	-0.0433451961191572	-0.0873222732432826	0.000631881004968179	4.49545966328461	27.9596102955382	0.0577104322246249
76	22	-0.0521013938832435	-0.0959479124107121	-0.00825487535577502	5.41374155221358	28.2489385301158	0.00669501718426901
77	22	-0.0488733543759082	-0.095626097704188	-0.0021206110476284	4.73336780923677	29.9875504339842	0.0311087302913637
78	22	-0.0405515813548338	-0.0895117078501068	0.00840854514043909	3.68183686373868	36.6407206404936	0.26196238363139
79	22	-0.034717282210667	-0.0937878665415933	0.0243533021202594	2.69527241932602	26.5999074861478	0.850901570574722
80	22	-0.0573228607435392	-0.101096478870791	-0.0135492426162879	5.98244476103167	27.542121685243	0.00177370729427062
86	22	-0.0425027400521114	-0.0862522661983153	0.00124678609409247	4.43632047012962	27.6500989456754	0.066266769119338
88	22	0.00744003217053979	-0.0977111354353571	0.112591199776437	0.375650671033507	11.1216692041664	1
89	22	-0.0262496963104506	-0.087264595586525	0.0347652029656238	2.02241621829927	21.7305546145869	0.993722121308598
91	22	-0.025759479766317	-0.0781228190678633	0.0266038595352293	2.22896298988881	29.7910115953038	0.982510622659463
92	22	-0.0388299580773532	-0.0926269664507649	0.0149670502960586	3.28285791161113	28.7099447230667	0.502537529165898
96	22	-0.0505898057813711	-0.0955840253405854	-0.00559558622215683	5.08050704093283	30.6212639930339	0.0130132843173034
103	22	-0.0492969255009491	-0.0940373688298048	-0.00455648217209351	5.00424040438394	29.1103306980369	0.0170563330116272
111	22	-0.00492810240876437	-0.103337560034443	0.0934813552169144	0.256470357497415	13.0630405160183	1
119	22	-0.0460668178098796	-0.102133052851726	0.00999941723196703	3.8297798512276	23.2012214123835	0.23362621957025
123	22	-0.0171622448814353	-0.0962647134485127	0.0619402236856422	1.08406761626651	14.8027541168991	1
152	22	-0.0218135605782658	-0.130603478319221	0.0869763571626899	1.07138703793983	10.8314126774488	1
24	23	-0.0088387605389862	-0.0362038536729572	0.0185263325949848	1.42299602647112	40.9926756511966	0.999999525171009
29	23	-0.018454091301777	-0.0442514160574157	0.00734323345386159	3.16285293399598	39.1437957283447	0.577366525706058
31	23	-0.00900479298093694	-0.0398495580289575	0.0218399720670836	1.2865083740941	40.8547807966376	0.999999980706201
32	23	0.0398412672298313	0.00186735083233661	0.0778151836273259	4.57303702292001	47.6895353392783	0.0278173400411005
33	23	0.00372345190340462	-0.0428466695219865	0.0502935733287957	0.358388339084782	33.3200294258676	1
34	23	-0.00482249193377661	-0.0425240237461364	0.0328790398785832	0.575577242445663	31.9685141109149	1
35	23	-0.00148579318182761	-0.0456322779393295	0.0426606915756742	0.153568960850734	27.8506747085285	1
36	23	0.0100616490165265	-0.0307785484921106	0.0509018465251636	1.11640779019175	29.7581934590899	1
37	23	-0.0158426803380161	-0.0455927281099428	0.0139073674339106	2.3348221683087	43.7722219554678	0.975658893861777
39	23	-0.0264279490499759	-0.0505938914944555	-0.00226200660549638	4.97259864681854	28.7857952834508	0.0187265309766828
42	23	0.0285868531908066	-0.0158508191557229	0.0730245255373361	2.97184930422668	24.9581771105102	0.699383601461805
45	23	-0.0321237737692386	-0.0551543699105005	-0.00909317762797672	6.56385675071938	21.561318036771	0.00110081537720841
46	23	0.0104765190013289	-0.0144156896385584	0.0353687276412161	1.9092601567351	29.4431806545323	0.998536830715713
47	23	0.0120516381753258	-0.0305254687412357	0.0546287450918874	1.34385956219152	20.2255298171333	0.999998403401883
50	23	0.0201782599332164	-0.0162078995658983	0.0565644194323311	2.49831888056822	31.5781516408815	0.931952829404333
51	23	-0.0213038433396215	-0.0587491014184169	0.016141414739174	2.63002754762946	24.8193274116602	0.876220113953376
54	23	-0.033796091418713	-0.0576038959012924	-0.0099882869361336	6.52937429700151	25.907517493782	0.000586607093987834
55	23	-0.0232884644809316	-0.0518608302353794	0.00528390127351624	3.66075201014072	32.6129739080003	0.279925927261263
58	23	-0.00189136447909379	-0.0370765889748103	0.0332938600166228	0.24366560972212	29.6651718097814	1
59	23	0.000677944853835821	-0.0507277938310312	0.0520836835387028	0.0651376084860517	15.7748320249326	1
60	23	-0.0293708894691289	-0.0559560276444238	-0.00278575129383397	5.02242599522004	28.8420450337452	0.0165780777889718
61	23	-0.0293717626030985	-0.0537735154252131	-0.00497000978098401	5.46876798533661	29.0055538931101	0.0055129428283216
62	23	-0.0186146592301076	-0.0742614034566295	0.0370320849964142	1.77710837778636	11.0923492097564	0.996815047188732
63	23	-0.00262925733303476	-0.0817541676423673	0.0764956529762977	0.18672263539999	8.96796558800586	1
64	23	0.0266448464797972	-0.0234156221926829	0.0767053151522773	2.65965831794683	14.7963343172326	0.839923472583973
65	23	0.040041107387924	-0.0422760254906029	0.122358240266451	2.58803014474065	11.0231362990432	0.8532349154197
67	23	-0.0221930694452023	-0.0657249299791976	0.0213387910887931	2.48798168647139	16.9175697321124	0.909970306093257
68	23	0.0327767412907107	-0.0261603953092338	0.0917138778906553	2.79717527342239	14.2960856045518	0.776535371116065
69	23	-0.0100845417639976	-0.062541969006209	0.0423728854782137	1.00964331720307	11.6464468239943	1
70	23	-0.0151430485433777	-0.0604153965276164	0.0301292994408609	1.6020754839394	19.0450278069584	0.999870932652905
71	23	-0.0234406596349168	-0.0525059653344471	0.00562464606461357	3.67621202587357	28.1131582522757	0.28309984707986
74	23	-0.0181632649939711	-0.0441666662189639	0.00784013623102171	3.20179481547615	26.7090190155364	0.555633926514649
76	23	-0.0269194627580574	-0.0524307822995855	-0.00140814321652938	4.77121454324431	30.4120010009239	0.0279307346653098
77	23	-0.0236914232507221	-0.0560442507774521	0.00866140427600795	3.49979319184415	19.323200548389	0.396711744050001
78	23	-0.0153696502296477	-0.0508593867446249	0.0201200862853294	1.97566688579553	27.9037482718646	0.997057886455189
79	23	-0.00953535108548084	-0.0609962450764762	0.0419255429055145	0.929987341873856	14.4558139530107	1
80	23	-0.0321409296183531	-0.057646413230519	-0.00663544600618723	5.77037318468269	26.959953157603	0.00315820262291233
86	23	-0.0173208089269253	-0.0427142399280497	0.00807262207419915	3.11083414804217	27.977324652793	0.613582969921168
88	23	0.0326219632957259	-0.0728872559447473	0.138131182536199	1.79176763530273	8.10011903214189	0.99330186036889
89	23	-0.0010677651852645	-0.0560725810583064	0.0539370506877773	0.102899649770308	11.1952591085732	1
91	23	-0.000577548641130909	-0.0425492318649734	0.0413941345827116	0.067703417249318	16.1250325729518	1
92	23	-0.0136480269521671	-0.0578664311325292	0.030570377228195	1.53438820474518	15.2150567344193	0.999891684099367
96	23	-0.025407874656185	-0.0535484528884773	0.00273270357610733	4.10191832030464	29.0241569842176	0.127845247291573
103	23	-0.024114994375763	-0.0519616384888219	0.00373164973729581	4.0049594806106	24.7308889594697	0.168058903685352
111	23	0.0202538287164217	-0.0772456059846539	0.117753263417497	1.1532587460527	9.35825387520872	1
119	23	-0.0208848866846934	-0.0694966988092457	0.0277269254398588	2.28008814397297	11.1390152603566	0.945069527086646
123	23	0.00801968624375085	-0.0691500419784571	0.0851894144659588	0.58204753397648	9.07102872094906	1
152	23	0.00336837054692033	-0.105952895889761	0.112689636983602	0.179090826709629	8.02444637648779	1
29	24	-0.00961533076279084	-0.03148261830251	0.0122519567769283	1.90946021985823	50.531757065966	0.999407656935065
31	24	-0.000166032441950736	-0.0282557981236857	0.0279237332397842	0.0261521103418285	38.8035927703219	1
32	24	0.0486800277688175	0.0127162949652367	0.0846437605723982	5.93759463745373	43.4753382526279	0.000514858302843924
33	24	0.0125622124423908	-0.0326075953397514	0.057732020224533	1.26092749665471	29.6027815880521	0.999999957330812
34	24	0.00401626860520959	-0.0318107240329552	0.0398432612433744	0.512076039561474	27.5662520384515	1
35	24	0.0073529673571586	-0.0353719460081223	0.0500778807224395	0.797907897521613	24.2218782001314	1
36	24	0.0189004095555127	-0.0203128723824983	0.0581136914935237	2.2191265214118	25.6906175465308	0.980985011090203
37	24	-0.00700391979902991	-0.0337813329589262	0.0197734933608663	1.14593594138014	44.2357135554916	1
39	24	-0.0175891885109897	-0.0373115447033827	0.00213316768140324	3.97697270046902	35.3147783972148	0.148695346075035
42	24	0.0374256137297928	-0.00566623017085056	0.0805174576304362	4.08726985661886	21.5533022538469	0.156901592302243
45	24	-0.0232850132302524	-0.0414235433189582	-0.00514648314154662	5.95951501463696	23.9650516932306	0.00283955252742718
46	24	0.0193152795403151	-0.00145067526009627	0.0400812343407264	4.17301248847066	32.9999136569028	0.101731266992057
47	24	0.020890398714312	-0.0204148675964323	0.0621956650250563	2.46644275195362	16.9897835529112	0.916795271831768
50	24	0.0290170204722026	-0.00539355481835499	0.0634275957627602	3.85872018341708	27.1275444414116	0.20935125466978
51	24	-0.0124650828006353	-0.0481705846500919	0.0232404190488214	1.65207842322711	20.6978853208435	0.999808531163839
54	24	-0.0249573308797268	-0.0442049338654668	-0.00570972789398682	5.86531301241645	30.2895575049568	0.00180085739753499
55	24	-0.0144497039419454	-0.0399510569076737	0.0110516490237829	2.56298259748698	30.3034101566843	0.909711334770262
58	24	0.00694739605989242	-0.0261873892462327	0.0400821813660175	0.967483162859846	25.2063069116297	1
59	24	0.00951670539282203	-0.0411431380094207	0.0601765487950648	0.953394443340648	13.6565386838933	1
60	24	-0.0205321289301427	-0.0436109110852925	0.00254665322500711	4.06492431685081	27.5023592754242	0.141868813729486
61	24	-0.0205330020641123	-0.0405999378593953	-0.000466066268829335	4.57303118005974	34.4301671437749	0.038896438277405
62	24	-0.00977589869112144	-0.0652598116479852	0.0457080142657423	0.972575966284255	9.55432976872931	1
63	24	0.00620950320595144	-0.0731830148825822	0.085602021294485	0.450969710485021	8.23119822901918	1
64	24	0.0354836070187834	-0.0138792844307707	0.0848464984683375	3.70591597416534	12.6601587915198	0.339180348429527
65	24	0.0488798679269102	-0.0333655887904106	0.131125324644231	3.21824257525051	10.2710761368922	0.566726405202883
67	24	-0.0133543089062161	-0.0558374727108425	0.0291288548984104	1.58617300272965	14.0600789743646	0.999733308109829
68	24	0.0416155018296969	-0.0168069290941945	0.100037932753588	3.66942884760493	12.7073474079659	0.353236634911496
69	24	-0.00124578122501143	-0.0534198134914019	0.050928251041379	0.130536587924369	9.90247849905954	1
70	24	-0.00630428800439152	-0.0504689411175024	0.0378603651087194	0.701961601432681	16.1735846994772	1
71	24	-0.0146018990959306	-0.0407957267912857	0.0115919285994245	2.58241008996296	24.3865441862626	0.894030384810766
74	24	-0.00932450445498489	-0.0316900148538299	0.0130410059438601	1.92367514885241	25.2165678112374	0.997799659151117
76	24	-0.0180807022190712	-0.0396903881199567	0.00352898368181429	3.75806508071738	32.5954233043507	0.235387780379988
77	24	-0.0148526627117359	-0.0452178373908319	0.0155125119673601	2.4371869312749	15.0268758263061	0.919690500743267
78	24	-0.00653088969066152	-0.0400368465918887	0.0269750672105657	0.90711343153854	23.4905758325047	1
79	24	-0.000696590546494638	-0.0515175476150317	0.0501243665220424	0.0709320751207992	12.4405888807036	1
80	24	-0.0233021690793669	-0.0449850571343516	-0.00161928102438225	4.93015634819095	26.516230943474	0.0234673794666432
86	24	-0.00848204838793909	-0.0299839792278731	0.013019882451995	1.79552642095502	28.5055963315687	0.999525207530112
88	24	0.0414607238347121	-0.0644214715436363	0.147342919213061	2.30767170243391	7.69077347253696	0.920472117781596
89	24	0.0077709953537217	-0.0470485986626842	0.0625905893701276	0.78104685940031	9.61883941162824	1
91	24	0.00826121189785529	-0.032659875536342	0.0491822993320526	1.03196493946814	13.1832835569107	1
92	24	-0.00480926641318087	-0.0481394304510628	0.0385208976247011	0.573053838518178	12.5737905575007	1
96	24	-0.0165691141171988	-0.0416141924681285	0.00847596423373097	3.04125357190855	26.0377111939335	0.657426250188337
103	24	-0.0152762338367768	-0.0400813000211078	0.00952883234755419	2.90934014205723	20.9577587124254	0.731522790173847
111	24	0.0290925892554079	-0.0685594299498872	0.126744608460703	1.68036866135791	8.85332426201792	0.99759479730876
119	24	-0.0120461261457072	-0.0604278456518941	0.0363355933604797	1.38898298567906	9.19785585712287	0.999905153905703
123	24	0.0168584467827371	-0.0605614549539563	0.0942783485194304	1.25252842387909	8.295259327825	0.999980798510535
152	24	0.0122071310859065	-0.0974908332487411	0.121905095420554	0.657150981982599	7.64351626724788	1
31	29	0.00944929832084011	-0.0171520654529273	0.0360506620946075	1.57998128297188	36.3841276973708	0.999986702433228
32	29	0.0582953585316083	0.0233777349289419	0.0932129821342747	7.36330685690386	40.4100530925028	0.0000075627334916728
33	29	0.0221775432051817	-0.022288482119258	0.0666435685296213	2.27876807112405	27.5119078017934	0.974777051800645
34	29	0.0136315993680004	-0.0212546603249672	0.0485178590609681	1.80592705441176	24.8633055821612	0.999285337144844
35	29	0.0169682981199494	-0.0250589566114895	0.0589955528513884	1.89258014859371	22.2021989327338	0.997906157781662
36	29	0.0285157403183035	-0.00989209552469665	0.0669235761613037	3.45799263805178	23.3407234730055	0.407318059460318
37	29	0.00261141096376093	-0.0225228692408381	0.0277456911683599	0.455847733968012	43.3550695881424	1
39	29	-0.00797385774819889	-0.0247257184263218	0.00877800292992398	2.05729305967391	54.64385208615	0.99756094792248
42	29	0.0470409444925836	0.00459640890068692	0.0894854800844804	5.28231104798447	19.6879384491534	0.0187711085668989
45	29	-0.0136696824674616	-0.0281825507394246	0.000843185804501432	4.17348658188743	38.1071571725147	0.0926395781227193
46	29	0.0289306103031059	0.0107777337564855	0.0470834868497263	7.04037086011613	39.5788708622111	0.0000229116608176927
47	29	0.0305057294771029	-0.0102317736658086	0.0712432326200143	3.72131397911581	15.2456607953225	0.315249759021144
50	29	0.0386323512349934	0.00521470940715043	0.0720499930628364	5.35682660698427	24.3320758612529	0.0105147455363284
51	29	-0.00284975203784442	-0.0377255734169487	0.0320260693412598	0.393715077930166	18.3136315160173	1
54	29	-0.015342000116936	-0.0314676517251684	0.000783651491296456	4.16517367458268	44.7004257386339	0.0856327733572494
55	29	-0.00483437317915456	-0.0286500874089763	0.0189813410506672	0.926146986203545	27.8733021262026	1
58	29	0.0165627268226833	-0.0155478812022438	0.0486733348476103	2.41522675485942	22.3877142704541	0.942296061510301
59	29	0.0191320361556129	-0.0312326259598528	0.0694966982710785	1.9618681840216	12.5566586701453	0.990434605098941
60	29	-0.0109167981673518	-0.0319798040177401	0.0101462076830364	2.38366658541117	25.9356091453479	0.95458266547917
61	29	-0.0109176713013215	-0.0281414471777372	0.00630610457509419	2.76223519402836	47.8530717195226	0.838908128845935
62	29	-0.0001605679283306	-0.0557201954399303	0.0553990595832691	0.016345765157688	8.77032693582301	1
63	29	0.0158248339687423	-0.0637936325042297	0.0954433004417143	1.16329724492814	7.85391658707139	1
64	29	0.0450989377815743	-0.00401698192956734	0.0942148574927159	4.83123808041621	11.5544753756273	0.0878627683682086
65	29	0.058495198689701	-0.0237594215614702	0.140749818940872	3.88976533134297	9.88372370620209	0.30138073012195
67	29	-0.00373897814342523	-0.0458083543042004	0.0383303980173499	0.459039115088921	12.5528681733183	1
68	29	0.0512308325924878	-0.00699870519111759	0.109460370376093	4.59912147638176	11.8876709402009	0.115359073374376
69	29	0.00836954953777941	-0.0438302041133658	0.0605693031889246	0.899686547618311	9.01237269026039	1
70	29	0.00331104275839933	-0.0403678704981055	0.0469899560149042	0.379504634044797	14.6489460681712	1
71	29	-0.00498656833313973	-0.0296635976863422	0.0196904610200627	0.952049944518432	21.3736406150324	1
74	29	0.000290826307805952	-0.0199536140993939	0.0205352667150058	0.0667949195088726	23.6632197033636	1
76	29	-0.00846537145628038	-0.0276896005718048	0.010758857659244	1.96237667378672	35.5793009427953	0.99822141893545
77	29	-0.00523733194894503	-0.0347588972928191	0.024284233394929	0.917266605644727	12.4912496155233	1
78	29	0.00308444107212932	-0.0294437644975922	0.0356126466418508	0.448499023612102	20.7751720548794	1
79	29	0.0089187402162962	-0.041681235635159	0.0595187160677514	0.930325439948165	11.3995564152725	1
80	29	-0.0136868383165761	-0.0330724312541783	0.00569875462102613	3.24398387023675	26.1544971282037	0.529394045166675
86	29	0.00113328237485176	-0.0179996507654004	0.0202662155151039	0.268780792770543	29.3570884916607	1
88	29	0.051076054597503	-0.0550458787519403	0.157197987946946	2.86305079099454	7.47974400807216	0.725322748570243
89	29	0.0173863261165125	-0.0374998845287846	0.0722725367618097	1.78895176586808	8.81513197426708	0.994423474458012
91	29	0.0178765426606461	-0.0226619579991468	0.058415043320439	2.3166139327106	11.6326009736861	0.938892668559372
92	29	0.00480606434960997	-0.0382221681074317	0.0478342968066517	0.592064517086403	11.1958968787064	1
96	29	-0.00695378335440793	-0.0303134330091744	0.0164058663003585	1.38677389564716	23.301585318689	0.999997987468255
103	29	-0.00566090307398598	-0.0288593372757907	0.0175375311278187	1.17955377305545	17.9430412089337	1
111	29	0.0387079200181988	-0.0590638726698849	0.136479712706283	2.25286311326709	8.59295029549861	0.93896305139533
119	29	-0.00243079538291639	-0.050941953730886	0.0460803629650532	0.289142440725507	8.21090696390853	1
123	29	0.0264737775455279	-0.051167527720027	0.104115082811083	1.99202592576433	7.89824178462863	0.977822020662928
152	29	0.0218224618486974	-0.0881134578073785	0.131758381504773	1.1825789196395	7.44699065210216	1
32	31	0.0488460602107682	0.0104430020103822	0.0872491184111542	5.54397319560045	47.6888230194794	0.00143971706933688
33	31	0.0127282448843416	-0.0341446145489909	0.059601104317674	1.21544040518436	33.8556747523827	0.999999993301859
34	31	0.00418230104716033	-0.0339323382540092	0.0422969403483298	0.493146255020758	32.3916224189812	1
35	31	0.00751899979910933	-0.0369422981677996	0.0519802977660183	0.770086989376354	28.3854174302422	1
36	31	0.0190664419974634	-0.0221335905863191	0.0602664745812459	2.09343663636151	30.2769509613266	0.993204932355681
37	31	-0.00683788735707918	-0.0372172678321231	0.0235414931179647	0.989372249801687	42.2652393957463	1
39	31	-0.017423156069039	-0.0424879717260656	0.00764165958798758	3.18254167682416	26.9977728210708	0.567753076821221
42	31	0.0375916461717435	-0.00714869054746765	0.0823319828909547	3.87204707423161	25.4847483386659	0.209690587292994
45	31	-0.0231189807883017	-0.0471309879645129	0.000893026387909519	4.56245937993751	20.498822314159	0.069593524366714
46	31	0.0194813119822658	-0.00626038866678331	0.0452230126313149	3.45277659793388	27.8827821135536	0.400569913210665
47	31	0.0210564311562628	-0.0218223056753949	0.0639351679879204	2.32318619840987	20.7421671507787	0.959882973083391
50	31	0.0291830529141533	-0.00763956267662003	0.0660056685049267	3.5663757311438	31.9530834170545	0.329491951266485
51	31	-0.0122990503586845	-0.0501423613575657	0.0255442606401966	1.49878227962539	25.3302821083566	0.999988998178918
54	31	-0.0247912984377761	-0.0495214564027498	-0.0000611404728023297	4.64252115985036	24.4486719880485	0.0488263351986767
55	31	-0.0142836714999947	-0.0435175696258531	0.0149502266258638	2.19889824442424	31.9213468420711	0.986513592468764
58	31	0.00711342850184316	-0.0285285313193588	0.0427553883230451	0.903582902937575	30.0250972353175	1
59	31	0.00968273783477276	-0.0419120814064817	0.0612775570760272	0.923006461780928	16.1605701830273	1
60	31	-0.020366096488192	-0.0476997902304155	0.00696759725403159	3.39795741080861	27.9903499629448	0.43249082615112
61	31	-0.0203669696221616	-0.0456510016048468	0.00491706236052362	3.68360573136483	27.2929300885909	0.281870011526736
62	31	-0.00960986624917071	-0.0653457937854695	0.0461260612871281	0.91030845739207	11.3856123391045	1
63	31	0.00637553564790218	-0.0727269328217214	0.0854780041175258	0.450816143161793	9.1131448986067	1
64	31	0.0356496394607342	-0.0145974770028872	0.0858967559243555	3.5283126533425	15.1854314388475	0.399502067917229
65	31	0.0490459003688609	-0.0333039658136879	0.13139576655141	3.15868745850757	11.1706510458511	0.593344614921841
67	31	-0.0131882764642653	-0.0569862561160291	0.0306097031874985	1.46271692116596	17.4007681403946	0.999975993990897
68	31	0.0417815342716477	-0.017289974074726	0.100853042618021	3.54345651383928	14.5960774061858	0.395458676264856
69	31	-0.0010797487830607	-0.0536551004986014	0.0514956029324801	0.107179519702439	11.9748530596693	1
70	31	-0.00613825556244078	-0.0516757176656249	0.0393992065407433	0.643223329906231	19.5287333792249	1
71	31	-0.0144358666539798	-0.0441341382741941	0.0152624049662344	2.21743117628016	27.9121719239953	0.982654990006492
74	31	-0.00915847201303415	-0.0359386855260052	0.0176217414999369	1.57283646764959	25.9335173359586	0.999966945399959
76	31	-0.0179146697771205	-0.0442377512920006	0.00840841173775958	3.0925126658286	28.9676033222219	0.625452969063454
77	31	-0.0146866302697851	-0.0475267741244617	0.0181535135848915	2.12984934629549	19.7935497594445	0.985299010949344
78	31	-0.00636485724871078	-0.0423003266709497	0.0295706121735281	0.806743266941516	28.3186046217688	1
79	31	-0.000530558104543902	-0.0521646876418496	0.0511035714327618	0.0513261838641941	14.8263895991337	1
80	31	-0.0231361366374162	-0.0494484876031488	0.00317621432831642	4.04283397563465	25.996230594311	0.152668306127768
86	31	-0.00831601594598835	-0.0345249007647114	0.0178928688727347	1.45366722499696	26.8373593959137	0.999995937948144
88	31	0.0416267562766628	-0.0638246275176831	0.147078140071009	2.28043141848704	8.18129704418004	0.930290413134125
89	31	0.00793702779567244	-0.0471623637345339	0.0630364193258788	0.758830396308307	11.4951849238754	1
91	31	0.00842724433980603	-0.0338207681424088	0.0506752568220209	0.976382584896031	16.6174934847046	1
92	31	-0.00464323397123013	-0.0491023495077292	0.0398158815652689	0.516418855813577	15.6741322595515	1
96	31	-0.016403081675248	-0.0452172957413569	0.0124111323908608	2.5905609451728	28.5639814150508	0.897454173057322
103	31	-0.0151102013948261	-0.0436336229132204	0.0134132201235682	2.45181346950195	24.5719710771895	0.936216682407379
111	31	0.0292586216973587	-0.0682257045833943	0.126742947978112	1.66135465376551	9.45806033545831	0.998260773043141
119	31	-0.0118800937037565	-0.0606200676673348	0.0368598802598218	1.28386641641901	11.5006827024104	0.999992963395676
123	31	0.0170244792246878	-0.0601278553794275	0.094176813828803	1.23001565846683	9.22373447725775	0.999992168477733
152	31	0.0123731635278573	-0.0968882072160119	0.121634534271726	0.656262917050931	8.10001569979555	1
33	32	-0.0361178153264266	-0.0872807932377593	0.015045162584906	3.09053498817776	44.701013404828	0.628008451426337
34	32	-0.0446637591636079	-0.0882325170162141	-0.00109500131100162	4.49260303450224	44.0489829879257	0.0374030645180308
35	32	-0.0413270604116589	-0.0902166362843564	0.00756251546103873	3.73784980023024	39.0952899381744	0.231731351279661
36	32	-0.0297796182133048	-0.0758965164013101	0.0163372799747005	2.84116318863871	41.7170770850962	0.790916307812635
37	32	-0.0556839475678474	-0.0933311036511741	-0.0180367914845206	6.44369393777439	48.0581583137974	0.000070088990024586
39	32	-0.0662692162798072	-0.100019429385573	-0.0325190031740412	8.78665191482989	33.9410441556977	0.000000398350288088878
42	32	-0.0112544140390246	-0.0602881774743223	0.037779349396273	1.02243031311605	35.7504181261647	1
45	32	-0.0719650409990699	-0.104872370101005	-0.0390577118971349	9.92383634707811	29.3511502181724	0.0000000905322632416272
46	32	-0.0293647482285024	-0.0635639503188194	0.00483445386181457	3.83123438225928	35.0701555916922	0.200081664121278
47	32	-0.0277896290545054	-0.074965595442563	0.0193863373335521	2.66103365609721	30.7017561835112	0.871879690922046
50	32	-0.0196630072966149	-0.0621582153699769	0.0228322007767472	2.02949141057209	43.5412776135616	0.997505104229531
51	32	-0.0611451105694527	-0.104280597239365	-0.0180096238995406	6.29827106813147	36.8478373068705	0.000289995839833357
54	32	-0.0736373586485443	-0.107112054506564	-0.0401626627905243	9.89092918753952	32.2307698236999	0.000000038043782901731
55	32	-0.0631297317107629	-0.0997858009388549	-0.0264736624826709	7.59405243527165	40.5291950279022	0.00000362411461840573
58	32	-0.041732631708925	-0.0832239216253268	-0.000241341792523282	4.42646762655567	41.5870161628563	0.0468281006335892
59	32	-0.0391633223759954	-0.0937372586895922	0.0154106139376014	3.34643505288226	23.1163712173203	0.471125070393558
60	32	-0.0692121566989602	-0.104460348903993	-0.0339639644939276	8.73138434512036	36.5022229583842	0.000000256794299824392
61	32	-0.0692130298329298	-0.103107709981172	-0.0353183496846876	9.12899303636497	34.3111149776821	0.000000146161673653111
62	32	-0.0584559264599389	-0.116039661800992	-0.000872191118885632	4.96970755699009	16.6036068456755	0.0441198814345424
63	32	-0.042470524562866	-0.121708795067073	0.0367677459413412	2.81940797925952	11.5670089498285	0.758000391563005
64	32	-0.013196420750034	-0.0664261485639765	0.0400333070639084	1.16188316617215	22.2359372968067	1
65	32	0.00019984015809274	-0.0829045445687228	0.0833042248849082	0.0122069952598317	13.6408534213957	1
67	32	-0.0620343366750335	-0.10975834026497	-0.0143103330850973	5.96361590862444	26.4983211675382	0.00208584751900487
68	32	-0.00706452593912051	-0.068383094736283	0.054254042858042	0.548407885175609	19.8625883700913	1
69	32	-0.0499258089938289	-0.104731545597266	0.00487992760960861	4.40596989710311	17.8774837436293	0.104715249230259
70	32	-0.054984315773209	-0.104406878746677	-0.00556175279974058	5.06216523100871	28.5968403062635	0.0152926470981957
71	32	-0.063281926864748	-0.100175785523401	-0.0263880682060948	7.60210565748081	37.9835847366122	0.00000518153710460378
74	32	-0.0580045322238023	-0.0928280345280272	-0.0231810299195775	7.43787538718564	34.766608965189	0.0000138887472792559
76	32	-0.0667607299878887	-0.101361154482587	-0.0321603054931902	8.58529457354802	36.2268278449722	0.000000411555777013461
77	32	-0.0635326904805533	-0.102422121419468	-0.0246432595416382	7.36265040977501	31.4512472342444	0.0000296162115206444
78	32	-0.055210917459479	-0.0968908861290756	-0.0135309487898823	5.84721418447006	39.9690610159123	0.000864492603581124
79	32	-0.0493766183153121	-0.103822968801323	0.00506973217069879	4.26924698610913	21.502099996154	0.113994301909054
80	32	-0.0719821968481844	-0.106500797603767	-0.0374635960926013	9.31923685119852	34.451909323903	0.000000085168816887915
86	32	-0.0571620761567565	-0.091636274888749	-0.0226878774247641	7.40198343686542	34.8807616438928	0.000015099130962426
88	32	-0.00721930393410534	-0.112095138651626	0.0976565307834149	0.380429619652991	9.51267124577099	1
89	32	-0.0409090324150958	-0.0979293669355691	0.0161113021053776	3.5038877175341	16.842120996378	0.403848326678288
91	32	-0.0404188158709622	-0.0867255686029549	0.00588793686103055	4.01375041435045	25.966694061531	0.161237326688423
92	32	-0.0534892941819983	-0.101611899474832	-0.00536668888916429	5.15290677651323	24.2387644660764	0.0166065301572514
96	32	-0.0652491418860162	-0.101531684905691	-0.0289665988663411	7.97124450116021	37.9397575388079	0.00000174003465158723
103	32	-0.0639562616055943	-0.099918130006648	-0.0279943932045406	7.93940251408816	34.8691405647697	0.00000332152892656978
111	32	-0.0195874385134095	-0.117099853956656	0.0779249769298374	1.06688656294376	11.1027837805995	1
119	32	-0.0607261539145247	-0.111932917590641	-0.0095193902384087	5.72440437779782	18.1034721073585	0.00979179155114263
123	32	-0.0318215809860804	-0.109199026139556	0.0455558641673947	2.15285824465203	11.8129337819288	0.969989439106465
152	32	-0.0364728966829109	-0.145106288732475	0.0721604953666532	1.86518026428055	9.33572129936592	0.991617666866707
34	33	-0.00854594383718123	-0.0592462940030855	0.042154406328723	0.747023240345018	38.008627365342	1
35	33	-0.00520924508523223	-0.0601491056862226	0.0497306155157581	0.419390377595355	38.9506439466559	1
36	33	0.00633819711312186	-0.0463610016538287	0.0590373958800724	0.532078397973334	38.8574872762794	1
37	33	-0.0195661322414207	-0.0659099717778713	0.0267777072950299	1.89405108135046	33.0179417560601	0.99897464991419
39	33	-0.0301514009533806	-0.0738341120601401	0.013531310153379	3.19748028836266	24.3888078649382	0.559739405361425
42	33	0.024863401287402	-0.0301505503291367	0.0798773529039407	2.00875455499651	36.7012239540567	0.997389944602941
45	33	-0.0358472256726432	-0.0789783710216284	0.00728391967634197	3.8967742921912	22.1657558575883	0.213217413991063
46	33	0.00675306709792423	-0.0372168731060197	0.0507230073018681	0.708758300040234	25.1828516391764	1
47	33	0.0083281862719212	-0.0450693873197482	0.0617257598635906	0.701117402296471	32.3047218713553	1
50	33	0.0164548080298118	-0.0334113346029376	0.0663209506625611	1.46644975927903	36.7608365747456	0.99999831940718
51	33	-0.0250272952430261	-0.0753162470913716	0.0252616566053194	2.22706868333462	33.937420462826	0.984718160280755
54	33	-0.0375195433221176	-0.0810187258260801	0.00597963918184486	4.01181477559501	23.597981344149	0.17013050588967
55	33	-0.0270119163843362	-0.0726246652318548	0.0186008324631823	2.68586568568481	29.50727291956	0.859349681196217
58	33	-0.0056148163824984	-0.0547008204544388	0.043471187689442	0.510597312874579	34.9115836198734	1
59	33	-0.0030455070495688	-0.0624550990051302	0.0563640849059926	0.234271257465785	27.4531014365758	1
60	33	-0.0330943413725335	-0.0777426064801422	0.0115539237350752	3.39769296310967	26.7061266615667	0.434781402365196
61	33	-0.0330952145065032	-0.0768698947969927	0.0106794657839864	3.4978928726353	24.6450335091627	0.382389598818509
62	33	-0.0223381111335123	-0.0839818627061764	0.0393056404391519	1.7112786221813	21.0121714673055	0.99962681992984
63	33	-0.00635270923643938	-0.087256617536351	0.0745511990634722	0.394775710924042	14.3272415416532	1
64	33	0.0229213945763926	-0.0352897928889647	0.0811325820417499	1.80625136938658	26.536855858111	0.999376468600529
65	33	0.0363176554845194	-0.0486739027144858	0.121309213683525	2.09664066053029	16.384885187	0.984839323139538
67	33	-0.0259165213486069	-0.0796606943841779	0.0278276516869642	2.18845435700397	29.3237888494852	0.986268102493445
68	33	0.0290532893873061	-0.0361674290705333	0.0942740078451456	2.06482855229947	24.2664998720938	0.992664061403476
69	33	-0.0138079936674023	-0.0731269259608883	0.0455109386260838	1.0901255241161	22.3621534058231	1
70	33	-0.0188665004467823	-0.0740667746991074	0.0363337738055427	1.54035714676833	31.4491480858855	0.999989275750738
71	33	-0.0271641115383214	-0.0729165286723271	0.0185883055956843	2.69851121209131	28.9012509690194	0.852755672597648
74	33	-0.0218867168973757	-0.0662468849830578	0.0224734511883064	2.27132001624895	25.7179018194304	0.974342119085026
76	33	-0.030642914661462	-0.0748746636603576	0.0135888343374335	3.18598567612444	25.9474743048077	0.566063748193075
77	33	-0.0274148751541267	-0.0744771912145608	0.0196474409063074	2.65653215109743	27.9941841272417	0.870150639659047
78	33	-0.0190931021330523	-0.0683056963263168	0.0301194920602121	1.73434694712607	34.3384643085523	0.999851047598439
79	33	-0.0132588029888855	-0.0724852220913917	0.0459676161136208	1.02969706721469	25.9094989268042	1
80	33	-0.0358643815217577	-0.080028682303698	0.00829991926018248	3.74526106758356	25.3133086013104	0.260381176774192
86	33	-0.0210442608303299	-0.0651845885135095	0.0230960668528496	2.19789851348928	25.4036796476888	0.983086550563288
88	33	0.0288985113923213	-0.0762996630181663	0.134096685802809	1.459309814765	11.0943001656045	0.999879624172647
89	33	-0.00479121708866912	-0.0659599774228016	0.0563775432454633	0.369264937689407	21.2757292161045	1
91	33	-0.00430100054453553	-0.0568824211441595	0.0482804200550885	0.372322601882581	28.4970463409013	1
92	33	-0.0173714788555717	-0.0713715218492068	0.0366285641380634	1.46925688386904	27.6055599481387	0.999995142359019
96	33	-0.0291313265595896	-0.0744717565803501	0.0162091034611709	2.92719979121325	28.2523461773304	0.728997457469369
103	33	-0.0278384462791676	-0.0729371434042743	0.0172602508459391	2.82759224866848	26.8721750141815	0.784699219648645
111	33	0.0165303768130171	-0.0819279483507274	0.114988701976762	0.860412666218481	13.0224283210171	1
119	33	-0.0246083385880981	-0.0808688997609103	0.0316522225847142	2.04662302240574	22.5130322093332	0.992873245612275
123	33	0.00429623434034623	-0.0748928543993154	0.0834853230800078	0.271436559216541	14.6988850840498	1
152	33	-0.000355081356484287	-0.10918869734094	0.108478534627972	0.017442430705727	10.8076988567556	1
35	34	0.003336698751949	-0.0451395674895463	0.0518129649934443	0.309085411530583	32.6815602775604	1
36	34	0.0148841409503031	-0.0308252069786183	0.0605934888792245	1.45839747956299	33.6232400838645	0.99999803907579
37	34	-0.0110201884042395	-0.0484048507047188	0.0263644738962398	1.32691778896162	31.8469245755999	0.999999849341208
39	34	-0.0216054571161993	-0.0555394197357546	0.012328505503356	3.02006176466459	20.356159690311	0.667474647644288
42	34	0.0334093451245832	-0.015239159671966	0.0820578499211324	3.10919193939776	30.0261599552837	0.614627404854224
45	34	-0.027301281835462	-0.0606157884820498	0.00601322481112573	3.98718955570141	17.2318511293805	0.208129380606789
46	34	0.0152990109351055	-0.0190184132285711	0.049616435098782	2.10063431794412	21.355173049836	0.988883907700693
47	34	0.0168741301091024	-0.0299972422317995	0.0637455024500044	1.65978376322805	25.3894904011933	0.999879875793411
50	34	0.025000751866993	-0.0171281673126205	0.0671296710466065	2.66256608033226	32.977646214526	0.873948955124972
51	34	-0.0164813514058449	-0.0593016850941493	0.0263389822824596	1.75148262438759	28.5715538558198	0.999717029731757
54	34	-0.0289735994849364	-0.0627026146547882	0.00475541568491534	4.10883110494861	19.2168623989017	0.162129137926461
55	34	-0.018465972547155	-0.0549835761570947	0.0180516310627847	2.31907111003861	26.5911834361077	0.967707183935181
58	34	0.00293112745468282	-0.0382329965388896	0.0440952514482553	0.321377224380602	30.9836990228784	1
59	34	0.00550043678761243	-0.0488291656354179	0.0598300392106428	0.480104112456592	20.3933542373481	1
60	34	-0.0245483975353523	-0.0598055113381995	0.0107087162674949	3.24776459922498	23.0660325565404	0.529992049179845
61	34	-0.0245492706693219	-0.0586057392439158	0.00950719790527196	3.4116320329644	20.679945902931	0.439326891039893
62	34	-0.013792167296331	-0.0713174440306819	0.0437331094380199	1.19749875225416	14.8340034863729	0.999999666623527
63	34	0.00219323460074185	-0.0771357578392427	0.0815222270407264	0.147462825125786	10.9111684573302	1
64	34	0.0314673384135738	-0.0215513914575672	0.0844860682847148	2.83390118773157	19.4468704096872	0.769898890919601
65	34	0.0448635993217006	-0.038187716703403	0.127914915346804	2.7700690253264	12.9842879364335	0.785271511536751
67	34	-0.0173705775114257	-0.064854808440502	0.0301136534176506	1.71573029256338	22.1101555436856	0.999654624041061
68	34	0.0375992332244874	-0.0235137988538722	0.0987122653028469	2.97025307781914	18.0858346632811	0.693991869443826
69	34	-0.00526204983022103	-0.0599842963746233	0.0494601967141813	0.475047014110009	15.7550358308179	1
70	34	-0.0103205566096011	-0.0594428963543808	0.0388017831351786	0.97400054592458	24.2385003454139	1
71	34	-0.0186181677011402	-0.0553962526730825	0.0181599172708022	2.334752219427	25.3118814638507	0.963626507480378
74	34	-0.0133407730601945	-0.0482381635195232	0.0215566173991342	1.79700317192575	21.7385489370256	0.999127547166634
76	34	-0.0220969708242808	-0.0567594570084945	0.0125655153599329	2.9859133561156	22.33654452316	0.688933418532365
77	34	-0.0188689313169455	-0.0576591703106962	0.0199213076768052	2.27555158539615	22.5522053275157	0.970532443464633
78	34	-0.0105471582958711	-0.051911159923431	0.0308168433316888	1.1545516677302	29.9908132044196	1
79	34	-0.00471285915170423	-0.0589558848689364	0.0495301665655279	0.416461923681088	18.9484649639891	1
80	34	-0.0273184376845765	-0.0619419008629614	0.00730502549380833	3.719014728311	21.3043063661456	0.286014035187342
86	34	-0.0124983169931487	-0.0470718121678599	0.0220751781815626	1.70183483087709	21.4982680194085	0.999684534929368
88	34	0.0374444552295025	-0.0676000585882529	0.142488969047258	1.98899096755344	9.19128676310941	0.982198559662311
89	34	0.00375472674851211	-0.0532021243335567	0.0607115778305809	0.328540916101439	15.0087445445975	1
91	34	0.0042449432926457	-0.0418581802009152	0.0503480667862066	0.433917627408641	21.3320293937912	1
92	34	-0.00882553501839047	-0.0567530392938011	0.0391019692570201	0.873643650004042	20.3260269195613	1
96	34	-0.0205853827224084	-0.0567867021910635	0.0156159367462468	2.62921727597896	24.7748252222161	0.876473782521034
103	34	-0.0192925024419864	-0.0552455711573999	0.0166605662734271	2.50765547044538	22.7327445528375	0.916788859126387
111	34	0.0250763206501984	-0.0724936276952883	0.122646268995685	1.37755753956216	10.6954153862843	0.99995562418596
119	34	-0.0160623947509168	-0.0672302608431901	0.0351054713413565	1.55402340491051	15.572838254017	0.999870163663344
123	34	0.0128421781775275	-0.0646167523244212	0.0903011086794761	0.880391231357426	11.1125892010223	1
152	34	0.00819086248069694	-0.100617031795577	0.116998756756971	0.42202978919454	9.04008588161302	1
36	35	0.0115474421983541	-0.0390298509290767	0.0621247353257849	1.0223929523218	33.6826772407794	1
37	35	-0.0143568871561885	-0.0582660346089247	0.0295522602965477	1.49370893456959	27.5436360881978	0.999992465574311
39	35	-0.0249421558681483	-0.0662442057788953	0.0163598940425986	2.88803580766632	19.2404546333433	0.740767062398233
42	35	0.0300726463726342	-0.0229643157804275	0.083109608525696	2.55192208892523	31.9040363695724	0.915398865802787
45	35	-0.030637980587411	-0.0714597905476569	0.0101838293728349	3.65431568756284	17.1544234944884	0.332682827783019
46	35	0.0119623121831565	-0.0296159924579954	0.0535406168243084	1.36812459821581	20.0011270271806	0.999997316161148
47	35	0.0135374313571534	-0.0378767007719346	0.0649515634862414	1.20236806496126	27.6475428343549	0.999999987007987
50	35	0.021664053115044	-0.0259450298832846	0.0692731361133726	2.05096120688336	31.4219283507882	0.995354355527574
51	35	-0.0198180501577939	-0.0679229463155227	0.028286845999935	1.87300969437433	28.8209930033039	0.998937390904944
54	35	-0.0323102982368854	-0.0734518387413775	0.00883124226760669	3.7782252258205	18.4978048505355	0.274324920895718
55	35	-0.021802671299104	-0.0650089558041195	0.0214036132059115	2.34002843783348	24.1819938948661	0.961337740897571
58	35	-0.000405571297266177	-0.047214866569131	0.0464037239745987	0.0392831292857503	29.6036242783567	1
59	35	0.00216373803566343	-0.0556207562485229	0.0599482323198497	0.173983822588173	23.7956951560586	1
60	35	-0.0278850962873013	-0.0701384661902037	0.0143682736156011	3.1071939994123	21.4805260110404	0.616065571863925
61	35	-0.0278859694212709	-0.0692760696927455	0.0135041308502036	3.21599964365808	19.4856181781537	0.552606281985183
62	35	-0.01712886604828	-0.0774401128446914	0.0431823807481313	1.37114375887527	18.0846712113004	0.999995622467648
63	35	-0.00114346415120715	-0.0814797857195813	0.079192857417167	0.0731103078999999	12.8815816255724	1
64	35	0.0281306396616248	-0.0284369392527305	0.0846982185759802	2.3225155492557	22.8426715192297	0.962945782848799
65	35	0.0415269005697516	-0.0427725653294868	0.12582636646899	2.45677085024792	14.9522761697232	0.913705338654813
67	35	-0.0207072762633747	-0.0725488830369292	0.0311343305101798	1.84541659265304	24.9396577430538	0.998932744736243
68	35	0.0342625344725384	-0.0295972167185346	0.0981222856636113	2.52828992121508	21.3432903225346	0.907390856233447
69	35	-0.00859874858217003	-0.0664555151970085	0.0492580180326684	0.711380948150156	19.1276229386349	1
70	35	-0.0136572553615501	-0.0669759802509019	0.0396614695278017	1.1724638868119	27.0519341189112	1
71	35	-0.0219548664530892	-0.065329247859177	0.0214195149529987	2.3538352149089	23.6355629171955	0.957943349234074
74	35	-0.0166774718121435	-0.0586568031782824	0.0253018595539954	1.88206658596037	20.5386409523532	0.997792810201909
76	35	-0.0254336695762298	-0.0672644807347381	0.0163971415822785	2.87659764690597	20.7335480860668	0.749288363638753
77	35	-0.0222056300688945	-0.0670146558371682	0.0226033956993793	2.31302094504485	22.9519402032889	0.964793929003891
78	35	-0.0138838570478201	-0.0608381327678697	0.0330704186722295	1.34307599054334	29.0798500894256	0.999999679748625
79	35	-0.00804955790365323	-0.0656864440229977	0.0495873282156913	0.65404888193843	22.3623769425115	1
80	35	-0.0306551364365255	-0.0724388443065063	0.0111285714334553	3.48521401907581	20.144326037475	0.401541994724201
86	35	-0.0158350157450977	-0.0575888882456941	0.0259188567554988	1.80057052829573	20.22407484937	0.998940234809556
88	35	0.0341077564775535	-0.0710081494316232	0.13922366238673	1.75473072938733	10.3242475973915	0.996891448308361
89	35	0.000418027996563104	-0.0593925302884079	0.0602285862815341	0.0336836947256679	18.288469826294	1
91	35	0.000908244540696698	-0.0497344831460939	0.0515509722274873	0.0832197176654335	24.0535250222996	1
92	35	-0.0121622337703395	-0.0643159409778121	0.0399914734371332	1.08583739306657	23.3933223963512	1
96	35	-0.0239220814743574	-0.0668716051109127	0.019027442162198	2.59917979084102	22.9877677960981	0.885136886601144
103	35	-0.0226292011939354	-0.0653638351698725	0.0201054327820017	2.4899358769738	21.6869372028666	0.920347480224053
111	35	0.0217396218982494	-0.076382713665527	0.119861957462026	1.15418729532358	12.0711476459077	1
119	35	-0.0193990935028658	-0.0740847951569731	0.0352866081512414	1.69984109111465	18.9873411765405	0.999575046562343
123	35	0.00950547942557846	-0.0690657109815221	0.088076669832679	0.618511411184861	13.1732066794495	1
152	35	0.00485416372874794	-0.103943394181012	0.113651721638508	0.242681503389183	10.0953143833779	1
37	36	-0.0259043293545426	-0.066471084677643	0.0146624259685578	2.89618331331285	29.5013933225814	0.748610581139314
39	36	-0.0364895980665024	-0.0740718455575938	0.00109264942458893	4.62653510857101	19.7191390653753	0.0645458642625995
42	36	0.0185252041742801	-0.0321888233925	0.0692392317410602	1.64716819705753	31.2758488931515	0.999942774318757
45	36	-0.0421854227857651	-0.079226147148851	-0.00514469842267919	5.54349228563096	17.1875555996225	0.0153117561201708
46	36	0.000414869984802377	-0.0374899067431204	0.0383196467127251	0.0518310277414079	20.5955216431066	1
47	36	0.00198998915879934	-0.0470169293595632	0.0509969076771619	0.18606748838396	26.7934597619842	1
50	36	0.0101166109166899	-0.0346368742231639	0.0548700960565437	1.01577001946372	32.4434278805405	1
51	36	-0.0313654923561479	-0.0767043693718243	0.0139733846595284	3.1432707844843	28.992703198431	0.592462631555988
54	36	-0.0438577404352395	-0.0812597460093467	-0.00645573486113232	5.62695008628863	18.8085107369833	0.0107117543540642
55	36	-0.0333501134974581	-0.0731367160236207	0.00643648902870456	3.86566488221114	25.3264654873135	0.212557444052425
58	36	-0.0119530134956203	-0.0558264624865754	0.0319204354953349	1.23148671969971	30.5120503872519	0.999999982762588
59	36	-0.00938370416269065	-0.0653024469613086	0.0465350386359273	0.786679260329724	22.1890462553937	1
60	36	-0.0394325384856554	-0.0781277551865866	-0.000737321784724125	4.77637075370193	22.2203071972224	0.0418589388202004
61	36	-0.039433411619625	-0.0771185344189765	-0.00174828882027358	4.97586326284744	20.0021763718342	0.0329249068706707
62	36	-0.0286763082466341	-0.0874410102310068	0.0300883937377385	2.39236792352437	16.4647735880876	0.935907358164747
63	36	-0.0126909063495612	-0.0924140645143992	0.0670322518152767	0.832775509100423	11.8475027013396	1
64	36	0.0165831974632707	-0.0380658596888125	0.071232254615354	1.43085079035252	21.244537602153	0.999993414392576
65	36	0.0299794583713975	-0.053607039694796	0.113565956437591	1.81334026236359	13.921317893458	0.997346489468736
67	36	-0.0322547184617287	-0.0817742173944081	0.0172647804709506	3.02721365108249	23.74671626472	0.665082802059559
68	36	0.0227150922741843	-0.0396434459610019	0.0850736305093704	1.73571804461124	19.7219248540813	0.999426352695562
69	36	-0.0201461907805241	-0.0762791554789266	0.0359867739178784	1.74216389512071	17.4781347137662	0.999177389330465
70	36	-0.0252046975599042	-0.0762878149497873	0.0258784198299789	2.26984629529532	25.8721771682854	0.974685449132517
71	36	-0.0335023086514433	-0.0734970720529474	0.00649245475006095	3.87844820562333	24.49317768296	0.210795463769184
74	36	-0.0282249140104976	-0.0666076977826135	0.0101578697616184	3.47056634118073	21.1035901704863	0.406384548046604
76	36	-0.0369811117745839	-0.0751788065289196	0.0012165829797518	4.55925838793257	21.4462210883145	0.0667175931050861
77	36	-0.0337530722672486	-0.0754407935042234	0.00793464896972626	3.77882636427718	22.9644647948068	0.254590527196063
78	36	-0.0254312992461742	-0.0694748403821723	0.0186122418898239	2.61637797781938	29.7767289868339	0.889152650462515
79	36	-0.0195970001020073	-0.075393924214842	0.0361999240108274	1.66167486319078	20.733434510031	0.999785436347541
80	36	-0.0422025786348796	-0.0803556601068261	-0.0040494971629331	5.23523953345819	20.6785863027812	0.0187499442265605
86	36	-0.0273824579434518	-0.0654972791388183	0.0107323632519148	3.39740959033441	20.8012605688422	0.446862146275731
88	36	0.0225603142791994	-0.0824578669743568	0.127578495532756	1.18015202852681	9.72399458747361	1
89	36	-0.011129414201791	-0.0693588408718417	0.0471000124682597	0.935158551005043	16.6595277829618	1
91	36	-0.0106391976576574	-0.0588664623885273	0.0375880670732125	1.02983233087079	22.9236424483305	1
92	36	-0.0237096759686935	-0.0736014965933137	0.0261821446559266	2.22967045822006	22.0483672615672	0.976528968004243
96	36	-0.0354695236727115	-0.0749713250246777	0.00403227767925477	4.17068106102647	23.8611080808794	0.126738023110993
103	36	-0.0341766433922895	-0.0734466596454192	0.00509337286084018	4.07863698663168	22.2413400943135	0.156351666687432
111	36	0.0101921796998953	-0.087585342330606	0.107969701730397	0.550814460119775	11.3443595053945	1
119	36	-0.0309465357012199	-0.0837058460969742	0.0218127746945343	2.85056593715151	17.3535558207814	0.757237520635895
123	36	-0.00204196277277562	-0.0799434520137322	0.075859526468181	0.136494293930709	12.0935696342331	1
152	36	-0.00669327846960614	-0.115439372315924	0.102052815376712	0.339928463310118	9.53600929466218	1
39	37	-0.0105852687119598	-0.0339868653969678	0.0128163279730482	2.03633857920225	31.812212354747	0.995948300938875
42	37	0.0444295335288227	0.000220412921602034	0.0886386541360434	4.64971511782567	24.6439995453767	0.0476529435947651
45	37	-0.0162810934312225	-0.0384487123244131	0.00588652546196813	3.41520414801555	23.6471403891351	0.430496491472985
46	37	0.026319199339345	0.00214181321827848	0.0504965854604114	4.89711774385194	32.0570596608514	0.0190975285217364
47	37	0.0278943185133419	-0.0144524017955607	0.0702410388222445	3.13441652972673	19.9107317338614	0.600126202991154
50	37	0.0360209402712325	-0.0000285755812352781	0.0720704561237003	4.50231526402278	31.517714826011	0.0504146341070802
51	37	-0.00546116300160535	-0.0425988297484407	0.03167650374523	0.680581433955842	24.5763198887427	1
54	37	-0.0179534110806969	-0.0409688890469075	0.00506206688551371	3.55071321730909	28.4930540313961	0.34502149273286
55	37	-0.00744578414291549	-0.0354840109163888	0.0205924426305578	1.1885419766726	33.8833400234103	1
58	37	0.0139513158589223	-0.0208791991336886	0.0487818308515333	1.81591228847599	29.6246713276961	0.999450512290445
59	37	0.0165206251918519	-0.0347424274336267	0.0677836778173306	1.59637040898599	15.5194660928413	0.99977666751416
60	37	-0.0135282091311128	-0.0394950241435361	0.0124386058813106	2.35590695862191	30.3830813672714	0.964570207538809
61	37	-0.0135290822650824	-0.0371832315503414	0.0101250670201766	2.57425448000264	31.8916274738187	0.907615714028657
62	37	-0.00277197889209153	-0.058349675905726	0.0528057181215429	0.266125759528261	10.8938624651566	1
63	37	0.0132134230049814	-0.0659265346731055	0.0923533806830682	0.941293418414213	8.8671288942993	1
64	37	0.0424875268178133	-0.00743117952300151	0.0924062331586282	4.26717972787608	14.5390923449936	0.153271628045369
65	37	0.0558837877259401	-0.0264087548111431	0.138176330263023	3.62128956579376	10.9206077007106	0.386363391688674
67	37	-0.00635038910718616	-0.0496780448828604	0.0369772666684881	0.717462833755152	16.6121660580327	1
68	37	0.0486194216287269	-0.0102171511656085	0.107455994423062	4.16782798243881	14.0930455273202	0.180030585773098
69	37	0.00575813857401848	-0.0466081850713435	0.0581244622193805	0.580065291292295	11.4258874917949	1
70	37	0.000699631794638396	-0.0443713490289317	0.0457706126182085	0.074531058145715	18.7393763502141	1
71	37	-0.00759797929690066	-0.0361517798902042	0.0209558212964029	1.20996373704104	28.7765875235803	0.999999987015064
74	37	-0.00232058465595498	-0.0276761651837525	0.0230349958718426	0.417085139918535	28.1769832252791	1
76	37	-0.0110767824200413	-0.0359109916992805	0.0137574268591978	2.00215616508258	32.8081813672494	0.997104887854318
77	37	-0.00784874291270597	-0.0398106533980601	0.0241131675726481	1.1752641457466	19.1432536390768	1
78	37	0.000473030108368393	-0.0346704735720533	0.0356165337887901	0.0614298049018866	27.794521556878	1
79	37	0.00630732925253527	-0.0450222143459599	0.0576368728510304	0.618772669455434	14.2094332039796	1
80	37	-0.016298249280337	-0.0411272451444602	0.00853074658378612	2.98562086883028	28.7038933161599	0.693536557938974
86	37	-0.00147812858890917	-0.0261880901456408	0.0232318329678224	0.27087932008777	29.9666137563419	1
88	37	0.048464643633742	-0.0570856543154738	0.154014941582958	2.66686246792615	8.04318344369855	0.807054206223852
89	37	0.0147749151527516	-0.0401567272225374	0.0697065575280407	1.43201579571572	10.992545806315	0.999913577209391
91	37	0.0152651316968852	-0.0264928501452589	0.0570231135390293	1.80471764557153	15.8161772270375	0.9981203000332
92	37	0.00219465338584904	-0.0418383372674112	0.0462276440391092	0.248668033894206	14.9203369052314	1
96	37	-0.00956519431816886	-0.0371577326944293	0.0180273440580916	1.5694916127893	30.0207965191532	0.999980050578043
103	37	-0.00827231403774691	-0.0355632582902081	0.0190186302147143	1.39766160942448	25.3615336449374	0.999998242076095
111	37	0.0360965090544379	-0.0614131862673985	0.133606204376274	2.05943944057144	9.28841585998577	0.97484016887376
119	37	-0.00504220634667732	-0.0535532990804749	0.0434688863871203	0.554541641307072	10.8982767183593	1
123	37	0.023862366581767	-0.0533186658280311	0.101043398991565	1.73748222592191	8.96508854505647	0.996310285078026
152	37	0.0192110508849364	-0.0901527970837852	0.128574898853658	1.02319381679334	7.97139968053899	1
42	39	0.0550148022407825	0.0132134691284247	0.0968161353531403	6.41666868716085	17.0156657437491	0.00338484530068506
45	39	-0.00569582471926268	-0.0161486425172269	0.00475699307870158	2.56494666842726	21.5181099145648	0.894996985724064
46	39	0.0369044680513048	0.021377718340804	0.0524312177618055	11.0823029813603	23.1401568937842	0.000000110771451455882
47	39	0.0384795872253018	-0.00181728429908975	0.0787764587496932	4.91059639464095	12.810633754608	0.0693933992924469
50	39	0.0466062089831923	0.0141705079060659	0.0790419100603187	6.85583586882631	19.5427448338767	0.000908921334516033
51	39	0.00512410571035447	-0.0290398278126512	0.0392880392333601	0.750681440722493	14.6701913866959	1
54	39	-0.00736814236873708	-0.0201253110679647	0.00538902633049055	2.64319101790214	27.1034481346759	0.874473731961035
55	39	0.00313948456904434	-0.0191242005117308	0.0254031696498195	0.677861682372093	18.5944474643544	1
58	39	0.0245365845708822	-0.00661334791973821	0.0556865170615025	3.82125331244512	17.5443507841729	0.2628809610657
59	39	0.0271058939038118	-0.023087390570881	0.0772991783785045	2.86832881090438	11.1016866967484	0.733881491558309
60	39	-0.00294294041915296	-0.0222946560782074	0.0164087752399015	0.755392008335418	15.2840766916424	1
61	39	-0.0029438135531226	-0.0171328109868693	0.0112451838806241	0.939154357615252	30.074904949354	1
62	39	0.00781328981986829	-0.0481414887296083	0.0637680683693449	0.820414407787798	7.76207893212853	1
63	39	0.0237986917169412	-0.0562390186990517	0.103836402132934	1.77752422077166	7.37277464449022	0.992711615173626
64	39	0.0530727955297732	0.00401839174380962	0.102127199315737	5.88453553870743	10.0973799697165	0.0296012373151919
65	39	0.0664690564378999	-0.0158707146550697	0.14880882753087	4.47776508454531	9.38695674108356	0.164704794288903
67	39	0.00423487960477367	-0.0376532903784479	0.0461230495879952	0.544240983552727	10.5117892061472	1
68	39	0.0592046903406867	0.00107457310054364	0.11733480758083	5.44362981423873	10.8186981166107	0.0441924287553709
69	39	0.0163434072859783	-0.0362282344921078	0.0689150490640644	1.81880828032693	7.86334529009926	0.991555341886024
70	39	0.0112849005065982	-0.0320199370841178	0.0545897380973142	1.34570575675766	12.5627967318553	0.999986334701052
71	39	0.00298728941505916	-0.0204878082993174	0.0264623871294357	0.642213652444527	14.0495443397543	1
74	39	0.00826468405600484	-0.0103260093889695	0.0268553775009792	2.27817161280152	13.0254017307702	0.952049494811781
76	39	-0.000491513708081488	-0.017404228552196	0.016421201136033	0.137315622335005	20.9301549644995	1
77	39	0.00273652579925386	-0.0266805968712947	0.0321536484698024	0.528565624897011	8.63587994976522	1
78	39	0.0110582988203282	-0.0205849717679466	0.042701569408603	1.71658405744293	16.2805419941518	0.999247311941531
79	39	0.0168925979644951	-0.0336633267622534	0.0674485226912436	1.82043466841445	10.0324762642441	0.994581759587505
80	39	-0.0057129805683772	-0.0231881325904067	0.0117621714536523	1.64889123618769	14.0925697936232	0.999461725631702
86	39	0.00910714012305065	-0.00791457933731447	0.0261288595834158	2.63107583188155	16.1730165297351	0.856067472023656
88	39	0.0590499123457018	-0.0474403469498539	0.165540171641258	3.34058540206628	7.21075782325936	0.52852785139651
89	39	0.0253601838647114	-0.0299172177213175	0.0806375854507403	2.69337197601374	7.78086946488017	0.795252068305493
91	39	0.025850400408845	-0.0146386908725365	0.0663394916902266	3.52595805864933	9.53716296529274	0.435985616159162
92	39	0.0127799220978089	-0.0302574491878512	0.0558172933834689	1.64855541033644	9.35830352560193	0.998406229054349
96	39	0.00102007439379096	-0.0209502152146157	0.0229903640021976	0.231912676033676	14.8290343940672	1
103	39	0.00231295467421291	-0.0199194348474625	0.0245453441958883	0.557128708297749	10.7340168211314	1
111	39	0.0466817777663977	-0.0513011492029041	0.144664704735699	2.7440290083071	8.26033909638193	0.777638698189639
119	39	0.0055430623652825	-0.043648221115911	0.054734345846476	0.688170806657493	6.94081356012552	1
123	39	0.0344476352937268	-0.0436154716303711	0.112510742217825	2.63563284063577	7.39184085059431	0.814794991281311
152	39	0.0297963195968963	-0.0805000162047914	0.140092655398584	1.62861095204303	7.19648097347525	0.997413937123914
45	42	-0.0607106269600452	-0.102107484649896	-0.0193137692701947	7.29737680924094	15.1384491271764	0.00125598996636578
46	42	-0.0181103341894778	-0.0601606110880526	0.0239399427090971	2.0860314640496	17.7177110674043	0.987143067919833
47	42	-0.0165352150154808	-0.0681007785351174	0.0350303485041558	1.47491031600857	25.9121562860476	0.999993252786316
50	42	-0.00840859325759022	-0.0562106365227463	0.0393934500075659	0.79992524276659	28.7547806964998	1
51	42	-0.0498906965304281	-0.0981929984412495	-0.00158839461960659	4.73805172473883	26.5344312886359	0.0359947497556246
54	42	-0.0623829446095196	-0.104048011569809	-0.0207178776492302	7.3491582200191	16.3492823596286	0.000825213199828867
55	42	-0.0518753176717382	-0.0954335716223541	-0.00831706372112234	5.60254932467604	21.6139269587558	0.0080824238917484
58	42	-0.0304782176699004	-0.0775052761361693	0.0165488407963685	2.96712481893504	27.007757731081	0.703808046641656
59	42	-0.0279089083369708	-0.0857956248347979	0.0299778081608563	2.25198716399317	22.819936537647	0.974305630655747
60	42	-0.0579577426599355	-0.100631068677617	-0.0152844166422542	6.50180478822617	19.1106058672773	0.00194230018259045
61	42	-0.0579586157939051	-0.0998389742403016	-0.0160782573475087	6.73262358915466	17.2416707423646	0.0018643739567199
62	42	-0.0472015124209142	-0.107637978501196	0.0132349536593679	3.79153911418749	17.467035418034	0.274581875830377
63	42	-0.0312161105238414	-0.111629766900165	0.0491975458524826	2.0002945575389	12.6906421252643	0.988014759537161
64	42	-0.00194200671100939	-0.0586293918762504	0.0547453784542317	0.160927901190725	21.8490815631716	1
65	42	0.0114542541971174	-0.0728862083480952	0.09579471674233	0.678926626012487	14.7627974447557	1
67	42	-0.0507799226360089	-0.102783256325143	0.00122341105312524	4.54496699662938	23.4652095727548	0.0623466217784746
68	42	0.00418988809990414	-0.0597420554490565	0.0681218316488648	0.310090365864854	20.7207496582297	1
69	42	-0.0386713949548042	-0.0966658813628131	0.0193230914532047	3.21118260564166	18.3783423868093	0.556565383700634
70	42	-0.0437299017341843	-0.0971787984892183	0.0097189950208496	3.76917885971258	25.5564324049155	0.249531567331989
71	42	-0.0520275128257234	-0.0957548427355469	-0.00830018291589982	5.61288258170437	21.1740644988595	0.00831101965426084
74	42	-0.0467501181847777	-0.0891754788503404	-0.00432475751921502	5.31238361860631	18.2506160469863	0.0205276918952636
76	42	-0.055506315948864	-0.0977854516921315	-0.0132271802055966	6.32161312837364	18.3920885466758	0.00310440496433928
77	42	-0.0522782764415287	-0.097406237710072	-0.00715031517298532	5.47762962325915	20.8192877541561	0.0113762606470177
78	42	-0.0439565034204543	-0.0911286443636986	0.00321563752278991	4.2738116651382	26.5727638392923	0.0960645936024094
79	42	-0.0381222042762874	-0.0958718447884317	0.0196274362358568	3.1086169974316	21.4509309173943	0.61521131933085
80	42	-0.0607277828091597	-0.102972436546832	-0.018483129071487	6.95281627621082	17.8767962079882	0.00109805333645552
86	42	-0.0459076621177319	-0.0881221597622286	-0.0036931644732352	5.25684133070608	17.940266515295	0.0234632912958495
88	42	0.0040351101049193	-0.101140218580754	0.109210438790593	0.207889809301899	10.2443555819094	1
89	42	-0.0296546183760711	-0.0895927326631597	0.0302834959110175	2.39790497125416	17.6466607316707	0.937401811345313
91	42	-0.0291644018319375	-0.0799930924747014	0.0216642888108264	2.68442220257678	22.5342285207594	0.848781566380593
92	42	-0.0422348801429737	-0.0945570700866121	0.0100873098006647	3.78701230837797	22.0610843196956	0.254800102973404
96	42	-0.0539947278469916	-0.0973186937039181	-0.0106707619900651	5.90432172352768	20.5364274672627	0.00497511702334508
103	42	-0.0527018475665696	-0.0958361423407738	-0.00956755279236552	5.83710698876262	19.3740519348327	0.00665673270751588
111	42	-0.00833302447438486	-0.106499724566441	0.0898336756176713	0.443085780089935	11.965281956389	1
119	42	-0.0494717398755	-0.104333376460237	0.00538989670923731	4.35300301796909	18.0985086756449	0.113162869306379
123	42	-0.0205671669470558	-0.0992179059091467	0.0580835720150352	1.34134838080397	12.9661967414843	0.999988944003763
152	42	-0.0252184826438863	-0.134073901499082	0.0836369362113097	1.26248756865456	10.0230165736074	0.99999071528355
46	45	0.0426002927705675	0.0287186981345281	0.0564818874066069	16.3430088682841	10.9807056316202	0.00000161284547250951
47	45	0.0441754119445644	0.00405550461566572	0.0842953192734631	5.845599744247	11.1232790122976	0.0252494039317411
50	45	0.052302033702455	0.0204872653784708	0.0841168020264392	8.07820226114949	16.2442827373173	0.000268873444811302
51	45	0.0108199304296172	-0.0229924069242511	0.0446322677834855	1.66364300032749	12.1818371536175	0.999072077477503
54	45	-0.0016723176494744	-0.011639976363262	0.00829534106431321	0.896959743104063	10.8071781048312	1
55	45	0.00883530928830702	-0.0125946471973382	0.0302652657739522	2.13312640925307	12.4526949846351	0.974289070619562
58	45	0.0302324092901448	-0.000357503655214603	0.0608223222355043	4.97450020834185	14.2429671756229	0.0546892697448734
59	45	0.0328017186230744	-0.0173748170106131	0.082978254256762	3.55765450606058	10.0751737545305	0.418789796352375
60	45	0.00275288430010972	-0.0160932035465716	0.021598972146791	0.834454769451733	8.48318307164692	1
61	45	0.00275201116614008	-0.00903445034351567	0.0145384726757958	1.17019635706752	14.5657284170353	1
62	45	0.013509114539131	-0.0429345699180017	0.0699527989962637	1.45331426212007	7.05179784494691	0.999469450229515
63	45	0.0294945164362039	-0.0509324653564986	0.109921498228906	2.22981798396685	7.02552534400219	0.93403494920272
64	45	0.0587686202490358	0.00961230191204055	0.107924938586031	6.69520641657988	9.07469121863733	0.0157546172823273
65	45	0.0721648811571626	-0.010276479905679	0.154606242220004	4.90954909004834	9.02656159499927	0.106691741057966
67	45	0.00993070432403635	-0.032034812487914	0.0518962211359867	1.32405394386729	9.10246556994367	0.999960914941595
68	45	0.0649005150599494	0.00676773591435702	0.123033294205542	6.07870654595383	10.0560074569721	0.0238378598096337
69	45	0.022039232005241	-0.0310353088954654	0.0751137729059474	2.52062817330004	7.05857476158713	0.852958776792387
70	45	0.0169807252258609	-0.0261741094297179	0.0601355598814397	2.08973844316181	11.1065504315751	0.976419226489642
71	45	0.00868311413432184	-0.0144510537588209	0.0318172820274646	2.08507480853885	9.33678948676126	0.971731821868751
74	45	0.0139605087752675	-0.00473235879157515	0.0326533763421102	4.68850123902825	6.44984903694629	0.18302885507724
76	45	0.00520431101118119	-0.0104101838702133	0.0208188058925757	1.78319331624357	10.7752942974837	0.996447086136712
77	45	0.00843235051851654	-0.0218753647270079	0.038740065764041	1.77731965452416	6.17261159712374	0.989915546262615
78	45	0.0167541235395909	-0.0144056003318708	0.0479138474110526	2.74675244457301	13.2240654539716	0.796664617883957
79	45	0.0225884226837578	-0.0280720882773196	0.0732489336448352	2.49731924365857	9.0703233384916	0.874582144783523
80	45	-0.0000171558491145144	-0.0173750976320074	0.0173407859337784	0.00617859022598783	6.52067679816398	1
86	45	0.0148029648423133	-0.00159506704257617	0.0312009967272028	5.33928907138016	7.60797181580463	0.0855839814959334
88	45	0.0647457370649645	-0.0420532679859243	0.171544742115853	3.68824508907551	7.01447904132084	0.404977729713107
89	45	0.0310560085839741	-0.0247131703036395	0.0868251874715878	3.38120583106755	7.0530570193196	0.514037705442328
91	45	0.0315462251281077	-0.00920201326395421	0.0722944635201696	4.48579567944096	8.10371796759884	0.183366716403258
92	45	0.0184757468170715	-0.0248281701229124	0.0617796637570555	2.47330326066177	8.09184841673941	0.876040657553155
96	45	0.00671589911305364	-0.0148033495741902	0.0282351478002975	1.73101306481368	9.38914643749447	0.996829225930199
103	45	0.00800877939347559	-0.0147782881612655	0.0307958469482166	2.22630306282046	6.30404081711732	0.929222511223362
111	45	0.0523776024856604	-0.0457935511361736	0.150548756107494	3.10193943242729	8.01788575755065	0.623993912335132
119	45	0.0112388870845452	-0.0388464064501977	0.0613241806192881	1.44391388606608	6.06345051102547	0.999222383022955
123	45	0.0401434600129895	-0.0383162430779476	0.118603163103927	3.11077972085076	7.02682070902318	0.622036241216031
152	45	0.0354921443161589	-0.0751036985136806	0.146087987145998	1.95249988157434	7.01350222721094	0.978623394401244
47	46	0.00157511917399696	-0.0389115454145859	0.0420617837625798	0.198027648213144	13.4593326751455	1
50	46	0.00970174093188753	-0.0231386966327206	0.0425421784964957	1.39920988612727	20.5717332900211	0.999995746997431
51	46	-0.0317803623409503	-0.0662521138226614	0.00269138914076072	4.56542991454347	15.5440883093833	0.0925040614857136
54	46	-0.0442726104200419	-0.0593355185226899	-0.0292097023173938	14.2636945266664	17.5051221437824	0.0000000393270077614361
55	46	-0.0337649834822605	-0.0568038452793428	-0.0107261216851781	6.99296287121113	19.5379077361146	0.000700969252169892
58	46	-0.0123678834804226	-0.0439288567334602	0.0191930897726149	1.88403472465843	18.5765501598655	0.997283765842216
59	46	-0.00979857414749303	-0.0600710579487033	0.0404739096537172	1.02622821638541	11.520489854265	1
60	46	-0.0398474084704577	-0.0601852727928543	-0.0195095441480612	9.65265878549137	16.003129400615	0.0000297189960346556
61	46	-0.0398482816044274	-0.0559190011202534	-0.0237775620886014	11.6554159612966	21.741282678647	0.0000000866030136492668
62	46	-0.0290911782314365	-0.0849314336814244	0.0267490772185514	3.02374244343755	8.0609001926242	0.657923218117725
63	46	-0.0131057763343636	-0.0930117676661863	0.0668002149974591	0.973822206246904	7.52154088514873	1
64	46	0.0161683274784684	-0.032931073241295	0.0652677281982318	1.7725041951698	10.5159429152753	0.996560234179056
65	46	0.0295645883865951	-0.0527525589233357	0.111881735696526	1.9832850304778	9.54071142093453	0.983618437221833
67	46	-0.0326695884465311	-0.0746580593417362	0.00931888244867395	4.13534817198361	11.0711376452792	0.217188647613778
68	46	0.0223002222893819	-0.0358770340613064	0.0804774786400702	2.03445320033148	11.1357564066604	0.982451382419744
69	46	-0.0205610607653265	-0.0730290913881387	0.0319069698574858	2.26222466138137	8.20004916000698	0.934591910570758
70	46	-0.0256195675447066	-0.0690832163191971	0.017844081229784	3.01540332979933	13.1347824837318	0.664957750922082
71	46	-0.0339171786362456	-0.0580284861567642	-0.00980587111572711	6.99654448497439	15.1736627541798	0.00197544508968639
74	46	-0.0286397839952999	-0.048274131654072	-0.0090054363365279	7.388843882593	13.7873435724331	0.0016352870061459
76	46	-0.0373959817593863	-0.0556492722102718	-0.0191426913085008	9.7616888913002	19.7279820588776	0.00000482548342473077
77	46	-0.0341679422520509	-0.0637465967028774	-0.00458928780122449	6.38152630637987	9.5262615358947	0.0193240453792778
78	46	-0.0258461692309766	-0.0578724690836633	0.00618013062171017	3.92496445049991	17.2733523615341	0.227841491015863
79	46	-0.0200118700868097	-0.0706048261240905	0.0305810859504711	2.13362226157123	10.4279886400835	0.968656862615891
80	46	-0.042617448619682	-0.0613069417288848	-0.0239279555104792	11.4441778270253	14.4598272437936	0.00000730322372177739
86	46	-0.0277973279282541	-0.0461212609110047	-0.00947339494550354	7.4707727395228	16.039283144401	0.000741382905381616
88	46	0.0221454442943971	-0.0842274234096907	0.128518311998485	1.24909834929848	7.29535875175876	0.999967139906593
89	46	-0.0115442841865934	-0.0667090445873111	0.0436204762141243	1.21337329782192	8.08675960574221	0.999988813614731
91	46	-0.0110540676424598	-0.0516046837429756	0.0294965484580561	1.48228553093124	10.1072858781673	0.99977717855372
92	46	-0.0241245459534959	-0.0671961219714874	0.0189470300644955	3.06481339040662	9.86899963300415	0.63938258228526
96	46	-0.0358843936575138	-0.0586027019433491	-0.0131660853716785	7.79168860011749	15.8879359836512	0.000470056399395569
103	46	-0.0345915133770919	-0.0574473465721489	-0.0117356801820349	7.91528776317563	11.8626233899621	0.00158796638781789
111	46	0.00977730971509289	-0.0881400336108232	0.107694653041009	0.572884557479503	8.36450992580005	1
119	46	-0.0313614056860223	-0.0803483691848475	0.0176255578128029	3.83878236443887	7.30816772611124	0.352931349117314
123	46	-0.002456832757578	-0.080387713425813	0.075474047910657	0.18695854483856	7.54809962697734	1
152	46	-0.00710814845440852	-0.117289509743963	0.103073212835146	0.387441183580932	7.27538819589375	1
50	47	0.00812662175789057	-0.0378854176744907	0.0541386611902719	0.819280707527214	24.1200002717374	1
51	47	-0.0333554815149473	-0.0799512993240926	0.013240336294198	3.35623594120626	22.1690520463696	0.467169551228069
54	47	-0.0458477295940388	-0.0860794121179011	-0.00561604707017653	5.92147124415921	12.2111484475487	0.0185236692773731
55	47	-0.0353401026562574	-0.0771367423809017	0.00645653706838689	4.11857093186051	17.1108227321732	0.171367061324617
58	47	-0.0139430026544196	-0.0591865733856836	0.0313005680768444	1.44266197556328	22.4311122476613	0.999993436542397
59	47	-0.01137369332149	-0.0680144575081372	0.0452670708651572	0.956207200199792	19.809949167117	1
60	47	-0.0414225276444547	-0.0824463328978146	-0.000398722391094834	5.0471878054759	14.770637228195	0.0463393716740808
61	47	-0.0414234007784244	-0.0817791733836524	-0.00106762817319629	5.26065506151046	13.01909177133	0.0411489048565596
62	47	-0.0306662974054335	-0.090170976148771	0.0288383813379041	2.5655544046396	15.1002110809011	0.877930371099636
63	47	-0.0146808955083606	-0.0947840856313918	0.0654222946146707	0.965025598668791	11.5176733345165	1
64	47	0.0145932083044714	-0.0408516639979471	0.0700380806068899	1.26292309231699	18.8182740053701	0.99999958639809
65	47	0.0279894692125982	-0.0558742057458936	0.11185314417109	1.69546211620035	13.5913528163684	0.999041887307572
67	47	-0.0342447076205281	-0.0847957834125502	0.016306368171494	3.22539051000578	19.8289522349626	0.546772372484878
68	47	0.0207251031153849	-0.0421761906248859	0.0836263968556558	1.58737789788931	18.3289057234355	0.999880233751222
69	47	-0.0221361799393235	-0.0790905689706985	0.0348182090920517	1.92001502834739	15.7583977153583	0.995106253919495
70	47	-0.0271946867187035	-0.0791755255457909	0.0247861521083838	2.45705930407652	21.883985842321	0.930352760989799
71	47	-0.0354922978102426	-0.0774928561212422	0.00650826050075703	4.13107731284022	16.7443475394081	0.170386684513879
74	47	-0.0302149031692969	-0.0710484038925179	0.010618597553924	3.73798333660901	13.9798915005503	0.317025913987519
76	47	-0.0389711009333832	-0.0796371843181715	0.00169498245140506	4.83414257655448	14.0827790650839	0.0686347188901735
77	47	-0.0357430614260479	-0.079242118889952	0.00775599603785618	4.0218754292275	16.6229292374074	0.201416897271429
78	47	-0.0274212884049735	-0.0728301385665009	0.0179875617565538	2.83315560609015	22.0565758445941	0.774789479364736
79	47	-0.0215869892608067	-0.0781384244939923	0.034964445972379	1.83570931100425	18.5454923579275	0.998220132294823
80	47	-0.0441925677936789	-0.0848694925656691	-0.00351564302168881	5.51623368772462	13.6265346188051	0.0260240927403007
86	47	-0.0293724471022511	-0.0700114169437326	0.0112665227392304	3.66701285806283	13.6777178367917	0.34740854764186
88	47	0.0205703251204001	-0.0846602062167534	0.125800856457554	1.07723613898583	9.61271753479193	1
89	47	-0.0131194033605903	-0.0721042965705626	0.045865489849382	1.10550255715155	15.2308082053548	1
91	47	-0.0126291868164567	-0.0619980587249976	0.0367396850920842	1.22707313750863	18.8581347992351	0.999999818826863
92	47	-0.0256996651274929	-0.076636012821326	0.0252366825663402	2.42542425059107	18.5921374382174	0.932402422820372
96	47	-0.0374595128315108	-0.0790717190310527	0.00415269336803112	4.42929272088838	16.1219113841478	0.110552545320418
103	47	-0.0361666325510888	-0.0776581587230934	0.00532489362091573	4.34097784969362	15.0685030831466	0.133937308952172
111	47	0.00820219054109593	-0.089788601679423	0.106192982761615	0.443789684183273	11.1851264692373	1
119	47	-0.0329365248600193	-0.0867000345506239	0.0208269848305854	3.04424145649646	15.2495872063577	0.651025474102162
123	47	-0.00403195193157496	-0.0823327345867809	0.074268830723631	0.26999849877801	11.7292939617567	1
152	47	-0.00868326762840548	-0.117626824444294	0.100260289187483	0.441449825158467	9.43788128191054	1
51	50	-0.0414821032728378	-0.0832722696721379	0.000308063126462151	4.53740218522497	27.3924061457236	0.0538036481529317
54	50	-0.0539743513519294	-0.0862045169792768	-0.021744185724582	8.06773259211126	18.3334227344135	0.000138842489437407
55	50	-0.043466724414148	-0.0786277131630695	-0.00830573566522644	5.68604081167567	25.9128842767375	0.00428381602515182
58	50	-0.0220696244123102	-0.0621138720311367	0.0179746232065164	2.49541209909576	29.9997359232202	0.931058634343993
59	50	-0.0195003150793806	-0.0732097768887541	0.034209146729993	1.73522232122554	19.3229529623079	0.999400227372637
60	50	-0.0495491494023453	-0.0833890402218143	-0.0157092585828763	6.86031749799352	22.2843271475402	0.000518890289597063
61	50	-0.0495500225363149	-0.0821149726307897	-0.0169850724418402	7.24205322277147	19.8766351151722	0.000404076053288183
62	50	-0.038792919163324	-0.0958815527178084	0.0182957143911603	3.43305281116514	13.9725377716987	0.450319198244062
63	50	-0.0228075172662511	-0.102044617841186	0.056429583308684	1.55097911910142	10.472043405143	0.999560292436289
64	50	0.00646658654658083	-0.0459235451787035	0.0588567182718651	0.594466058430038	18.3675283977288	1
65	50	0.0198628474547076	-0.0630053768159133	0.102731071725328	1.23819365752501	12.5431934790371	0.999998063419736
67	50	-0.0423713293784187	-0.0890531440302513	0.00431048527341397	4.29033199846409	20.8714044065934	0.112323524527971
68	50	0.0125984813574944	-0.04803692772457	0.0732338904395588	1.01104142320527	17.2173672965209	1
69	50	-0.030262801697214	-0.0844755244790051	0.0239499210845771	2.78908991690477	14.8059840112436	0.78180022981943
70	50	-0.0353213084765941	-0.083659254859103	0.0130166379059148	3.40970248215779	22.9993411144156	0.434997360323299
71	50	-0.0436189195681332	-0.0790710863865102	-0.00816675274975615	5.69686342749033	24.4850735407479	0.00483392789373116
74	50	-0.0383415249271875	-0.0718086049297509	-0.00487444492462407	5.41429427452672	20.8978869652592	0.0128230168822215
76	50	-0.0470977226912738	-0.0803010944450861	-0.0138943509374616	6.67399375598258	21.5870280418142	0.000872491805277154
77	50	-0.0438696831839385	-0.081495372122155	-0.0062439942457219	5.49266267375162	21.3910464943589	0.0103893444418263
78	50	-0.0355479101628641	-0.075807967686932	0.00471214736120379	4.01249403558188	28.9449037293811	0.152734744826999
79	50	-0.0297136110186972	-0.0833603516558761	0.0239331296184816	2.67814892017835	17.908627243019	0.841160710780489
80	50	-0.0523191895515695	-0.0854943939080218	-0.0191439851951172	7.47478976985036	20.4677451582368	0.000224101825206047
86	50	-0.0374990688601417	-0.0706169789451447	-0.00438115877513864	5.3587291329957	20.6864119444292	0.0146448172878819
88	50	0.0124437033625095	-0.0926665430674022	0.117553949792421	0.665670320017951	8.94820774821908	1
89	50	-0.0212460251184809	-0.0777521969746977	0.0352601467377359	1.89542395060386	14.130198224354	0.995061348297309
91	50	-0.0207558085743473	-0.0660265307852099	0.0245149136365153	2.17894290076536	20.0826870246585	0.980626159052655
92	50	-0.0338262868853835	-0.0809915442039971	0.0133389704332302	3.43305353949816	19.1195791357549	0.432017771111214
96	50	-0.0455861345894014	-0.0804252195197565	-0.0107470496590462	6.07359136490028	23.9907100657145	0.00219170982273387
103	50	-0.0442932543089794	-0.078889069482219	-0.00969743913573983	6.01514568236475	21.8245015145641	0.00332288303545336
111	50	0.0000755687832053598	-0.097451343286671	0.0976024808530817	0.00418280240833262	10.3968761842607	1
119	50	-0.0410631466179098	-0.0916612452846567	0.00953495204883702	4.06851318771776	14.5435200690448	0.202624808344992
123	50	-0.0121585736894655	-0.0895066932454516	0.0651895458665206	0.843427679415942	10.6506147471152	1
152	50	-0.0168098893862961	-0.125695996331911	0.092076217559319	0.871887047241962	8.81417995326981	1
54	51	-0.0124922480790916	-0.046533771350725	0.0215492751925419	1.85937947552272	13.7692940013832	0.996064516705719
55	51	-0.00198462114131014	-0.0383791758144234	0.0344099335318031	0.258775160897442	20.2919843540678	1
58	51	0.0194124788605277	-0.0214479048845487	0.060272862605604	2.18965384595538	25.460334694321	0.983962375563922
59	51	0.0219817881934573	-0.0321323650877208	0.0760959414746354	1.95309706668997	18.5688125342167	0.995242858433999
60	51	-0.00806704612950743	-0.0433566266684023	0.0272225344093875	1.11287343792589	17.168956783126	1
61	51	-0.00806791926347707	-0.0423288605475821	0.0261930220206279	1.1744189617086	14.9521189748044	1
62	51	0.00268918410951382	-0.0547885380710429	0.0601669062900705	0.237630942923983	13.6046263194428	1
63	51	0.0186745860065867	-0.0607349496275894	0.0980841216407628	1.26881264795932	10.418597395853	0.999991377829212
64	51	0.0479486898194187	-0.00488382919765237	0.10078120883649	4.40080560613778	17.5925977956128	0.107121882876651
65	51	0.0613449507275455	-0.0216625443015458	0.144352445756637	3.82124895419846	12.4887336614757	0.297852288348157
67	51	-0.000889226105580808	-0.0481579272592904	0.0463794750481288	0.0898641089375169	19.3881750328324	1
68	51	0.0540805846303322	-0.00685421566621125	0.115015384926876	4.33472070682072	16.8364590754434	0.12370225822475
69	51	0.0112193015756238	-0.043432856324599	0.0658714594758467	1.03233140886352	14.3101602691268	1
70	51	0.00616079479624375	-0.042692169065759	0.0550137586582465	0.593674661832896	21.5006418092723	1
71	51	-0.00213681629529531	-0.038815196541891	0.0345415639513004	0.278179084018526	19.4427929131297	1
74	51	0.00314057834565037	-0.0318606481447044	0.0381418048360051	0.441816710783298	16.0531491588719	1
76	51	-0.00561561941843596	-0.0403694173632848	0.0291381785264129	0.792742533006066	16.3948615443565	1
77	51	-0.00238757991110062	-0.0410949055207201	0.0363197456985188	0.29804791304403	17.987400832262	1
78	51	0.00593419310997374	-0.0351369265334148	0.0470053127533623	0.668209648437642	24.7290831292499	1
79	51	0.0117684922541406	-0.0422957478618293	0.0658327323701106	1.05908424396708	17.2312325141602	1
80	51	-0.0108370862787317	-0.045599301737302	0.0239251291798386	1.5423110854395	15.6286898195075	0.999889930918633
86	51	0.00398303441269618	-0.0307231503742559	0.0386892191996482	0.566990860854557	15.7502593343465	1
88	51	0.0539258066353474	-0.0512616537757842	0.159113267046479	2.88316889526443	8.94232774461869	0.721156214101339
89	51	0.020236078154357	-0.0366687226611586	0.0771408789698725	1.80259838602258	13.7398691374494	0.997508299576326
91	51	0.0207262946984906	-0.0251940381942614	0.0666466275912426	2.17130067144881	18.5044745107365	0.979727155714546
92	51	0.00765581638745439	-0.0400977269904312	0.05540935976534	0.775477309455343	17.8669126122001	1
96	51	-0.00410403131656351	-0.0402414929776791	0.0320334303445521	0.544957941379771	18.8118612237735	1
103	51	-0.00281115103614156	-0.03877686157727	0.0331545595049869	0.380430722865639	17.1924910663221	1
111	51	0.0415576720560432	-0.056061814994545	0.139177159106631	2.2989173602458	10.3818982015482	0.937688033538269
119	51	0.000418956654928027	-0.0507207498815051	0.0515586631913611	0.0414327448655281	13.8983995736867	1
123	51	0.0293235295833723	-0.0482083061023479	0.106855365269092	2.03228483608443	10.5885530105459	0.98145600151632
152	51	0.0246722138865418	-0.0842830528804984	0.133627480653582	1.27903231868589	8.81046676669039	0.999977622752761
55	54	0.0105076269377814	-0.0114838716490587	0.0324991255246215	2.34985834813263	16.1650403430215	0.945365732424193
58	54	0.0319047269396192	0.000942054872725792	0.0628673990065127	5.05881830586255	16.3298346210291	0.0389388369263681
59	54	0.0344740362725488	-0.0157084189957742	0.0846564915408719	3.67811040209039	10.7430234084851	0.365828885018495
60	54	0.00442520194958412	-0.0147241382213783	0.0235745421205465	1.19456264483094	12.5039017442973	1
61	54	0.00442432881561448	-0.00916125147814022	0.0180099091093692	1.52925631338674	21.9081979120699	0.999970502515831
62	54	0.0151814321886054	-0.0409247579321342	0.0712876223093449	1.60703079154586	7.51509606195815	0.998062706336796
63	54	0.0311668340856783	-0.0489972731003783	0.111330941271735	2.33735705804539	7.25358064577707	0.909655711506633
64	54	0.0604409378985102	0.011360247006205	0.109521628790815	6.7622488995554	9.73952398603505	0.0120500838726333
65	54	0.073837198806637	-0.00853487953307099	0.156209277146345	4.9906343107864	9.26340919376076	0.0946750906257671
67	54	0.0116030219735107	-0.0302995094361247	0.0535055533831461	1.50939783602395	10.0129456261241	0.999683152118579
68	54	0.0665728327094238	0.00844540352769143	0.124700261891156	6.15910205337137	10.5542520185117	0.0193577719628218
69	54	0.0237115496547154	-0.0290138359404658	0.0764369352498966	2.66289055076614	7.58258689983437	0.805789750622514
70	54	0.0186530428753353	-0.0245963952318153	0.0619024809824859	2.24772159529427	12.048632601118	0.954904852429819
71	54	0.0103554317837962	-0.0129807284332933	0.0336915920008857	2.30509342547643	12.2277451723494	0.943723409847823
74	54	0.0156328264247419	-0.00287421516608447	0.0341398680155683	4.56921108154359	10.3135748406312	0.136922051000943
76	54	0.00687662866065559	-0.00964412361716951	0.0233973809384807	2.04050881911104	16.4711268389208	0.989383212782835
77	54	0.0101046681679909	-0.0195235661889411	0.0397329025249229	2.00697539433359	7.7247916183973	0.975459547706212
78	54	0.0184264411890653	-0.0130529138020062	0.0499057961801367	2.91184972886997	15.1605579609917	0.721308498095672
79	54	0.0242607403332322	-0.0263229568831085	0.0748444375495729	2.6368393190824	9.69641813029051	0.82790871989837
80	54	0.00165516180035988	-0.0156744626025527	0.0189847862032725	0.509599598198757	10.895894574804	1
86	54	0.0164752824917877	-0.00029693120311285	0.0332474961866883	5.07810716745724	12.4999486096603	0.0567950739571051
88	54	0.0664180547144389	-0.0401743553989014	0.173010464827779	3.76619765747644	7.14375830198653	0.377951458522516
89	54	0.0327283262334485	-0.0227010144742119	0.0881576669411089	3.50478521237067	7.52763578331613	0.462797494977623
91	54	0.0332185427775821	-0.00733881391564308	0.0737758994708073	4.59356844264969	9.02812214158985	0.150105255778462
92	54	0.0201480644665459	-0.0229625462836455	0.0632586752167374	2.6310632053186	8.91087206548579	0.825838663525581
96	54	0.00838821676252804	-0.0134084676812173	0.0301849012062734	1.98308545448342	12.688283991733	0.989225949311708
103	54	0.00968109704294999	-0.0126166284061503	0.0319788224920502	2.43706237587859	9.00193910826516	0.893289589587419
111	54	0.0540499201351348	-0.0439948138116531	0.152094654081923	3.18515759905703	8.17749258477505	0.587650597589678
119	54	0.0129112047340196	-0.0365506120084787	0.0623730214765179	1.62120892792701	6.63309200032836	0.997033168108028
123	54	0.0418157776624639	-0.0363758161008468	0.120007371425775	3.21309337685953	7.2664658296896	0.579312188267119
152	54	0.0371644619656333	-0.073231130012236	0.147560053943503	2.03576964131179	7.13405231567523	0.969159968956234
58	55	0.0213971000018378	-0.0125501176548032	0.0553443176584788	2.92658683345022	23.9317320303342	0.725209960149794
59	55	0.0239664093347674	-0.0269825243729489	0.0749153430424838	2.37853475545384	13.9131976895135	0.932023739828127
60	55	-0.00608242498819729	-0.0309785321655167	0.0188136821891222	1.16193124423843	19.9826253110252	1
61	55	-0.00608329812216694	-0.0285987433509693	0.0164321471066354	1.29549665416582	18.907167295235	0.999999186075889
62	55	0.00467380525082395	-0.0509618029136972	0.0603094134153451	0.460695319114129	9.78761645140133	1
63	55	0.0206592071478968	-0.058717261983148	0.100035676278942	1.49296862002946	8.36942894718603	0.999530328164856
64	55	0.0499333109607288	0.000276284975345945	0.0995903369461117	5.16211956070464	12.9167689192261	0.0480026924783975
65	55	0.0633295718688556	-0.018964943970333	0.145624087708044	4.15263618357343	10.4120733166725	0.220573141358197
67	55	0.00109539503572933	-0.0418298003775596	0.0440205904490182	0.128406525636405	14.2644304667906	1
68	55	0.0560652057716423	-0.0025542287152754	0.11468464025856	4.90760801793704	12.9451403937505	0.0687408691881209
69	55	0.013203922716934	-0.0391693023367943	0.0655771477706622	1.36941321252894	10.1490967356723	0.999951285135902
70	55	0.00814541593755388	-0.0364389364636533	0.0527297683387611	0.89652444812074	16.3740136100462	1
71	55	-0.000152195153985176	-0.0277194542620137	0.0274150639540433	0.0261545962508042	20.5384733054183	1
74	55	0.00512519948696051	-0.0192174381176545	0.0294678370915756	1.01723209859564	17.9990691877706	1
76	55	-0.00363099827712583	-0.0273167099092447	0.0200547133549931	0.725663503971179	20.6552613390466	1
77	55	-0.00040295876979048	-0.0317767703475099	0.0309708528079289	0.0645013713660291	14.4109507673808	1
78	55	0.00791881425128388	-0.0263802401494746	0.0422178686520424	1.08037484499093	22.4983096125518	1
79	55	0.0137531133954508	-0.037338482714917	0.0648447095058186	1.38692434046277	12.6966282248906	0.999974607744922
80	55	-0.00885246513742153	-0.0326475270754313	0.0149425968005882	1.7984437444447	17.9355250407183	0.998649594623528
86	55	0.00596765555400631	-0.0176678414891169	0.0296031525971295	1.21295699365137	18.671116957725	0.999999863188174
88	55	0.0559104277766575	-0.0499087423513704	0.161729597904685	3.10286251386071	7.77309646983583	0.623962846336538
89	55	0.0222206992956671	-0.0327593692693614	0.0772007678606956	2.21234214304745	9.85499571170908	0.953400591397247
91	55	0.0227109158398007	-0.0186861349677731	0.0641079666473745	2.79605535017352	13.3749494873642	0.774420457158169
92	55	0.00964043752876453	-0.0340957489081886	0.0533766239657176	1.1336118775436	12.8059886312677	1
96	55	-0.00211941017525338	-0.0286777572249065	0.0244389368743998	0.37719581824251	20.8761390482366	1
103	55	-0.000826529894831427	-0.0272184630731869	0.025565403283524	0.152279760586506	17.2956432488485	1
111	55	0.0435422931973533	-0.054098030270258	0.141182616664965	2.50708423326491	8.95302485232317	0.870613246885031
119	55	0.00240357779623816	-0.0462100536705753	0.0510172092630516	0.273728385842062	9.45203708124162	1
123	55	0.0313081507246825	-0.046102681542106	0.108718982991471	2.3140579829558	8.43953508658218	0.923775633933491
152	55	0.0266568350278519	-0.0829754894680162	0.13628915952372	1.43111415418445	7.72056349420606	0.999694253752801
59	58	0.00256930933292961	-0.0505974928670079	0.0557361115328671	0.233276666011851	18.0998625915253	1
60	58	-0.0274795249900351	-0.0600769094414005	0.00511785946133029	4.00053673309327	20.2885585085249	0.187613500680349
61	58	-0.0274803981240048	-0.0587612414337695	0.00380044518576002	4.2489355100726	17.8792647829068	0.135512188432399
62	58	-0.0167232947510139	-0.0734738674114308	0.0400272779094031	1.50971109124892	13.0417182143485	0.999868223799038
63	58	-0.000737892853940977	-0.079946161427029	0.078470375719147	0.0507672426528406	10.0227897378611	1
64	58	0.028536210958891	-0.0233126471640919	0.0803850690818739	2.68034441816855	17.1315556154381	0.838128421941864
65	58	0.0419324718670178	-0.0407938901338188	0.124658833867854	2.63963262933307	12.0905071100993	0.838043603940078
67	58	-0.0203017049661085	-0.0662822003646853	0.0256787904324683	2.11027247518596	19.3183393537601	0.986589945621451
68	58	0.0346681057698045	-0.0255538062653993	0.0948900178050083	2.82789776289196	16.2740062366098	0.766478004077026
69	58	-0.00819317728490385	-0.0620006322289595	0.0456142776591518	0.771607805498787	13.7612882980656	1
70	58	-0.0132516840642839	-0.0608897542818082	0.0343863861532403	1.31001320106792	21.4435333722698	0.999999389479883
71	58	-0.021549295155823	-0.0558246904090701	0.0127261000974242	2.94227325229896	22.4839572000473	0.714587799717774
74	58	-0.0162719005148773	-0.0484986828997364	0.0159548818699818	2.42123151849953	18.8964363842487	0.934187443890175
76	58	-0.0250280982789636	-0.0569572139700086	0.00690101741208133	3.7385820976211	19.596228317704	0.285067679515627
77	58	-0.0218000587716283	-0.0584165846279442	0.0148164670846876	2.84274114130575	19.4460273117583	0.765274163607459
78	58	-0.0134782857505539	-0.0527376987576529	0.0257811272565451	1.57209291689996	26.9552786488981	0.999971020651449
79	58	-0.00764398660638706	-0.060779029269556	0.0454910560567819	0.703351339472903	16.7330663697641	1
80	58	-0.0302495651392593	-0.0621730412093243	0.00167391093080565	4.55983203143402	18.4667422338427	0.078091783661551
86	58	-0.0154294444478315	-0.0472862838385327	0.0164273949428697	2.32645710815559	18.687725966889	0.955789393145622
88	58	0.0345133277748197	-0.0707004634923313	0.139727119041971	1.85958099945736	8.70273176367895	0.990862158738398
89	58	0.000823599293829282	-0.0553316045234536	0.0569788031111121	0.0749776765270231	13.1777539679019	1
91	58	0.00131381583796288	-0.0432375860934269	0.0458652177693526	0.141874885551018	18.4964271917244	1
92	58	-0.0117566624730733	-0.0582679557231626	0.034754630777016	1.22504455136422	17.6508297819543	0.99999975493513
96	58	-0.0235165101770912	-0.0571492942745252	0.0101162739203428	3.28167970732231	21.9939895598955	0.510987488937846
103	58	-0.0222236298966692	-0.0556358992571281	0.0111886394637896	3.16705928390105	19.8201551018236	0.58094744626327
111	58	0.0221451931955155	-0.0753739725003018	0.119664358891333	1.23522201836982	10.0940558287947	0.999994503051109
119	58	-0.0189935222055997	-0.0691492317047322	0.0311621872935329	1.92965504036093	13.3879299769383	0.993054097286395
123	58	0.00991105072284464	-0.0673917874722216	0.0872138889179109	0.695913371040061	10.1770639665896	1
152	58	0.00525973502601412	-0.103739795911154	0.114259265963182	0.274656487717052	8.58623454085689	1
60	59	-0.0300488343229647	-0.0805838864154058	0.0204862177694763	3.07879940343726	12.4092336130911	0.632261002563718
61	59	-0.0300497074569344	-0.0802666748228184	0.0201672599089497	3.16922171604274	11.2360653904971	0.588105455327979
62	59	-0.0192926040839435	-0.0833881110051217	0.0448029028372348	1.47630673792943	16.4221462599759	0.999963394926089
63	59	-0.00330720218687058	-0.085535733776163	0.0789213294024218	0.205366977510477	13.2535168589602	1
64	59	0.0259669016259614	-0.034907902188065	0.0868417054399878	2.04380947541735	18.9997907275523	0.991126156180726
65	59	0.0393631625340882	-0.0466885069184502	0.125414831986627	2.27100775973423	15.32725328567	0.959547145736099
67	59	-0.0228710142990381	-0.079887170160694	0.0341451415626178	1.928647227918	18.5705880395594	0.996073756584914
68	59	0.0320987964368749	-0.0350818354692572	0.099279428343007	2.27906607283426	19.5819696286836	0.966051803318231
69	59	-0.0107624866178335	-0.0727617600579721	0.0512367868223052	0.848671759380897	16.7375868644024	1
70	59	-0.0158209933972135	-0.0739819357146199	0.0423399489201929	1.29005738519763	20.3827502550628	0.999999494323111
71	59	-0.0241186044887526	-0.0751935146503526	0.0269563056728474	2.39144305511534	13.8045668564176	0.928315244905852
74	59	-0.0188412098478069	-0.0692880263903981	0.0316056066947842	1.95124077998228	11.9181135036588	0.990298954781408
76	59	-0.0275974076118932	-0.0779496800934162	0.0227548648696297	2.86340671911746	11.9183585324551	0.738381990175869
77	59	-0.0243693681045579	-0.0763714685426183	0.0276327323335025	2.35717580018424	14.2917043235786	0.938513420336015
78	59	-0.0160475950834835	-0.0693273748911656	0.0372321847241985	1.45540180343417	17.9837163078247	0.999981107878339
79	59	-0.0102132959393167	-0.0719903333835929	0.0515637415049596	0.792262381869365	18.9787682795949	1
80	59	-0.032818874472189	-0.0831892430186681	0.0175514940742902	3.4200742318993	11.6735022975505	0.467295506535055
86	59	-0.0179987537807611	-0.0683470878599811	0.0323495802984589	1.87589819090286	11.6893177780034	0.993960633675561
88	59	0.0319440184418901	-0.0739747816527724	0.137862818536553	1.61231233274725	10.8086623334008	0.999232883431039
89	59	-0.00174571003910032	-0.0654103566209156	0.0619189365427149	0.134390907471898	16.4926628324994	1
91	59	-0.00125549349496673	-0.0573603735778063	0.0548493865878729	0.108527742972689	17.5749390535558	1
92	59	-0.0143259718060029	-0.0716138964059783	0.0429619527939725	1.2100120824136	17.829263023351	0.999999836464733
96	59	-0.0260858195100208	-0.076937114398354	0.0247654753783124	2.6161147740422	13.3337648158927	0.852371358850204
103	59	-0.0247929392295989	-0.075589275124171	0.0260033966649733	2.51328507129306	12.7316315514329	0.887552182177915
111	59	0.0195758838625859	-0.0796658417050703	0.118817609430242	1.0184032176801	12.5757037754701	1
119	59	-0.0215628315385293	-0.0809543669079939	0.0378287038309354	1.7909592040087	15.8874172843707	0.998356634204055
123	59	0.00734174138991503	-0.0732378162810719	0.0879212990609019	0.463497146121365	13.4978303000023	1
152	59	0.00269042569308451	-0.106807488550822	0.112188339936991	0.132098882024779	10.5656430127702	1
61	60	-0.000000873133969642864	-0.0196772960355289	0.0196755497675896	0.000219816442195881	15.51672113356	1
62	60	0.0107562302390212	-0.0449640625540858	0.0664765230321283	1.0940994511362	8.70886088816904	1
63	60	0.0267416321360941	-0.0529317166883492	0.106414980960538	1.96497489528288	7.84743010596492	0.980475121681874
64	60	0.0560157359489261	0.00670735826883322	0.105324113629019	5.99535515968274	11.405837291007	0.0197134433533993
65	60	0.0694119968570529	-0.0128870371807324	0.151711030894838	4.61411504961569	9.87643762953101	0.135230873038808
67	60	0.00717782002392662	-0.0351808998867556	0.0495365399346089	0.880198928451472	12.2301208511288	1
68	60	0.0621476307598396	0.00380349027462273	0.120491771245057	5.575656533222	11.8176457289444	0.0316765263983464
69	60	0.0192863477051313	-0.0331039800098308	0.0716766754200933	2.07132954880505	8.927241652606	0.972082711396284
70	60	0.0142278409257512	-0.0296894609608054	0.0581451428123077	1.62910107131777	14.3128914944832	0.999585224444974
71	60	0.00593022983421212	-0.019813460766976	0.0316739204354002	1.12902039549542	16.4915559860438	1
74	60	0.0112076244751578	-0.0108772991684497	0.0332925481187653	2.56359213944617	13.9801382928812	0.874727978434905
76	60	0.00245142671107147	-0.0186655039977547	0.0235683574198976	0.565910581636974	17.0299908757196	1
77	60	0.00567946621840681	-0.0246725111404819	0.0360314435772956	0.992337566145288	11.1736614437931	1
78	60	0.0140012392394812	-0.0190086545043551	0.0470111329833174	2.03253741858289	18.9828321891964	0.99177864911491
79	60	0.0198355383836481	-0.0309420844343248	0.0706131612016209	2.06732225200933	11.2717047438564	0.9793789193317
80	60	-0.00277004014922424	-0.0241754558522487	0.0186353755538002	0.653690954901065	13.9836102612677	1
86	60	0.0120500805422036	-0.00910616605442141	0.0332063271388286	2.84549903099439	14.8146516364548	0.754321779269627
88	60	0.0619928527648548	-0.0441488965944276	0.168134602124137	3.47413932238191	7.48101156176369	0.474752340901608
89	60	0.0283031242838644	-0.0267492569717766	0.0833555055395054	2.90983184815674	8.74958390503261	0.708887432524759
91	60	0.028793340827998	-0.0120839817744736	0.0696706634304696	3.72645364107784	11.2882078030305	0.342754319718909
92	60	0.0157228625169618	-0.0275964705564589	0.0590421955903825	1.9346352366103	10.9401185510337	0.989991957413827
96	60	0.00396301481294392	-0.0206096026601645	0.0285356322860523	0.78789988792082	16.8106023750284	1
103	60	0.00525589509336587	-0.0193244840662159	0.0298362742529476	1.09148354753227	13.2733152876099	1
111	60	0.0496247181855506	-0.0481735604975258	0.147422996868627	2.88747771096382	8.59273628882403	0.718292547716698
119	60	0.00848600278443546	-0.0402842309524724	0.0572562365213433	1.0082987827246	8.10136160578853	1
123	60	0.0373905757128798	-0.0403102358391177	0.115091387264877	2.81222506813043	7.89029800547388	0.747918472952452
152	60	0.0327392600160492	-0.0772138552231481	0.142692375255247	1.77376501474051	7.44856068283832	0.993026882713951
62	61	0.0107571033729909	-0.0451576036965791	0.0666718104425609	1.12580748737445	7.85783603488234	1
63	61	0.0267425052700638	-0.0532514476529497	0.106736458193077	1.99406603530841	7.420519391159	0.975720042718557
64	61	0.0560166090828958	0.00695009606223173	0.10508312210356	6.18817449054657	10.2316168777197	0.0201599240641522
65	61	0.0694128699910225	-0.0129189293718003	0.151744669353845	4.66973055710032	9.43633315972084	0.132585453033571
67	61	0.00717869315789627	-0.0347386080425238	0.0490959943583163	0.918028459645097	10.6912407028413	1
68	61	0.0621485038938093	0.00400452594502112	0.120292481842597	5.69987586899009	10.9204465586488	0.031517275709147
69	61	0.0192872208391009	-0.0332474133913228	0.0718218550695246	2.13849236020452	7.97121706319019	0.957761374378936
70	61	0.0142287140597208	-0.0291252827064043	0.057582710825846	1.68956429510519	12.7464929704761	0.99893577989204
71	61	0.00593110296818176	-0.0177477616015765	0.02960996753794	1.25777533131666	14.4191297930914	0.999998584558512
74	61	0.0112084976091274	-0.00772745064232874	0.0301444458605836	3.02158532327593	13.2710204605059	0.661872539303213
76	61	0.00245229984504111	-0.0149124672300064	0.0198170669200887	0.669619578334078	20.4103878607916	1
77	61	0.00568033935237646	-0.0237789077459899	0.0351395864507428	1.08510190917103	8.92246442000635	1
78	61	0.0140021123734508	-0.0177627179629353	0.0457669427098369	2.15802229333916	16.6020725703009	0.978776303615878
79	61	0.0198364115176177	-0.0307291990365483	0.0704020220717837	2.13027268882625	10.1593228250977	0.968256295018403
80	61	-0.0027691670152546	-0.0206515437962718	0.0151132097657626	0.780003134066433	14.189288692634	1
86	61	0.0120509536761732	-0.00540979334685295	0.0295117006991995	3.397587139274	16.0751944909548	0.460000269379417
88	61	0.0619937258988244	-0.0444581203364375	0.168445572134086	3.50376392099381	7.23793526179451	0.466253390737633
89	61	0.028303997417834	-0.0269338535805672	0.0835418484162353	2.99590696980381	7.87888711404902	0.669886856358203
91	61	0.0287942139619676	-0.0117103948388065	0.0692988227627418	3.90576940284514	9.71996687002779	0.298356392670374
92	61	0.0157237356509315	-0.0273207434511587	0.0587682147530216	2.01825326450761	9.52200886037261	0.980190008400733
96	61	0.00396388794691356	-0.0182482665300108	0.0261760424238379	0.887539295876072	15.1789615184391	1
103	61	0.00525676822733551	-0.0171727766065654	0.0276863130612364	1.24475170446221	11.1045041666835	0.999995925085225
111	61	0.0496255913195203	-0.0483356604321527	0.147586843071193	2.91405450870129	8.29380218764039	0.705964076850415
119	61	0.0084868759184051	-0.0406325790533307	0.0576063308901409	1.04881065064823	7.0583841181105	1
123	61	0.0373914488468494	-0.0406276465738691	0.115410544267568	2.85586099930368	7.44198526401563	0.728169356686966
152	61	0.0327401331500189	-0.0775186267154818	0.142998893015519	1.78791393254823	7.22183170485817	0.991898104463742
63	62	0.0159854018970729	-0.0674143600777355	0.0993851638718813	0.98998466693196	12.5519463681455	1
64	62	0.0452595057099049	-0.0179781663878815	0.108497177807691	3.54700276131844	15.4765644466375	0.389399989825381
65	62	0.0586557666180316	-0.0283507251567398	0.145662258392803	3.37624051455663	14.6221341643972	0.475769829122207
67	62	-0.00357841021509463	-0.0634814680473756	0.0563246476171863	0.300271414703181	14.3423678393743	1
68	62	0.0513914005208184	-0.0175451259514844	0.120327926993121	3.63610863968103	16.9742118929204	0.341591682266489
69	62	0.00853011746611001	-0.0558392702646849	0.0728995051969049	0.669740645588697	13.9474775163408	1
70	62	0.00347161068672993	-0.0573111561528588	0.0642543775263186	0.281774350459044	15.8777558357943	1
71	62	-0.00482600040480913	-0.0605759172231161	0.0509239164134979	0.475266582824495	9.74589922959697	1
74	62	0.000451394236136552	-0.0553641674852525	0.0562669559575256	0.0464016290501648	8.36293608106511	1
76	62	-0.00830480352794978	-0.0640565055414006	0.047446898485501	0.855277906371026	8.34398989808707	1
77	62	-0.00507676402061443	-0.061414718413062	0.0512611903718331	0.487886517961442	10.2773159081937	1
78	62	0.00324500900045992	-0.0536068603583648	0.0600968783592846	0.292624999673026	12.9989643687947	1
79	62	0.0090793081446268	-0.0549629262985873	0.0731215425878409	0.701359481163976	15.631213682149	1
80	62	-0.0135262703882455	-0.0693754386948084	0.0423228979183175	1.39902302938092	8.18329140793763	0.999831738094515
86	62	0.00129385030318236	-0.0545349331701898	0.0571226337765545	0.133839710684841	8.18956429194205	1
88	62	0.0512366225258336	-0.055306409288355	0.157779654340022	2.58148602828502	10.6310085882076	0.853748685382129
89	62	0.0175468940448431	-0.0483268885412081	0.0834206766308944	1.34527210369059	13.9979835385125	0.999991564228455
91	62	0.0180371105889767	-0.041170197079907	0.0772444182578605	1.55110589887223	13.4402204427761	0.999798905564848
92	62	0.00496663227794057	-0.0552205706169196	0.0651538351728007	0.417423836369446	13.8843846540958	1
96	62	-0.00679321542607733	-0.0624886395875572	0.0489022087354026	0.676553429436485	9.38736246259498	1
103	62	-0.00550033514565538	-0.061310389486564	0.0503097191952533	0.553620427177785	8.97808692986284	1
111	62	0.0388684879465294	-0.0610686065622746	0.138805582455333	2.01826285420314	12.284491572205	0.986010553426512
119	62	-0.00227022745458579	-0.0644196853961308	0.0598792304869592	0.18765904941872	12.8718180420175	1
123	62	0.0266343454738585	-0.0551756058599081	0.108444296807625	1.67681831797896	12.7173401415478	0.999055157490633
152	62	0.021983029777028	-0.0880877833111092	0.132053842865165	1.07754801198602	10.4184004245726	1
64	63	0.029274103812832	-0.0525356212126278	0.111083828838292	1.84639130247974	12.6090757405252	0.995781572335829
65	63	0.0426703647209588	-0.0546810370910967	0.140021766533014	2.1596392237606	15.9936745519844	0.977680885103326
67	63	-0.0195638121121675	-0.0998766286550096	0.0607490044306746	1.28837965603413	11.3003992591934	0.99999171978593
68	63	0.0354059986237455	-0.0495306536197551	0.120342650867246	2.08517042307634	14.714354264515	0.98376008373419
69	63	-0.00745528443096288	-0.0898646650836894	0.0749540962217636	0.47078447491298	12.1283860408633	1
70	63	-0.012513791210343	-0.0931419714326653	0.0681143890119794	0.807167677275291	12.1627562359802	1
71	63	-0.020811402301882	-0.100226731873825	0.0586039272700611	1.50323508089763	8.36936037614122	0.999475106923779
74	63	-0.0155340076609363	-0.095334374645052	0.0642663593231793	1.14770661820704	7.68052297604066	1
76	63	-0.0242902054250227	-0.104082459091639	0.0555020482415932	1.79635349770921	7.6609085890021	0.992332072912276
77	63	-0.0210621659176873	-0.100528837514469	0.0584045056790944	1.5012465604268	8.7275397119306	0.999550098325572
78	63	-0.012740392896613	-0.0919876228801003	0.0665068370868743	0.875984091494577	10.0283578763032	1
79	63	-0.00690609375244608	-0.0891194624979894	0.0753072749930972	0.431514067285567	12.8763905571643	1
80	63	-0.0295116722853184	-0.109377978689661	0.0503546341190238	2.18733928236366	7.58920648228045	0.946642761659726
86	63	-0.0146915515938905	-0.0945513213581738	0.0651682181703928	1.08897474238149	7.58960943438338	1
88	63	0.0352512206287607	-0.0773433762136216	0.147845817471143	1.60483360110878	13.0085347765894	0.999583177802082
89	63	0.00156149214777026	-0.0816283067847774	0.0847512910803179	0.0970849753952712	12.4703825492719	1
91	63	0.00205170869190385	-0.0780312800401151	0.0821346974239228	0.137152622293055	10.7486172895994	1
92	63	-0.0110187696191323	-0.0914779875899964	0.0694404483517318	0.726355211617732	11.1679675308521	1
96	63	-0.0227786173231502	-0.102264294318763	0.0567070596724628	1.65524704626619	8.18564407056726	0.997644652610498
103	63	-0.0214857370427283	-0.10110481169119	0.0581333376057335	1.57007546441116	7.99967797622088	0.998824610188891
111	63	0.0228830860494565	-0.0845481004685637	0.130314272567477	1.06757556435079	14.5617645112386	1
119	63	-0.0182556293516587	-0.0996306872136132	0.0631194285102958	1.19109358203058	11.1198607817069	1
123	63	0.0106489435767856	-0.0826006763159902	0.103898563469561	0.57679543867426	13.9914367277624	1
152	63	0.00599762787995509	-0.109583622677553	0.121578878437463	0.2669550143624	12.7869061164875	1
65	64	0.0133962609081268	-0.0721840102154939	0.0989765320317474	0.783328371514151	14.6830304722983	1
67	64	-0.0488379159249995	-0.104701834678198	0.0070260028281993	4.24012724947024	17.568349956865	0.139210908785154
68	64	0.00613189481091353	-0.0601816864529452	0.0724454760747723	0.444382768224194	18.6265663577708	1
69	64	-0.0367293882437949	-0.0978017503114674	0.0243429738238777	2.97074230357999	15.765194140207	0.69110632618908
70	64	-0.0417878950231749	-0.0988013009263784	0.0152255108800285	3.50134544372645	19.3840324614103	0.395716722659252
71	64	-0.050085506114714	-0.0998822944433344	-0.000288717786093629	5.1726990992402	12.8062768562339	0.0479291608797511
74	64	-0.0448081114737683	-0.0940599321200998	0.00444370917256313	4.85220025149263	10.9137495122963	0.0915152580685474
76	64	-0.0535643092378546	-0.10271504282145	-0.00441357565425912	5.81227667111165	10.9141198054027	0.0274192073112355
77	64	-0.0503362697305193	-0.101091949917633	0.00041941045659416	5.06100118581642	13.2910373635993	0.0531631755854366
78	64	-0.0420144967094449	-0.0939853095134068	0.00995631609451694	3.94164673344241	17.0114433144582	0.223925970435621
79	64	-0.0361801975652781	-0.096961902437539	0.0246015073069829	2.87629567583062	17.9836902361935	0.74496314364993
80	64	-0.0587857760981503	-0.107976401815983	-0.00959515038031757	6.40942103442633	10.6689768486359	0.0139607877617632
86	64	-0.0439656554067225	-0.0931313490605147	0.00520003824706971	4.79424561217914	10.6848117265318	0.100746684592866
88	64	0.00597711681592869	-0.0998232007305348	0.111777434362392	0.304789846798615	10.4208146311701	1
89	64	-0.0277126116650617	-0.0905055741760471	0.0350803508459237	2.18559519397351	15.5410882834923	0.973599626667139
91	64	-0.0272223951209281	-0.0821635648425224	0.0277187746006661	2.42644201860353	16.5721655943539	0.927184873289928
92	64	-0.0402928734319643	-0.0964588774944748	0.0158731306305462	3.50421077689385	16.8247817182366	0.403760787012969
96	64	-0.0520527211359822	-0.101637952419509	-0.00246748985245519	5.44274643838959	12.3335438837186	0.0350042614550913
103	64	-0.0507598408555602	-0.100324446717377	-0.00119523499374374	5.36990791703186	11.7285697501505	0.042258695713649
111	64	-0.00639101776337547	-0.105372264467776	0.0925902289410255	0.336122887408992	12.1100173406457	1
119	64	-0.0475297331644907	-0.105940248696023	0.0108807823670416	4.06079124525592	14.9010916471052	0.202069976796373
123	64	-0.0186251602360464	-0.0987557107785234	0.0615053903064307	1.1949494135643	12.828406246105	0.999999301307924
152	64	-0.0232764759328769	-0.132685502518813	0.0861325506530589	1.15399339908548	10.2035153138987	1
67	65	-0.0622341768331263	-0.146241618545144	0.0217732648788911	3.77576560096003	13.3729409893005	0.307125189693379
68	65	-0.00726436609721325	-0.0959521703826309	0.0814234381882044	0.400246725687928	16.7881470882134	1
69	65	-0.0501256491519216	-0.136167137080731	0.0359158387768877	2.93403452180352	14.1992884216939	0.708204500480881
70	65	-0.0551841559313017	-0.139632473393808	0.0292641615312043	3.28938654000672	14.2367648195677	0.521224376460854
71	65	-0.0634817670228408	-0.145810242992108	0.0188467089464261	4.16094732709598	10.4115954630848	0.218505478666215
74	65	-0.0582043723818951	-0.140522338292067	0.0241135935282773	3.88645773603076	9.70445654578267	0.304579851104579
76	65	-0.0669605701459814	-0.149260303707372	0.0153391634154092	4.47460754556608	9.68453011133188	0.161161801423847
77	65	-0.0637325306386461	-0.14625715799868	0.0187920967213874	4.13177420028048	10.7757108624413	0.22150134808522
78	65	-0.0554107576175717	-0.138173016362799	0.0273515011276558	3.48622411030172	12.0959302637339	0.435086256052431
79	65	-0.0495764584734048	-0.135560761650865	0.0364078447040557	2.8755866736275	14.9503843647522	0.739509925159467
80	65	-0.0721820370062771	-0.154504803204683	0.0101407291921284	4.83225510368866	9.61034832072703	0.108363341765815
86	65	-0.0573619163148493	-0.13967922397449	0.0249553913447911	3.84031685500445	9.61084480552836	0.32049147303731
88	65	-0.00741914409219809	-0.121970367128057	0.107132078943661	0.324235201586651	14.6521708151614	1
89	65	-0.0411088725731885	-0.127912222190091	0.0456944770437143	2.3742819373594	14.5407849285773	0.935076237730475
91	65	-0.0406186560290549	-0.124302169074778	0.0430648570166677	2.49576771720051	12.8185222864018	0.89373570128649
92	65	-0.0536891343400911	-0.137799714321514	0.0304214456413322	3.26004524152211	13.2393752653084	0.538731273353171
96	65	-0.065448982044109	-0.14775440001569	0.0168564359274718	4.31114805925389	10.2236237381095	0.186221990997718
103	65	-0.064156101763687	-0.146486902493801	0.0181746989664265	4.24547870995537	10.0324472846291	0.203176071682867
111	65	-0.0197872786715022	-0.129585519734971	0.0900109623919668	0.884437915874021	16.3640378313508	1
119	65	-0.0609259940726174	-0.145844359761293	0.0239923716160581	3.6672786091181	13.1870197469419	0.350663221110809
123	65	-0.0320214211441731	-0.128309373544577	0.0642665312562312	1.63846582600717	15.9996454428205	0.999663874095769
152	65	-0.0366727368410037	-0.154073120298547	0.0807276466165396	1.56965996316015	14.3666558074467	0.999795542104739
68	67	0.054969810735913	-0.00820998165610434	0.11814960312793	4.2208535514785	17.5429957237884	0.143702574114188
69	67	0.0121085276812046	-0.0452882153526402	0.0695052707150495	1.05364725874174	14.8358558773154	1
70	67	0.00705002090182455	-0.0454007582429262	0.0595008000465753	0.63921009090242	19.9922059409933	1
71	67	-0.0012475901897145	-0.0443761807438234	0.0418810003643943	0.146060333916986	14.0139130682664	1
74	67	0.00402980445123118	-0.0382198021022916	0.0462794110047539	0.501835973597692	11.5560728994524	1
76	67	-0.00472639331285515	-0.0468184499060166	0.0373656632803062	0.590178985340007	11.6075279464683	1
77	67	-0.00149835380551981	-0.0460109058426179	0.0430141982315783	0.169518022253258	14.2042032165919	1
78	67	0.00682341921555455	-0.0393204871725108	0.0529673256036199	0.708233716610376	19.049054123677	1
79	67	0.0126577183597214	-0.0442901566970663	0.0696055934165092	1.07972875706739	17.398191843521	1
80	67	-0.00994786017315086	-0.0520891367451447	0.032193416398843	1.25007669219962	11.2413147758774	0.999995762939114
86	67	0.00487226051827698	-0.0372307424447767	0.0469752634813307	0.612374977114466	11.2757093766981	1
88	67	0.0548150327409282	-0.0505400855150292	0.160170150996886	2.87395156596367	9.53015898193224	0.726924509123531
89	67	0.0211253042599378	-0.0382662942214772	0.0805169027413527	1.78554821950609	14.4425774376346	0.998069888214814
91	67	0.0216155208040714	-0.0283687339277079	0.0715997755358506	2.10873221436043	16.9994117351738	0.984436796433328
92	67	0.0085450424930352	-0.0429519737068635	0.0600420586929339	0.809534276579717	16.9489777286846	1
96	67	-0.0032148052109827	-0.0460210326200604	0.039591422198095	0.382419102313617	13.4338184124005	1
103	67	-0.00192192493056076	-0.04468131753622	0.0408374676750985	0.232117853479778	12.5608027297829	1
111	67	0.042446898161624	-0.0556610492575473	0.140554845580795	2.29952306115079	11.07139996915	0.940531145853317
119	67	0.00130818276050883	-0.0530041870661803	0.055620552587198	0.121356320172409	14.1690503504964	1
123	67	0.0302127556889531	-0.0483075156805945	0.108733027058501	2.02708003221611	11.4919210126778	0.983857463455053
152	67	0.0255614399921226	-0.0834991737665331	0.134622053750778	1.30096047257049	9.36405429013094	0.999975843890885
69	68	-0.0428612830547084	-0.110046524372156	0.0243239582627392	3.11108245502992	16.9920255830737	0.614324476244279
70	68	-0.0479197898340885	-0.11204141676682	0.0162018370986432	3.5778646662976	19.1004419973082	0.358999094041183
71	68	-0.0562174009256275	-0.114923659608104	0.00248885775684847	4.91741675902056	12.89810174778	0.0681178156377978
74	68	-0.0509400062846818	-0.109228624628605	0.0073486120592414	4.60771321074399	11.4525364801585	0.118325296436255
76	68	-0.0596962040487682	-0.117922361591907	-0.00147004650562981	5.40745419354552	11.4351747364309	0.0420254427522107
77	68	-0.0564681645414328	-0.115822887205203	0.00288655812233733	4.84451481774598	13.4322932757326	0.0717594227578459
78	68	-0.0481463915203585	-0.108451397703429	0.0121586146627116	3.92381243593105	16.2284713555765	0.234701367578748
79	68	-0.0423120923761916	-0.109375640078264	0.0247514553258808	3.02872374776164	18.7629518804557	0.661517976826175
80	68	-0.0649176709090639	-0.123157746025041	-0.0066775957930864	5.90002030434482	11.2633904323829	0.0229228175058728
86	68	-0.050097550217636	-0.108323008268278	0.00812790783300596	4.5535371214016	11.2707458553056	0.128662018543879
88	68	-0.000154777994984839	-0.107290436829782	0.106980880839812	0.00753876475805661	11.9805293728932	1
89	68	-0.0338445064759752	-0.102418836101045	0.0347298231490941	2.4069423117375	16.9875826937574	0.933488567361961
91	68	-0.0333542899318417	-0.0958037191238093	0.029095139260126	2.61402665926295	16.6297103206716	0.864260986971548
92	68	-0.0464247682428778	-0.109806762056756	0.0169572255710001	3.56947672562605	17.062988031772	0.371523580022856
96	68	-0.0581846159468957	-0.116738449934769	0.000369218040977393	5.13467144811854	12.5265275657791	0.0523257220060444
103	68	-0.0568917356664738	-0.115409991660313	0.00162652032736516	5.06237363084478	12.095575573491	0.0608683281949486
111	68	-0.012522912574289	-0.113490528955984	0.0884447038074065	0.62734405896894	13.8903488764755	1
119	68	-0.0536616279754042	-0.118679110799918	0.0113558548491095	4.06877825991091	15.9446593040452	0.192389870584966
123	68	-0.0247570550469599	-0.108191494093815	0.0586773839998952	1.47982177459079	14.9530517363814	0.999945786068073
152	68	-0.0294083707437904	-0.139970880927377	0.0811541394397963	1.39599363828976	11.68129861707	0.999959125312372
70	69	-0.00505850677938008	-0.0634348068768728	0.0533177933181127	0.424738273751154	16.4838476063139	1
71	69	-0.0133561178709191	-0.0658639756017593	0.039151739859921	1.3838099681937	10.0882695825447	0.999938556756003
74	69	-0.00807872322997346	-0.0605508372961107	0.0443933908361638	0.877919349904754	8.53460347558644	1
76	69	-0.0168349209940598	-0.069226430949386	0.0355565889612664	1.83323425838464	8.51985023305472	0.991981876808688
77	69	-0.0136068814867244	-0.0668454751151532	0.0396317121417043	1.37224669007875	10.6225885137123	0.999957824539168
78	69	-0.00528510846565008	-0.0592085118704282	0.048638294939128	0.497141096369364	13.6953461129941	1
79	69	0.000549190678516796	-0.0613976004880941	0.0624959818451277	0.0437430368236804	15.8666039124582	1
80	69	-0.0220563878543555	-0.0745499221372335	0.0304371464285225	2.41341414647736	8.33358342369238	0.89609317038548
86	69	-0.00723626716292765	-0.0597053772790691	0.0452328429532138	0.791904244455415	8.34238583464719	1
88	69	0.0427065050597235	-0.0634250943740477	0.148838104493495	2.17942076072284	10.2626983144854	0.960900236948659
89	69	0.00901677657873313	-0.0549295722041662	0.0729631253616324	0.71244883869674	13.965918518686	1
91	69	0.00950699312286673	-0.0471052108300874	0.0661191970758208	0.849419191133331	13.8893116459089	1
92	69	-0.00356348518816944	-0.0612762444301085	0.0541492740537696	0.310615008022315	14.2830480369743	1
96	69	-0.0153233328921873	-0.067740591883577	0.0370939260992023	1.60751081817155	9.68941748742366	0.999009649455089
103	69	-0.0140304526117654	-0.066554216864497	0.0384933116409662	1.48928592168852	9.21799320388266	0.999670538747029
111	69	0.0303383704804194	-0.0689900771478922	0.129666818108731	1.59690909716999	11.8786277838956	0.999501761497836
119	69	-0.0108003449206958	-0.0706936885513439	0.0490929987099523	0.92477041625742	12.9797416936833	1
123	69	0.0181042280077485	-0.062655939571919	0.098864395587416	1.16296136199489	12.3005070878268	1
152	69	0.013452912310918	-0.0962629387929657	0.123168763414802	0.667455287055741	10.0656475960229	1
71	70	-0.00829761109153906	-0.0530547373971902	0.0364595152141121	0.912245480109105	16.1159588470167	1
74	70	-0.00302021645059337	-0.0467744204026498	0.040733987501463	0.350483659215332	13.625291261054	1
76	70	-0.0117764142146797	-0.0553914331531867	0.0318386047238273	1.36982052916511	13.6821753150455	0.999985883123494
77	70	-0.00854837470734436	-0.0546012137303594	0.0375044643156707	0.91177319759727	16.2802019712827	1
78	70	-0.000226601686270003	-0.0480103987436914	0.0475571953711514	0.0223715718888028	21.1711533653882	1
79	70	0.00560769745789688	-0.0524478174148658	0.0636632123306596	0.46219345030909	19.1684849521405	1
80	70	-0.0169978810749754	-0.0606200449787301	0.0266242828287793	1.9880732138773	13.3052550046156	0.989650382240058
86	70	-0.00217776038354757	-0.0457685935095594	0.0414130727424643	0.254751610061916	13.341614857758	1
88	70	0.0477650118391036	-0.0575782620341778	0.153108285712385	2.4713371625936	10.016803493726	0.888486580309826
89	70	0.0140752833581132	-0.0462157476677689	0.0743663143839953	1.15018699604327	16.0006406800826	1
91	70	0.0145654999022468	-0.0367831972722722	0.0659141970767659	1.35914401340707	18.9963993878319	0.999997169861216
92	70	0.00149502159121065	-0.0512958011084115	0.0542858442908328	0.135802598462441	18.8952673776573	1
96	70	-0.0102648261128073	-0.0546866971568914	0.0341570449312769	1.14447183263777	15.5316845620379	1
103	70	-0.00897194583238531	-0.0532854642389857	0.0353415725742151	1.01371579113681	14.6414960055954	1
111	70	0.0353968772597995	-0.062891645371413	0.133685399891012	1.8906673445343	11.6657870944872	0.993279401290194
119	70	-0.00574183814131572	-0.0610984459187738	0.0496147696361423	0.511571797946223	15.9039448159559	1
123	70	0.0231627347871286	-0.0557084041202673	0.102033873694524	1.5209674354047	12.3959097074452	0.999819655702467
152	70	0.0185114190902981	-0.0905079370694432	0.127530775250039	0.930440983175939	9.81656267076398	1
74	71	0.00527739464094568	-0.0200113823153307	0.0305661715972221	1.04361131942924	14.7347215122975	1
76	71	-0.00347880312314065	-0.0281316286474339	0.0211740224011526	0.692670958688352	16.3448878631885	1
77	71	-0.000250763615805304	-0.0321269464736798	0.0316254192420692	0.0400439870208006	13.4570913434802	1
78	71	0.00807100940526905	-0.0265526850425403	0.0426947038530784	1.09923205974455	21.2351480250529	1
79	71	0.0139053085494359	-0.0373159858371967	0.0651266029360685	1.4009439843947	12.6029150870896	0.999967521961283
80	71	-0.00870026998343636	-0.0335082929735468	0.0161077530066741	1.76075810443906	14.4311805417186	0.998454402381677
86	71	0.00611985070799149	-0.0185303592253976	0.0307700606413806	1.23912528295331	14.8902651179724	0.999999184541977
88	71	0.0560626229306427	-0.0497689878040569	0.161894233665342	3.11041538006881	7.77711367278269	0.62072740743868
89	71	0.0223728944496523	-0.0327252534864503	0.0774710423857548	2.225438149608	9.81000344849436	0.950695286534296
91	71	0.0228631109937859	-0.018766699052226	0.0644929210397977	2.81082136918272	13.1053068706974	0.76666608311148
92	71	0.0097926326827497	-0.0341462837214665	0.0537315490869659	1.15002598285643	12.607392493989	1
96	71	-0.0019672150212682	-0.0292166070508806	0.0252821770083442	0.349079436606311	17.9069033050748	1
103	71	-0.000674334740846251	-0.0278270374996739	0.0264783680179814	0.123847806453437	14.9586154027479	1
111	71	0.0436944883513385	-0.0539649029357532	0.14135387963843	2.51506966293847	8.9565443021027	0.867948627217489
119	71	0.00255577295022334	-0.046234394738106	0.0513459406385527	0.290709436679976	9.37005927793941	1
123	71	0.0314603458786676	-0.0459927775335972	0.108913469290932	2.32412298265565	8.43851750464532	0.921244711701392
152	71	0.0268090301818371	-0.0828337402039252	0.136451800567599	1.43889817128557	7.72461959684414	0.999666050174641
76	74	-0.00875619776408633	-0.0291945138660634	0.0116821183378907	2.13965093889642	14.8392757063916	0.978201117437112
77	74	-0.00552815825675099	-0.0357401743238268	0.0246838578103248	0.997092941669533	10.0250680789345	1
78	74	0.00279361476432337	-0.0298692711726494	0.0354565007012962	0.414450339424901	17.6674961318041	1
79	74	0.00862791390849025	-0.0421012133557234	0.0593570411727039	0.909246148955077	10.8086240572186	1
80	74	-0.013977664624382	-0.0348280537019182	0.00687272445315409	3.50106134289679	11.9371801459619	0.429450835349607
86	74	0.000842456067045805	-0.0197085270847441	0.0213934392188357	0.211169005904732	12.7083676669706	1
88	74	0.050785228289697	-0.0554756854662782	0.157046142045672	2.85511237594166	7.38748259376334	0.728291330172156
89	74	0.0170954998087066	-0.0380497455142191	0.0722407451316323	1.77662495820495	8.39498688813775	0.994367912675309
91	74	0.0175857163528402	-0.023216653435033	0.0583880861407133	2.31541149611935	10.5978070894242	0.93482629251767
92	74	0.00451523804180402	-0.0387542715879021	0.0477847476715101	0.564266303351965	10.3279967394303	1
96	74	-0.00724460966221388	-0.0313145125586337	0.0168252932342059	1.50143109062161	14.9328290256757	0.999926126414976
103	74	-0.00595172938179193	-0.0301526520790028	0.0182491933154189	1.29353748571773	11.5713244043746	0.99999188565219
111	74	0.0384170937103928	-0.0594461866643788	0.136280374085164	2.24302103112537	8.47723906230116	0.940440449425874
119	74	-0.00272162169072234	-0.0516565423419582	0.0462132989605135	0.32808647955061	7.66843744914003	1
123	74	0.0261829512377219	-0.0516445738864301	0.104010476361874	1.9806096758368	7.71469273760332	0.978381149183303
152	74	0.0215316355408914	-0.0885387071817615	0.131601978263544	1.17002179938265	7.36144408363545	1
77	76	0.00322803950733535	-0.0265280036895643	0.032984082704235	0.585556069910374	10.4010744545745	1
78	76	0.0115498125284097	-0.0208214133270916	0.043921038383911	1.720093038399	18.24956663095	0.99941286088037
79	76	0.0173841116725766	-0.0332524500691331	0.0680206734142863	1.83556490249992	10.8037253403447	0.994759805448556
80	76	-0.00522146686029571	-0.0248177784048798	0.0143748446842884	1.3223766531515	15.3566818287175	0.999996320820423
86	76	0.00959865383113214	-0.00969093415235646	0.0288882418146207	2.43275229215432	16.7383242494152	0.925879435983754
88	76	0.0595414260537833	-0.0467267739353043	0.165809626042871	3.34922405506119	7.3741951343449	0.523919173679546
89	76	0.0258516975727929	-0.0292266273162239	0.0809300224618098	2.69166734654303	8.37668744751998	0.799264069717581
91	76	0.0263419141169265	-0.0142822202528812	0.0669660484867342	3.47880852763016	10.6553121239315	0.447282023568355
92	76	0.0132714358058904	-0.0298479977469038	0.0563908693586846	1.6630517158157	10.3582623424905	0.99859588556284
96	76	0.00151158810187245	-0.0218286563992609	0.0248518326030058	0.315643540778675	17.0515465822789	1
103	76	0.0028044683822944	-0.020578358657273	0.0261872954218618	0.614594400792197	13.0283743102316	1
111	76	0.0471732914744792	-0.0506866255129457	0.145033208461904	2.75589706491333	8.46166740639424	0.773748589578027
119	76	0.00603457607336399	-0.042797080355767	0.054866232502495	0.729305002392184	7.65865427230616	1
123	76	0.0349391490018083	-0.042878023419798	0.112756321423415	2.6456100246261	7.69457409177295	0.813022066692469
152	76	0.0302878333049778	-0.0797907455703427	0.140366412180298	1.64667760043312	7.34888295445216	0.997155043659472
78	77	0.00832177302107436	-0.028597373542643	0.0452409195847917	1.08268601917921	18.6903012151455	1
79	77	0.0141560721652412	-0.0379545668598712	0.0662667111903537	1.39021659188867	13.1105732960635	0.999976560553228
80	77	-0.00844950636763105	-0.0384351753887249	0.0215361626534628	1.55350414087354	9.59783919654979	0.999411338927836
86	77	0.00637061432379679	-0.0234950478629717	0.0362362765105653	1.17174624580867	9.72672800334001	1
88	77	0.056313386546448	-0.0493961316964376	0.162022904789334	3.09977377044831	7.99708692567417	0.624960357657456
89	77	0.0226236580654576	-0.0330891288713143	0.0783364450022294	2.19497124905758	10.3433207700802	0.958527422904561
91	77	0.0231138746095912	-0.0200107184040511	0.0662384676232334	2.73678838241479	13.2533575370825	0.801240308850432
92	77	0.010043396298555	-0.035195904154166	0.055282696751276	1.13956879196194	12.922788471827	1
96	77	-0.0017164514054629	-0.0329507919247103	0.0295178891137845	0.282468070243746	12.8392198683533	1
103	77	-0.000423571125040947	-0.0317252563809524	0.0308781141308705	0.0717878537411252	11.1571481142356	1
111	77	0.0439452519671438	-0.0537312090180085	0.141621712952296	2.50812543964772	9.22062629175932	0.871890484699344
119	77	0.00280653656602864	-0.0468519712398117	0.052465044371869	0.309068738677873	9.89104613734056	1
123	77	0.0317111094944729	-0.0458173475693613	0.109239566558307	2.31029964633907	8.81071590662186	0.926923314757173
152	77	0.0270597937976424	-0.0824496166686355	0.13656920426392	1.4416671578598	7.93093940119238	0.999684876274491
79	78	0.00583429914416688	-0.047415577651827	0.0590841759401608	0.536223835190303	16.6321489679015	1
80	78	-0.0167712793887054	-0.0491462827489448	0.015603723971534	2.52040308785906	17.232723211578	0.900291595637246
86	78	-0.00195115869727757	-0.0342602718311994	0.0303579544366442	0.293299116228802	17.4212994294756	1
88	78	0.0479916135253736	-0.0572348087627817	0.153218035813529	2.58478107967145	8.71067628162842	0.841925232044665
89	78	0.0143018850443832	-0.0419573891183631	0.0705611592071295	1.30054313249861	13.1310205962899	0.999994911714362
91	78	0.0147921015885168	-0.0299389802244459	0.0595231834014795	1.59484857663312	18.2057448723409	0.999865220275211
92	78	0.00172162327748065	-0.04495157373564	0.0483948202906013	0.179131263784824	17.4317854992462	1
96	78	-0.0100382244265373	-0.0440401947835038	0.0239637459304293	1.39715120856645	20.6910700471257	0.999996000503369
103	78	-0.00874534414611531	-0.0425455252150045	0.0250548369227739	1.24288994820469	18.68001608409	0.999999725822156
111	78	0.0356234789460695	-0.0619160087062951	0.133162966598434	1.98618573156312	10.1022164601288	0.984651207513246
119	78	-0.00551523645504572	-0.0558131213160907	0.0447826484059993	0.55954500162924	13.2939386968173	1
123	78	0.0233893364733986	-0.0539556553997991	0.100734328346596	1.64121322103921	10.1817357974544	0.998802546834343
152	78	0.0187380207765681	-0.0902719988688621	0.127748040421998	0.978115569500659	8.59398235679622	1
80	79	-0.0226055785328723	-0.0732805983202341	0.0280694412544896	2.3977166997305	10.5761163907228	0.913465694216149
86	79	-0.00778545784144445	-0.0584375474828664	0.0428666317999775	0.825892182347793	10.5897063601483	1
88	79	0.0421573143812067	-0.0637954910494977	0.148110119811911	2.13652378394856	10.6179739431399	0.968844190650713
89	79	0.00846758590021634	-0.0551437237007764	0.0720788955012091	0.658126948613941	15.6858978474967	1
91	79	0.00895780244434993	-0.0471059646569697	0.0650215695456696	0.783747740279685	16.4124628883614	1
92	79	-0.00411267586668623	-0.0613464104522344	0.0531210587188619	0.351397145979676	16.7119040488621	1
96	79	-0.0158725235707041	-0.0669001283171207	0.0351550811757125	1.61805342333366	12.1513558007257	0.999414405278397
103	79	-0.0145796432902822	-0.0655910682327494	0.036431781652185	1.50283653226525	11.5869304617231	0.999819580804573
111	79	0.0297891798019026	-0.0694370318373075	0.129015391441113	1.55647913384548	12.3355976442166	0.999718484657834
119	79	-0.0113495355992126	-0.0707232199695129	0.0480241487710877	0.953232906445685	14.9606453461015	1
123	79	0.0175550373292317	-0.0630051548560502	0.0981152295145136	1.1154071939754	13.0980750488833	1
152	79	0.0129037216324012	-0.0966335651531157	0.122441008417918	0.636022718655657	10.3902670090822	1
86	80	0.0148201206914278	-0.00490116539275755	0.0345414067756132	3.85756027720515	12.9199054030967	0.281563485714343
88	80	0.064762892914079	-0.0415635074386028	0.171089293266761	3.6475988997476	7.33524758376017	0.414090883811601
89	80	0.0310731644330886	-0.0241035023924573	0.0862498312586346	3.24958771262987	8.21132048843634	0.559908826252638
91	80	0.0315633809772222	-0.00914306448955399	0.0722698264439984	4.19805908933751	10.2777493302308	0.211118496478202
92	80	0.0184929026661861	-0.0247037404748465	0.0616895458072186	2.3321993687967	10.0360111050755	0.928100608274572
96	80	0.00673305496216816	-0.0167905394414128	0.0302566493657491	1.43141035002104	14.7331596224891	0.99997208702077
103	80	0.00802593524259011	-0.0156693462403108	0.031721216725491	1.79402265844546	11.2326591469154	0.996453789537111
111	80	0.0523947583347749	-0.0455021323955639	0.150291649065114	3.06516814746665	8.41308691836236	0.639701185458785
119	80	0.0112560429336597	-0.0377406445913107	0.0602527304586301	1.36844094155053	7.44995463555583	0.999837875994613
123	80	0.040160615862104	-0.037732115448082	0.11805334717229	3.0480507333048	7.61885376299427	0.647509704711967
152	80	0.0355093001652735	-0.0746257097407348	0.145644310071282	1.93286588183181	7.31270335755364	0.98173075821973
88	86	0.0499427722226512	-0.0563814713134121	0.156267015758715	2.81299875235688	7.3348936710898	0.74530340277226
89	86	0.0162530437416608	-0.0389024983450587	0.0714085858283803	1.69993710262879	8.21803037411876	0.996655458235589
91	86	0.0167432602857944	-0.0239180078504725	0.0574045284220612	2.22738157763256	10.3140574417848	0.952452088927216
92	86	0.00367278197475822	-0.0394854215281358	0.0468309854776522	0.463272222469232	10.0630579734819	1
96	86	-0.00808706572925969	-0.0314280896981012	0.0152539582395818	1.72017198006673	15.3247499423758	0.99909275227138
103	86	-0.00679418544883774	-0.0302756382479696	0.0166872673502941	1.51957708746253	11.6474356550325	0.99978214514337
111	86	0.037574637643347	-0.0603191430808078	0.135468418367502	2.19825762452728	8.41286372649924	0.949218744044391
119	86	-0.00356407775776815	-0.0525271082211415	0.0453989527056052	0.433373466873282	7.46121451532568	1
123	86	0.0253404951706761	-0.0525451115518356	0.103226101893188	1.9233843789316	7.6194080987255	0.983624501895532
152	86	0.0206891794738456	-0.0894439933192284	0.13082235226692	1.126206093256	7.3123269502262	1
89	88	-0.0336897284809904	-0.14014215914573	0.0727627021837494	1.70182657326591	10.5569749288862	0.998102432925694
91	88	-0.0331995119368568	-0.138571083062473	0.0721720591887597	1.75714480365867	9.20770600982062	0.99595246493703
92	88	-0.046269990247893	-0.151709116604118	0.0591691361083323	2.42744180167381	9.48114260634377	0.899031389224916
96	88	-0.0580298379519109	-0.163960892115516	0.0479012162116938	3.23096561713591	7.6724330734478	0.570141810228501
103	88	-0.0567369576714889	-0.162791691927322	0.0493177765843446	3.16937128044187	7.57095772337009	0.596263074066727
111	88	-0.0123681345793042	-0.133958462946136	0.109222193787528	0.508050095231377	14.8339858260192	1
119	88	-0.0535068499804193	-0.159334142024554	0.0523204420637158	2.78880985952431	9.58065399102118	0.764676440734922
123	88	-0.0246022770519751	-0.136491762309425	0.0872872082054744	1.1299515373499	12.852705549812	1
152	88	-0.0292535927488056	-0.156841885934914	0.0983347004373032	1.15819691068777	13.9829643182697	1
91	89	0.000490216544133594	-0.0581882766503298	0.059168709738597	0.0424782373950302	13.5309568841002	1
92	89	-0.0125802617669026	-0.0722620468058902	0.047101523272085	1.0650249040851	13.9669386056121	1
96	89	-0.0243401094709205	-0.0793770923885742	0.0306968734467333	2.44902002415725	9.44379728848302	0.892263577007979
103	89	-0.0230472291904985	-0.0781973748014764	0.0321029164204793	2.34412527531066	9.02310303418592	0.919629356273651
111	89	0.0213215939016862	-0.0784851238677401	0.121128311671113	1.11019322269343	12.2036846019101	1
119	89	-0.0198171214994289	-0.0815031726402788	0.041868929641421	1.64964968649341	12.8998683010343	0.999308986437807
123	89	0.00908745142901535	-0.0725004244359875	0.0906753272940182	0.5744479596847	12.6376236344046	1
152	89	0.00443613573218483	-0.105555862788364	0.114428134252733	0.217982628940672	10.3473079020846	1
92	91	-0.0130704783110362	-0.0634965828904141	0.0373556262683417	1.27785691441475	15.9413418221092	0.999998706874831
96	91	-0.0248303260150541	-0.0661338714296404	0.0164732193995323	3.10691275440837	12.5166399190993	0.617927119927765
103	91	-0.0235374457346321	-0.0648359177706825	0.0177610263014182	2.99506435783366	11.6160072231113	0.673826288888634
111	91	0.0208313773575527	-0.0771497347089713	0.118812489424077	1.13994984545601	10.6807275339987	1
119	91	-0.0203073380435625	-0.0737649903614777	0.0331503142743526	1.94149708129224	13.1942637221674	0.992280433146034
123	91	0.00859723488488176	-0.0696654543952335	0.0868599241649971	0.585852010840397	10.9158603550832	1
152	91	0.00394591918805124	-0.105152367428852	0.113044205804954	0.20262110593504	9.06328016671785	1
96	92	-0.0117598477040179	-0.0554242013174185	0.0319045059093827	1.40338967070375	12.0572859497713	0.999959788380097
103	92	-0.010466967423596	-0.0541377764807359	0.033203841633544	1.26831657274897	11.2759258109984	0.999994155410841
111	92	0.0339018556685888	-0.0642876243199712	0.132091335657149	1.8378208866012	11.0030831568581	0.994856312105326
119	92	-0.00723685973252636	-0.0619403631108535	0.0474666436458008	0.672650430284549	13.5314296479236	1
123	92	0.0216677131959179	-0.0570061950246306	0.100341621416466	1.45524255175378	11.3470493745086	0.999894841203914
152	92	0.0170163974990874	-0.0921227216433977	0.126155516641573	0.866563707137423	9.32040014110728	1
103	96	0.00129288028042195	-0.024852518965716	0.0274382795265599	0.247187508367734	14.767972536172	1
111	96	0.0456617033726067	-0.0520369285981945	0.143360335343408	2.6383305314234	8.82817019421284	0.822586823063253
119	96	0.00452298797149154	-0.0441910874927794	0.0532370634357624	0.522267392084814	8.9363321054494	1
123	96	0.0334275608999358	-0.0440910080190505	0.110946129818922	2.48502677955568	8.2456698365532	0.873314432249308
152	96	0.0287762452031053	-0.0809669545229117	0.138519444929122	1.54960221146583	7.62699615653223	0.998893166729096
111	103	0.0443688230921848	-0.0533993829621928	0.142137029146562	2.5727122485742	8.70205633268151	0.846243354890058
119	103	0.00323010769106959	-0.0456746780424037	0.0521348934245429	0.378343066907205	8.40772646334223	1
123	103	0.0321346806195139	-0.0455173221898166	0.109786683428844	2.40297535787995	8.04941121926234	0.897217624871175
152	103	0.0274833649226834	-0.0823814798966341	0.137348209742001	1.4845325758655	7.53270322799947	0.999401013900659
119	111	-0.0411387154011152	-0.139844856065681	0.0575674252634506	2.21462162887829	11.0823226267003	0.957740790586093
123	111	-0.0122341424726709	-0.118843421798696	0.0943751368533543	0.576076383863294	14.4411982408105	1
152	111	-0.0168854581695014	-0.140935516695089	0.107164600356086	0.680935234556657	14.7089317484514	1
123	119	0.0289045729284443	-0.0507445830563308	0.108553728913219	1.92067498441923	11.268205864502	0.991278110324236
152	119	0.0242532572316138	-0.085227105647347	0.133733620110575	1.22751283658609	9.4227871958799	0.999993267891368
152	123	-0.00465131569683052	-0.119578416723669	0.110275785330008	0.208781836076548	12.6233745673427	1

## Sheet: Support_heatmap
Hierarchical clustering of -log10(P value) in posthoc test for support
order_cluster	label	ideal_rank	lhs_stage	lhs_type	lhs_top_level_term	lhs_top_level_id	lhs_stage_type_top_level_term	direction	rhs_stage	rhs_type	rhs_top_level_term	rhs_top_level_id	rhs_stage_type_top_level_term	n	mean	num_abnormal	sum	cut3	cut4	cut5	cut6	cut7	cut8	cut9	cut10	cut11	cut12	cut13	cut14	cut15	cut16	cut17	cut18	cut19	cut20	cut21	cut22	cut23	cut24	cut25	cut26	cut27	cut28	cut29	cut30	cut31	cut32	cut33	cut34
1	45	1	adult	gene	hemolymphoid system	MA:0000013	adult_gene:hemolymphoid system(MA)	⇒	adult	gene	nervous system	MA:0000016	adult_gene:nervous system(MA)	11	0.0136119	15	-116.548	3	4	5	6	7	8	9	10	11	12	13	14	15	16	17	18	19	20	21	22	22	23	24	24	25	26	27	28	29	30	31	32
2	54	2	adult	gene	immune system	MA:0002711	adult_gene:immune system(MA)	⇒	adult	gene	set of connective tissues	MA:0002887	adult_gene:set of connective tissues(MA)	10	0.0119396	15	-115.75	3	4	5	6	7	8	9	10	11	12	13	14	15	16	17	18	19	20	21	22	23	24	25	26	27	28	29	30	31	32	33	34
3	61	3	adult	gene	exocrine system	MA:0002411	adult_gene:exocrine system(MA)	⇒	adult	gene	digestive system	MA:0002431	adult_gene:digestive system(MA)	14	0.0163639	13	-92.7399	3	4	5	6	7	7	8	9	9	10	11	12	13	14	15	16	17	19	20	21	21	22	23	23	24	25	26	27	28	29	30	31
4	39	5	adult	gene	immune system	MA:0002711	adult_gene:immune system(MA)	⇒	adult	gene	digestive system	MA:0002431	adult_gene:digestive system(MA)	20	0.0193077	12	-87.6709	3	4	5	6	7	7	8	9	9	10	11	12	13	14	15	16	17	17	17	18	18	19	20	20	21	23	24	25	26	27	28	29
5	10	8	adult	gene	immune system	MA:0002711	adult_gene:immune system(MA)	⇒	adult	gene	nervous system	MA:0000016	adult_gene:nervous system(MA)	43	0.023113	10	-72.3817	3	4	5	6	7	7	8	9	9	10	11	12	13	14	15	16	17	17	17	18	18	19	20	20	21	21	22	23	24	25	26	27
6	80	4	adult	gene	hemolymphoid system	MA:0000013	adult_gene:hemolymphoid system(MA)	⇒	adult	gene	digestive system	MA:0002431	adult_gene:digestive system(MA)	7	0.0135948	13	-87.5359	3	4	5	6	7	7	8	9	10	11	12	13	14	15	16	17	18	18	19	20	20	21	22	25	26	27	28	29	30	31	32	33
7	60	6	adult	gene	immune system	MA:0002711	adult_gene:immune system(MA)	⇒	adult	gene	cardiovascular system	MA:0000010	adult_gene:cardiovascular system(MA)	9	0.0163648	12	-71.805	3	4	5	6	7	7	8	9	10	11	12	13	14	15	16	17	18	18	19	20	20	21	22	22	23	24	25	26	27	28	29	30
8	76	7	adult	gene	set of connective tissues	MA:0002887	adult_gene:set of connective tissues(MA)	⇒	adult	gene	digestive system	MA:0002431	adult_gene:digestive system(MA)	11	0.0188162	11	-71.2512	3	4	5	6	7	7	8	9	10	11	12	13	14	15	16	17	18	18	19	20	20	21	22	22	23	24	25	26	27	28	29	30
9	96	9	adult	gene	digestive system	MA:0002431	adult_gene:digestive system(MA)	⇒	adult	gene	immune system	MA:0002711	adult_gene:immune system(MA)	10	0.0203278	9	-52.5423	3	3	4	5	6	6	7	8	8	9	10	11	12	13	14	15	16	16	18	19	19	20	21	21	22	22	23	24	25	26	27	28
10	103	10	adult	gene	integumental system	MA:0000014	adult_gene:integumental system(MA)	⇒	adult	gene	digestive system	MA:0002431	adult_gene:digestive system(MA)	7	0.0216207	8	-47.9803	3	3	4	5	6	6	7	8	8	9	10	11	12	13	14	15	16	16	18	19	19	20	21	21	22	22	23	24	25	26	27	28
11	55	11	adult	gene	immune system	MA:0002711	adult_gene:immune system(MA)	⇒	adult	gene	reproductive system	MA:0000326	adult_gene:reproductive system(MA)	13	0.0224472	8	-46.3377	3	3	4	5	6	6	7	8	8	9	10	11	12	13	14	15	16	16	18	19	19	20	21	21	22	22	23	24	25	26	27	28
12	71	12	adult	gene	immune system	MA:0002711	adult_gene:immune system(MA)	⇒	adult	gene	respiratory system	MA:0000327	adult_gene:respiratory system(MA)	10	0.022295	8	-43.7334	3	3	4	5	6	6	7	8	8	9	10	11	12	13	14	15	16	16	18	19	19	20	21	21	22	22	23	24	25	26	27	28
13	29	13	adult	gene	digestive system	MA:0002431	adult_gene:digestive system(MA)	⇒	adult	gene	digestive system	MA:0002431	adult_gene:digestive system(MA)	37	0.0272816	6	-44.6412	3	3	4	5	6	6	7	8	8	9	10	11	12	13	14	15	16	16	16	17	17	18	19	19	20	20	21	22	23	24	25	26
14	74	14	adult	gene	set of connective tissues	MA:0002887	adult_gene:set of connective tissues(MA)	⇒	adult	gene	musculoskeletal system	MA:0002418	adult_gene:musculoskeletal system(MA)	7	0.0275724	6	-38.1798	3	3	4	5	6	6	7	8	8	9	10	11	12	13	14	15	16	16	16	17	17	18	19	19	20	20	21	21	22	23	24	25
15	86	15	adult	gene	set of connective tissues	MA:0002887	adult_gene:set of connective tissues(MA)	⇒	adult	gene	respiratory system	MA:0000327	adult_gene:respiratory system(MA)	8	0.0284149	6	-37.8957	3	3	4	5	6	6	7	8	8	9	10	11	12	13	14	15	16	16	16	17	17	18	19	19	20	20	21	21	22	23	24	25
16	14	16	adult	gene	set of connective tissues	MA:0002887	adult_gene:set of connective tissues(MA)	⇒	adult	gene	nervous system	MA:0000016	adult_gene:nervous system(MA)	38	0.0355627	6	-12.7321	3	3	4	5	5	5	6	7	7	8	9	10	11	11	11	12	13	13	13	13	13	14	15	15	16	16	16	16	16	17	18	19
17	24	17	adult	gene	cardiovascular system	MA:0000010	adult_gene:cardiovascular system(MA)	⇒	adult	gene	nervous system	MA:0000016	adult_gene:nervous system(MA)	24	0.0368969	6	-8.47107	3	3	4	5	5	5	6	7	7	8	9	10	11	11	11	12	13	13	13	13	13	14	15	15	16	16	16	16	16	17	18	19
18	77	18	adult	gene	immune system	MA:0002711	adult_gene:immune system(MA)	⇒	adult	gene	endocrine system	MA:0000012	adult_gene:endocrine system(MA)	7	0.0220443	4	-34.0616	3	3	4	5	5	5	6	7	7	8	9	10	11	12	13	14	15	15	15	16	16	17	18	18	19	19	20	20	21	22	23	24
19	37	19	adult	gene	digestive system	MA:0002431	adult_gene:digestive system(MA)	⇒	adult	gene	respiratory system	MA:0000327	adult_gene:respiratory system(MA)	24	0.029893	4	-26.5234	3	3	4	5	5	5	6	7	7	8	9	10	11	12	13	14	15	15	15	16	16	17	18	18	19	19	20	20	21	22	23	24
20	51	20	adult	gene	sensory organ system	MA:0002442	adult_gene:sensory organ system(MA)	⇒	adult	gene	nervous system	MA:0000016	adult_gene:nervous system(MA)	13	0.0244318	4	-22.3601	3	3	4	5	5	5	6	7	7	8	9	10	11	12	12	13	14	14	14	14	14	15	16	16	17	17	17	17	20	21	22	23
21	78	21	adult	gene	respiratory system	MA:0000327	adult_gene:respiratory system(MA)	⇒	adult	gene	digestive system	MA:0002431	adult_gene:digestive system(MA)	14	0.030366	4	-16.5961	3	3	4	5	5	5	6	7	7	8	9	10	11	12	12	13	14	14	14	14	14	15	16	16	17	17	17	17	20	21	22	23
22	67	23	adult	gene	exocrine system	MA:0002411	adult_gene:exocrine system(MA)	⇒	adult	gene	respiratory system	MA:0000327	adult_gene:respiratory system(MA)	10	0.0235426	2	-16.6491	3	3	4	5	5	5	6	7	7	8	9	10	11	12	12	13	14	14	14	14	14	15	16	16	17	17	17	17	20	21	22	23
23	31	22	adult	gene	digestive system	MA:0002431	adult_gene:digestive system(MA)	⇒	adult	gene	endocrine system	MA:0000012	adult_gene:endocrine system(MA)	21	0.0367309	4	-9.84068	3	3	4	5	5	5	6	7	7	8	9	10	11	12	12	13	14	14	14	14	14	15	16	16	17	17	17	17	17	18	19	20
24	119	24	adult	gene	respiratory system	MA:0000327	adult_gene:respiratory system(MA)	⇒	adult	gene	respiratory system	MA:0000327	adult_gene:respiratory system(MA)	7	0.0248508	2	-12.3471	2	2	3	3	3	3	4	4	4	4	4	9	9	9	9	10	11	11	11	15	15	16	17	17	18	18	19	19	19	20	21	22
25	70	25	adult	gene	digestive system	MA:0002431	adult_gene:digestive system(MA)	⇒	adult	gene	set of connective tissues	MA:0002887	adult_gene:set of connective tissues(MA)	12	0.0305926	1	-8.76718	2	2	3	3	3	3	4	4	4	4	4	9	9	9	9	10	11	11	11	15	15	16	17	17	18	18	19	19	19	20	21	22
26	92	26	adult	gene	digestive system	MA:0002431	adult_gene:digestive system(MA)	⇒	adult	gene	musculoskeletal system	MA:0002418	adult_gene:musculoskeletal system(MA)	9	0.0320877	1	-8.47197	2	2	3	3	3	3	4	4	4	4	4	9	9	9	9	10	11	11	11	15	15	16	17	17	18	18	19	19	19	20	21	22
27	62	27	adult	gene	set of connective tissues	MA:0002887	adult_gene:set of connective tissues(MA)	⇒	adult	gene	cardiovascular system	MA:0000010	adult_gene:cardiovascular system(MA)	8	0.027121	0	-7.3212	2	2	3	3	3	3	4	4	4	4	4	9	9	9	9	10	11	11	11	15	15	16	17	17	18	18	19	19	19	20	21	22
28	69	28	adult	gene	digestive system	MA:0002431	adult_gene:digestive system(MA)	⇒	adult	gene	trunk	MA:0000004	adult_gene:trunk(MA)	8	0.0356511	0	-3.83155	2	2	3	3	3	3	4	4	4	4	4	9	9	9	9	10	11	11	11	11	11	12	13	13	13	13	18	18	18	19	20	21
29	79	29	adult	gene	exocrine system	MA:0002411	adult_gene:exocrine system(MA)	⇒	adult	gene	reproductive system	MA:0000326	adult_gene:reproductive system(MA)	10	0.0362003	0	-3.50442	2	2	3	3	3	3	4	4	4	4	4	9	9	9	9	10	11	11	11	11	11	12	13	13	13	13	18	18	18	19	20	21
30	34	30	adult	gene	set of connective tissues	MA:0002887	adult_gene:set of connective tissues(MA)	⇒	adult	gene	reproductive system	MA:0000326	adult_gene:reproductive system(MA)	18	0.0409132	0	-2.20928	2	2	3	3	3	3	4	4	4	4	4	9	9	9	9	10	11	11	11	11	11	12	13	13	13	13	13	13	13	14	15	16
31	91	38	adult	gene	musculoskeletal system	MA:0002418	adult_gene:musculoskeletal system(MA)	⇒	adult	gene	digestive system	MA:0002431	adult_gene:digestive system(MA)	9	0.0451581	0	2.31874	2	2	3	3	3	3	4	4	4	4	4	9	9	9	9	10	11	11	11	11	11	12	13	13	13	13	13	13	13	14	15	16
32	58	39	adult	gene	respiratory system	MA:0000327	adult_gene:respiratory system(MA)	⇒	adult	gene	reproductive system	MA:0000326	adult_gene:reproductive system(MA)	15	0.0438443	0	2.92233	2	2	3	3	3	3	4	4	4	4	4	9	9	9	9	10	11	11	11	11	11	12	13	13	13	13	13	13	13	14	15	16
33	63	31	adult	gene	set of connective tissues	MA:0002887	adult_gene:set of connective tissues(MA)	⇒	adult	gene	urinary system	MA:0000325	adult_gene:urinary system(MA)	8	0.0431064	0	-0.212053	2	2	3	3	3	3	4	4	4	4	4	4	4	4	4	4	4	4	4	4	4	5	5	5	5	5	5	5	5	5	9	9
34	152	32	adult	gene	nervous system	MA:0000016	adult_gene:nervous system(MA)	⇒	adult	gene	respiratory system	MA:0000327	adult_gene:respiratory system(MA)	8	0.0491041	0	0.0307932	2	2	3	3	3	3	4	4	4	4	4	4	4	4	4	4	4	4	4	4	4	5	5	5	5	5	5	5	5	5	9	9
35	123	36	adult	gene	digestive system	MA:0002431	adult_gene:digestive system(MA)	⇒	adult	gene	exocrine system	MA:0002411	adult_gene:exocrine system(MA)	8	0.0537554	0	1.3352	2	2	3	3	3	3	4	4	4	4	4	4	4	4	4	4	4	4	4	4	4	5	5	5	5	5	5	5	5	5	9	9
36	111	37	adult	gene	reproductive system	MA:0000326	adult_gene:reproductive system(MA)	⇒	adult	gene	respiratory system	MA:0000327	adult_gene:respiratory system(MA)	9	0.0659895	0	1.73165	2	2	3	3	3	3	4	4	4	4	4	4	4	4	4	4	4	4	4	4	4	5	5	5	5	5	5	5	5	5	9	9
37	35	34	adult	gene	digestive system	MA:0002431	adult_gene:digestive system(MA)	⇒	adult	gene	cardiovascular system	MA:0000010	adult_gene:cardiovascular system(MA)	18	0.0442499	0	0.410398	2	2	3	3	3	3	4	4	4	4	4	4	4	4	4	4	4	4	4	4	4	5	5	5	5	5	5	5	5	5	5	5
38	89	33	adult	gene	digestive system	MA:0002431	adult_gene:digestive system(MA)	⇒	adult	gene	integumental system	MA:0000014	adult_gene:integumental system(MA)	8	0.0446679	0	0.395169	2	2	3	3	3	3	4	4	4	4	4	4	4	4	4	4	4	4	4	4	4	5	5	5	5	5	5	5	5	5	5	5
39	59	35	adult	gene	cardiovascular system	MA:0000010	adult_gene:cardiovascular system(MA)	⇒	adult	gene	reproductive system	MA:0000326	adult_gene:reproductive system(MA)	11	0.0464136	0	1.19455	2	2	3	3	3	3	4	4	4	4	4	4	4	4	4	4	4	4	4	4	4	5	5	5	5	5	5	5	5	5	5	5
40	33	40	adult	gene	exocrine system	MA:0002411	adult_gene:exocrine system(MA)	⇒	adult	gene	nervous system	MA:0000016	adult_gene:nervous system(MA)	23	0.0494591	0	3.33848	2	2	3	3	3	3	4	4	4	4	4	4	4	4	4	4	4	4	4	4	4	5	5	5	5	5	5	5	5	5	5	5
41	88	41	adult	gene	reproductive system	MA:0000326	adult_gene:reproductive system(MA)	⇒	adult	gene	cardiovascular system	MA:0000010	adult_gene:cardiovascular system(MA)	8	0.0783576	0	5.02399	2	2	3	3	3	3	4	4	4	4	4	4	4	4	4	4	4	4	4	4	4	5	5	5	5	5	5	5	5	5	5	5
42	65	42	adult	gene	urinary system	MA:0000325	adult_gene:urinary system(MA)	⇒	adult	gene	reproductive system	MA:0000326	adult_gene:reproductive system(MA)	10	0.0857768	0	16.7414	2	2	2	2	2	2	2	2	2	2	2	2	2	2	2	2	2	2	2	2	2	2	2	2	2	2	2	2	2	2	2	2
43	36	43	adult	gene	digestive system	MA:0002431	adult_gene:digestive system(MA)	⇒	adult	gene	urinary system	MA:0000325	adult_gene:urinary system(MA)	18	0.0557973	0	16.8257	2	2	2	2	2	2	2	2	2	2	2	2	2	2	2	2	2	2	2	2	2	2	2	2	2	2	2	2	2	2	2	11
44	47	44	adult	gene	musculoskeletal system	MA:0002418	adult_gene:musculoskeletal system(MA)	⇒	adult	gene	reproductive system	MA:0000326	adult_gene:reproductive system(MA)	12	0.0577873	0	17.516	2	2	2	2	2	2	2	2	2	2	2	2	2	2	2	2	2	2	2	2	2	2	2	2	2	2	2	2	2	2	2	11
45	68	45	adult	gene	nervous system	MA:0000016	adult_gene:nervous system(MA)	⇒	adult	gene	urinary system	MA:0000325	adult_gene:urinary system(MA)	11	0.0785124	0	28.5903	2	2	2	2	2	2	2	2	2	2	2	2	2	2	2	2	2	2	2	2	2	4	4	4	4	4	4	4	4	4	4	4
46	64	46	adult	gene	endocrine system	MA:0000012	adult_gene:endocrine system(MA)	⇒	adult	gene	reproductive system	MA:0000326	adult_gene:reproductive system(MA)	10	0.0723805	0	30.8807	2	2	2	2	2	2	2	2	2	2	2	2	2	2	2	2	2	2	2	2	2	4	4	4	4	4	4	4	4	4	4	4
47	23	47	adult	gene	integumental system	MA:0000014	adult_gene:integumental system(MA)	⇒	adult	gene	nervous system	MA:0000016	adult_gene:nervous system(MA)	22	0.0457357	5	14.9496	2	2	2	2	2	2	2	5	5	7	8	8	8	8	8	9	10	10	10	10	10	11	12	12	12	12	12	12	12	13	14	15
48	17	49	adult	gene	digestive system	MA:0002431	adult_gene:digestive system(MA)	⇒	adult	gene	reproductive system	MA:0000326	adult_gene:reproductive system(MA)	43	0.0430199	8	16.3687	2	2	2	2	2	2	2	5	5	7	8	8	8	8	8	9	10	10	10	10	10	11	12	12	15	15	15	15	15	16	17	18
49	20	50	adult	gene	musculoskeletal system	MA:0002418	adult_gene:musculoskeletal system(MA)	⇒	adult	gene	nervous system	MA:0000016	adult_gene:nervous system(MA)	27	0.0545282	9	41.8227	2	2	2	2	2	2	2	5	5	5	5	5	5	5	5	5	6	6	6	6	6	7	10	10	10	10	10	10	10	11	12	13
50	22	48	adult	gene	urinary system	MA:0000325	adult_gene:urinary system(MA)	⇒	adult	gene	nervous system	MA:0000016	adult_gene:nervous system(MA)	25	0.0709176	7	38.0468	2	2	2	2	2	2	2	5	5	5	5	5	5	5	5	5	6	6	6	6	6	7	7	7	7	7	7	7	7	7	7	7
51	42	52	adult	gene	nervous system	MA:0000016	adult_gene:nervous system(MA)	⇒	adult	gene	cardiovascular system	MA:0000010	adult_gene:cardiovascular system(MA)	16	0.0743225	12	49.2123	2	2	2	2	2	2	2	5	5	5	5	5	5	5	5	5	6	6	6	6	6	7	7	7	7	7	7	7	7	7	7	7
52	50	53	adult	gene	reproductive system	MA:0000326	adult_gene:reproductive system(MA)	⇒	adult	gene	reproductive system	MA:0000326	adult_gene:reproductive system(MA)	17	0.0659139	12	52.7883	2	2	2	2	2	2	2	5	5	5	5	5	5	5	5	5	6	6	6	6	6	7	7	7	7	7	7	7	7	9	10	10
53	6	51	adult	gene	digestive system	MA:0002431	adult_gene:digestive system(MA)	⇒	adult	gene	nervous system	MA:0000016	adult_gene:nervous system(MA)	102	0.043138	12	43.1828	1	1	1	4	4	4	5	6	6	6	7	7	10	10	10	11	12	12	12	12	12	13	14	14	14	14	14	14	14	15	16	17
54	46	54	adult	gene	trunk	MA:0000004	adult_gene:trunk(MA)	⇒	adult	gene	nervous system	MA:0000016	adult_gene:nervous system(MA)	11	0.0562122	15	79.0653	1	1	1	4	4	4	5	6	6	6	7	7	7	7	7	7	8	8	8	8	8	9	9	9	9	9	9	9	9	10	11	12
55	16	55	adult	gene	respiratory system	MA:0000327	adult_gene:respiratory system(MA)	⇒	adult	gene	nervous system	MA:0000016	adult_gene:nervous system(MA)	43	0.0517087	16	76.6525	1	1	1	4	4	4	5	6	6	6	7	7	7	7	7	8	9	9	9	9	9	10	11	11	11	11	11	11	11	12	13	14
56	11	56	adult	gene	endocrine system	MA:0000012	adult_gene:endocrine system(MA)	⇒	adult	gene	nervous system	MA:0000016	adult_gene:nervous system(MA)	37	0.0745656	23	150.433	1	1	1	1	1	1	3	3	3	3	3	3	3	3	3	3	5	5	5	5	5	6	6	6	6	6	6	6	6	6	6	6
57	32	58	adult	gene	nervous system	MA:0000016	adult_gene:nervous system(MA)	⇒	adult	gene	reproductive system	MA:0000326	adult_gene:reproductive system(MA)	30	0.085577	26	140.93	1	1	1	1	1	1	3	3	3	3	3	3	3	3	3	3	3	3	3	3	3	3	3	3	3	3	3	3	3	3	3	3
58	13	57	adult	gene	reproductive system	MA:0000326	adult_gene:reproductive system(MA)	⇒	adult	gene	nervous system	MA:0000016	adult_gene:nervous system(MA)	50	0.0704919	23	176.94	1	1	1	1	1	1	1	1	1	1	6	6	6	6	6	6	7	7	7	7	7	8	8	8	8	8	8	8	8	8	8	8
59	7	59	adult	gene	nervous system	MA:0000016	adult_gene:nervous system(MA)	⇒	adult	gene	nervous system	MA:0000016	adult_gene:nervous system(MA)	90	0.0870778	30	211.244	1	1	1	1	1	1	1	1	1	1	1	1	1	1	1	1	1	1	1	1	1	1	1	1	1	1	1	1	1	1	1	1
[truncated: 25 more columns]

## Sheet: Confidence_statistics
Fundamental statistics for confidence values
label	lhs_stage	lhs_type	lhs_top_level_term	lhs_top_level_id	lhs_stage_type_top_level_term	direction	rhs_stage	rhs_type	rhs_top_level_term	rhs_top_level_id	rhs_stage_type_top_level_term	n	mean	sd	median	trimmed	mad	min	max	range	skew	kurtosis	se
6	adult	gene	digestive system	MA:0002431	adult_gene:digestive system(MA)	⇒	adult	gene	nervous system	MA:0000016	adult_gene:nervous system(MA)	102	0.820379	0.125977	0.843077	0.830757	0.105805	0.363636	1	0.636364	-0.96154	1.15538	0.0124736
7	adult	gene	nervous system	MA:0000016	adult_gene:nervous system(MA)	⇒	adult	gene	nervous system	MA:0000016	adult_gene:nervous system(MA)	90	0.888655	0.0995225	0.893797	0.901086	0.0873971	0.4	1	0.6	-1.64544	5.04957	0.0104906
13	adult	gene	reproductive system	MA:0000326	adult_gene:reproductive system(MA)	⇒	adult	gene	nervous system	MA:0000016	adult_gene:nervous system(MA)	50	0.751063	0.126639	0.789288	0.758852	0.121098	0.466667	1	0.533333	-0.482374	-0.594943	0.0179094
10	adult	gene	immune system	MA:0002711	adult_gene:immune system(MA)	⇒	adult	gene	nervous system	MA:0000016	adult_gene:nervous system(MA)	43	0.847575	0.111128	0.875	0.857723	0.0505432	0.454545	1	0.545455	-1.18243	2.02982	0.0169469
16	adult	gene	respiratory system	MA:0000327	adult_gene:respiratory system(MA)	⇒	adult	gene	nervous system	MA:0000016	adult_gene:nervous system(MA)	43	0.792225	0.144099	0.795455	0.803522	0.105579	0.363636	1	0.636364	-0.654783	0.531108	0.0219749
17	adult	gene	digestive system	MA:0002431	adult_gene:digestive system(MA)	⇒	adult	gene	reproductive system	MA:0000326	adult_gene:reproductive system(MA)	43	0.752399	0.15164	0.72	0.752741	0.140572	0.428571	1	0.571429	0.151351	-0.749822	0.0231248
14	adult	gene	set of connective tissues	MA:0002887	adult_gene:set of connective tissues(MA)	⇒	adult	gene	nervous system	MA:0000016	adult_gene:nervous system(MA)	38	0.831791	0.150609	0.877778	0.849434	0.0823667	0.45	1	0.55	-1.15033	0.445907	0.024432
11	adult	gene	endocrine system	MA:0000012	adult_gene:endocrine system(MA)	⇒	adult	gene	nervous system	MA:0000016	adult_gene:nervous system(MA)	37	0.769964	0.124051	0.761905	0.777782	0.118736	0.475	0.97619	0.50119	-0.449134	-0.373593	0.0203939
29	adult	gene	digestive system	MA:0002431	adult_gene:digestive system(MA)	⇒	adult	gene	digestive system	MA:0002431	adult_gene:digestive system(MA)	37	0.686427	0.208673	0.666667	0.693058	0.19768	0.227273	1	0.772727	-0.0799105	-0.654922	0.0343057
32	adult	gene	nervous system	MA:0000016	adult_gene:nervous system(MA)	⇒	adult	gene	reproductive system	MA:0000326	adult_gene:reproductive system(MA)	30	0.7771	0.175301	0.750591	0.781476	0.204477	0.388889	1	0.611111	-0.036146	-1.18746	0.0320054
20	adult	gene	musculoskeletal system	MA:0002418	adult_gene:musculoskeletal system(MA)	⇒	adult	gene	nervous system	MA:0000016	adult_gene:nervous system(MA)	27	0.834759	0.157721	0.851852	0.852108	0.0549111	0.44	1	0.56	-1.16008	0.447621	0.0303533
22	adult	gene	urinary system	MA:0000325	adult_gene:urinary system(MA)	⇒	adult	gene	nervous system	MA:0000016	adult_gene:nervous system(MA)	25	0.834974	0.125032	0.8	0.837984	0.12708	0.615385	1	0.384615	0.162485	-1.40095	0.0250064
24	adult	gene	cardiovascular system	MA:0000010	adult_gene:cardiovascular system(MA)	⇒	adult	gene	nervous system	MA:0000016	adult_gene:nervous system(MA)	24	0.738606	0.122644	0.761792	0.748146	0.0914103	0.4	1	0.6	-0.752475	1.06425	0.0250345
37	adult	gene	digestive system	MA:0002431	adult_gene:digestive system(MA)	⇒	adult	gene	respiratory system	MA:0000327	adult_gene:respiratory system(MA)	24	0.719785	0.193259	0.686154	0.721519	0.160615	0.4	1	0.6	0.250821	-1.19914	0.0394489
33	adult	gene	exocrine system	MA:0002411	adult_gene:exocrine system(MA)	⇒	adult	gene	nervous system	MA:0000016	adult_gene:nervous system(MA)	23	0.779556	0.149185	0.75	0.778863	0.181015	0.55	1	0.45	0.216009	-1.27043	0.0311072
23	adult	gene	integumental system	MA:0000014	adult_gene:integumental system(MA)	⇒	adult	gene	nervous system	MA:0000016	adult_gene:nervous system(MA)	22	0.75638	0.0879069	0.75	0.749421	0.0543058	0.583333	1	0.416667	0.781171	1.10153	0.0187418
31	adult	gene	digestive system	MA:0002431	adult_gene:digestive system(MA)	⇒	adult	gene	endocrine system	MA:0000012	adult_gene:endocrine system(MA)	21	0.624088	0.138934	0.62069	0.624333	0.163204	0.407407	0.875	0.467593	-0.0816342	-1.36313	0.0303178
39	adult	gene	immune system	MA:0002711	adult_gene:immune system(MA)	⇒	adult	gene	digestive system	MA:0002431	adult_gene:digestive system(MA)	20	0.664167	0.152819	0.645833	0.673958	0.135905	0.285714	0.857143	0.571429	-0.448976	-0.266909	0.0341713
34	adult	gene	set of connective tissues	MA:0002887	adult_gene:set of connective tissues(MA)	⇒	adult	gene	reproductive system	MA:0000326	adult_gene:reproductive system(MA)	18	0.653074	0.172305	0.63961	0.649182	0.160615	0.368421	1	0.631579	0.354421	-0.876951	0.0406127
35	adult	gene	digestive system	MA:0002431	adult_gene:digestive system(MA)	⇒	adult	gene	cardiovascular system	MA:0000010	adult_gene:cardiovascular system(MA)	18	0.76547	0.246806	0.79931	0.781987	0.29652	0.266667	1	0.733333	-0.664127	-0.893267	0.0581727
36	adult	gene	digestive system	MA:0002431	adult_gene:digestive system(MA)	⇒	adult	gene	urinary system	MA:0000325	adult_gene:urinary system(MA)	18	0.851948	0.176908	0.918333	0.87439	0.1059	0.344828	1	0.655172	-1.52358	1.45765	0.0416977
50	adult	gene	reproductive system	MA:0000326	adult_gene:reproductive system(MA)	⇒	adult	gene	reproductive system	MA:0000326	adult_gene:reproductive system(MA)	17	0.736461	0.176967	0.761905	0.741323	0.149506	0.4	1	0.6	-0.403065	-0.889302	0.0429207
42	adult	gene	nervous system	MA:0000016	adult_gene:nervous system(MA)	⇒	adult	gene	cardiovascular system	MA:0000010	adult_gene:cardiovascular system(MA)	16	0.905433	0.140796	0.970143	0.920495	0.036987	0.6	1	0.4	-1.41597	0.148834	0.0351989
58	adult	gene	respiratory system	MA:0000327	adult_gene:respiratory system(MA)	⇒	adult	gene	reproductive system	MA:0000326	adult_gene:reproductive system(MA)	15	0.768463	0.172801	0.666667	0.768739	0.09884	0.533333	1	0.466667	0.324634	-1.70797	0.0446171
61	adult	gene	exocrine system	MA:0002411	adult_gene:exocrine system(MA)	⇒	adult	gene	digestive system	MA:0002431	adult_gene:digestive system(MA)	14	0.848469	0.227268	1	0.87877	0	0.333333	1	0.666667	-1.14253	-0.150693	0.0607399
78	adult	gene	respiratory system	MA:0000327	adult_gene:respiratory system(MA)	⇒	adult	gene	digestive system	MA:0002431	adult_gene:digestive system(MA)	14	0.779592	0.222527	0.766667	0.792857	0.34594	0.4	1	0.6	-0.270729	-1.591	0.0594729
51	adult	gene	sensory organ system	MA:0002442	adult_gene:sensory organ system(MA)	⇒	adult	gene	nervous system	MA:0000016	adult_gene:nervous system(MA)	13	0.686138	0.175431	0.666667	0.686924	0.12355	0.363636	1	0.636364	0.298762	-0.420831	0.0486559
55	adult	gene	immune system	MA:0002711	adult_gene:immune system(MA)	⇒	adult	gene	reproductive system	MA:0000326	adult_gene:reproductive system(MA)	13	0.648213	0.124194	0.655172	0.649187	0.0876414	0.428571	0.857143	0.428571	-0.332099	-0.675719	0.0344452
47	adult	gene	musculoskeletal system	MA:0002418	adult_gene:musculoskeletal system(MA)	⇒	adult	gene	reproductive system	MA:0000326	adult_gene:reproductive system(MA)	12	0.707848	0.168114	0.666667	0.710287	0.203382	0.391304	1	0.608696	-0.0724632	-0.924076	0.0485303
70	adult	gene	digestive system	MA:0002431	adult_gene:digestive system(MA)	⇒	adult	gene	set of connective tissues	MA:0002887	adult_gene:set of connective tissues(MA)	12	0.64142	0.28767	0.796552	0.652841	0.121602	0.235294	0.933333	0.698039	-0.552541	-1.71545	0.0830432
45	adult	gene	hemolymphoid system	MA:0000013	adult_gene:hemolymphoid system(MA)	⇒	adult	gene	nervous system	MA:0000016	adult_gene:nervous system(MA)	11	0.862013	0.0875149	0.875	0.873016	0	0.625	1	0.375	-1.44712	2.45288	0.0263867
46	adult	gene	trunk	MA:0000004	adult_gene:trunk(MA)	⇒	adult	gene	nervous system	MA:0000016	adult_gene:nervous system(MA)	11	0.738579	0.0475555	0.735294	0.741923	0.0436059	0.647059	0.8	0.152941	-0.191838	-1.04999	0.0143385
59	adult	gene	cardiovascular system	MA:0000010	adult_gene:cardiovascular system(MA)	⇒	adult	gene	reproductive system	MA:0000326	adult_gene:reproductive system(MA)	11	0.679953	0.242119	0.673469	0.682905	0.332829	0.333333	1	0.666667	0.0613363	-1.72554	0.0730016
68	adult	gene	nervous system	MA:0000016	adult_gene:nervous system(MA)	⇒	adult	gene	urinary system	MA:0000325	adult_gene:urinary system(MA)	11	0.818768	0.145296	0.875	0.836695	0.0181691	0.47619	1	0.52381	-1.13263	0.231607	0.0438083
76	adult	gene	set of connective tissues	MA:0002887	adult_gene:set of connective tissues(MA)	⇒	adult	gene	digestive system	MA:0002431	adult_gene:digestive system(MA)	11	0.568507	0.186582	0.666667	0.585031	0.164733	0.210526	0.777778	0.567251	-0.650502	-1.08213	0.0562565
54	adult	gene	immune system	MA:0002711	adult_gene:immune system(MA)	⇒	adult	gene	set of connective tissues	MA:0002887	adult_gene:set of connective tissues(MA)	10	0.614643	0.279417	0.6	0.612054	0.357413	0.25	1	0.75	0.0800203	-1.58107	0.0883594
64	adult	gene	endocrine system	MA:0000012	adult_gene:endocrine system(MA)	⇒	adult	gene	reproductive system	MA:0000326	adult_gene:reproductive system(MA)	10	0.722812	0.190831	0.680736	0.716015	0.230894	0.5	1	0.5	0.144556	-1.93563	0.0603462
65	adult	gene	urinary system	MA:0000325	adult_gene:urinary system(MA)	⇒	adult	gene	reproductive system	MA:0000326	adult_gene:reproductive system(MA)	10	0.744492	0.181176	0.758065	0.747923	0.135506	0.461538	1	0.538462	-0.0627937	-1.26581	0.057293
67	adult	gene	exocrine system	MA:0002411	adult_gene:exocrine system(MA)	⇒	adult	gene	respiratory system	MA:0000327	adult_gene:respiratory system(MA)	10	0.83881	0.228174	0.95	0.881845	0.07413	0.333333	1	0.666667	-1.07579	-0.275663	0.0721551
71	adult	gene	immune system	MA:0002711	adult_gene:immune system(MA)	⇒	adult	gene	respiratory system	MA:0000327	adult_gene:respiratory system(MA)	10	0.633966	0.0951616	0.625	0.629957	0.0664614	0.5	0.8	0.3	0.169606	-1.05333	0.0300927
79	adult	gene	exocrine system	MA:0002411	adult_gene:exocrine system(MA)	⇒	adult	gene	reproductive system	MA:0000326	adult_gene:reproductive system(MA)	10	0.81214	0.171865	0.832237	0.827675	0.202173	0.5	1	0.5	-0.390456	-1.25998	0.0543484
96	adult	gene	digestive system	MA:0002431	adult_gene:digestive system(MA)	⇒	adult	gene	immune system	MA:0002711	adult_gene:immune system(MA)	10	0.646425	0.201698	0.653333	0.643259	0.133564	0.318182	1	0.681818	-0.221374	-0.748884	0.0637825
60	adult	gene	immune system	MA:0002711	adult_gene:immune system(MA)	⇒	adult	gene	cardiovascular system	MA:0000010	adult_gene:cardiovascular system(MA)	9	0.74795	0.251384	0.75	0.74795	0.283438	0.272727	1	0.727273	-0.463389	-1.18088	0.0837945
91	adult	gene	musculoskeletal system	MA:0002418	adult_gene:musculoskeletal system(MA)	⇒	adult	gene	digestive system	MA:0002431	adult_gene:digestive system(MA)	9	0.62131	0.0956643	0.6	0.62131	0.0912369	0.5	0.8	0.3	0.474495	-1.14263	0.0318881
92	adult	gene	digestive system	MA:0002431	adult_gene:digestive system(MA)	⇒	adult	gene	musculoskeletal system	MA:0002418	adult_gene:musculoskeletal system(MA)	9	0.568201	0.202534	0.571429	0.568201	0.149506	0.32	1	0.68	0.70572	-0.236412	0.0675115
111	adult	gene	reproductive system	MA:0000326	adult_gene:reproductive system(MA)	⇒	adult	gene	respiratory system	MA:0000327	adult_gene:respiratory system(MA)	9	0.740379	0.16868	0.75	0.740379	0.231656	0.5	1	0.5	0.0346797	-1.56128	0.0562266
62	adult	gene	set of connective tissues	MA:0002887	adult_gene:set of connective tissues(MA)	⇒	adult	gene	cardiovascular system	MA:0000010	adult_gene:cardiovascular system(MA)	8	0.691252	0.240732	0.657143	0.691252	0.24004	0.3	1	0.7	-0.102962	-1.49934	0.0851117
63	adult	gene	set of connective tissues	MA:0002887	adult_gene:set of connective tissues(MA)	⇒	adult	gene	urinary system	MA:0000325	adult_gene:urinary system(MA)	8	0.751525	0.204458	0.784615	0.751525	0.151601	0.45	1	0.55	-0.447116	-1.41903	0.072287
69	adult	gene	digestive system	MA:0002431	adult_gene:digestive system(MA)	⇒	adult	gene	trunk	MA:0000004	adult_gene:trunk(MA)	8	0.617018	0.0964029	0.590062	0.617018	0.0952444	0.5	0.772727	0.272727	0.391543	-1.52959	0.0340836
86	adult	gene	set of connective tissues	MA:0002887	adult_gene:set of connective tissues(MA)	⇒	adult	gene	respiratory system	MA:0000327	adult_gene:respiratory system(MA)	8	0.652419	0.192299	0.657692	0.652419	0.259455	0.4	0.9	0.5	-0.0315705	-1.86945	0.067988
88	adult	gene	reproductive system	MA:0000326	adult_gene:reproductive system(MA)	⇒	adult	gene	cardiovascular system	MA:0000010	adult_gene:cardiovascular system(MA)	8	0.828803	0.17605	0.891572	0.828803	0.160755	0.581395	1	0.418605	-0.351191	-1.84453	0.0622429
89	adult	gene	digestive system	MA:0002431	adult_gene:digestive system(MA)	⇒	adult	gene	integumental system	MA:0000014	adult_gene:integumental system(MA)	8	0.70977	0.105707	0.673333	0.70977	0.0523745	0.615385	0.933333	0.317949	1.07558	-0.306268	0.0373732
123	adult	gene	digestive system	MA:0002431	adult_gene:digestive system(MA)	⇒	adult	gene	exocrine system	MA:0002411	adult_gene:exocrine system(MA)	8	0.810988	0.164507	0.825758	0.810988	0.118202	0.487179	1	0.512821	-0.597419	-0.672001	0.0581621
152	adult	gene	nervous system	MA:0000016	adult_gene:nervous system(MA)	⇒	adult	gene	respiratory system	MA:0000327	adult_gene:respiratory system(MA)	8	0.640036	0.128501	0.643137	0.640036	0.154052	0.444444	0.8	0.355556	-0.116549	-1.73113	0.0454319
74	adult	gene	set of connective tissues	MA:0002887	adult_gene:set of connective tissues(MA)	⇒	adult	gene	musculoskeletal system	MA:0002418	adult_gene:musculoskeletal system(MA)	7	0.569658	0.0937301	0.6	0.569658	0.07413	0.4	0.666667	0.266667	-0.63655	-1.17215	0.0354267
77	adult	gene	immune system	MA:0002711	adult_gene:immune system(MA)	⇒	adult	gene	endocrine system	MA:0000012	adult_gene:endocrine system(MA)	7	0.735374	0.152184	0.714286	0.735374	0.15885	0.433333	0.875	0.441667	-0.871502	-0.566149	0.05752
80	adult	gene	hemolymphoid system	MA:0000013	adult_gene:hemolymphoid system(MA)	⇒	adult	gene	digestive system	MA:0002431	adult_gene:digestive system(MA)	7	0.65051	0.204087	0.714286	0.65051	0.2118	0.285714	0.857143	0.571429	-0.568163	-1.19646	0.0771376
103	adult	gene	integumental system	MA:0000014	adult_gene:integumental system(MA)	⇒	adult	gene	digestive system	MA:0002431	adult_gene:digestive system(MA)	7	0.732653	0.267737	0.75	0.732653	0.37065	0.333333	1	0.666667	-0.35262	-1.73945	0.101195
119	adult	gene	respiratory system	MA:0000327	adult_gene:respiratory system(MA)	⇒	adult	gene	respiratory system	MA:0000327	adult_gene:respiratory system(MA)	7	0.85894	0.180143	1	0.85894	0	0.6	1	0.4	-0.340132	-2.0001	0.0680876
81	adult	gene	musculoskeletal system	MA:0002418	adult_gene:musculoskeletal system(MA)	⇒	adult	gene	cardiovascular system	MA:0000010	adult_gene:cardiovascular system(MA)	6	0.752435	0.266148	0.755556	0.752435	0.199581	0.272727	1	0.727273	-0.707643	-0.991439	0.108654
82	adult	gene	cardiovascular system	MA:0000010	adult_gene:cardiovascular system(MA)	⇒	adult	gene	urinary system	MA:0000325	adult_gene:urinary system(MA)	6	0.771288	0.161522	0.801282	0.771288	0.150198	0.5	0.95	0.45	-0.514456	-1.36066	0.065941
83	adult	gene	endocrine system	MA:0000012	adult_gene:endocrine system(MA)	⇒	adult	gene	urinary system	MA:0000325	adult_gene:urinary system(MA)	6	0.668817	0.158776	0.634567	0.668817	0.13008	0.525	0.952381	0.427381	0.729906	-1.11736	0.0648201
90	adult	gene	set of connective tissues	MA:0002887	adult_gene:set of connective tissues(MA)	⇒	adult	gene	set of connective tissues	MA:0002887	adult_gene:set of connective tissues(MA)	6	0.789522	0.131907	0.741667	0.789522	0.0877855	0.631579	1	0.368421	0.431994	-1.51097	0.0538507
94	adult	gene	immune system	MA:0002711	adult_gene:immune system(MA)	⇒	adult	gene	urinary system	MA:0000325	adult_gene:urinary system(MA)	6	0.84127	0.258491	0.928571	0.84127	0.1059	0.333333	1	0.666667	-1.14871	-0.444045	0.105529
100	adult	gene	immune system	MA:0002711	adult_gene:immune system(MA)	⇒	adult	gene	immune system	MA:0002711	adult_gene:immune system(MA)	6	0.622024	0.108637	0.625	0.622024	0.0308875	0.428571	0.761905	0.333333	-0.573739	-0.861294	0.0443509
101	adult	gene	set of connective tissues	MA:0002887	adult_gene:set of connective tissues(MA)	⇒	adult	gene	immune system	MA:0002711	adult_gene:immune system(MA)	6	0.639985	0.189342	0.649123	0.639985	0.185325	0.375	0.916667	0.541667	0.028995	-1.53183	0.0772984
105	adult	gene	respiratory system	MA:0000327	adult_gene:respiratory system(MA)	⇒	adult	gene	cardiovascular system	MA:0000010	adult_gene:cardiovascular system(MA)	6	0.771306	0.273104	0.828205	0.771306	0.1765	0.266667	1	0.733333	-0.86035	-0.911024	0.111494
106	adult	gene	respiratory system	MA:0000327	adult_gene:respiratory system(MA)	⇒	adult	gene	urinary system	MA:0000325	adult_gene:urinary system(MA)	6	0.818904	0.212834	0.871429	0.818904	0.19062	0.446429	1	0.553571	-0.676821	-1.24139	0.0868892
114	adult	gene	reproductive system	MA:0000326	adult_gene:reproductive system(MA)	⇒	adult	gene	endocrine system	MA:0000012	adult_gene:endocrine system(MA)	6	0.701617	0.127617	0.74713	0.701617	0.0969174	0.534884	0.84375	0.308866	-0.318059	-1.92789	0.0520995
115	adult	gene	reproductive system	MA:0000326	adult_gene:reproductive system(MA)	⇒	adult	gene	urinary system	MA:0000325	adult_gene:urinary system(MA)	6	0.728514	0.18195	0.754405	0.728514	0.189413	0.461538	0.96875	0.507212	-0.171144	-1.63334	0.0742806
148	adult	gene	nervous system	MA:0000016	adult_gene:nervous system(MA)	⇒	adult	gene	set of connective tissues	MA:0002887	adult_gene:set of connective tissues(MA)	6	0.703823	0.191433	0.661616	0.703823	0.177405	0.538462	1	0.461538	0.364046	-1.77288	0.078152
362	adult	gene	nervous system	MA:0000016	adult_gene:nervous system(MA)	⇒	adult	gene	digestive system	MA:0002431	adult_gene:digestive system(MA)	6	0.750505	0.172837	0.788889	0.750505	0.121304	0.488889	1	0.511111	-0.116197	-1.36735	0.0705602
97	adult	gene	endocrine system	MA:0000012	adult_gene:endocrine system(MA)	⇒	adult	gene	cardiovascular system	MA:0000010	adult_gene:cardiovascular system(MA)	5	0.778715	0.225507	0.888889	0.778715	0.116908	0.5	0.967742	0.467742	-0.278134	-2.18622	0.10085
98	adult	gene	musculoskeletal system	MA:0002418	adult_gene:musculoskeletal system(MA)	⇒	adult	gene	endocrine system	MA:0000012	adult_gene:endocrine system(MA)	5	0.678842	0.190778	0.740741	0.678842	0.190995	0.409091	0.869565	0.460474	-0.334655	-1.91687	0.0853184
99	adult	gene	musculoskeletal system	MA:0002418	adult_gene:musculoskeletal system(MA)	⇒	adult	gene	urinary system	MA:0000325	adult_gene:urinary system(MA)	5	0.757954	0.218827	0.884615	0.757954	0.061247	0.423077	0.925926	0.502849	-0.54767	-1.75251	0.0978623
102	adult	gene	immune system	MA:0002711	adult_gene:immune system(MA)	⇒	adult	gene	integumental system	MA:0000014	adult_gene:integumental system(MA)	5	0.622333	0.151293	0.625	0.622333	0.140847	0.375	0.766667	0.391667	-0.646357	-1.37111	0.0676605
104	adult	gene	set of connective tissues	MA:0002887	adult_gene:set of connective tissues(MA)	⇒	adult	gene	endocrine system	MA:0000012	adult_gene:endocrine system(MA)	5	0.577109	0.257461	0.444444	0.577109	0.190744	0.315789	0.894737	0.578947	0.241626	-2.15054	0.11514
107	adult	gene	exocrine system	MA:0002411	adult_gene:exocrine system(MA)	⇒	adult	gene	cardiovascular system	MA:0000010	adult_gene:cardiovascular system(MA)	5	0.774946	0.224366	0.833333	0.774946	0.2471	0.5	1	0.5	-0.17885	-2.14229	0.10034
108	adult	gene	immune system	MA:0002711	adult_gene:immune system(MA)	⇒	adult	gene	musculoskeletal system	MA:0002418	adult_gene:musculoskeletal system(MA)	5	0.615844	0.113688	0.571429	0.615844	0.0962727	0.5	0.8	0.3	0.615775	-1.39792	0.0508428
121	adult	gene	integumental system	MA:0000014	adult_gene:integumental system(MA)	⇒	adult	gene	reproductive system	MA:0000326	adult_gene:reproductive system(MA)	5	0.877911	0.0984833	0.875	0.877911	0.0552724	0.727273	1	0.272727	-0.326189	-1.4299	0.0440431
124	adult	gene	musculoskeletal system	MA:0002418	adult_gene:musculoskeletal system(MA)	⇒	adult	gene	respiratory system	MA:0000327	adult_gene:respiratory system(MA)	5	0.737302	0.190137	0.76	0.737302	0.246002	0.538462	0.925926	0.387464	-0.0706841	-2.20137	0.085032
125	adult	gene	endocrine system	MA:0000012	adult_gene:endocrine system(MA)	⇒	adult	gene	respiratory system	MA:0000327	adult_gene:respiratory system(MA)	5	0.624912	0.165497	0.657895	0.624912	0.224805	0.45	0.809524	0.359524	-0.0789135	-2.16398	0.0740125
126	adult	gene	respiratory system	MA:0000327	adult_gene:respiratory system(MA)	⇒	adult	gene	endocrine system	MA:0000012	adult_gene:endocrine system(MA)	5	0.626479	0.164532	0.733333	0.626479	0.0550911	0.428571	0.770492	0.34192	-0.287668	-2.21475	0.0735808
131	adult	gene	sensory organ system	MA:0002442	adult_gene:sensory organ system(MA)	⇒	adult	gene	reproductive system	MA:0000326	adult_gene:reproductive system(MA)	5	0.741162	0.156815	0.666667	0.741162	0.061775	0.625	1	0.375	0.73952	-1.40456	0.0701298
149	adult	gene	digestive system	MA:0002431	adult_gene:digestive system(MA)	⇒	adult	gene	sensory organ system	MA:0002442	adult_gene:sensory organ system(MA)	5	0.862745	0.188072	1	0.862745	0	0.647059	1	0.352941	-0.295093	-2.24754	0.0841083
157	adult	gene	cardiovascular system	MA:0000010	adult_gene:cardiovascular system(MA)	⇒	adult	gene	digestive system	MA:0002431	adult_gene:digestive system(MA)	5	0.466317	0.0910774	0.5	0.466317	0.12355	0.363636	0.583333	0.219697	0.0134341	-1.99493	0.0407311
158	adult	gene	nervous system	MA:0000016	adult_gene:nervous system(MA)	⇒	adult	gene	endocrine system	MA:0000012	adult_gene:endocrine system(MA)	5	0.667418	0.164678	0.777778	0.667418	0.0329467	0.475	0.8	0.325	-0.293106	-2.23841	0.0736462
159	adult	gene	reproductive system	MA:0000326	adult_gene:reproductive system(MA)	⇒	adult	gene	immune system	MA:0002711	adult_gene:immune system(MA)	5	0.657734	0.287495	0.705882	0.657734	0.305241	0.259259	1	0.740741	-0.188794	-1.81975	0.128572
192	adult	gene	nervous system	MA:0000016	adult_gene:nervous system(MA)	⇒	adult	gene	exocrine system	MA:0002411	adult_gene:exocrine system(MA)	5	0.592524	0.0562065	0.604651	0.592524	0.0399231	0.5	0.641026	0.141026	-0.694951	-1.37339	0.0251363
109	adult	gene	integumental system	MA:0000014	adult_gene:integumental system(MA)	⇒	adult	gene	cardiovascular system	MA:0000010	adult_gene:cardiovascular system(MA)	4	0.813333	0.219697	0.876667	0.813333	0.12355	0.5	1	0.5	-0.543106	-1.82144	0.109848
110	adult	gene	integumental system	MA:0000014	adult_gene:integumental system(MA)	⇒	adult	gene	urinary system	MA:0000325	adult_gene:urinary system(MA)	4	0.792533	0.180573	0.805405	0.792533	0.14826	0.559322	1	0.440678	-0.159114	-1.86879	0.0902865
116	adult	gene	integumental system	MA:0000014	adult_gene:integumental system(MA)	⇒	adult	gene	set of connective tissues	MA:0002887	adult_gene:set of connective tissues(MA)	4	0.584659	0.294704	0.581818	0.584659	0.37065	0.3	0.875	0.575	0.00583599	-2.3965	0.147352
134	adult	gene	musculoskeletal system	MA:0002418	adult_gene:musculoskeletal system(MA)	⇒	adult	gene	immune system	MA:0002711	adult_gene:immune system(MA)	4	0.654167	0.108333	0.683333	0.654167	0.061775	0.5	0.75	0.25	-0.528107	-1.81355	0.0541667
135	adult	gene	exocrine system	MA:0002411	adult_gene:exocrine system(MA)	⇒	adult	gene	sensory organ system	MA:0002442	adult_gene:sensory organ system(MA)	4	0.8375	0.197379	0.875	0.8375	0.185325	0.6	1	0.4	-0.178306	-2.23656	0.0986893
136	adult	gene	integumental system	MA:0000014	adult_gene:integumental system(MA)	⇒	adult	gene	respiratory system	MA:0000327	adult_gene:respiratory system(MA)	4	0.68908	0.252885	0.761494	0.68908	0.155929	0.333333	0.9	0.566667	-0.504524	-1.87348	0.126442
143	adult	gene	reproductive system	MA:0000326	adult_gene:reproductive system(MA)	⇒	adult	gene	integumental system	MA:0000014	adult_gene:integumental system(MA)	4	0.629319	0.0613589	0.645543	0.629319	0.04589	0.547619	0.678571	0.130952	-0.363785	-2.03699	0.0306794
146	adult	gene	cardiovascular system	MA:0000010	adult_gene:cardiovascular system(MA)	⇒	adult	gene	respiratory system	MA:0000327	adult_gene:respiratory system(MA)	4	0.74934	0.101982	0.759615	0.74934	0.0835779	0.615385	0.862745	0.24736	-0.220945	-1.87316	0.0509909
147	adult	gene	urinary system	MA:0000325	adult_gene:urinary system(MA)	⇒	adult	gene	respiratory system	MA:0000327	adult_gene:respiratory system(MA)	4	0.728804	0.0706404	0.700941	0.728804	0.0210035	0.68	0.833333	0.153333	0.690421	-1.72715	0.0353202
160	adult	gene	respiratory system	MA:0000327	adult_gene:respiratory system(MA)	⇒	adult	gene	set of connective tissues	MA:0002887	adult_gene:set of connective tissues(MA)	4	0.753968	0.245473	0.84127	0.753968	0.115313	0.4	0.933333	0.533333	-0.593874	-1.81222	0.122736
127	adult	gene	hemolymphoid system	MA:0000013	adult_gene:hemolymphoid system(MA)	⇒	adult	gene	endocrine system	MA:0000012	adult_gene:endocrine system(MA)	3	0.767857	0.0927884	0.714286	0.767857	0	0.714286	0.875	0.160714	0.3849	-2.33333	0.0535714
129	adult	gene	hemolymphoid system	MA:0000013	adult_gene:hemolymphoid system(MA)	⇒	adult	gene	immune system	MA:0002711	adult_gene:immune system(MA)	3	0.638889	0.0240563	0.625	0.638889	0	0.625	0.666667	0.0416667	0.3849	-2.33333	0.0138889
130	adult	gene	hemolymphoid system	MA:0000013	adult_gene:hemolymphoid system(MA)	⇒	adult	gene	set of connective tissues	MA:0002887	adult_gene:set of connective tissues(MA)	3	0.452381	0.350534	0.25	0.452381	0	0.25	0.857143	0.607143	0.3849	-2.33333	0.202381
137	adult	gene	cardiovascular system	MA:0000010	adult_gene:cardiovascular system(MA)	⇒	adult	gene	cardiovascular system	MA:0000010	adult_gene:cardiovascular system(MA)	3	0.895833	0.180422	1	0.895833	0	0.6875	1	0.3125	-0.3849	-2.33333	0.104167
138	adult	gene	endocrine system	MA:0000012	adult_gene:endocrine system(MA)	⇒	adult	gene	endocrine system	MA:0000012	adult_gene:endocrine system(MA)	3	0.631274	0.16382	0.648649	0.631274	0.203214	0.459459	0.785714	0.326255	-0.104866	-2.33333	0.0945815
139	adult	gene	integumental system	MA:0000014	adult_gene:integumental system(MA)	⇒	adult	gene	endocrine system	MA:0000012	adult_gene:endocrine system(MA)	3	0.714186	0.0572728	0.698113	0.714186	0.0466226	0.666667	0.777778	0.111111	0.258532	-2.33333	0.0330664
142	adult	gene	hemolymphoid system	MA:0000013	adult_gene:hemolymphoid system(MA)	⇒	adult	gene	respiratory system	MA:0000327	adult_gene:respiratory system(MA)	3	0.541667	0.0721688	0.5	0.541667	0	0.5	0.625	0.125	0.3849	-2.33333	0.0416667
144	adult	gene	urinary system	MA:0000325	adult_gene:urinary system(MA)	⇒	adult	gene	cardiovascular system	MA:0000010	adult_gene:cardiovascular system(MA)	3	0.805914	0.265078	0.95	0.805914	0.0263042	0.5	0.967742	0.467742	-0.382961	-2.33333	0.153043
145	adult	gene	cardiovascular system	MA:0000010	adult_gene:cardiovascular system(MA)	⇒	adult	gene	endocrine system	MA:0000012	adult_gene:endocrine system(MA)	3	0.630809	0.153934	0.545455	0.630809	0.0103678	0.538462	0.808511	0.270049	0.384007	-2.33333	0.0888738
150	adult	gene	hemolymphoid system	MA:0000013	adult_gene:hemolymphoid system(MA)	⇒	adult	gene	reproductive system	MA:0000326	adult_gene:reproductive system(MA)	3	0.650794	0.214726	0.666667	0.650794	0.2824	0.428571	0.857143	0.428571	-0.0735182	-2.33333	0.123972
151	adult	gene	reproductive system	MA:0000326	adult_gene:reproductive system(MA)	⇒	adult	gene	trunk	MA:0000004	adult_gene:trunk(MA)	3	0.586703	0.132459	0.64	0.586703	0.0655465	0.435897	0.684211	0.248313	-0.337225	-2.33333	0.0764751
155	adult	gene	endocrine system	MA:0000012	adult_gene:endocrine system(MA)	⇒	adult	gene	set of connective tissues	MA:0002887	adult_gene:set of connective tissues(MA)	3	0.766223	0.0603684	0.780488	0.766223	0.0558851	0.7	0.818182	0.118182	-0.223099	-2.33333	0.0348537
156	adult	gene	musculoskeletal system	MA:0002418	adult_gene:musculoskeletal system(MA)	⇒	adult	gene	set of connective tissues	MA:0002887	adult_gene:set of connective tissues(MA)	3	0.769697	0.323377	0.909091	0.769697	0.134782	0.4	1	0.6	-0.350962	-2.33333	0.186702
162	adult	gene	urinary system	MA:0000325	adult_gene:urinary system(MA)	⇒	adult	gene	immune system	MA:0002711	adult_gene:immune system(MA)	3	0.67617	0.0565234	0.666667	0.67617	0.061775	0.625	0.736842	0.111842	0.163372	-2.33333	0.0326338
163	adult	gene	exocrine system	MA:0002411	adult_gene:exocrine system(MA)	⇒	adult	gene	endocrine system	MA:0000012	adult_gene:endocrine system(MA)	3	0.659776	0.121594	0.666667	0.659776	0.164733	0.534884	0.777778	0.242894	-0.0564872	-2.33333	0.0702021
164	adult	gene	exocrine system	MA:0002411	adult_gene:exocrine system(MA)	⇒	adult	gene	musculoskeletal system	MA:0002418	adult_gene:musculoskeletal system(MA)	3	0.646465	0.364057	0.666667	0.646465	0.4942	0.272727	1	0.727273	-0.0553205	-2.33333	0.210188
165	adult	gene	exocrine system	MA:0002411	adult_gene:exocrine system(MA)	⇒	adult	gene	urinary system	MA:0000325	adult_gene:urinary system(MA)	3	0.84031	0.143836	0.8	0.84031	0.117229	0.72093	1	0.27907	0.25824	-2.33333	0.0830435
175	adult	gene	exocrine system	MA:0002411	adult_gene:exocrine system(MA)	⇒	adult	gene	exocrine system	MA:0002411	adult_gene:exocrine system(MA)	3	1	0	1	1	0	1	1	0	#NUM!	#NUM!	0
176	adult	gene	exocrine system	MA:0002411	adult_gene:exocrine system(MA)	⇒	adult	gene	set of connective tissues	MA:0002887	adult_gene:set of connective tissues(MA)	3	0.512879	0.315216	0.363636	0.512879	0.0943473	0.3	0.875	0.575	0.367327	-2.33333	0.18199
188	adult	gene	exocrine system	MA:0002411	adult_gene:exocrine system(MA)	⇒	adult	gene	immune system	MA:0002711	adult_gene:immune system(MA)	3	0.439815	0.0626285	0.444444	0.439815	0.0823667	0.375	0.5	0.125	-0.0735182	-2.33333	0.0361586
193	adult	gene	reproductive system	MA:0000326	adult_gene:reproductive system(MA)	⇒	adult	gene	sensory organ system	MA:0002442	adult_gene:sensory organ system(MA)	3	0.606481	0.153617	0.625	0.606481	0.185325	0.444444	0.75	0.305556	-0.118798	-2.33333	0.0886909
210	adult	gene	nervous system	MA:0000016	adult_gene:nervous system(MA)	⇒	adult	gene	integumental system	MA:0000014	adult_gene:integumental system(MA)	3	0.569565	0.0604019	0.6	0.569565	0.0128922	0.5	0.608696	0.108696	-0.375945	-2.33333	0.0348731
215	adult	gene	respiratory system	MA:0000327	adult_gene:respiratory system(MA)	⇒	adult	gene	exocrine system	MA:0002411	adult_gene:exocrine system(MA)	3	0.904762	0.164957	1	0.904762	0	0.714286	1	0.285714	-0.3849	-2.33333	0.0952381
224	adult	gene	reproductive system	MA:0000326	adult_gene:reproductive system(MA)	⇒	adult	gene	set of connective tissues	MA:0002887	adult_gene:set of connective tissues(MA)	3	0.752588	0.194919	0.818182	0.752588	0.13057	0.533333	0.90625	0.372917	-0.298408	-2.33333	0.112537
235	adult	gene	urinary system	MA:0000325	adult_gene:urinary system(MA)	⇒	adult	gene	digestive system	MA:0002431	adult_gene:digestive system(MA)	3	0.736025	0.231882	0.642857	0.736025	0.115109	0.565217	1	0.434783	0.336927	-2.33333	0.133877
292	adult	gene	nervous system	MA:0000016	adult_gene:nervous system(MA)	⇒	adult	gene	immune system	MA:0002711	adult_gene:immune system(MA)	3	0.575092	0.0769885	0.571429	0.575092	0.1059	0.5	0.653846	0.153846	0.0474709	-2.33333	0.0444493
438	adult	gene	reproductive system	MA:0000326	adult_gene:reproductive system(MA)	⇒	adult	gene	digestive system	MA:0002431	adult_gene:digestive system(MA)	3	0.676698	0.0792578	0.6875	0.676698	0.0926625	0.592593	0.75	0.157407	-0.133764	-2.33333	0.0457595
166	adult	gene	hemolymphoid system	MA:0000013	adult_gene:hemolymphoid system(MA)	⇒	adult	gene	cardiovascular system	MA:0000010	adult_gene:cardiovascular system(MA)	2	0.8125	0.265165	0.8125	0.8125	0.277987	0.625	1	0.375	0	-2.75	0.1875
167	adult	gene	hemolymphoid system	MA:0000013	adult_gene:hemolymphoid system(MA)	⇒	adult	gene	urinary system	MA:0000325	adult_gene:urinary system(MA)	2	0.928571	0.101015	0.928571	0.928571	0.1059	0.857143	1	0.142857	0	-2.75	0.0714286
168	adult	gene	trunk	MA:0000004	adult_gene:trunk(MA)	⇒	adult	gene	urinary system	MA:0000325	adult_gene:urinary system(MA)	2	0.701098	0.148992	0.701098	0.701098	0.156197	0.595745	0.806452	0.210707	0	-2.75	0.105353
169	adult	gene	cardiovascular system	MA:0000010	adult_gene:cardiovascular system(MA)	⇒	adult	gene	trunk	MA:0000004	adult_gene:trunk(MA)	2	0.715426	0.0488957	0.715426	0.715426	0.0512601	0.680851	0.75	0.0691489	1.71002e-15	-2.75	0.0345745
170	adult	gene	endocrine system	MA:0000012	adult_gene:endocrine system(MA)	⇒	adult	gene	trunk	MA:0000004	adult_gene:trunk(MA)	2	0.48366	0.101675	0.48366	0.48366	0.106592	0.411765	0.555556	0.143791	-4.12593e-16	-2.75	0.0718954
171	adult	gene	musculoskeletal system	MA:0002418	adult_gene:musculoskeletal system(MA)	⇒	adult	gene	trunk	MA:0000004	adult_gene:trunk(MA)	2	0.64881	0.0925973	0.64881	0.64881	0.097075	0.583333	0.714286	0.130952	0	-2.75	0.0654762
174	adult	gene	set of connective tissues	MA:0002887	adult_gene:set of connective tissues(MA)	⇒	adult	gene	trunk	MA:0000004	adult_gene:trunk(MA)	2	0.839181	0.0702972	0.839181	0.839181	0.0736965	0.789474	0.888889	0.0994152	0	-2.75	0.0497076
177	adult	gene	exocrine system	MA:0002411	adult_gene:exocrine system(MA)	⇒	adult	gene	trunk	MA:0000004	adult_gene:trunk(MA)	2	0.676282	0.339955	0.676282	0.676282	0.356394	0.435897	0.916667	0.480769	-2.42844e-16	-2.75	0.240385
178	adult	gene	immune system	MA:0002711	adult_gene:immune system(MA)	⇒	adult	gene	trunk	MA:0000004	adult_gene:trunk(MA)	2	0.674603	0.145911	0.674603	0.674603	0.152967	0.571429	0.777778	0.206349	5.58428e-16	-2.75	0.103175
180	adult	gene	integumental system	MA:0000014	adult_gene:integumental system(MA)	⇒	adult	gene	musculoskeletal system	MA:0002418	adult_gene:musculoskeletal system(MA)	2	0.469697	0.278557	0.469697	0.469697	0.292027	0.272727	0.666667	0.393939	1.40451e-16	-2.75	0.19697
181	adult	gene	cardiovascular system	MA:0000010	adult_gene:cardiovascular system(MA)	⇒	adult	gene	integumental system	MA:0000014	adult_gene:integumental system(MA)	2	0.722436	0.0154113	0.722436	0.722436	0.0161565	0.711538	0.733333	0.0217949	-5.40921e-15	-2.75	0.0108974
182	adult	gene	endocrine system	MA:0000012	adult_gene:endocrine system(MA)	⇒	adult	gene	integumental system	MA:0000014	adult_gene:integumental system(MA)	2	0.516254	0.0602026	0.516254	0.516254	0.0631138	0.473684	0.558824	0.0851393	-7.14287e-16	-2.75	0.0425697
183	adult	gene	musculoskeletal system	MA:0002418	adult_gene:musculoskeletal system(MA)	⇒	adult	gene	integumental system	MA:0000014	adult_gene:integumental system(MA)	2	0.711538	0.0271964	0.711538	0.711538	0.0285115	0.692308	0.730769	0.0384615	0	-2.75	0.0192308
184	adult	gene	urinary system	MA:0000325	adult_gene:urinary system(MA)	⇒	adult	gene	integumental system	MA:0000014	adult_gene:integumental system(MA)	2	0.579661	0.0287637	0.579661	0.579661	0.0301546	0.559322	0.6	0.040678	0	-2.75	0.020339
190	adult	gene	set of connective tissues	MA:0002887	adult_gene:set of connective tissues(MA)	⇒	adult	gene	integumental system	MA:0000014	adult_gene:integumental system(MA)	2	0.92619	0.0370389	0.92619	0.92619	0.03883	0.9	0.952381	0.052381	0	-2.75	0.0261905
191	adult	gene	respiratory system	MA:0000327	adult_gene:respiratory system(MA)	⇒	adult	gene	trunk	MA:0000004	adult_gene:trunk(MA)	2	0.597826	0.138347	0.597826	0.597826	0.145037	0.5	0.695652	0.195652	0	-2.75	0.0978261
195	adult	gene	sensory organ system	MA:0002442	adult_gene:sensory organ system(MA)	⇒	adult	gene	cardiovascular system	MA:0000010	adult_gene:cardiovascular system(MA)	2	1	0	1	1	0	1	1	0	#NUM!	#NUM!	0
196	adult	gene	urinary system	MA:0000325	adult_gene:urinary system(MA)	⇒	adult	gene	endocrine system	MA:0000012	adult_gene:endocrine system(MA)	2	0.674242	0.0107137	0.674242	0.674242	0.0112318	0.666667	0.681818	0.0151515	-7.77024e-15	-2.75	0.00757576
197	adult	gene	sensory organ system	MA:0002442	adult_gene:sensory organ system(MA)	⇒	adult	gene	urinary system	MA:0000325	adult_gene:urinary system(MA)	2	0.777778	0.31427	0.777778	0.777778	0.329467	0.555556	1	0.444444	0	-2.75	0.222222
198	adult	gene	exocrine system	MA:0002411	adult_gene:exocrine system(MA)	⇒	adult	gene	integumental system	MA:0000014	adult_gene:integumental system(MA)	2	0.728355	0.255599	0.728355	0.728355	0.267959	0.547619	0.909091	0.361472	-3.37625e-16	-2.75	0.180736
203	adult	gene	integumental system	MA:0000014	adult_gene:integumental system(MA)	⇒	adult	gene	immune system	MA:0002711	adult_gene:immune system(MA)	2	0.409722	0.0491046	0.409722	0.409722	0.0514792	0.375	0.444444	0.0694444	0	-2.75	0.0347222
207	adult	gene	trunk	MA:0000004	adult_gene:trunk(MA)	⇒	adult	gene	reproductive system	MA:0000326	adult_gene:reproductive system(MA)	2	0.763333	0.146135	0.763333	0.763333	0.153202	0.66	0.866667	0.206667	0	-2.75	0.103333
212	adult	gene	cardiovascular system	MA:0000010	adult_gene:cardiovascular system(MA)	⇒	adult	gene	set of connective tissues	MA:0002887	adult_gene:set of connective tissues(MA)	2	0.832143	0.116168	0.832143	0.832143	0.121785	0.75	0.914286	0.164286	-7.26181e-16	-2.75	0.0821429
213	adult	gene	set of connective tissues	MA:0002887	adult_gene:set of connective tissues(MA)	⇒	adult	gene	sensory organ system	MA:0002442	adult_gene:sensory organ system(MA)	2	0.651515	0.0214275	0.651515	0.651515	0.0224636	0.636364	0.666667	0.030303	0	-2.75	0.0151515
218	adult	gene	endocrine system	MA:0000012	adult_gene:endocrine system(MA)	⇒	adult	gene	exocrine system	MA:0002411	adult_gene:exocrine system(MA)	2	0.537879	0.0535687	0.537879	0.537879	0.0561591	0.5	0.575758	0.0757576	-1.5649e-15	-2.75	0.0378788
219	adult	gene	cardiovascular system	MA:0000010	adult_gene:cardiovascular system(MA)	⇒	adult	gene	immune system	MA:0002711	adult_gene:immune system(MA)	2	0.725	0.0353553	0.725	0.725	0.037065	0.7	0.75	0.05	0	-2.75	0.025
220	adult	gene	endocrine system	MA:0000012	adult_gene:endocrine system(MA)	⇒	adult	gene	immune system	MA:0002711	adult_gene:immune system(MA)	2	0.650183	0.157998	0.650183	0.650183	0.165638	0.538462	0.761905	0.223443	0	-2.75	0.111722
223	adult	gene	respiratory system	MA:0000327	adult_gene:respiratory system(MA)	⇒	adult	gene	integumental system	MA:0000014	adult_gene:integumental system(MA)	2	0.807092	0.178532	0.807092	0.807092	0.187165	0.680851	0.933333	0.252482	0	-2.75	0.126241
226	adult	gene	nervous system	MA:0000016	adult_gene:nervous system(MA)	⇒	adult	gene	trunk	MA:0000004	adult_gene:trunk(MA)	2	0.611111	0.0157135	0.611111	0.611111	0.0164733	0.6	0.622222	0.0222222	5.29413e-15	-2.75	0.0111111
233	adult	gene	set of connective tissues	MA:0002887	adult_gene:set of connective tissues(MA)	⇒	adult	gene	exocrine system	MA:0002411	adult_gene:exocrine system(MA)	2	0.548364	0.180046	0.548364	0.548364	0.188752	0.421053	0.675676	0.254623	0	-2.75	0.127312
245	adult	gene	sensory organ system	MA:0002442	adult_gene:sensory organ system(MA)	⇒	adult	gene	respiratory system	MA:0000327	adult_gene:respiratory system(MA)	2	0.779762	0.0420897	0.779762	0.779762	0.044125	0.75	0.809524	0.0595238	0	-2.75	0.0297619
246	adult	gene	respiratory system	MA:0000327	adult_gene:respiratory system(MA)	⇒	adult	gene	sensory organ system	MA:0002442	adult_gene:sensory organ system(MA)	2	1	0	1	1	0	1	1	0	#NUM!	#NUM!	0
287	adult	gene	respiratory system	MA:0000327	adult_gene:respiratory system(MA)	⇒	adult	gene	immune system	MA:0002711	adult_gene:immune system(MA)	2	0.645833	0.0294628	0.645833	0.645833	0.0308875	0.625	0.666667	0.0416667	0	-2.75	0.0208333
308	adult	gene	sensory organ system	MA:0002442	adult_gene:sensory organ system(MA)	⇒	adult	gene	digestive system	MA:0002431	adult_gene:digestive system(MA)	2	0.690476	0.0336718	0.690476	0.690476	0.0353	0.666667	0.714286	0.047619	0	-2.75	0.0238095
310	adult	gene	nervous system	MA:0000016	adult_gene:nervous system(MA)	⇒	adult	gene	sensory organ system	MA:0002442	adult_gene:sensory organ system(MA)	2	0.625731	0.215027	0.625731	0.625731	0.225425	0.473684	0.777778	0.304094	-1.96294e-16	-2.75	0.152047
323	adult	gene	endocrine system	MA:0000012	adult_gene:endocrine system(MA)	⇒	adult	gene	digestive system	MA:0002431	adult_gene:digestive system(MA)	2	0.43797	0.0132915	0.43797	0.43797	0.0139342	0.428571	0.447368	0.018797	0	-2.75	0.0093985
325	adult	gene	nervous system	MA:0000016	adult_gene:nervous system(MA)	⇒	adult	gene	musculoskeletal system	MA:0002418	adult_gene:musculoskeletal system(MA)	2	0.491453	0.0664801	0.491453	0.491453	0.0696949	0.444444	0.538462	0.0940171	0	-2.75	0.0470085
225	adult	gene	hemolymphoid system	MA:0000013	adult_gene:hemolymphoid system(MA)	⇒	adult	gene	trunk	MA:0000004	adult_gene:trunk(MA)	1	0.571429		0.571429	0.571429	0	0.571429	0.571429	0
239	adult	gene	integumental system	MA:0000014	adult_gene:integumental system(MA)	⇒	adult	gene	integumental system	MA:0000014	adult_gene:integumental system(MA)	1	0.909091		0.909091	0.909091	0	0.909091	0.909091	0
240	adult	gene	hemolymphoid system	MA:0000013	adult_gene:hemolymphoid system(MA)	⇒	adult	gene	integumental system	MA:0000014	adult_gene:integumental system(MA)	1	0.625		0.625	0.625	0	0.625	0.625	0
241	adult	gene	trunk	MA:0000004	adult_gene:trunk(MA)	⇒	adult	gene	integumental system	MA:0000014	adult_gene:integumental system(MA)	1	0.727273		0.727273	0.727273	0	0.727273	0.727273	0
242	adult	gene	integumental system	MA:0000014	adult_gene:integumental system(MA)	⇒	adult	gene	trunk	MA:0000004	adult_gene:trunk(MA)	1	0.916667		0.916667	0.916667	0	0.916667	0.916667	0
247	adult	gene	trunk	MA:0000004	adult_gene:trunk(MA)	⇒	adult	gene	cardiovascular system	MA:0000010	adult_gene:cardiovascular system(MA)	1	1		1	1	0	1	1	0
248	adult	gene	trunk	MA:0000004	adult_gene:trunk(MA)	⇒	adult	gene	endocrine system	MA:0000012	adult_gene:endocrine system(MA)	1	0.680851		0.680851	0.680851	0	0.680851	0.680851	0
249	adult	gene	hemolymphoid system	MA:0000013	adult_gene:hemolymphoid system(MA)	⇒	adult	gene	musculoskeletal system	MA:0002418	adult_gene:musculoskeletal system(MA)	1	0.571429		0.571429	0.571429	0	0.571429	0.571429	0
251	adult	gene	sensory organ system	MA:0002442	adult_gene:sensory organ system(MA)	⇒	adult	gene	trunk	MA:0000004	adult_gene:trunk(MA)	1	0.611111		0.611111	0.611111	0	0.611111	0.611111	0
252	adult	gene	urinary system	MA:0000325	adult_gene:urinary system(MA)	⇒	adult	gene	trunk	MA:0000004	adult_gene:trunk(MA)	1	0.571429		0.571429	0.571429	0	0.571429	0.571429	0
261	adult	gene	trunk	MA:0000004	adult_gene:trunk(MA)	⇒	adult	gene	set of connective tissues	MA:0002887	adult_gene:set of connective tissues(MA)	1	0.8		0.8	0.8	0	0.8	0.8	0
262	adult	gene	immune system	MA:0002711	adult_gene:immune system(MA)	⇒	adult	gene	hemolymphoid system	MA:0000013	adult_gene:hemolymphoid system(MA)	1	0.625		0.625	0.625	0	0.625	0.625	0
268	adult	gene	trunk	MA:0000004	adult_gene:trunk(MA)	⇒	adult	gene	immune system	MA:0002711	adult_gene:immune system(MA)	1	0.75		0.75	0.75	0	0.75	0.75	0
277	adult	gene	musculoskeletal system	MA:0002418	adult_gene:musculoskeletal system(MA)	⇒	adult	gene	musculoskeletal system	MA:0002418	adult_gene:musculoskeletal system(MA)	1	0.818182		0.818182	0.818182	0	0.818182	0.818182	0
278	adult	gene	integumental system	MA:0000014	adult_gene:integumental system(MA)	⇒	adult	gene	sensory organ system	MA:0002442	adult_gene:sensory organ system(MA)	1	0.6		0.6	0.6	0	0.6	0.6	0
279	adult	gene	urinary system	MA:0000325	adult_gene:urinary system(MA)	⇒	adult	gene	urinary system	MA:0000325	adult_gene:urinary system(MA)	1	0.955556		0.955556	0.955556	0	0.955556	0.955556	0
280	adult	gene	sensory organ system	MA:0002442	adult_gene:sensory organ system(MA)	⇒	adult	gene	integumental system	MA:0000014	adult_gene:integumental system(MA)	1	0.842105		0.842105	0.842105	0	0.842105	0.842105	0
288	adult	gene	trunk	MA:0000004	adult_gene:trunk(MA)	⇒	adult	gene	respiratory system	MA:0000327	adult_gene:respiratory system(MA)	1	0.723404		0.723404	0.723404	0	0.723404	0.723404	0
295	adult	gene	integumental system	MA:0000014	adult_gene:integumental system(MA)	⇒	adult	gene	exocrine system	MA:0002411	adult_gene:exocrine system(MA)	1	1		1	1	0	1	1	0
296	adult	gene	sensory organ system	MA:0002442	adult_gene:sensory organ system(MA)	⇒	adult	gene	endocrine system	MA:0000012	adult_gene:endocrine system(MA)	1	0.705882		0.705882	0.705882	0	0.705882	0.705882	0
297	adult	gene	cardiovascular system	MA:0000010	adult_gene:cardiovascular system(MA)	⇒	adult	gene	musculoskeletal system	MA:0002418	adult_gene:musculoskeletal system(MA)	1	0.461538		0.461538	0.461538	0	0.461538	0.461538	0
298	adult	gene	endocrine system	MA:0000012	adult_gene:endocrine system(MA)	⇒	adult	gene	musculoskeletal system	MA:0002418	adult_gene:musculoskeletal system(MA)	1	0.75		0.75	0.75	0	0.75	0.75	0
299	adult	gene	sensory organ system	MA:0002442	adult_gene:sensory organ system(MA)	⇒	adult	gene	musculoskeletal system	MA:0002418	adult_gene:musculoskeletal system(MA)	1	0.692308		0.692308	0.692308	0	0.692308	0.692308	0
300	adult	gene	urinary system	MA:0000325	adult_gene:urinary system(MA)	⇒	adult	gene	musculoskeletal system	MA:0002418	adult_gene:musculoskeletal system(MA)	1	0.833333		0.833333	0.833333	0	0.833333	0.833333	0
301	adult	gene	cardiovascular system	MA:0000010	adult_gene:cardiovascular system(MA)	⇒	adult	gene	sensory organ system	MA:0002442	adult_gene:sensory organ system(MA)	1	0.666667		0.666667	0.666667	0	0.666667	0.666667	0
302	adult	gene	endocrine system	MA:0000012	adult_gene:endocrine system(MA)	⇒	adult	gene	sensory organ system	MA:0002442	adult_gene:sensory organ system(MA)	1	0.666667		0.666667	0.666667	0	0.666667	0.666667	0
303	adult	gene	musculoskeletal system	MA:0002418	adult_gene:musculoskeletal system(MA)	⇒	adult	gene	sensory organ system	MA:0002442	adult_gene:sensory organ system(MA)	1	0.692308		0.692308	0.692308	0	0.692308	0.692308	0
318	adult	gene	urinary system	MA:0000325	adult_gene:urinary system(MA)	⇒	adult	gene	set of connective tissues	MA:0002887	adult_gene:set of connective tissues(MA)	1	1		1	1	0	1	1	0
328	adult	gene	sensory organ system	MA:0002442	adult_gene:sensory organ system(MA)	⇒	adult	gene	immune system	MA:0002711	adult_gene:immune system(MA)	1	0.75		0.75	0.75	0	0.75	0.75	0
329	adult	gene	immune system	MA:0002711	adult_gene:immune system(MA)	⇒	adult	gene	sensory organ system	MA:0002442	adult_gene:sensory organ system(MA)	1	0.625		0.625	0.625	0	0.625	0.625	0
337	adult	gene	cardiovascular system	MA:0000010	adult_gene:cardiovascular system(MA)	⇒	adult	gene	exocrine system	MA:0002411	adult_gene:exocrine system(MA)	1	0.9		0.9	0.9	0	0.9	0.9	0
338	adult	gene	musculoskeletal system	MA:0002418	adult_gene:musculoskeletal system(MA)	⇒	adult	gene	exocrine system	MA:0002411	adult_gene:exocrine system(MA)	1	0.818182		0.818182	0.818182	0	0.818182	0.818182	0
339	adult	gene	urinary system	MA:0000325	adult_gene:urinary system(MA)	⇒	adult	gene	exocrine system	MA:0002411	adult_gene:exocrine system(MA)	1	0.789474		0.789474	0.789474	0	0.789474	0.789474	0
352	adult	gene	respiratory system	MA:0000327	adult_gene:respiratory system(MA)	⇒	adult	gene	musculoskeletal system	MA:0002418	adult_gene:musculoskeletal system(MA)	1	0.6		0.6	0.6	0	0.6	0.6	0
360	adult	gene	immune system	MA:0002711	adult_gene:immune system(MA)	⇒	adult	gene	exocrine system	MA:0002411	adult_gene:exocrine system(MA)	1	0.375		0.375	0.375	0	0.375	0.375	0
377	adult	gene	reproductive system	MA:0000326	adult_gene:reproductive system(MA)	⇒	adult	gene	musculoskeletal system	MA:0002418	adult_gene:musculoskeletal system(MA)	1	1		1	1	0	1	1	0
413	adult	gene	reproductive system	MA:0000326	adult_gene:reproductive system(MA)	⇒	adult	gene	exocrine system	MA:0002411	adult_gene:exocrine system(MA)	1	0.740741		0.740741	0.740741	0	0.740741	0.740741	0

## Sheet: Confidence_Levene_test
Levene test for confidence
	Df	F value	Pr(>F)
group	58	3.77285	3.50594e-18
	1080

## Sheet: Confidence_anova
ANOVA for confidence
	Sum Sq	Df	F value	Pr(>F)
(Intercept)	68.6483	1	2731.48	5.19741e-298
fx2	7.43134	58	5.09809	9.69721e-29
Residuals	27.1429	1080

## Sheet: Confidence_posthoc
Posthoc test for confidence
labelA	labelB	diff	ci.lo	ci.hi	t	df	p
7	6	0.0682753797627499	0.000755452831195658	0.135795306694304	4.18904860556421	187.789991229119	0.0427744986307639
10	6	0.0271959144762971	-0.0617029665636214	0.116094795516216	1.29242757845668	88.9749197772443	0.99999999862905
11	6	-0.050415936079051	-0.152800500679005	0.0519686285209032	2.10891639534879	64.7433517878753	0.996725969118338
13	6	-0.0693167670833439	-0.161241556014694	0.0226080218480067	3.17600188449034	96.9954782767008	0.561846882912814
14	6	0.0114120157325021	-0.106822130012252	0.129646161477256	0.416011626241875	57.3741618974298	1
16	6	-0.0281539637481201	-0.135941407537336	0.079633480041096	1.11420027477532	70.3864369147877	1
17	6	-0.0679804960697166	-0.180270727844984	0.0443097357055506	2.58732324959856	67.6154255393085	0.925011129836476
20	6	0.0143793705173837	-0.131976639955427	0.160735380990195	0.43817642524322	35.2641649486862	1
22	6	0.0145941949518703	-0.109558787956111	0.138747177859852	0.522251162871209	36.8863648732659	1
23	6	-0.0639991112442932	-0.163002182602773	0.0350039601141868	2.84273260139734	42.0105566405009	0.790196746840818
24	6	-0.0817729820281864	-0.206490883465814	0.0429449194094407	2.92360221579961	35.3413728827833	0.736605304799979
29	6	-0.133952507870008	-0.293476303062753	0.0255712873227369	3.66963106737308	45.8623095904127	0.254162556836487
31	6	-0.196291638630459	-0.346270203371882	-0.0463130738890357	5.98750544308947	27.1896752264482	0.00182178122586452
32	6	-0.0432792433756556	-0.195444079685803	0.108885592934492	1.25994100204823	38.2255677034646	0.999999987213524
33	6	-0.0408235151909646	-0.192842402713901	0.111195372331972	1.21807111196941	29.4775494408021	0.999999985698613
34	6	-0.16730517965136	-0.368867033723206	0.0342566744204854	3.93797403239216	20.3281037748112	0.207323499628539
35	6	-0.0549091307444218	-0.340909477613405	0.231091216124562	0.922921111643822	18.5925510008894	1
36	6	0.0315686733107065	-0.175175994007032	0.238313340628445	0.725325708839418	20.151508117281	1
37	6	-0.100594815437047	-0.289442223832127	0.0882525929580331	2.43135485770549	27.7657688550356	0.945727921178138
39	6	-0.156212771760706	-0.324784101343262	0.0123585578218487	4.2942987067431	24.3195016555421	0.0988476019923404
42	6	0.0850532700614611	-0.0939305173404066	0.264037057463329	2.27758023435184	18.9595797342911	0.965337495587629
45	6	0.0416335485856139	-0.104029939804758	0.187297036975986	1.42646754617519	14.8950303943469	0.999975226210832
46	6	-0.0818003704365404	-0.168085139722245	0.00448439884916436	4.30419216652214	29.2067991009395	0.0837870876873031
47	6	-0.112531707119497	-0.371589898861543	0.14652648462255	2.24579874601128	12.49544675603	0.956689152759223
50	6	-0.0839182723322978	-0.298424730492947	0.130588185828351	1.87751380873604	18.7955961025687	0.997488077317839
51	6	-0.134241301202279	-0.389292178524969	0.120809576120411	2.67256830591834	13.6221701113847	0.830455678949201
54	6	-0.205736581284516	-0.701085785896891	0.289612623327859	2.30554645112122	9.36195722570625	0.931131720533612
55	6	-0.172166042627771	-0.354052219265284	0.00972013400974253	4.69960150574009	15.3223320412865	0.076159882383933
58	6	-0.0519166886461649	-0.279528098035841	0.175694720743511	1.12063586510155	16.2602098069032	1
59	6	-0.140426512470008	-0.538349721180653	0.257496696240637	1.89612772164111	10.5915406510039	0.991755449705534
60	6	-0.0724293493008134	-0.558594805930714	0.413736107329087	0.854947798401139	8.35814704160169	1
61	6	0.0280899493277289	-0.284554652717691	0.340734551373149	0.453009470464939	14.1163865740567	1
62	6	-0.129127634675569	-0.645038543621767	0.386783274270628	1.50111959317476	7.30369409751222	0.999218479518809
63	6	-0.0688545744025091	-0.506360749979886	0.368651601174868	0.938644962466237	7.4226092136327	1
64	6	-0.0975672506151852	-0.435534859535822	0.240400358305452	1.58332249128088	9.78388726497153	0.999242287505152
65	6	-0.0758875428488901	-0.396710053261355	0.244934967563574	1.2942336367893	9.8714449763196	0.999982913539244
67	6	0.0184300853821505	-0.385874632871043	0.422734803635344	0.251690109910233	9.5452014044016	1
68	6	-0.00161158802430383	-0.24067831330418	0.237455137255573	0.0353810036977693	11.6795556059506	1
69	6	-0.203361360933458	-0.407166657670392	0.000443935803476292	5.60311268473192	8.9894701254717	0.0506605476661443
70	6	-0.178959689468747	-0.621271317879276	0.263351938941783	2.13111316117411	11.5013213693344	0.972178482091057
71	6	-0.186413921185994	-0.355332253810434	-0.0174955885615542	5.72252222841554	12.3259094491122	0.0238190742586565
74	6	-0.250721318769253	-0.473209253937002	-0.0282333836015051	6.67549417543859	7.57295471011774	0.0254871942963999
76	6	-0.251871995577825	-0.558578355564662	0.0548343644090116	4.37104699090188	11.0047899830343	0.164451885966672
77	6	-0.0850052887675095	-0.451737280870397	0.281726703335378	1.4442702611419	6.57672529176852	0.999396551144818
78	6	-0.0407876016926793	-0.346971068324766	0.265395864939407	0.671214378243604	14.165340207586	1
79	6	-0.00823968099997807	-0.312531800882891	0.296052438882935	0.147766606771202	9.97066432745489	1
80	6	-0.169869234345741	-0.664415858083075	0.324677389391594	2.17391911827291	6.31762963174963	0.940523937542405
86	6	-0.167960329758265	-0.579167460516178	0.243246800999649	2.42988529691774	7.47858754771246	0.885115979805927
88	6	0.00842326671916749	-0.367625168513236	0.384471701951571	0.1326906781352	7.57269415608112	1
89	6	-0.110609688250014	-0.334454836889408	0.113235460389379	2.80736544135504	8.63894426750491	0.752975402294412
91	6	-0.199069267117202	-0.382941019916665	-0.0151975143177391	5.81378107353832	10.6157982228815	0.0290064319503603
92	6	-0.252178140814311	-0.643377481689164	0.139021200060542	3.6731687004697	8.55472665646984	0.390018285949338
96	6	-0.173953969159799	-0.5312223096942	0.183314371374602	2.67659605308795	9.70031621814507	0.812198907948097
103	6	-0.0877263772028833	-0.738591978035379	0.563139223629612	0.860391821537847	6.18362431351956	1
111	6	-0.0800004501317183	-0.405367198578398	0.245366298314961	1.38905131542143	8.80512830373863	0.999887727671048
119	6	0.0385603639086556	-0.397070011564957	0.474190739382269	0.557063502610901	6.4090710788602	1
123	6	-0.00939181493974972	-0.360457669250803	0.341674039371304	0.157886389302794	7.65760133384602	1
152	6	-0.180342987949746	-0.453456568298562	0.0927705923990692	3.82787128766084	8.09191825515157	0.344333870779854
10	7	-0.0410794652864528	-0.125852421132079	0.0436934905591734	2.06107163839898	75.1482262236847	0.998208130293728
11	7	-0.118691315841801	-0.217674602627559	-0.0197080290560432	5.175367252689	55.986597420309	0.00355421207803364
13	7	-0.137592146846094	-0.22551106460358	-0.0496732290886081	6.62911613261049	83.0130280486348	0.00000501098464855687
14	7	-0.0568633640302478	-0.172235338632401	0.0585086105719052	2.13860455489231	51.1775826087747	0.994653073987008
16	7	-0.09642934351087	-0.200963323976796	0.0081046369550563	3.96004466963894	61.8100434616704	0.121791977182682
17	7	-0.136255875832466	-0.245448570205572	-0.0270631814593607	5.36586347198569	59.8693567048183	0.00165602332662051
20	7	-0.0538960092453662	-0.198204386360057	0.090412367869325	1.67821510106403	32.4471333103095	0.999919526851962
22	7	-0.0536811848108796	-0.175371634205671	0.0680092645839121	1.97955764740596	32.9161307649501	0.997646044333976
23	7	-0.132274491007043	-0.228031350652936	-0.0365176313611502	6.15857823363202	35.4005651126019	0.000499306494492258
24	7	-0.150048361790936	-0.272348166835332	-0.0277485567465402	5.52792720099099	31.5354426121429	0.00390928490497688
29	7	-0.202227887632758	-0.359743373456902	-0.0447124018086129	5.63720005844362	42.895952265012	0.00137007228635988
31	7	-0.264567018393209	-0.412747150751477	-0.11638688603494	8.24671397024194	24.9953924007737	0.0000142173052785077
32	7	-0.111554623138405	-0.261703849538084	0.0385946032612732	3.31210823394162	35.4327978483136	0.477594564776026
33	7	-0.109098894953714	-0.259275802244348	0.0410780123369188	3.32329866224715	27.201744373637	0.478930715992192
34	7	-0.23558055941411	-0.436044353298186	-0.035116765530034	5.61631632800102	19.327829859512	0.0102524347027549
35	7	-0.123184510507172	-0.408475377287117	0.162106356272773	2.08395259571354	18.1200281386774	0.98767501320483
36	7	-0.0367067064520434	-0.242389175070583	0.168975762166496	0.853701424067272	19.2054688860986	1
37	7	-0.168870195199797	-0.356279369171414	0.0185389787718198	4.13695253783654	26.3340173173702	0.126693161320703
39	7	-0.224488151523456	-0.391558028998049	-0.0574182740488633	6.2801988978099	22.7071674572602	0.0016644879738319
42	7	0.0167778902987112	-0.16105334449166	0.194609125089083	0.456803129210791	17.7595257937809	1
45	7	-0.026641831177136	-0.171366149341834	0.118082486987562	0.938236686930467	13.3735418810213	1
46	7	-0.15007575019929	-0.233053668069458	-0.0670978323291231	8.44716091600172	22.8360295491236	0.0000172618589511231
47	7	-0.180807086882247	-0.439569804294132	0.0779556305296391	3.64154674966336	12.0487759539135	0.369352711997885
50	7	-0.152193652095048	-0.365745207484495	0.0613579032943996	3.44453105590497	17.9572654883203	0.429616045369717
51	7	-0.202516680965029	-0.457130189612235	0.0520968276821769	4.06872715034818	13.1377857668739	0.214231723449973
54	7	-0.274011961047266	-0.769530019521877	0.221506097427345	3.07947890424078	9.25532932502509	0.632807133673687
55	7	-0.24044142239052	-0.421506981138792	-0.0593758636422491	6.67757458434833	14.3127837971143	0.00398172426769539
58	7	-0.120192068408915	-0.347062749058949	0.106678612241119	2.62234687158972	15.5832418962914	0.857751115373686
59	7	-0.208701892232758	-0.606634521673513	0.189230737207998	2.82979675356435	10.4167792199266	0.749560343525426
60	7	-0.140704729063563	-0.627237322176013	0.345827864048887	1.66615675654016	8.25256035908586	0.99747212813223
61	7	-0.040185430435021	-0.352428077740432	0.27205721687039	0.65194670616233	13.7853541122867	1
62	7	-0.197403014438319	-0.713943501563322	0.319137472686683	2.3019206205674	7.21417570718988	0.918480528860895
63	7	-0.137129954165259	-0.575338212548757	0.301078304218239	1.87735475665208	7.29770471099565	0.9864115637227
64	7	-0.165842630377935	-0.50397476386203	0.172289503106159	2.70758008560263	9.55130450851225	0.798863841894301
65	7	-0.14416292261164	-0.465141838115639	0.176815992892359	2.47509067282364	9.61251279425934	0.885029721601281
67	7	-0.0498452943805994	-0.454325777849984	0.354635189088785	0.683620401764429	9.38408315480788	1
68	7	-0.0698869677870537	-0.308770064607028	0.168996129032921	1.55142725412419	11.1756298699684	0.999638506282293
69	7	-0.271636740696208	-0.476097085504041	-0.0671763958883747	7.61708645943127	8.38319209433987	0.00828771168189313
70	7	-0.247235069231496	-0.689453190186389	0.194983051723396	2.95371213238172	11.3535309122263	0.693699861032429
71	7	-0.254689300948744	-0.423233280162438	-0.08614532173505	7.99179086263501	11.3035458102397	0.00179816957981072
74	7	-0.318996698532003	-0.54286299168188	-0.0951304053821263	8.63383655277403	7.09471113254692	0.00664841529386173
76	7	-0.320147375340575	-0.626802388049369	-0.0134923626317806	5.5944090440192	10.7061162500879	0.037341956659983
77	7	-0.153280668530259	-0.521329303334506	0.214767966273988	2.62158127474154	6.40531786480775	0.812981828594711
78	7	-0.109062981455429	-0.414832363416423	0.196706400505565	1.80594686344893	13.8196063201994	0.997467895121456
79	7	-0.076515060762728	-0.3809523705294	0.227922249003944	1.38234534543495	9.68178871206924	0.99992916585251
80	7	-0.238144614108491	-0.733788594459482	0.257499366242501	3.05910923987784	6.2238556243535	0.644272510175977
86	7	-0.236235709521014	-0.648170310152514	0.175698891110485	3.43403015135499	7.33696267311715	0.49133027844075
88	7	-0.0598521130435824	-0.436661177897243	0.316956951810078	0.948215699986083	7.40287175161375	1
89	7	-0.178885068012764	-0.403466566415235	0.0456964303897069	4.60834630129979	8.14256169580549	0.161747937781778
91	7	-0.267344646879952	-0.451300768491413	-0.0833885252684912	7.96394191474707	9.81503209526454	0.00335049715908231
92	7	-0.320453520577061	-0.71206079829036	0.0711537571362386	4.69036468514622	8.39056010277607	0.144953120276606
96	7	-0.242229348922549	-0.599668157300308	0.115209459455211	3.74739149854494	9.49281675689402	0.353194926912261
103	7	-0.156001756965633	-0.807753322609236	0.495749808677969	1.53337656797151	6.12960733135959	0.998252557428192
111	7	-0.148275829894468	-0.474064153500134	0.177512493711198	2.59237584797367	8.56573672971131	0.838263137747994
119	7	-0.0297150158540943	-0.466540773504239	0.40711074179605	0.431333448062424	6.28801098673695	1
123	7	-0.0776671947024996	-0.429515246522475	0.274180857117476	1.31415165625401	7.46224436356107	0.999922039317721
152	7	-0.248618367712496	-0.522542571296086	0.0253058358710941	5.3320292967451	7.76462324009908	0.0837824753569543
11	10	-0.0776118505553481	-0.190533983570998	0.0353102824603021	2.92696150369142	73.0340008915917	0.749046466237837
13	10	-0.096512681559641	-0.200596369373798	0.00757100625451583	3.91428330579293	90.9567720636801	0.120859439294202
14	10	-0.015783898743795	-0.142877586476332	0.111309788988742	0.530834021067328	67.4197808880838	1
16	10	-0.0553498782244172	-0.173138646664082	0.0624388902152475	1.99454831456453	78.9043748902664	0.999153150784614
17	10	-0.0951764105460137	-0.216989725050769	0.0266369039587415	3.31975175962879	77.0139094576221	0.452793091832691
20	10	-0.0128165439589134	-0.16564190190241	0.140008813984584	0.368674837422419	42.1976304919722	1
22	10	-0.0126017195244268	-0.144664937293946	0.119461498245093	0.417166190311453	45.6102519751665	1
23	10	-0.0911950257205904	-0.200726406040939	0.018336354599758	3.60916481378669	51.9983826192782	0.278837645862646
24	10	-0.108968896504483	-0.241495313807242	0.0235575207982753	3.60451921086148	43.8649724732761	0.290363199342712
29	10	-0.161148422346305	-0.326821246058427	0.00452440136581692	4.2115730238392	53.0084485843809	0.0686943840772158
31	10	-0.223487553106756	-0.379348548657723	-0.0676265575557887	6.43448039173346	32.9202040613135	0.00029744191199288
32	10	-0.0704751578519527	-0.228926016863658	0.0879757011597525	1.94600778263622	45.0935964061865	0.998951224875021
33	10	-0.0680194296672617	-0.225965425302216	0.0899265659676921	1.92015488778617	35.3651703899836	0.99881295454051
34	10	-0.194501094127657	-0.399675682565387	0.0106734943100725	4.41980606663542	23.1514854230897	0.0808314867592538
35	10	-0.0821050452207189	-0.370339053570805	0.206128963129367	1.35507274922125	19.9497840792991	0.99999788698823
36	10	0.00437275883440935	-0.205855687156204	0.214601204825023	0.0971508960119365	22.8278214454234	1
37	10	-0.127790729913344	-0.321154665751931	0.0655732059252428	2.97637767288921	31.6816698420576	0.701118568461063
39	10	-0.183408686237004	-0.356891481514326	-0.00992589095968097	4.80846763205201	28.7099963788017	0.0276454085903408
42	10	0.057857355585164	-0.125128127859566	0.240842839029894	1.48101241532194	22.3315847505708	0.999987178511075
45	10	0.0144376341093168	-0.135613895472757	0.164489163691391	0.4603820143384	19.174386290679	1
46	10	-0.108996284912838	-0.207130229477174	-0.0108623403485014	4.90999143848837	39.2268586432931	0.013755076744681
47	10	-0.139727621595794	-0.400096085363808	0.120640842172221	2.71821805052579	13.7925859207616	0.811322985081916
50	10	-0.111114186808595	-0.328790775091019	0.106562401473829	2.40792309732343	21.1815623952031	0.942062049784813
51	10	-0.161437215678576	-0.418162991365424	0.0952885600082715	3.13332003358298	15.0249508669085	0.602775971064395
54	10	-0.232932495760813	-0.727914686682162	0.262049695160536	2.58900504825137	9.67150971508139	0.845931914160491
55	10	-0.199361957104068	-0.384498321937475	-0.0142255922706601	5.19328483790799	18.2077292521428	0.0256367578698609
58	10	-0.079112603122462	-0.309293032936428	0.151067826691504	1.65760198630769	18.2046696458205	0.999707424154126
59	10	-0.167622426946305	-0.565697254660865	0.230452400768255	2.23666909311976	11.0991838767645	0.953711610773031
60	10	-0.0996252637771105	-0.584894359283358	0.385643831729137	1.16532946556545	8.66506069713903	1
61	10	0.000894034851431802	-0.313127327937381	0.314915397640245	0.014177591412827	15.0744817337193	1
62	10	-0.156323549151867	-0.670606619959894	0.357959521656161	1.80132604071115	7.56406777466745	0.991894419840634
63	10	-0.0960504888788062	-0.53182670566303	0.339725727905418	1.2936628601577	7.78668820875849	0.999951514082727
64	10	-0.124763165091482	-0.462594039492511	0.213067709309547	1.99045874198634	10.4615905992775	0.98504171645828
65	10	-0.103083457325187	-0.423840856900548	0.217673942250173	1.7253375544577	10.626352276716	0.997712142956647
67	10	-0.00876582909414658	-0.412773791334545	0.395242133146252	0.118267755979022	10.0137869560984	1
68	10	-0.0288075025006009	-0.269053674033506	0.211438669032304	0.613291252086829	13.1467738783199	1
69	10	-0.230557275409755	-0.434187402114686	-0.0269271487048237	6.05705515664434	10.779161623324	0.0208306325151271
70	10	-0.206155603945044	-0.648849190165927	0.23653798227584	2.43237857007286	11.9298687193378	0.909733703833632
71	10	-0.213609835662291	-0.385158334585637	-0.0420613367389447	6.18504764265279	15.2843989454106	0.00696552090061053
74	10	-0.277917233245551	-0.498415436824524	-0.0574190296665766	7.07682947004278	8.99291697459146	0.0110164479017609
76	10	-0.279067910054122	-0.586277552907476	0.0281417327992322	4.74979454909304	11.8740163446909	0.0947395145597741
77	10	-0.112201203243807	-0.475813704116795	0.251411297629182	1.87112661356777	7.07924523319618	0.98623173539183
78	10	-0.0679835161689764	-0.375590938512651	0.239623906174699	1.09934033523556	15.1658923746275	1
79	10	-0.0354355954762752	-0.33974994956918	0.26887875861663	0.622448999591624	10.8133434282603	1
80	10	-0.197065148822038	-0.688759023620787	0.294628725976711	2.49521355983445	6.59098486032508	0.857551317166573
86	10	-0.195156244234562	-0.604613042806661	0.214300554337538	2.78523056757093	7.89179439378615	0.759057111952728
88	10	-0.0187726477571296	-0.393066143643858	0.355520848129599	0.291009378935442	8.06891233325497	1
89	10	-0.137805602726311	-0.360965273047449	0.0853540675948258	3.35816414941626	10.103397990418	0.503382026440239
91	10	-0.226265181593499	-0.411515341031276	-0.0410150221557219	6.26571855747177	12.9602460784576	0.00986825038449712
92	10	-0.279374055290608	-0.66969031144777	0.110942200866554	4.01364939230632	9.03312865617484	0.27566041400441
96	10	-0.201149883636096	-0.558218861141521	0.155919093869329	3.04793406037108	10.3045677130809	0.647359541498788
103	10	-0.11492229167918	-0.763377499621993	0.533532916263632	1.12005324240953	6.34055115980866	1
111	10	-0.107196364608015	-0.431819280620891	0.21742655140486	1.82539496137454	9.50458443572653	0.993780472952132
119	10	0.0113644494323585	-0.421255981105097	0.443984879969814	0.161967584268543	6.76272324531012	1
123	10	-0.0365877294160468	-0.385919973030074	0.312744514197981	0.60394958275379	8.22914623366751	1
152	10	-0.207538902426043	-0.479262741268147	0.06418493641606	4.28005897753433	9.05429608845176	0.209078547252577
13	11	-0.0189008310042929	-0.134122870169028	0.0963212081604419	0.696382254987844	78.5945545288804	1
14	11	0.0618279518115531	-0.0738691531601126	0.197525056783219	1.9427450357287	71.0644507725359	0.999465897639318
16	11	0.022261972330931	-0.105051123621773	0.149575068283635	0.742557338998471	77.999550068711	1
17	11	-0.0175645599906655	-0.14851164023421	0.113382520252879	0.569669410263989	77.8189616306909	1
20	11	0.0647953065964347	-0.0945823814616088	0.224172994654478	1.77190077300858	47.7454954062841	0.999879950650966
22	11	0.0650101310309213	-0.0749686707391127	0.204988932800955	2.01468578556498	51.3874969602857	0.998251577905436
23	11	-0.0135831751652422	-0.133236242362608	0.106069892032124	0.490406705794799	55.1055321507746	1
24	11	-0.0313570459491354	-0.171727197885029	0.109013105986759	0.971109590531772	49.6781318115834	1
29	11	-0.0835365717909567	-0.255347806310857	0.0882746627289435	2.0931361751347	58.6198715401853	0.996860651972308
31	11	-0.145875702551408	-0.307852950227109	0.0161015451242938	3.9923540520188	37.8849906460939	0.139227766781891
32	11	0.00713669270339545	-0.157649124694066	0.171922510100857	0.188051506743921	50.6093345827066	1
33	11	0.00959242088808643	-0.15445942876569	0.173644270541863	0.257886065074442	40.4134702523997	1
34	11	-0.116889243572309	-0.325950862740292	0.0921723755956738	2.57206875210561	25.877383834065	0.900296002229859
35	11	-0.00449319466537079	-0.29508930475862	0.286102915427878	0.0728895476234174	21.2836752114559	1
36	11	0.0819846093897575	-0.131990628363999	0.295959847143514	1.76623250637213	25.4189783636664	0.999559605912772
37	11	-0.0501788793579961	-0.248204989943987	0.147847231227994	1.1299352043035	35.324680254965	1
39	11	-0.105796835681655	-0.284455745837499	0.0728620744741885	2.65858849947275	32.7525005712714	0.875407613759781
42	11	0.135469206140512	-0.0519354633951896	0.322873875676214	3.33010765902394	25.5609496376732	0.476981591511242
45	11	0.0920494846646649	-0.0633830232996804	0.24748199262901	2.76016855289848	23.2143041300477	0.814330037279948
46	11	-0.0313844343574894	-0.140871505195923	0.078102636480944	1.25890327926101	42.7669830866639	0.999999992401283
47	11	-0.0621157710404457	-0.324224090780817	0.199992548699926	1.17998350857706	15.0843610322145	1
50	11	-0.0335023362532467	-0.254630047496542	0.187625374990049	0.70502383341131	23.5076565349399	1
51	11	-0.0838253651232282	-0.34259493506406	0.174944204817604	1.58889417237131	16.417855254123	0.999828474613266
54	11	-0.155320645205465	-0.65009001166953	0.3394487212586	1.71279843498119	9.97734891053439	0.997618476270722
55	11	-0.12175010654872	-0.310769442165626	0.0672692290681868	3.04148754485528	21.0263794828396	0.655229605563622
58	11	-0.00150075256711391	-0.234583908087197	0.231582402952969	0.0305919875503251	20.1195837495778	1
59	11	-0.0900105763909568	-0.488439854114724	0.30841870133281	1.18752532384354	11.6021426186565	1
60	11	-0.0220134132217623	-0.506606093031014	0.462579266587489	0.255255867511332	8.96881527767749	1
61	11	0.0785058854067799	-0.237088035347966	0.394099806161526	1.22527301446285	16.022751421237	0.999999588908941
62	11	-0.0787116985965184	-0.591639591652123	0.434216194459086	0.899347127243911	7.82186473860112	1
63	11	-0.018438638323458	-0.452882344930492	0.416005068283576	0.245492647200236	8.14862395434268	1
64	11	-0.0471513145361342	-0.385227645971618	0.29092501689935	0.740219730238057	11.1368411619331	1
65	11	-0.0254716067698391	-0.346591974485097	0.295648760945419	0.418841311906301	11.3795256466883	1
67	11	0.0688460214612016	-0.335118322535521	0.472810365457924	0.918170077617744	10.4786514154724	1
68	11	0.0488043480547472	-0.193228838454017	0.290837534563512	1.00996793723791	14.6132878497742	1
69	11	-0.152945424854407	-0.357940409595922	0.0520495598871086	3.85068397025088	12.5956390280654	0.28669802634897
70	11	-0.128543753389695	-0.571740675977097	0.314653169197706	1.50324765006445	12.3531111895102	0.999854102967434
71	11	-0.135997985106943	-0.311317784722266	0.0393218145083802	3.74112034300988	18.2054242061482	0.290683616987318
74	11	-0.200305382690202	-0.420714437617517	0.0201036722371125	4.9001534465531	10.4444348688201	0.0909097830369594
76	11	-0.201456059498774	-0.509540831013998	0.10662871201645	3.36663342573236	12.7399450582057	0.487509713127009
77	11	-0.0345893526884584	-0.395941105102383	0.326762399725466	0.566775335265553	7.58333932010126	1
78	11	0.00962833438637178	-0.299609088545768	0.318865757318512	0.15314095945475	16.1563642105911	1
79	11	0.042176255079073	-0.262638997752189	0.346991507910335	0.726565745163735	11.6552100182535	1
80	11	-0.11945329826669	-0.608750272181909	0.369843675648529	1.4971338988758	6.86250884636903	0.999094218687036
86	11	-0.117544393679214	-0.525707048853431	0.290618261495004	1.65600262591504	8.30329287016746	0.997710428964648
88	11	0.0588392027982185	-0.314252935366569	0.431931340963006	0.898325069195021	8.56444635784523	1
89	11	-0.0601937521709633	-0.284049340728802	0.163661836386875	1.41381453200325	11.589622559796	0.999945280806636
91	11	-0.148653331038151	-0.33660511203525	0.0392984499589485	3.92724126879078	15.3133610828856	0.23973072794601
92	11	-0.20176220473526	-0.59156044754473	0.188036038074211	2.86088012108669	9.5090622186301	0.73271166783278
96	11	-0.123538033080748	-0.480745148119335	0.23366908195784	1.84485473585134	10.9057908717393	0.994496289120422
103	11	-0.0373104411238323	-0.683600530020309	0.608979647772645	0.361431475057518	6.49548583057156	1
111	11	-0.0295845140526673	-0.354008276242934	0.2948392481376	0.494634246897567	10.2041382347081	1
119	11	0.0889762999877066	-0.341235637188431	0.519188237163845	1.2518426046935	7.11532485919146	0.999961617052656
123	11	0.0410241211393013	-0.307213649918432	0.389261892197034	0.66560919274199	8.80120956658179	1
152	11	-0.129927051870695	-0.401287346227562	0.141433242486172	2.60901493899344	10.0260882669658	0.840326901054362
14	13	0.0807287828158459	-0.0483765425483441	0.209834108180036	2.66492513115687	71.7934162231937	0.896479628679898
16	13	0.0411628033352238	-0.0788409949095787	0.161166601580026	1.45202014502768	84.4053292713318	0.999999897611284
17	13	0.00133627101362732	-0.122609861644199	0.125282403671454	0.045686023794723	82.1583674046594	1
20	13	0.0836961376007276	-0.0706687423857894	0.238061017587245	2.37482569383785	44.3990284974296	0.969552543910516
22	13	0.0839109620352142	-0.0499777317759907	0.217799655846419	2.72808156167953	48.6640848638635	0.856833271164781
23	13	0.00531765583905064	-0.106494889574953	0.117130201253054	0.205132459024058	56.6266779876716	1
24	13	-0.0124562149448425	-0.146787879992958	0.121875450103272	0.404671011757749	46.8110799342284	1
29	13	-0.0646357407866639	-0.231783821363707	0.102512339790379	1.67020974343173	55.2802429964777	0.999980280650292
31	13	-0.126974871547115	-0.28425074912594	0.0303010060317106	3.60596246211496	34.670347121752	0.303490199405156
32	13	0.0260375237076883	-0.133915554154508	0.185990601569885	0.709942504824893	47.2620509580518	1
33	13	0.0284932518923793	-0.130877198380304	0.187863702165062	0.793808467020299	37.1682661223308	1
34	13	-0.0979884125680162	-0.304070211759577	0.108093386623545	2.20762902484423	23.940561744901	0.980942732586156
35	13	0.0144076363389221	-0.274396419077093	0.303211691754937	0.236706429923715	20.3120036545919	1
36	13	0.10088544039405	-0.110219539668919	0.31199042045702	2.22306962204675	23.5723903722766	0.978819347867479
37	13	-0.0312780483537033	-0.225754876628402	0.163198779920995	0.7219576236143	32.8038949177237	1
39	13	-0.0868960046773626	-0.261582553353108	0.0877905439983827	2.2523498958507	29.9942090472637	0.979955037935073
42	13	0.154370037144805	-0.029618452716323	0.338358527005933	3.90877899901155	23.2939344816041	0.204532104593268
45	13	0.110950315668958	-0.0402201509172651	0.262120782255181	3.47909591890189	20.4499564850672	0.403797338734287
46	13	-0.0124836033531965	-0.113068713496557	0.0881015067901639	0.544134698291341	43.7901023908256	1
47	13	-0.0432149400361529	-0.303948019649647	0.217518139577341	0.835403212222431	14.1412721649824	1
50	13	-0.0146015052489539	-0.233081411288946	0.203878400791038	0.313961218229133	21.8404528175827	1
51	13	-0.0649245341189354	-0.32209924255189	0.192250174314019	1.2522258377903	15.4026881404842	0.999999096190321
54	13	-0.136419814201172	-0.631323350203275	0.358483721800931	1.51315037086838	9.75165441276779	0.999639735481851
55	13	-0.102849275544427	-0.288827107883584	0.0831285567947304	2.6491879562978	19.0245848165638	0.856369362439589
58	13	0.0174000784371789	-0.213443194921508	0.248243351795866	0.361918481482098	18.735969676247	1
59	13	-0.0711097453866639	-0.469241775728663	0.327022284955336	0.946031126331702	11.2316496580975	1
60	13	-0.00311258221746946	-0.488175472811988	0.481950308377049	0.0363249929313383	8.74460499159248	1
61	13	0.0974067164110728	-0.216977551508644	0.41179098433079	1.53819883735984	15.3279449966788	0.999888843790083
62	13	-0.0598108675922255	-0.573707638563016	0.454085903378565	0.687674309350284	7.63147424891647	1
63	13	0.000462192680834805	-0.434916253695732	0.435840639057401	0.00620621759957187	7.88148522705843	1
64	13	-0.0282504835318413	-0.366083424041938	0.309582456978255	0.448793137839299	10.6400500766957	1
65	13	-0.00657077576554621	-0.327352668063084	0.314211116531991	0.109463757077942	10.8258160835438	1
67	13	0.0877468524654944	-0.31621014533306	0.491703850264049	1.18027376251223	10.1360185701855	1
68	13	0.0677051790590401	-0.172888687315371	0.308299045433451	1.43055937214508	13.5446787994087	0.999961805433753
69	13	-0.134044593850114	-0.337787718437277	0.0696985307370496	3.48145685146267	11.2762937829066	0.442134038200644
70	13	-0.109642922385403	-0.5524444693888	0.333158624617995	1.29063896897739	12.0411910692026	0.99999360668869
71	13	-0.11709715410265	-0.289380741119121	0.0551864329138211	3.34383195098939	16.1328248522404	0.48777921587257
74	13	-0.18140455168591	-0.401618218957877	0.0388091155860579	4.56981004929151	9.38363125235034	0.148884619042586
76	13	-0.182555228494481	-0.489925540363382	0.12481508337442	3.09213809962727	12.1043142539957	0.625568993679742
77	13	-0.0156885216841656	-0.378607747035764	0.347230703667433	0.260417965481893	7.2114343743914	1
78	13	0.0285291653906646	-0.27945360595164	0.33651193673297	0.459325788647921	15.4309960835231	1
79	13	0.0610770860833658	-0.243288487519559	0.365442659686291	1.06734779994367	11.0368432599834	1
80	13	-0.100552467262397	-0.591570271271825	0.390465336747031	1.2697719528041	6.6619277673608	0.999933122030923
86	13	-0.0986435626749207	-0.507704246191975	0.310417120842133	1.40303518792252	7.99966892778735	0.999807694943536
88	13	0.0777400338025114	-0.296167463722597	0.45164753132762	1.20027971173044	8.19902844418082	0.999991717992091
89	13	-0.0412929211666705	-0.264424906769814	0.181839064436473	0.996384081162343	10.5049261265872	1
91	13	-0.129752500033858	-0.315462793667358	0.0559577935996414	3.5477478207684	13.6216234980147	0.398816094165508
92	13	-0.182861373730967	-0.572990397678639	0.207267650216705	2.61804321605545	9.15818949258049	0.832192201203727
96	13	-0.104637202076455	-0.461688121866708	0.252413717713798	1.57944885685665	10.4631653728626	0.999400793489645
103	13	-0.0184096101195395	-0.666275432558597	0.629456212319518	0.179138135369589	6.38097973712701	1
111	13	-0.0106836830483744	-0.33517354940884	0.313806183312091	0.181048706539754	9.68936840834333	1
119	13	0.107877130991999	-0.324045485891863	0.539799747875861	1.5322663525454	6.85495294850916	0.998728887876408
123	13	0.0599249521435942	-0.289036577868075	0.408886482155263	0.984683854168232	8.37959820284836	1
152	13	-0.111026220866402	-0.382509586956674	0.160457145223869	2.27352193659536	9.31246723006782	0.938267469765125
16	14	-0.0395659794806221	-0.179202076390043	0.100070117428798	1.20405451849222	76.8006126354885	0.999999999855103
17	14	-0.0793925118022186	-0.22225648050455	0.0634714569001127	2.36003169066254	77.9067331280385	0.979888478267816
20	14	0.00296735478488164	-0.165462319564751	0.171397029134515	0.0761549353369797	54.5220388792315	1
22	14	0.00318217921936825	-0.147464173211373	0.153828531650109	0.0910218720316872	57.627697797955	1
23	14	-0.0754111269767953	-0.208052082529772	0.057229828576181	2.44900900252056	57.982353150377	0.960243401870014
24	14	-0.0931849977606884	-0.244151003107199	0.0577810075858216	2.66389646381047	56.0628169382036	0.890643103647994
29	14	-0.14536452360251	-0.325649312933299	0.034920265728279	3.45148494310016	65.4082201858911	0.36418118118338
31	14	-0.207703654362961	-0.378272299901229	-0.0371350088246927	5.33434584837127	44.3101104980309	0.00324965291679435
32	14	-0.0546912591081576	-0.228236660784102	0.118854142567787	1.35828299231265	57.3755216427812	0.999999966949874
33	14	-0.0522355309234667	-0.224833949371591	0.120362887524657	1.32058720345574	46.9019921929509	0.999999973462892
34	14	-0.178717195383862	-0.393500987504001	0.0360665967362771	3.77077797893223	29.7415483199272	0.236819690241174
35	14	-0.0663211464769239	-0.360422740553953	0.227780447600106	1.05113146060883	23.1947058396578	1
36	14	0.0201566575782044	-0.199343630138696	0.239656945295104	0.417077877961249	29.1005169083977	1
37	14	-0.112006831169549	-0.316688211920332	0.0926745495812334	2.41384026801871	40.3389880946731	0.960091624302399
39	14	-0.167624787493209	-0.353696128224596	0.0184465532381786	3.99038438731449	38.257053025898	0.139174927393446
42	14	0.0736412543289591	-0.120295744638571	0.267578253296489	1.71869375398096	30.1028314501945	0.999833562876693
45	14	0.0302215328531118	-0.133295661634473	0.193738727340696	0.840401017156429	28.7795503182609	1
46	14	-0.0932123861690425	-0.216901286540219	0.0304765142021341	3.29038622722866	46.476876663567	0.485203650555518
47	14	-0.123943722851999	-0.388993957403262	0.141106511699265	2.2811733619844	16.9586441563005	0.961157659893779
50	14	-0.0953302880647998	-0.321599687552587	0.130939111422988	1.93025786667564	26.830665901286	0.997903289829807
51	14	-0.145653316934781	-0.407725104791223	0.11641847092166	2.67521076347813	18.4342505170524	0.84378502013311
54	14	-0.217148597017018	-0.71182207150938	0.277524877475344	2.36867833723774	10.4140133602167	0.920592591560564
55	14	-0.183578058360273	-0.378578978507008	0.0114228617864623	4.34707275996265	25.0551378654481	0.0869705198966403
58	14	-0.063328704378667	-0.300855917507544	0.17419850875021	1.24494901925415	22.8765371456977	0.999999897863539
59	14	-0.15183852820251	-0.551036704431185	0.247359648026165	1.97240120657586	12.3238521743511	0.989469115757983
60	14	-0.0838413650333154	-0.567762267652093	0.400079537585462	0.960561255208926	9.40333564588448	1
61	14	0.0166779335952268	-0.301390516038168	0.334746383228622	0.254743632566142	17.3871172343472	1
62	14	-0.140539650408071	-0.651897425292832	0.370818124476689	1.58713991451684	8.19064166639642	0.998707811241548
63	14	-0.0802665901350111	-0.513326565342725	0.352793385072703	1.05192881863921	8.6692288232896	1
64	14	-0.108979266347687	-0.447875436432845	0.229916903737471	1.67391526329678	12.1131162556947	0.998958474056898
65	14	-0.0872995585813922	-0.409453374929852	0.234854257767067	1.40161655265983	12.4706266361951	0.999965771052665
67	14	0.00701806964964846	-0.397212354315797	0.411248493615094	0.0921257381311043	11.1464149541458	1
68	14	-0.0130236037568059	-0.258224770751086	0.232177563237474	0.259637787396719	16.7500919274416	1
69	14	-0.21477337666596	-0.423089518316828	-0.00645723501509157	5.12147810465096	15.2787727622412	0.0390573984946589
70	14	-0.190371705201249	-0.634449594273061	0.253706183870564	2.1992363238821	12.9578422593751	0.966029837016336
71	14	-0.197825936918496	-0.379307145839967	-0.0163447279970243	5.10360147624078	22.4072875068439	0.021196419985345
74	14	-0.262133334501755	-0.484214493144549	-0.0400521758589622	6.09123225343768	12.6023843834576	0.0135778183457883
76	14	-0.263284011310327	-0.573056786702375	0.0464887640817211	4.29270676716562	13.9934682660317	0.15202565953079
77	14	-0.0964173045000115	-0.455600877506799	0.262766268506776	1.54283114215053	8.31642740669713	0.999192889916813
78	14	-0.0521996174251813	-0.364002803046987	0.259603568196625	0.811867054938431	17.582180387644	1
79	14	-0.0196516967324801	-0.325745189651899	0.286441796186939	0.329795512951268	12.8772542042946	1
80	14	-0.181281250078243	-0.667759040433343	0.305196540276858	2.24040875124693	7.25238295516228	0.933304268471509
86	14	-0.179372345490767	-0.586274918419317	0.227530227437783	2.48284692500887	8.89659894985155	0.878250374162884
88	14	-0.00298874901333457	-0.375062309099999	0.36908481107333	0.0446973850089142	9.28157209558528	1
89	14	-0.122021703982516	-0.348206778512534	0.104163370547501	2.73281063093281	13.7852415780501	0.804794421906576
91	14	-0.210481282849704	-0.403340843451831	-0.0176217222475774	5.23952764208887	18.7521206516252	0.0223163816234924
92	14	-0.263590156546813	-0.653116436387901	0.125936123294275	3.67135727267268	10.1948880700356	0.373457614164159
96	14	-0.185365984892301	-0.543192895192102	0.1724609254075	2.71392718535754	11.7732254078846	0.805857620044164
103	14	-0.0991383929353854	-0.742667891352674	0.544391105481903	0.952313449932921	6.71617438839664	1
111	14	-0.0914124658642204	-0.416209288671085	0.233384356942644	1.49109932837519	11.2197457387385	0.999826121277227
119	14	0.0271483481761535	-0.400402593857649	0.454699290209956	0.375296376224165	7.62410011126542	1
123	14	-0.0208038306722518	-0.368266130469714	0.32665846912521	0.329773035266719	9.63161120690886	1
152	14	-0.191755003682248	-0.463728602442166	0.0802185950776699	3.71728573023261	11.4530127537846	0.344719202916623
17	16	-0.0398265323215965	-0.174905503989928	0.0952524393467345	1.24845331187924	83.7824294042557	0.999999999559209
20	16	0.0425333342655038	-0.119979113219903	0.205045781750911	1.13504034833738	51.6190998538051	1
22	16	0.0427481586999904	-0.100897886572386	0.186394203972367	1.28411726365632	56.221276971256	0.999999994952617
23	16	-0.0358451474961732	-0.159928001388121	0.0882377063957749	1.24110164491662	60.8897130136206	0.999999998917591
24	16	-0.0536190182800663	-0.197627474192928	0.0903894376327953	1.60964705675785	54.4090036497916	0.999992550687399
29	16	-0.105798544121888	-0.280581029627703	0.0689839413839276	2.59689825968648	62.5740377084614	0.91985775050763
31	16	-0.168137674882339	-0.333062009823778	-0.00321333994089895	4.49035241839896	41.1289783844	0.0401025177688321
32	16	-0.0151252796275355	-0.182959271175107	0.152708711920036	0.389593302578668	54.4343228154495	1
33	16	-0.0126695514428445	-0.179666551177219	0.15432744829153	0.332655014389236	43.7317588202279	1
34	16	-0.13915121590324	-0.350174021855064	0.0718715900485841	3.0134487134167	27.4587852753885	0.675444291443572
35	16	-0.0267551669963018	-0.318573197520094	0.265062863527491	0.430252207439092	22.0164331597883	1
36	16	0.0597226370588265	-0.156148068438575	0.275593342556228	1.26708641332587	26.9140022628642	0.999999921697546
37	16	-0.0724408516889271	-0.272783599309248	0.127901895931393	1.60421596534459	37.5106377999772	0.999981918713372
39	16	-0.128058808012586	-0.309261889057406	0.0531442730322335	3.15203775024754	35.2381717377136	0.585504109565718
42	16	0.113207233809581	-0.0764055739935721	0.302820041612734	2.72819435023293	27.4805471564991	0.836747927072425
45	16	0.0697875123337339	-0.0882809728306956	0.227855997498163	2.0323185154268	25.7341203575997	0.994707030148212
46	16	-0.0536464066884204	-0.167892762587037	0.0605999492101959	2.04452102729699	48.4732282829526	0.997500449306724
47	16	-0.0843777433713767	-0.347430530842437	0.178675044099683	1.5838542727218	15.7992691999725	0.999818720871458
50	16	-0.0557643085841777	-0.278649211334119	0.167120594165764	1.1564770455326	24.837513094117	1
51	16	-0.106087337454159	-0.365943723537436	0.153769048629117	1.98709580604839	17.1904158026664	0.993067964258896
54	16	-0.177582617536396	-0.672272290047883	0.317107054975091	1.95036463106062	10.1394439385	0.987589067228102
55	16	-0.144012078879651	-0.335004294876018	0.0469801371167165	3.524702798215	22.6823488996212	0.373409797693703
58	16	-0.0237627248980449	-0.258345252516467	0.210819802720378	0.477785759298509	21.2001958773747	1
59	16	-0.112272548721888	-0.510922153651691	0.286377056207916	1.47267084796998	11.8711578453075	0.9998873493081
60	16	-0.0442753855526933	-0.528562305569582	0.440011534464196	0.511097401635189	9.12999587663584	1
61	16	0.056243913075849	-0.260185438353429	0.372673264505127	0.870746029585575	16.5381696266242	1
62	16	-0.100973670927449	-0.613256385820069	0.411309043965171	1.14869700956455	7.95847650897473	1
63	16	-0.040700610654389	-0.474537523179163	0.393136301870385	0.538700380210278	8.34169588964084	1
64	16	-0.0694132868670652	-0.40768398679566	0.268857413061529	1.08082113560245	11.5017820699175	1
65	16	-0.04773357910077	-0.369114713817897	0.273647555616357	0.777892005622029	11.7881526784865	1
67	16	0.0465840491302706	-0.357405967528252	0.450574065788794	0.617603289682538	10.7271792197983	1
68	16	0.0265423757238162	-0.216477287080965	0.269562038528597	0.541560779725804	15.4328406935428	1
69	16	-0.175207397185338	-0.381083866511178	0.030669072140503	4.320399206035	13.6364411204266	0.149128929295022
70	16	-0.150805725720626	-0.594285665850322	0.292674214409069	1.75556588600079	12.5783133883187	0.997982116931855
71	16	-0.158259957437874	-0.335527349383291	0.019007434507543	4.24720102905151	19.9425702672481	0.125406864823971
74	16	-0.222567355021133	-0.443213512481102	-0.00192119756116427	5.33879575695957	11.2671429532997	0.0471139166339714
76	16	-0.223718031829705	-0.532312009857882	0.0848759461984716	3.7041766699427	13.2112665344489	0.335742307795438
77	16	-0.0568513250193894	-0.417215470510895	0.303512820472117	0.92329029141293	7.85536681634702	1
78	16	-0.0126336379445592	-0.322736359711948	0.29746908382283	0.199259785385521	16.6956816746328	1
79	16	0.019914282748142	-0.285238488022318	0.325067053518602	0.339701264644954	12.1139232469768	1
80	16	-0.141715270597621	-0.629870105213001	0.34643956401776	1.76687643508524	7.00680224637776	0.992510800509517
86	16	-0.139806366010145	-0.547393899645334	0.267781167625045	1.9566717385894	8.52347204174204	0.983359833196987
88	16	0.0365772304672876	-0.336006216453497	0.409160677388072	0.554131900197687	8.83092022389812	1
89	16	-0.0824557245018943	-0.306860822492787	0.141949373488998	1.90187475763763	12.4292821717011	0.993499530042799
91	16	-0.170915303369082	-0.360345675390939	0.0185150686527755	4.41338334812414	16.6857529578744	0.109964663378747
92	16	-0.224024177066191	-0.613626266231276	0.165577912098895	3.15536552339507	9.76412263698132	0.597191709669579
96	16	-0.145800005411679	-0.503139888296997	0.21153987747364	2.1612207579696	11.2295106855125	0.967076458696531
103	16	-0.0595724134547633	-0.704790338178448	0.585645511268921	0.57528102147232	6.57712384021456	1
111	16	-0.0518464863835982	-0.376267098425338	0.272574125658142	0.858836563220761	10.5835626510743	1
119	16	0.0667143276567757	-0.36238186771469	0.495810523028241	0.932468291498963	7.30375153965391	1
123	16	0.0187621488083703	-0.329037154289795	0.366561451906536	0.301763570429993	9.11019526566722	1
152	16	-0.152189024201626	-0.42353935937463	0.119161310971378	3.01559303483706	10.5621722028496	0.662917724863953
20	17	0.0823598665871003	-0.0827264529241427	0.247446186098343	2.15835379547927	53.7346308483562	0.99401137724142
22	17	0.0825746910215869	-0.0641030019298326	0.229252383973006	2.42439527779164	58.2552389097309	0.96539898915873
23	17	0.00398138482542332	-0.123791577767125	0.131754347417972	0.133756287414439	61.890657029691	1
24	17	-0.0137924859584698	-0.160812320070409	0.13322734815347	0.404702474189617	56.477567451582	1
29	17	-0.0659720118002912	-0.243164979204915	0.111220955604332	1.59460872260309	64.6987496480395	0.999996242232007
31	17	-0.128311142560742	-0.295678688271248	0.0390564031497637	3.36506149276501	43.0948137119809	0.436286217136322
32	17	0.024701252694061	-0.145623894314974	0.195026399703096	0.625577952033052	56.5421831301707	1
33	17	0.027156980878752	-0.142270558522206	0.19658452027971	0.700626589818823	45.7205444121049	1
34	17	-0.0993246835816435	-0.311976445189309	0.113327078026022	2.12527922223029	28.5936786656908	0.990807068140643
35	17	0.0130713653252947	-0.279746081984922	0.305888812635512	0.208806314690929	22.5691549450672	1
36	17	0.099549169380423	-0.117894530299526	0.316992869060372	2.08782583036644	27.9933673856496	0.992803870064594
37	17	-0.0326143193673306	-0.234851538246496	0.169622899511835	0.713237464581177	39.0007504267772	1
39	17	-0.0882322756909899	-0.271544168834223	0.0950796174522428	2.13841474254768	36.8877178290959	0.992445204331402
42	17	0.153033766131178	-0.0384378231626139	0.344505355424969	3.63366514462089	28.8250747232953	0.301719303438278
45	17	0.10961404465533	-0.0507556133384775	0.269983702649138	3.12416696198912	27.4099974827583	0.605043334570099
46	17	-0.0138198743668239	-0.132105431009134	0.104465682275486	0.507908676155301	49.668443631799	1
47	17	-0.0445512110497802	-0.308441418717978	0.219338996618418	0.828733347546957	16.3416524958512	1
50	17	-0.0159377762625812	-0.240286647087469	0.208411094562307	0.326902590625811	25.8088317308763	1
51	17	-0.0662608051325627	-0.32705740109474	0.194535790829614	1.22997601430924	17.774382148062	0.999999735497663
54	17	-0.1377560852148	-0.63241717845481	0.356905008025211	1.50824550973646	10.2647903101417	0.999711711140574
55	17	-0.104185546558054	-0.29688010004617	0.0885090069300617	2.5112389482088	23.8693745888983	0.917648533436604
58	17	0.0160638074235516	-0.219784094626109	0.251911709473213	0.319653888294351	22.0026507384392	1
59	17	-0.0724460164002912	-0.471313914067644	0.326421881267062	0.946057878953988	12.0786110340403	1
60	17	-0.00444885323109678	-0.48854229650867	0.479644590046476	0.0511792567617206	9.25473145063248	1
61	17	0.0960704453974455	-0.221064003078154	0.413204893873045	1.47816654587684	16.9316364575522	0.999966339744546
62	17	-0.0611471386058529	-0.572979378480709	0.450685101269004	0.693299635848368	8.06431069072877	1
63	17	-0.000874078332792516	-0.434313696930023	0.432565540264438	0.0115168278022134	8.49121871380702	1
64	17	-0.0295867545454687	-0.368089721718496	0.308916212627559	0.457820599538253	11.7828191566275	1
65	17	-0.00790704677917353	-0.329581349717935	0.313767256159588	0.12797918834484	12.102451000111	1
67	17	0.0864105814518671	-0.31765389129285	0.490475054196584	1.14043072035266	10.9190853066758	1
68	17	0.0663689080454127	-0.177552439018962	0.310290255109787	1.33978130677552	16.0524527101805	0.999995844990495
69	17	-0.135380864863741	-0.342205073635952	0.0714433439084694	3.2869048820557	14.4186539058778	0.522049116790176
70	17	-0.11097919339903	-0.554709922016446	0.332751535218386	1.28741962484445	12.7520302214815	0.999995407125241
71	17	-0.118433425116277	-0.297455579996816	0.0605887297642611	3.12063849659914	21.1847263494505	0.608020947551766
74	17	-0.182740822699537	-0.403866307586096	0.0383846621870224	4.31949226726822	11.8938317226112	0.165413342165188
76	17	-0.183891499508108	-0.492965527688053	0.125182528671836	3.02333959180724	13.5726502356286	0.661171989065261
77	17	-0.0170247926977929	-0.376768044979512	0.342718459583927	0.274618329833077	8.06618764016784	1
78	17	0.0271928943770373	-0.283640873489444	0.338026662243518	0.426150767604387	17.1070169629394	1
79	17	0.0597408150697385	-0.245774924280463	0.36525655441994	1.01146617838534	12.4662130606228	1
80	17	-0.101888738276024	-0.589235799405279	0.385458322853231	1.26523806531794	7.11871047126265	0.999953079925156
86	17	-0.099979833688548	-0.507205405737052	0.307245738359956	1.39222296116859	8.69394102414282	0.999877113891549
88	17	0.0764037627888841	-0.295886774876725	0.448694300454493	1.15066208393106	9.03710442990371	1
89	17	-0.0426291921802978	-0.267698805124071	0.182440420763476	0.969970093985476	13.0668212129193	1
91	17	-0.131088771047485	-0.321917846126258	0.0597403040312872	3.32793229188937	17.6946979005873	0.492385482027656
92	17	-0.184197644744594	-0.573720209435947	0.205324919946758	2.58116785239287	9.9612539512658	0.850397418447111
96	17	-0.105973473090082	-0.463488600385985	0.251541654205821	1.56199053163597	11.4790650451966	0.999624957216573
103	17	-0.0197458811331668	-0.664172758689094	0.624680996422761	0.190223320921208	6.640415441974	1
111	17	-0.0120199540620017	-0.33654514696372	0.312505238839716	0.19770869376473	10.8760246386827	1
119	17	0.106540859978372	-0.321792994408872	0.534874714365616	1.4816386526146	7.44988100477651	0.999398432237278
123	17	0.0585886811299668	-0.288987246984959	0.406164609244892	0.936061276213834	9.34910072655017	1
152	17	-0.11236249188003	-0.383886733749309	0.15916174998925	2.2041127097383	10.9742152524359	0.959226520370144
22	20	0.000214824434486616	-0.170926522141933	0.171356171010906	0.0054624581510461	48.8780467872752	1
23	20	-0.0783784817616769	-0.235245583447594	0.0784886199242398	2.19712123477537	42.0388766520052	0.989823839721873
24	20	-0.0961523525455701	-0.267528275098023	0.0752235700068831	2.44380721191938	48.1940142446603	0.957643962817783
29	20	-0.148331878387391	-0.344957075175318	0.0482933184005347	3.23825189059938	61.9008672980879	0.517700828878088
31	20	-0.210671009147842	-0.398334089343302	-0.0230079289523834	4.91063077604483	45.2311456919846	0.0112179321803962
32	20	-0.0576586138930393	-0.248231907326143	0.132914679540064	1.30716155910918	54.9998594069353	0.999999989749877
33	20	-0.0552028857083483	-0.244707253802129	0.134301482385433	1.27012863002978	47.4441774541569	0.999999993317087
34	20	-0.181684550168744	-0.408361669355294	0.0449925690178067	3.58336232609946	34.2988298457621	0.316061180722314
35	20	-0.0692885012618055	-0.370652137921148	0.232075135397537	1.05597897548875	26.2447987522713	1
36	20	0.0171893027933228	-0.213807763574589	0.248186369161234	0.3332846540875	33.6178102626134	1
37	20	-0.114974185954431	-0.332954494199844	0.103006122290982	2.30988236181228	44.4979458257297	0.979340461275653
39	20	-0.17059214227809	-0.371661333790854	0.0304770492346737	3.7324084483707	41.7963688666085	0.229914965205354
42	20	0.0706738995440774	-0.136974480966623	0.278322280054777	1.52055895592085	34.5736005137527	0.99999436959572
45	20	0.0272541780682302	-0.153571589577315	0.208079945713775	0.677640633813501	32.2535169127	1
46	20	-0.0961797409539241	-0.246206427587223	0.0538469456793744	2.86508359804344	34.4395975125274	0.771349129743913
47	20	-0.12691107763688	-0.399120071551921	0.14529791627816	2.21714244032401	19.9949673441068	0.975883540492846
50	20	-0.0982976428496815	-0.3353976917429	0.138802406043537	1.86987442550378	31.2031537180565	0.999114286529261
51	20	-0.148620671719663	-0.418348776950113	0.121107433510787	2.59158652023382	21.6446007488614	0.885378211015642
54	20	-0.2201159518019	-0.715351426597329	0.275119522993529	2.35600655887935	11.1954895593771	0.927507496122672
55	20	-0.186545413145154	-0.394682987304923	0.0215921610146147	4.06321674633414	29.6271476535345	0.136498255009643
58	20	-0.0662960591635486	-0.313499411150985	0.180907292823888	1.22854588384538	26.8597661962631	0.999999969883471
59	20	-0.154805882987392	-0.556384202826635	0.246772436851852	1.95806836139922	13.600167070549	0.99178071138478
60	20	-0.086808719818197	-0.570480910791101	0.396863471154707	0.97403624834328	10.1832225656412	1
61	20	0.0137105788103452	-0.309916995287088	0.337338152907779	0.20191771398383	19.6896721281916	1
62	20	-0.143507005192953	-0.653145928021138	0.366131917635232	1.58813082401169	8.85525120789963	0.998947206538664
63	20	-0.0832339449198928	-0.515370286946873	0.348902397107088	1.06164238750628	9.60564706001417	1
64	20	-0.111946621132569	-0.453942328949637	0.230049086684499	1.65724361742754	13.8237089012995	0.999379813412519
65	20	-0.0902669133662738	-0.416056788622473	0.235522961889925	1.39221689619411	14.3693949588529	0.999983401010873
67	20	0.00405071486476682	-0.401808832822589	0.409910262552123	0.0517468108121238	12.3334564116403	1
68	20	-0.0159909585416875	-0.269211052018974	0.237229134935599	0.300038825950193	20.122292478024	1
69	20	-0.217740731450841	-0.435996107689811	0.000514644788127849	4.77082374744137	19.2468737627898	0.0510439700730909
70	20	-0.19333905998613	-0.63967746672826	0.252999346756	2.18668297573026	14.0295866266854	0.970479525735642
71	20	-0.200793291703378	-0.396508272490497	-0.00507831091625768	4.69777341651296	26.9667477513469	0.0385480088507829
74	20	-0.265100689286637	-0.494827617182323	-0.035373761390951	5.6825606102204	16.0469225388603	0.0140572689764226
76	20	-0.266251366095209	-0.580698342203769	0.048195610013352	4.16520222611698	16.1436122206256	0.165636881709839
77	20	-0.0993846592848932	-0.457570129547106	0.258800810977319	1.52811395113155	9.63448136942755	0.999557510199848
78	20	-0.0551669722100629	-0.372737566633262	0.262403622213136	0.826213161475926	19.9768305965827	1
79	20	-0.0226190515173618	-0.332947657002757	0.287709553968034	0.363357639182204	14.9854612318662	1
80	20	-0.184248604863124	-0.667356647130641	0.298859437404392	2.22268156475294	7.95789205025614	0.941720164326446
86	20	-0.182339700275648	-0.588741389358353	0.224061988807056	2.44896065041097	9.96201190694229	0.895198855331861
88	20	-0.00595610379821621	-0.378274168725878	0.366361961129445	0.0860092258745694	10.5643909379768	1
89	20	-0.124989058767398	-0.359180592822244	0.109202475287447	2.59601768923223	17.2586333477547	0.873100341044344
91	20	-0.213448637634586	-0.418649268919741	-0.00824800634943029	4.84838012986726	23.2033472160501	0.034074814840291
92	20	-0.266557511331695	-0.657106893099069	0.12399187043568	3.60110177387431	11.4176260831228	0.390550794027742
96	20	-0.188333339677182	-0.548743669146314	0.17207698979195	2.66622793238141	13.3018942205528	0.831946709712875
103	20	-0.102105747720267	-0.741595354112783	0.537383858672249	0.966459342147373	7.11490796822539	1
111	20	-0.094379820649102	-0.421941027445578	0.233181386147374	1.4770743859774	13.0024818399842	0.999913669950258
119	20	0.0241809933912719	-0.400758415049926	0.449120401832469	0.324372588012857	8.54393644674874	1
123	20	-0.0237711854571334	-0.372167909619636	0.324625538705369	0.36233203263646	11.1103027230406	1
152	20	-0.19472235846713	-0.471055827147534	0.0816111102132739	3.56382050825395	13.8982948238418	0.390086121326618
23	22	-0.0785933061961636	-0.215778312781167	0.0585917003888402	2.51496749048306	43.0215120469155	0.936567035894657
24	22	-0.0963671769800567	-0.250751198843583	0.0580168448834696	2.72344468294088	46.9764180903129	0.858035091788825
29	22	-0.148546702821878	-0.331188462120933	0.0340950564771767	3.49914241358274	59.3052670283179	0.337146167824192
31	22	-0.210885833582329	-0.384105319533813	-0.0376663476308449	5.36604904369679	40.7515714218376	0.00349286092189038
32	22	-0.0578734383275259	-0.233966626581804	0.118219749926752	1.4248888694503	51.8609023858972	0.999999776950479
33	22	-0.0554177101428349	-0.230599651780403	0.119764231494733	1.38849274895952	43.1160690314225	0.999999814241655
34	22	-0.18189937460323	-0.398331651459652	0.0345329022531917	3.81388707856629	29.3458734131032	0.220250107255302
35	22	-0.0695033256962921	-0.364484273480301	0.225477622087716	1.09765808217737	23.2996083525733	1
36	22	0.0169744783588361	-0.204102705181544	0.238051661899217	0.349116809215484	28.7892525582268	1
37	22	-0.115189010388917	-0.321700747728767	0.0913227269509321	2.46620846078894	39.1409777011002	0.947242767594215
39	22	-0.170806966712577	-0.359093974882433	0.0174800414572791	4.03380858391881	36.5097196429791	0.129673460980573
42	22	0.0704590751095908	-0.125509923183422	0.266428073402603	1.63185305627303	29.2979253383985	0.99994501487256
45	22	0.0270393536337435	-0.139422934018694	0.193501641286181	0.743788480970361	26.9655873276464	1
46	22	-0.0963945653884107	-0.225489035480981	0.0326999047041599	3.34406377439769	33.6467400012946	0.458499572171976
47	22	-0.127125902071367	-0.393171693450225	0.138919889307491	2.32856790744267	17.0652367714177	0.95210754354048
50	22	-0.0985124672841681	-0.326258817715079	0.129233883146743	1.98317943055923	26.6580610314922	0.996628812057993
51	22	-0.14883549615415	-0.411949200090007	0.114278207781707	2.72065685570853	18.5301449498163	0.823659017771086
54	22	-0.220330776236386	-0.715116483861664	0.274454931388891	2.39933958588281	10.4742212296522	0.912505728621596
55	22	-0.186760237579641	-0.383765434343888	0.0102449591846062	4.38763015603987	24.5698569190114	0.0815971574176984
58	22	-0.0665108835980353	-0.305358645871496	0.172336878675426	1.30038974348932	22.8610254495344	0.999999632448664
59	22	-0.155020707421878	-0.554542858370144	0.244501443526387	2.00893045163812	12.4132252873458	0.986959558948661
60	22	-0.0870235442526837	-0.570992359293594	0.396945270788227	0.995166085325891	9.46335435367975	1
61	22	0.0134957543758586	-0.305266966234418	0.332258474986135	0.205458595914307	17.5078797685005	1
62	22	-0.14372182962744	-0.654989786040396	0.367546126785517	1.62014557879564	8.24276234773832	0.998286948472818
63	22	-0.0834487693543794	-0.516529176186947	0.349631637478188	1.09097530952198	8.73911275586649	1
64	22	-0.112161445567056	-0.451522861512516	0.227199970378405	1.7170508932122	12.2210749224848	0.998470163047024
65	22	-0.0904817378007604	-0.413178561410398	0.232215085808877	1.44741917593026	12.5843954572521	0.99993548758755
67	22	0.00383589043028021	-0.400652486054367	0.408324266914928	0.0502307295180935	11.231005759834	1
68	22	-0.0162057829761741	-0.262581518999364	0.230169953047016	0.321269582413295	16.8335854525488	1
69	22	-0.217955555885328	-0.427960148021321	-0.00795096374933507	5.15589801222025	15.2734801622692	0.0369720320018864
70	22	-0.193553884420617	-0.637911384294401	0.250803615453167	2.23177277847155	13.0362018836889	0.960808944007307
71	22	-0.201008116137864	-0.384838848137577	-0.0171773841381516	5.13737398950485	21.8193802885094	0.0207121235358377
74	22	-0.265315513721124	-0.488793251551852	-0.0418377758903952	6.11844521161377	12.6813876699602	0.0128642992725923
76	22	-0.266466190529695	-0.576891114089416	0.0439587330300248	4.32828355624707	14.1125642267964	0.143646466829468
77	22	-0.0995994837193798	-0.45888292693483	0.25968395949607	1.58798810989025	8.40726995083218	0.998787016522119
78	22	-0.0553817966445496	-0.367909890419671	0.257146297130572	0.858416470294575	17.7032229488268	1
79	22	-0.0228338759518484	-0.329558594981495	0.283890843077798	0.381675685605416	12.995623592864	1
80	22	-0.184463429297611	-0.670718321718101	0.301791463122879	2.27480833494422	7.3071968507698	0.925773013970297
86	22	-0.182554524710135	-0.589535724478079	0.22442667505781	2.5200476929622	8.97414835208749	0.866368690897107
88	22	-0.00617092823270282	-0.378426307585351	0.366084451119946	0.0919958667810847	9.37086268754892	1
89	22	-0.125203883201885	-0.352748313910988	0.102340547507219	2.78431905031786	13.8604799760131	0.781370985345341
91	22	-0.213663462069072	-0.408569015332747	-0.0187579088053978	5.27255259193744	18.5289920238159	0.0214628655085743
92	22	-0.266772335766181	-0.656522075680274	0.122977404147911	3.70548649548758	10.2812461122909	0.359941278746755
96	22	-0.188548164111669	-0.546766607882251	0.169670279658913	2.75215325669829	11.8741997754243	0.789537104444488
103	22	-0.102320572154754	-0.745525277396282	0.540884133086775	0.981595899318448	6.74884734919035	1
111	22	-0.0945946450835886	-0.419862083762593	0.230672793595416	1.53720964134141	11.3299800780628	0.999706042973822
119	22	0.0239661689567853	-0.403465157407114	0.451397495320685	0.330410867685463	7.69280485424468	1
123	22	-0.02398600989162	-0.3717267571707	0.32375473738746	0.378866189795836	9.73013486936981	1
152	22	-0.194937182901617	-0.467690493170771	0.0778161273675382	3.75896937375211	11.5740444099728	0.328221083171022
24	23	-0.0177738707838931	-0.155380539709631	0.119832798141845	0.568350516420331	41.6700284038248	1
29	23	-0.0699533966257145	-0.239279758543678	0.0993729652922485	1.78948499571402	52.6553277957873	0.999874238702578
31	23	-0.132292527386165	-0.291964220585268	0.0273791658129374	3.71159462696711	33.5414975767221	0.253989049781522
32	23	0.0207198678686377	-0.141579695561221	0.183019431298496	0.558650780841706	44.9926841667912	1
33	23	0.0231755960533286	-0.138537512281705	0.184888704388362	0.638149975126023	35.9131959531962	1
34	23	-0.103306068407067	-0.310781478001426	0.104169341187293	2.30961937648169	24.1259000161688	0.966766156524343
35	23	0.00908998049987142	-0.280457654308241	0.298637615307984	0.14873029814586	20.5331780893591	1
36	23	0.0955677845549997	-0.116867294347616	0.308002863457616	2.09046517155437	23.777001301647	0.990955118162172
37	23	-0.0365957041927539	-0.23268865334651	0.159497244961002	0.837917108727212	32.7283172338197	1
39	23	-0.0922136605164132	-0.268846647812847	0.084419326780021	2.36605859230333	29.7172748948161	0.962079175284044
42	23	0.149052381305754	-0.0366515242208083	0.334756286832317	3.73775324085817	23.3692238643364	0.270178947101803
45	23	0.105632659829907	-0.0480690258593593	0.259334345519174	3.26375788617652	20.188179522334	0.523999878576226
46	23	-0.0178012591922472	-0.124403667485493	0.0888011491009989	0.754365943068584	30.6946164136145	1
47	23	-0.0485325958752035	-0.309976536779378	0.212911345028971	0.932897840507575	14.3584917072581	1
50	23	-0.0199191610880045	-0.239627457501035	0.199789135325026	0.4253123368314	22.0718577867341	1
51	23	-0.070242189957986	-0.328197533679935	0.187713153763963	1.34716663732994	15.6285064490627	0.999994643234513
54	23	-0.141737470040223	-0.63664790296786	0.353172962887414	1.56919097325353	9.81952263276264	0.999351616968859
55	23	-0.108166931383477	-0.295766176554708	0.0794323137877536	2.75838330394804	19.1955810998444	0.807366034562275
58	23	0.0120824225981283	-0.219819952193556	0.243984797389813	0.249669940197241	18.9824743974817	1
59	23	-0.0764274012257146	-0.47474166113374	0.321886858682311	1.01404220102474	11.3382088829951	1
60	23	-0.0084302380565201	-0.493400035372954	0.476539559259914	0.0981802522499986	8.8120285811203	1
61	23	0.0920890605720222	-0.222830940259028	0.407009061403072	1.44872466019683	15.5062505971768	0.99997010403531
62	23	-0.0651285234312762	-0.578769086913004	0.448512040050452	0.74730855788449	7.6892807762728	1
63	23	-0.00485546315821583	-0.440021269788621	0.43031034347219	0.0650194663612344	7.96073023024527	1
64	23	-0.033568139370892	-0.371626642378247	0.304490363636463	0.531229401496739	10.7769485435789	1
65	23	-0.0118884316045968	-0.332949149355377	0.309172286146183	0.19721841263183	10.9753593265583	1
67	23	0.0824291966264438	-0.321619422229321	0.486477815482209	1.10569916287673	10.2354004496049	1
68	23	0.0623875232199894	-0.17901933565915	0.303794382099129	1.30931495202086	13.7757360507345	0.999995224631927
69	23	-0.139362249689165	-0.344152917367168	0.0654284179888386	3.58288957789807	11.5219705099915	0.397258091417801
70	23	-0.114960578224453	-0.55794935436586	0.328028197916953	1.35038343626795	12.1326188152362	0.999982831599386
71	23	-0.122414809941701	-0.296544020769961	0.0517144008865593	3.45299582952344	16.2858580195036	0.431186072145393
74	23	-0.18672220752496	-0.40758265666026	0.0341382416103394	4.65888589484387	9.61332481869236	0.131834400053085
76	23	-0.187872884333532	-0.495652411855462	0.119906643188398	3.16837335455433	12.270971693718	0.586995266563709
77	23	-0.0210061775232162	-0.383585993656136	0.341573638609704	0.347230793903805	7.31805544679372	1
78	23	0.023211509551614	-0.285330311067641	0.331753330170868	0.372241391124079	15.614893072958	1
79	23	0.0557594302443152	-0.248947121536884	0.360465982025514	0.969911745167564	11.199930346244	1
80	23	-0.105870123101447	-0.596407123586247	0.384666877383352	1.33368284709079	6.72260547430127	0.999846111608001
86	23	-0.103961218513971	-0.512837619786399	0.304915182758457	1.47412768176692	8.08871978263412	0.999573786486466
88	23	0.0724223779634607	-0.301356621637531	0.446201377564453	1.1141329392399	8.30410990213731	1
89	23	-0.0466105770057211	-0.270491044019297	0.177269890007855	1.1148394542985	10.7370669458651	1
91	23	-0.135070155872909	-0.322259344432944	0.0521190326871269	3.65173580949716	13.8518904703678	0.352563474641081
92	23	-0.188179029570018	-0.578308901097488	0.201950841957453	2.68579188077948	9.25963601763364	0.806276808305338
96	23	-0.109954857915505	-0.467182275315378	0.247272559484367	1.65397783684921	10.5874180658263	0.998780356803168
103	23	-0.0237272659585901	-0.671120070712998	0.623665538795817	0.23054982184866	6.41651227795091	1
111	23	-0.0160013388874251	-0.340648045857744	0.308645368082894	0.269983097718063	9.8302337163291	1
119	23	0.102559475152949	-0.32891609741116	0.534035047717058	1.45227291400573	6.93229317497828	0.999445539014949
123	23	0.0546072963045435	-0.294282764118324	0.403497356727411	0.893631334382287	8.49861631675235	1
152	23	-0.116343876705453	-0.388101239258467	0.155413485847561	2.36731937609832	9.49356059277189	0.916164600630771
29	24	-0.0521795258418214	-0.235018176658445	0.130659124974802	1.2286531410882	58.5585713614021	0.999999999133474
31	24	-0.114518656602272	-0.287969761700876	0.0589324484963312	2.91263311188541	40.2856197464209	0.746558283060761
32	24	0.0384937386525308	-0.137816858532611	0.214804335837672	0.947341816385901	51.1837455064998	1
33	24	0.0409494668372218	-0.134456328085158	0.216355261759602	1.02553765783651	42.6237694340739	1
34	24	-0.0855321976231737	-0.302102621705313	0.131038226458966	1.79280066729628	29.2519560947272	0.999564687505662
35	24	0.0268638512837646	-0.26818500150809	0.321912704075619	0.424183324535917	23.2894640805984	1
36	24	0.113341655338893	-0.107866993145107	0.334550303822892	2.33042265768835	28.7074427334188	0.967689762026313
37	24	-0.0188218334088608	-0.225484402864918	0.187840736047196	0.402847505881485	38.9400821297473	1
39	24	-0.0744397897325201	-0.262916964277846	0.114037384812806	1.7572944581748	36.243936892297	0.999822789944227
42	24	0.166826252089648	-0.0293192705644191	0.362971774743714	3.86228848739469	29.1492768901178	0.202202747314932
45	24	0.1234065306138	-0.0433277710289486	0.290140832256549	3.39281566714603	26.6994518942651	0.437673956347335
46	24	-0.0000273884083540343	-0.129638026039786	0.129583249223078	0.000949339322161609	32.516860680315	1
47	24	-0.0307587250913104	-0.296892049020421	0.2353745988378	0.563275321283698	17.0556311301584	1
50	24	-0.00214529030411137	-0.230014881084365	0.225724300476142	0.0431750768525417	26.5970561223315	1
51	24	-0.0524683191740929	-0.315671489681487	0.210734851333301	0.958875788940219	18.5174966066614	1
54	24	-0.12396359925633	-0.61876333134518	0.370836132832521	1.34981580898473	10.4765048864078	0.999968161017525
55	24	-0.0903930605995842	-0.287576771738885	0.106790650539717	2.1228150027624	24.4642901648657	0.989107806818706
58	24	0.0298562933820214	-0.209102873508323	0.268815460272365	0.583579419293514	22.8257653515527	1
59	24	-0.0586535304418214	-0.458205668165004	0.340898607281361	0.76000780200245	12.4156792636119	1
60	24	0.00934363272737304	-0.474637517598826	0.493324783053572	0.106840181001056	9.46563407244234	1
61	24	0.109862931355915	-0.208956177882491	0.428682040594321	1.672274414611	17.5063746007982	0.999614226555246
62	24	-0.047354652647383	-0.558627975378978	0.463918670084212	0.533771206995324	8.24484820605304	1
63	24	0.0129184076256773	-0.420178102034009	0.446014917285364	0.168869712710602	8.74156396693744	1
64	24	-0.0157942685869988	-0.35520168990576	0.323613152731762	0.241750572021053	12.2226945270405	1
65	24	0.00588543917929629	-0.316864377858883	0.328635256217475	0.0941313112953633	12.5853165409573	1
67	24	0.100203067410337	-0.304312635091292	0.504718769911966	1.31199425383706	11.2335128507109	0.999987224211273
68	24	0.0801613940038826	-0.166320907350785	0.32664369535855	1.58871073787413	16.8178803408978	0.999841085518485
69	24	-0.121588378905271	-0.331758772576662	0.0885820147661193	2.87513053983757	15.2403196237402	0.74034417491566
70	24	-0.0971867074405601	-0.541567841303297	0.347194426422177	1.12050640595884	13.0387202789875	1
71	24	-0.104640939157807	-0.288689885745917	0.0794080074303023	2.67318964060732	21.7009080968961	0.852084599947051
74	24	-0.168948336741067	-0.392572593142469	0.0546759196603346	3.89466364869301	12.6647141802029	0.271293305713002
76	24	-0.170099013549639	-0.480583276154911	0.140385249055633	2.76245240284174	14.1121595522968	0.792316856447988
77	24	-0.00323230673932307	-0.362548202801238	0.356083589322592	0.0515258408971839	8.40969767967336	1
78	24	0.0409853803355071	-0.271601819915535	0.35357258058655	0.635165050158256	17.7009935930621	1
79	24	0.0735333010282083	-0.233252339076359	0.380318941132775	1.22889162960113	12.9954925562571	0.999998664310407
80	24	-0.0880962523175542	-0.574353340035647	0.398160835400539	1.08628933300857	7.30935412235704	1
86	24	-0.0861873477300782	-0.493190099139035	0.320815403678878	1.18960141236602	8.97666419432799	1
88	24	0.0901962487473539	-0.28209016763834	0.462482665133047	1.34443068297032	9.37331759116211	0.999953189179043
89	24	-0.028836706221828	-0.256517370979662	0.198843958536006	0.641055802962068	13.8429373415664	1
91	24	-0.117296285089016	-0.312395413063776	0.0778028428857449	2.89327009319458	18.4611827925749	0.736703713029265
92	24	-0.170405158786124	-0.560183533287073	0.219373215714824	2.36661849038985	10.2837384699975	0.920496376207637
96	24	-0.0921809871316123	-0.45043880708304	0.266076832819815	1.34532305980392	11.8762938272574	0.999982660044909
103	24	-0.00595339517469695	-0.649148409689674	0.63724161934028	0.0571092392420739	6.75029208796091	1
111	24	0.00177253189646809	-0.323545894490983	0.32709095828392	0.0287991687279081	11.3313718219617	1
119	24	0.120333345936842	-0.307110266647613	0.547776958521297	1.65876035080615	7.69524052343294	0.997189756259472
123	24	0.0723811670884367	-0.275399376607058	0.420161710783932	1.14308157208594	9.73233918722634	1
152	24	-0.0985700059215598	-0.371407873716192	0.174267861873073	1.90022631631931	11.5716206207189	0.992722132948648
31	29	-0.0623391307604509	-0.260259639315224	0.135581377794322	1.36163286307023	54.4298437332409	0.999999956976252
32	29	0.0906732644943522	-0.110238403194284	0.291584932182988	1.93262225162897	64.9031804919133	0.999464488565196
33	29	0.0931289926790432	-0.106588789066844	0.292846774424931	2.01102854793413	56.7534823986817	0.998512817349642
34	29	-0.0333526717813523	-0.267900371937375	0.201195028374671	0.627369949601253	40.2403175909591	1
35	29	0.079043377125586	-0.227568987736221	0.385655741987392	1.17041133544631	29.2119150313232	1
36	29	0.165521181180714	-0.0731429219525541	0.404185284313983	3.06542856487924	39.2997564236607	0.64492565792413
37	29	0.0333576924329606	-0.193275011342814	0.259990396208735	0.638070550744244	51.9568423181438	1
39	29	-0.0222602638906987	-0.232703336164469	0.188182808383071	0.459726727112329	49.8656211664824	1
42	29	0.219005777931469	0.00264365969855135	0.435367896164386	4.4557567204042	41.4483758854417	0.0435526251474926
45	29	0.175586056455622	-0.0153186218556068	0.36649073476685	4.05700094497108	40.3519124217274	0.116971758591662
46	29	0.0521521374334674	-0.1106111915344	0.214915466401334	1.40263298679823	44.7591473229028	0.999999776663974
47	29	0.021420800750511	-0.255920019170859	0.298761620671881	0.360430334026855	22.9862204646579	1
50	29	0.05003423553771	-0.194365963649752	0.294434434725172	0.910607207218844	36.3751189846179	1
51	29	-0.000288793332271498	-0.275458262666008	0.274880676001465	0.00485091374680986	24.8494092331383	1
54	29	-0.0717840734145083	-0.567617943545952	0.424049796716935	0.757333018248045	11.8504876238375	1
55	29	-0.0382135347577628	-0.254715909251848	0.178288839736322	0.78605522395464	35.8538492750634	1
58	29	0.0820358192238428	-0.171804625501892	0.335876263949578	1.45760889611906	31.2051319545639	0.999997479760061
59	29	-0.00647400460000003	-0.41000027100593	0.39705226180593	0.0802623879824674	14.7051576142548	1
60	29	0.0615231585691944	-0.422203633061747	0.545249950200136	0.679475738128813	10.8388398431782	1
61	29	0.162042457197737	-0.165714863003732	0.489799777399205	2.32291572208318	21.8151093482486	0.961498916245947
62	29	0.00482487319443836	-0.503829195900986	0.513478942289863	0.0525783728450306	9.41093393393415	1
63	29	0.0650979334674987	-0.366744061564417	0.496939928499415	0.813578811878368	10.4055548733001	1
64	29	0.0363852572548226	-0.3081215337343	0.380892048243946	0.524164637010131	15.3560817480554	1
65	29	0.0580649650211177	-0.270607602243304	0.386737532285539	0.869516111607778	16.0933140608394	1
67	29	0.152382593252158	-0.254916011008999	0.559681197513316	1.9072823187974	13.3580703918724	0.99404639872711
68	29	0.132340919845704	-0.126508520060751	0.391190359752159	2.37842967315929	23.5635206858985	0.952674573171726
69	29	-0.06940885306345	-0.294275574384001	0.155457868257101	1.4352905102648	23.648023966603	0.999995302450295
70	29	-0.0450071815987387	-0.493169007396809	0.403154644199332	0.500913906392807	14.9418456481173	1
71	29	-0.0524614133159861	-0.256932686272908	0.152009859640936	1.14961560984477	33.4636716473201	1
74	29	-0.116768810899246	-0.351878667959404	0.118341046160913	2.3678359839588	19.6488723942844	0.948749585010672
76	29	-0.117919487707817	-0.435924189343837	0.200085213928202	1.78960369452247	18.12396208293	0.998787646685789
77	29	0.0489472191024983	-0.309166368959788	0.407060807164785	0.730846623656839	10.7999249414588	1
78	29	0.0931649061773285	-0.22867227319286	0.415002085547517	1.35694451088708	22.2026142866581	0.999998625750585
79	29	0.12571282687003	-0.187902613992884	0.439328267732943	1.95601210266654	16.9287305350523	0.994329615135261
80	29	-0.0359167264757329	-0.51700322643726	0.445169773485794	0.425442257063259	8.55240975942856	1
86	29	-0.0340078218882568	-0.440458228021794	0.37244258424528	0.446573777263622	10.8810895947795	1
88	29	0.142375774589175	-0.230569674797534	0.515321223975884	2.00329496211276	11.6890624476502	0.986254200186578
89	29	0.0233428196199934	-0.216433728941668	0.263119368181654	0.46012932989831	20.8829397476325	1
91	29	-0.0651167592471942	-0.278156950228178	0.147923431733789	1.39027665233477	28.6930614196835	0.999999077645884
92	29	-0.118225632944303	-0.509845798592251	0.273394532703644	1.5611952361754	12.479875227437	0.999713090119529
96	29	-0.0400014612897909	-0.402556104378386	0.322553181798804	0.552331209474425	14.6537612479551	1
103	29	0.0462261306671244	-0.590493771783132	0.682946033117381	0.432618753707068	7.44195807768531	1
111	29	0.0539520577382895	-0.275943219663211	0.38384733513979	0.81912037934444	14.6147428581389	1
119	29	0.172512871778663	-0.251076700388084	0.596102443945411	2.26270895213166	9.33275553535488	0.940752515718699
123	29	0.124560692930258	-0.22497555124297	0.474096937103486	1.8446431831123	12.4253704619601	0.995717475725453
152	29	-0.0463904800797384	-0.326170241288693	0.233389281129216	0.814880070614526	16.2320965516475	1
32	31	0.153012395254803	-0.0390176469394802	0.345042437449086	3.47082197214902	48.1633538050677	0.363538031306563
33	31	0.155468123439494	-0.0355614164589367	0.346497663337925	3.57911095526349	41.9797807843307	0.30660928255864
34	31	0.0289864589790987	-0.198636428866443	0.256609346824641	0.57193938922045	32.6169084775944	1
35	31	0.141382507886037	-0.160403654884852	0.443168670656926	2.15525423812449	25.8670861017616	0.987341493784557
36	31	0.227860311941165	-0.00403358767544398	0.459754211557774	4.41979110279884	32.0998649674095	0.0599042621369035
37	31	0.0956968231934116	-0.12328266628544	0.314676312672263	1.92342833478697	41.5314478307908	0.999058233290888
39	31	0.0400788668697523	-0.162295092445067	0.242452826184572	0.877343593526323	38.1993796014967	1
42	31	0.28134490869192	0.0724560657789465	0.490233751604893	6.05619713992079	32.2145078673451	0.000901822484676407
45	31	0.237925187216073	0.0551570989929927	0.420693275439152	5.91965325471309	28.7651254178268	0.00182081736603301
46	31	0.114491268193918	-0.0389155662890661	0.267898102676903	3.41382873088885	27.2235286468877	0.424390659284397
47	31	0.0837599315109619	-0.18911164973442	0.356631512756344	1.46377137954708	19.6180478229326	0.999984420143209
50	31	0.112373366298161	-0.125572822338366	0.350319554934688	2.13846494788307	29.9791081575025	0.990451291668083
51	31	0.0620503374281794	-0.208332603846236	0.332433278702595	1.08236311499405	21.2089514245277	1
54	31	-0.00944494265405738	-0.504844087140149	0.485954201832034	0.101106231540981	11.1742057963623	1
55	31	0.0241255960026882	-0.185304064243036	0.233555256248413	0.52575764991796	27.7883770369531	1
58	31	0.144374949984294	-0.103611597919846	0.392361497888434	2.67643240535697	26.0288679823233	0.85848657945539
59	31	0.0558651261604509	-0.345969798548138	0.45770005086904	0.706734114323559	13.5455431192962	1
60	31	0.123862289329645	-0.360006311645998	0.607730890305289	1.3899839841392	10.1619575319875	0.999934830682673
61	31	0.224381587958188	-0.099634135988553	0.548397311904928	3.30527326566397	19.4979721541359	0.501293647696451
62	31	0.0671640039548893	-0.442676620768358	0.577004628678136	0.743373495102831	8.83931161706278	1
63	31	0.12743706422795	-0.304993599202413	0.559867727658312	1.62573470443463	9.57555155228775	0.998782690484702
64	31	0.0987243880152735	-0.243687355318844	0.441136131349391	1.46184860878328	13.7232216801521	0.9999426204996
65	31	0.120404095781569	-0.205854505367568	0.446662696930705	1.85750896601282	14.2435284345052	0.996366946751761
67	31	0.214721724012609	-0.191409457161029	0.620852905186248	2.74349570795827	12.2860572418622	0.794873810826785
68	31	0.194680050606155	-0.0593669794914045	0.448727080703714	3.65417401102187	19.6221718382435	0.321441962867238
69	31	-0.00706972230299907	-0.226663902646499	0.212524458040501	0.154981845771264	18.4228760864262	1
70	31	0.0173319491617122	-0.429185814364873	0.463849712688297	0.196053002789183	13.9910312008664	1
71	31	0.00987771744446486	-0.187452534453649	0.207207969342579	0.231236174197626	24.9673525659532	1
74	31	-0.0544296801387947	-0.28542667195389	0.176567311676301	1.16730443012626	15.5109011617265	1
76	31	-0.0555803569473663	-0.370508236412887	0.259347522518155	0.869721361198982	15.9783361383585	1
77	31	0.111286349862949	-0.247410735937052	0.469983435662951	1.71154747295849	9.57518847434888	0.997407989612606
78	31	0.155504036937779	-0.162475247234175	0.473483321109734	2.32948339826437	19.7668853462437	0.957087994118256
79	31	0.188051957630481	-0.122804485758748	0.498908401019709	3.02175022701364	14.8268109648598	0.662876766672458
80	31	0.0264224042847181	-0.456958898311792	0.509803706881228	0.31879645754307	7.94006003782254	1
86	31	0.0283313088721941	-0.378408727363045	0.435071345107433	0.380584977380481	9.92340055497564	1
88	31	0.204714905349626	-0.168015341388576	0.577445152087829	2.95685381829935	10.508573395557	0.690842452857156
89	31	0.0856819503804443	-0.14965491668462	0.321018817445509	1.78043846421528	16.7115015321066	0.998668640872405
91	31	-0.00277762848674323	-0.209459844014045	0.203904587040558	0.0631275622540132	21.8562958841937	1
92	31	-0.0558865021838522	-0.446765305641061	0.334992301273357	0.755156259981125	11.3671605872255	1
96	31	0.0223376694706601	-0.338438117599426	0.383113456540746	0.316301854616758	13.2226103016841	1
103	31	0.108565261427575	-0.531075059626244	0.748205582481394	1.02769965715933	7.10826530867625	1
111	31	0.11629118849874	-0.211769562871924	0.444351939869405	1.82047484012331	12.8922561642614	0.996704758913011
119	31	0.234852002539114	-0.190445667282978	0.660149672361206	3.1510007130323	8.51470638145278	0.601650465006387
123	31	0.186899823690709	-0.161975036556769	0.535774683938187	2.84953197995044	11.0356701239057	0.742448212354186
152	31	0.0159486506807125	-0.261181785143814	0.293079086505239	0.291998593687493	13.6736221203985	1
33	32	0.00245572818469098	-0.191392488419474	0.196303944788856	0.0550218379737942	50.3920743253196	1
34	32	-0.124025936275704	-0.353992697821524	0.105940825270115	2.39857287667944	36.4345848514267	0.960810630970699
35	32	-0.0116298873687662	-0.315148150022495	0.291888375284962	0.175159941762385	27.3788081393321	1
36	32	0.074847916686362	-0.159348875680215	0.309044709052939	1.42391983853328	35.6731679279508	0.999999202306664
37	32	-0.0573155720613916	-0.278926704622042	0.164295560499259	1.12827610472634	47.0694475701111	1
39	32	-0.112933528385051	-0.317964313736214	0.0920972569661126	2.41212542907234	44.5135638089821	0.962637847464477
42	32	0.128332513437117	-0.0829848764602234	0.339649903334457	2.69752056688824	36.9814001232155	0.862459640635128
45	32	0.0849127919612694	-0.100218080952032	0.270043664874571	2.04706794836539	34.9691149641847	0.996104275797272
46	32	-0.0385211270608848	-0.194141399051399	0.117099144929629	1.09839104512405	37.4358852642448	1
47	32	-0.0692524637438412	-0.343567567436345	0.205062639948663	1.19126065978174	21.1329927426074	1
50	32	-0.0406390289566422	-0.280778704618963	0.199500646705679	0.759040290862744	33.0950304360206	1
51	32	-0.0909620578266237	-0.362928561215188	0.18100444556194	1.56188426887922	22.860203449269	0.999958168712771
54	32	-0.162457337908861	-0.657916669149231	0.333001993331509	1.72868719585544	11.4553712211796	0.998021630359564
55	32	-0.128886799252115	-0.34054234364454	0.0827687451403104	2.74114312720221	31.8434877568948	0.83605638786097
58	32	-0.00863744527050936	-0.258593285873232	0.241318395332213	0.157303896343583	28.4750804008426	1
59	32	-0.0971472690943522	-0.499500670521682	0.305206132332977	1.21876830431489	14.0349075935513	0.999999280006338
60	32	-0.0291501059251578	-0.512817434955801	0.454517223105486	0.324977685287671	10.4431373135935	1
61	32	0.0713691927033845	-0.253941785869204	0.396680171275972	1.03951520251032	20.5122498840344	1
62	32	-0.0858483912999138	-0.595051830962201	0.423355048362373	0.944110311189393	9.07585251865064	1
63	32	-0.0255753310268535	-0.457548167596902	0.406397505543195	0.323511506890745	9.92141792920228	1
64	32	-0.0542880072395296	-0.397284566568341	0.288708552089281	0.794751068909534	14.4211262480132	1
65	32	-0.0326082994732345	-0.359552989798203	0.294336390851734	0.496877193917586	15.0390942918481	1
67	32	0.0617093287578061	-0.344712099369158	0.468130756884771	0.781775949972604	12.7368668696964	1
68	32	0.0416676553513518	-0.213871667037991	0.297206977740695	0.768008107259455	21.4195704893003	1
69	32	-0.160082117557802	-0.381084939379622	0.0609207042640174	3.42384439282934	20.8705452397935	0.43216729957837
70	32	-0.135680446093091	-0.582747458569323	0.311386566383141	1.52454602235595	14.3901194738503	0.99988537510504
71	32	-0.143134677810338	-0.342551320815685	0.0562819651950089	3.25818161059802	29.2583125733677	0.517803587168414
74	32	-0.207442075393598	-0.439376084968662	0.0244919341814663	4.34497212185225	17.3937979865986	0.11849831129457
76	32	-0.208592752202169	-0.524479610464746	0.107294106060407	3.22282342455113	16.9101251091746	0.551795846517272
77	32	-0.0417260453918539	-0.399811517174338	0.31635942639063	0.633896306373825	10.0903003866169	1
78	32	0.00249164168297633	-0.316819730950229	0.321803014316182	0.0368924847378361	20.8367086114358	1
79	32	0.0350395623756775	-0.276612291596585	0.34669141634794	0.555547223411534	15.7373387887941	1
80	32	-0.126589990970085	-0.608819136698589	0.355639154758419	1.51579682746249	8.19341719593149	0.999359767641529
86	32	-0.124681086382609	-0.531056522977797	0.281694350212579	1.65921558234679	10.3238829797473	0.998633166851021
88	32	0.0517025100948231	-0.320823183447807	0.424228203637454	0.738718295516282	11.0053048122528	1
89	32	-0.0673304448743588	-0.303819687834439	0.169158798085722	1.36837413026854	18.6154275773427	0.999996326643682
91	32	-0.155790023741546	-0.364282199466202	0.0527021519831094	3.4482363144315	25.1857307237705	0.408555115455479
92	32	-0.208898897438655	-0.599850925135331	0.18205313025802	2.79598996072256	11.8351137000855	0.769630573379621
96	32	-0.130674725784143	-0.491934828890804	0.230585377322518	1.8311493704134	13.8307469995431	0.996884567723354
103	32	-0.0444471338272278	-0.682777480343151	0.593883212688695	0.418776320083045	7.24539058596036	1
111	32	-0.0367212067560627	-0.365203141807097	0.291760728294972	0.56758225779817	13.6293740072245	1
119	32	0.0818396072843112	-0.342484917937588	0.506164132506211	1.08778954900197	8.85499228265526	1
123	32	0.0338874284359059	-0.314926041802108	0.38270089867392	0.51045591271616	11.6238855207345	1
152	32	-0.137063744574091	-0.41477626628116	0.140648777132979	2.46635470271795	14.7925331091123	0.910282454996341
34	33	-0.126481664460395	-0.35548893300561	0.102525604084819	2.47241585006458	33.8067826451378	0.94139980571614
35	33	-0.0140856155534572	-0.316811294104228	0.288640062997313	0.213523468186901	26.4415383827314	1
36	33	0.0723921885016711	-0.160852243125113	0.305636620128455	1.39155088169977	33.2336862341069	0.99999947007329
37	33	-0.0597713002460826	-0.280288971788708	0.160746371296542	1.18975876183716	43.0814910887129	1
39	33	-0.115389256569742	-0.319401746422182	0.0886232332826986	2.49707771931209	39.883790566805	0.9395420214431
42	33	0.125876785252426	-0.0845218999601459	0.336275470464997	2.67967371283979	33.6043562376959	0.867117461998469
45	33	0.0824570637765785	-0.101986105939635	0.266900233492792	2.02144515773008	30.4111582117709	0.996185738507945
46	33	-0.0409768552455758	-0.196373676756722	0.114419966265571	1.19630861039902	29.4198443485133	0.999999992029228
47	33	-0.0717081919285322	-0.3454510875541	0.202034703697036	1.24398100941365	20.191606886336	0.999999811496093
50	33	-0.0430947571413332	-0.282324290343868	0.196134776061202	0.81298654661305	31.0023860595421	1
51	33	-0.0934177860113147	-0.364736799740679	0.177901227718049	1.6176263676415	21.8257283639421	0.999894555983603
54	33	-0.164913066093551	-0.660385883626907	0.330559751439804	1.76047749736782	11.2981968380018	0.997326259438523
55	33	-0.131342527436806	-0.342198736185408	0.0795136813117958	2.82988859793091	29.0250115778495	0.786055352332759
58	33	-0.0110931734552003	-0.26023737277114	0.23805102586074	0.203953762454654	26.8772489404485	1
59	33	-0.0996029972790432	-0.501753958186394	0.302547963628308	1.25518905731481	13.7550644001147	0.999998296686661
60	33	-0.0316058341098487	-0.515433758869833	0.452222090650136	0.353603089596871	10.2859096199909	1
61	33	0.0689134645186935	-0.255824156919921	0.393651085957308	1.0098375664328	19.9046011193622	1
62	33	-0.0883041194846048	-0.59789984606828	0.421291607099071	0.974463282229625	8.94425210425612	1
63	33	-0.0280310592115445	-0.460326048711014	0.404263930287925	0.356194033550695	9.72648465903523	1
64	33	-0.0567437354242206	-0.399547659561398	0.286060188712957	0.835794534130903	14.0136191362449	1
65	33	-0.0350640276579255	-0.361777707306695	0.291649651990844	0.5378484681898	14.5704248252983	1
67	33	0.0592536005731151	-0.34708981910471	0.46559702025094	0.754103523987723	12.4800290328031	1
68	33	0.0392119271666608	-0.215776427605882	0.294200281939203	0.729806611434644	20.282586996345	1
69	33	-0.162537845742493	-0.383175678706829	0.0580999872218429	3.52233930577879	19.2653587839867	0.385540705539663
70	33	-0.138136174277782	-0.584962658595596	0.308690310040032	1.55772388583959	14.1641404145146	0.999815455307455
71	33	-0.145590405995029	-0.344370175923453	0.0531893639333943	3.36385476776351	26.2492246404508	0.455645300626447
74	33	-0.209897803578289	-0.441690948586512	0.0218953414299345	4.45212019915622	16.1935241689075	0.106224038758638
76	33	-0.21104848038686	-0.526564801093431	0.10446784031971	3.28305482601289	16.3550097165662	0.519702615014118
77	33	-0.0441817735765448	-0.402727436948099	0.31436388979501	0.675637809304932	9.79441107670217	1
78	33	0.0000359134982853559	-0.318688709661792	0.318760536658363	0.000535088587452312	20.1929899028797	1
79	33	0.0325838341909865	-0.278796296920405	0.343963965302378	0.520332792475549	15.1956042636479	1
80	33	-0.129045719154776	-0.611957462907988	0.353866024598436	1.55152016258562	8.05211310247041	0.999034028148841
86	33	-0.1271368145673	-0.533797053508176	0.279523424373576	1.70045291580219	10.096776568462	0.997914459035069
88	33	0.0492467819101321	-0.323499378526515	0.421992942346779	0.707738360406984	10.7206869216372	1
89	33	-0.0697861730590498	-0.305989351303609	0.16641700518551	1.4351843197084	17.4013320873697	0.999984522412857
91	33	-0.158245751926237	-0.366205927949755	0.0497144240972805	3.55226643538861	22.9222470129587	0.358531211303686
92	33	-0.211354625623346	-0.602358783552059	0.179649532305366	2.84333306062922	11.5679212228634	0.746885271272705
96	33	-0.133130453968834	-0.494236572383895	0.227975664446226	1.87603266092323	13.4786793184837	0.995344877437567
103	33	-0.0469028620119187	-0.685968407153784	0.592162683129947	0.443030109302781	7.17003812284827	1
111	33	-0.0391769349407537	-0.367575127200505	0.289221257318998	0.609681933906305	13.1972051787633	1
119	33	0.0793838790996202	-0.345550710741551	0.504318468940791	1.06047254998162	8.66323373507313	1
123	33	0.0314317002512149	-0.317544904529965	0.380408305032395	0.476539370082446	11.2836928558213	1
152	33	-0.139519472758782	-0.417145915269644	0.138106969752081	2.53390704415487	14.1148149334237	0.885810939933213
35	34	0.112396048906938	-0.208421973532586	0.433214071346463	1.58422973935582	30.39057300503	0.999975765796765
36	34	0.198873852962066	-0.0615766095979951	0.459324315522128	3.41664627291718	33.9763929673898	0.412507782608332
37	34	0.0667103642143129	-0.183833233058572	0.317253961487198	1.17825165055815	38.7295539503383	1
39	34	0.0110924078906536	-0.226235619733977	0.248420435515284	0.208990604857605	34.237286587782	1
42	34	0.252358449712821	0.0104017237212436	0.494315175704399	4.69561613411685	31.7977417120843	0.0316333207977036
45	34	0.208938728236974	-0.0133666328876068	0.431244089361555	4.31406897725905	26.3880188467695	0.0890389826785675
46	34	0.0855048092148196	-0.117971775892881	0.28898139432252	1.98527303101622	20.9488295776546	0.994987722848147
47	34	0.0547734725318633	-0.238739108897461	0.348286053961187	0.865549267279332	24.1409293925426	1
50	34	0.0833869073190623	-0.181893143209374	0.348666957847498	1.41119470363091	32.760184608463	0.999999156333214
51	34	0.0330638784490808	-0.258683556684818	0.324811313582979	0.521692199129523	25.7298785540654	1
54	34	-0.0384314016331561	-0.537789109636844	0.460926306370532	0.395197927001372	12.8995770922437	1
55	34	-0.00486086297641053	-0.246816574881923	0.237094848929102	0.0912789275455868	28.9974834976472	1
58	34	0.115388491005195	-0.157875354927036	0.388652336937426	1.91252571403858	29.9041298444631	0.998530626708382
59	34	0.0268786671813522	-0.383666774462802	0.437424108825507	0.321752998482525	16.2331835083379	1
[truncated: 889 more rows]

## Sheet: Confidence_heatmap
Hierarchical clustering of -log10(P value) in posthoc test for confidence
[truncated: 60 more rows]
[truncated: 25 more columns]

[truncated: 10 more sheets: Polarity_statistics, Polarity_Levene_test, Polarity_anova, Polarity_posthoc, Polarity_heatmap, Significance_statistics, Significance_Levene_test, Significance_anova, Significance_posthoc, Significance_heatmap]
