# Supplementary material for: An atlas of evidence-based phenotypic associations across the mouse phenome
Source: Sci Rep. 2020 Mar 3;10:3957. doi: 10.1038/s41598-020-60891-w (PMC7054260; doi:10.1038/s41598-020-60891-w)
Supplement: Supplementary file 9 — Supplementary Table 11. [file 41598_2020_60891_MOESM9_ESM.xlsx]

## Sheet: support
	label	lhs_stage	lhs_type	lhs_top_level_term	lhs_top_level_id	lhs_stage_type_top_level_term	direction	rhs_stage	rhs_type	rhs_top_level_term	rhs_top_level_id	rhs_stage_type_top_level_term	n	mean	sd	median	trimmed	mad	min	max	range	skew	kurtosis	se
1	283	adult	trait	hematopoietic system phenotype	MP:0005397	adult_trait:hematopoietic system phenotype(MP)	⇒	adult	gene	nervous system	MA:0000016	adult_gene:nervous system(MA)	26	0.0138132	0.00826535	0.0125786	0.0127149	0.00408359	0.00537634	0.0490196	0.0436433	2.82402	9.84671	0.00162097
2	508	adult	trait	immune system phenotype	MP:0005387	adult_trait:immune system phenotype(MP)	⇒	adult	gene	nervous system	MA:0000016	adult_gene:nervous system(MA)	15	0.0143971	0.00281333	0.0125786	0.0142142	0.000116557	0.0124224	0.01875	0.00632764	0.763757	-1.41548	0.000726399
3	579	adult	trait	hematopoietic system phenotype	MP:0005397	adult_trait:hematopoietic system phenotype(MP)	⇒	adult	gene	digestive system	MA:0002431	adult_gene:digestive system(MA)	7	0.0136553	0.00722608	0.0118577	0.0136553	0.00496236	0.00584795	0.0277778	0.0219298	0.851767	-0.668066	0.0027312
4	309	adult	trait	hematopoietic system phenotype	MP:0005397	adult_trait:hematopoietic system phenotype(MP)	⇒	adult	gene	musculoskeletal system	MA:0002418	adult_gene:musculoskeletal system(MA)	6	0.0146483	0.00783622	0.012385	0.0146483	0.000499528	0.00833333	0.030303	0.0219697	1.22328	-0.269392	0.00319912
5	228	adult	trait	limbs/digits/tail phenotype	MP:0005371	adult_trait:limbs/digits/tail phenotype(MP)	⇒	adult	gene	respiratory system	MA:0000327	adult_gene:respiratory system(MA)	5	0.0214917	0.00421939	0.0232558	0.0214917	0.00277219	0.0163043	0.0251256	0.00882128	-0.252792	-2.17906	0.00188697
6	387	adult	trait	limbs/digits/tail phenotype	MP:0005371	adult_trait:limbs/digits/tail phenotype(MP)	⇒	adult	gene	digestive system	MA:0002431	adult_gene:digestive system(MA)	5	0.0227438	0.00589937	0.0232558	0.0227438	0.00782559	0.0163043	0.0310559	0.0147516	0.207119	-1.83731	0.00263828
7	511	adult	trait	vision/eye phenotype	MP:0005391	adult_trait:vision/eye phenotype(MP)	⇒	adult	gene	nervous system	MA:0000016	adult_gene:nervous system(MA)	5	0.0207686	0.00884939	0.0168067	0.0207686	0.00245401	0.0151515	0.0364372	0.0212857	1.01963	-0.984653	0.00395757
8	425	adult	trait	hematopoietic system phenotype	MP:0005397	adult_trait:hematopoietic system phenotype(MP)	⇒	adult	gene	cardiovascular system	MA:0000010	adult_gene:cardiovascular system(MA)	4	0.0111169	0.00624558	0.0100868	0.0111169	0.00557111	0.00506329	0.0192308	0.0141675	0.278882	-2.04119	0.00312279
9	426	adult	trait	hematopoietic system phenotype	MP:0005397	adult_trait:hematopoietic system phenotype(MP)	⇒	adult	gene	endocrine system	MA:0000012	adult_gene:endocrine system(MA)	4	0.012316	0.00319408	0.0124612	0.012316	0.00270931	0.00826446	0.0160772	0.00781271	-0.101968	-1.87213	0.00159704
10	427	adult	trait	hematopoietic system phenotype	MP:0005397	adult_trait:hematopoietic system phenotype(MP)	⇒	adult	gene	urinary system	MA:0000325	adult_gene:urinary system(MA)	4	0.0103391	0.00329954	0.0113694	0.0103391	0.00209085	0.0057971	0.0128205	0.00702341	-0.449877	-1.95238	0.00164977
11	445	adult	trait	vision/eye phenotype	MP:0005391	adult_trait:vision/eye phenotype(MP)	⇒	adult	gene	reproductive system	MA:0000326	adult_gene:reproductive system(MA)	4	0.0211535	0.0127215	0.0205786	0.0211535	0.0137268	0.00696056	0.0364964	0.0295358	0.0813025	-2.07181	0.00636073
12	549	adult	trait	hematopoietic system phenotype	MP:0005397	adult_trait:hematopoietic system phenotype(MP)	⇒	adult	gene	respiratory system	MA:0000327	adult_gene:respiratory system(MA)	4	0.0167961	0.00903666	0.0128226	0.0167961	0.00129806	0.011236	0.030303	0.0190671	0.73386	-1.6975	0.00451833
13	227	adult	trait	limbs/digits/tail phenotype	MP:0005371	adult_trait:limbs/digits/tail phenotype(MP)	⇒	adult	gene	sensory organ system	MA:0002442	adult_gene:sensory organ system(MA)	3	0.0215619	0.00464819	0.0232558	0.0215619	0.00277219	0.0163043	0.0251256	0.00882128	-0.316023	-2.33333	0.00268363
14	449	adult	trait	behavior/neurological phenotype	MP:0005386	adult_trait:behavior/neurological phenotype(MP)	⇒	adult	gene	respiratory system	MA:0000327	adult_gene:respiratory system(MA)	3	0.0198198	0.00624162	0.0162162	0.0198198	0	0.0162162	0.027027	0.0108108	0.3849	-2.33333	0.0036036
15	575	adult	trait	hematopoietic system phenotype	MP:0005397	adult_trait:hematopoietic system phenotype(MP)	⇒	adult	gene	reproductive system	MA:0000326	adult_gene:reproductive system(MA)	3	0.0122379	0.000867699	0.0127389	0.0122379	0	0.011236	0.0127389	0.0015029	-0.3849	-2.33333	0.000500966
16	290	adult	trait	growth/size/body region phenotype	MP:0005378	adult_trait:growth/size/body region phenotype(MP)	⇒	adult	gene	sensory organ system	MA:0002442	adult_gene:sensory organ system(MA)	2	0.0151309	0.00934541	0.0151309	0.0151309	0.00979732	0.00852273	0.0217391	0.0132164	-1.29723e-16	-2.75	0.0066082
17	304	adult	trait	limbs/digits/tail phenotype	MP:0005371	adult_trait:limbs/digits/tail phenotype(MP)	⇒	adult	gene	musculoskeletal system	MA:0002418	adult_gene:musculoskeletal system(MA)	2	0.019655	0.00773662	0.019655	0.019655	0.00811073	0.0141844	0.0251256	0.0109412	-1.71482e-16	-2.75	0.00547062
18	322	adult	trait	hearing/vestibular/ear phenotype	MP:0005377	adult_trait:hearing/vestibular/ear phenotype(MP)	⇒	adult	gene	digestive system	MA:0002431	adult_gene:digestive system(MA)	2	0.0182528	0.006999	0.0182528	0.0182528	0.00733745	0.0133038	0.0232019	0.00989809	0	-2.75	0.00494904
19	324	adult	trait	hearing/vestibular/ear phenotype	MP:0005377	adult_trait:hearing/vestibular/ear phenotype(MP)	⇒	adult	gene	nervous system	MA:0000016	adult_gene:nervous system(MA)	2	0.0217202	0.00795295	0.0217202	0.0217202	0.00833753	0.0160966	0.0273438	0.0112472	-3.15731e-16	-2.75	0.00562359
20	381	adult	trait	vision/eye phenotype	MP:0005391	adult_trait:vision/eye phenotype(MP)	⇒	adult	gene	cardiovascular system	MA:0000010	adult_gene:cardiovascular system(MA)	2	0.0125164	0.00889873	0.0125164	0.0125164	0.00932905	0.00622407	0.0188088	0.0125847	7.51269e-17	-2.75	0.00629236
21	432	adult	trait	behavior/neurological phenotype	MP:0005386	adult_trait:behavior/neurological phenotype(MP)	⇒	adult	gene	musculoskeletal system	MA:0002418	adult_gene:musculoskeletal system(MA)	2	0.0195231	0.0106121	0.0195231	0.0195231	0.0111253	0.0120192	0.027027	0.0150078	2.43634e-16	-2.75	0.0075039
22	433	adult	trait	behavior/neurological phenotype	MP:0005386	adult_trait:behavior/neurological phenotype(MP)	⇒	adult	gene	sensory organ system	MA:0002442	adult_gene:sensory organ system(MA)	2	0.0162162	0	0.0162162	0.0162162	0	0.0162162	0.0162162	0			0
23	486	adult	trait	immune system phenotype	MP:0005387	adult_trait:immune system phenotype(MP)	⇒	adult	gene	endocrine system	MA:0000012	adult_gene:endocrine system(MA)	2	0.0124612	5.48996e-05	0.0124612	0.0124612	5.75543e-05	0.0124224	0.0125	7.76398e-05	0	-2.75	3.88199e-05
24	487	adult	trait	immune system phenotype	MP:0005387	adult_trait:immune system phenotype(MP)	⇒	adult	gene	urinary system	MA:0000325	adult_gene:urinary system(MA)	2	0.0127797	5.77419e-05	0.0127797	0.0127797	6.05341e-05	0.0127389	0.0128205	8.16593e-05	0	-2.75	4.08297e-05
25	488	adult	trait	growth/size/body region phenotype	MP:0005378	adult_trait:growth/size/body region phenotype(MP)	⇒	adult	gene	digestive system	MA:0002431	adult_gene:digestive system(MA)	2	0.0134558	0.0117144	0.0134558	0.0134558	0.0122809	0.00517241	0.0217391	0.0165667	-9.87955e-17	-2.75	0.00828336
26	490	adult	trait	integument phenotype	MP:0010771	adult_trait:integument phenotype(MP)	⇒	adult	gene	digestive system	MA:0002431	adult_gene:digestive system(MA)	2	0.0107384	0.00787147	0.0107384	0.0107384	0.0082521	0.00517241	0.0163043	0.0111319	-1.62819e-16	-2.75	0.00556597
27	516	adult	trait	hematopoietic system phenotype	MP:0005397	adult_trait:hematopoietic system phenotype(MP)	⇒	adult	gene	set of connective tissues	MA:0002887	adult_gene:set of connective tissues(MA)	2	0.009617	0.00407717	0.009617	0.009617	0.00427433	0.00673401	0.0125	0.00576599	-1.70864e-16	-2.75	0.002883
28	553	adult	trait	skeleton phenotype	MP:0005390	adult_trait:skeleton phenotype(MP)	⇒	adult	gene	digestive system	MA:0002431	adult_gene:digestive system(MA)	2	0.0271559	0.00551549	0.0271559	0.0271559	0.0057822	0.0232558	0.0310559	0.00780009	0	-2.75	0.00390004
29	564	adult	trait	behavior/neurological phenotype	MP:0005386	adult_trait:behavior/neurological phenotype(MP)	⇒	adult	gene	digestive system	MA:0002431	adult_gene:digestive system(MA)	2	0.0162162	0	0.0162162	0.0162162	0	0.0162162	0.0162162	0			0
30	565	adult	trait	immune system phenotype	MP:0005387	adult_trait:immune system phenotype(MP)	⇒	adult	gene	respiratory system	MA:0000327	adult_gene:respiratory system(MA)	2	0.0128226	0.000232486	0.0128226	0.0128226	0.000243728	0.0126582	0.012987	0.000328785	0	-2.75	0.000164393
31	587	adult	trait	immune system phenotype	MP:0005387	adult_trait:immune system phenotype(MP)	⇒	adult	gene	reproductive system	MA:0000326	adult_gene:reproductive system(MA)	2	0.0127389	0	0.0127389	0.0127389	0	0.0127389	0.0127389	0			0
32	250	adult	trait	hearing/vestibular/ear phenotype	MP:0005377	adult_trait:hearing/vestibular/ear phenotype(MP)	⇒	adult	gene	trunk	MA:0000004	adult_gene:trunk(MA)	1	0.0196078		0.0196078	0.0196078	0	0.0196078	0.0196078	0
33	319	adult	trait	pigmentation phenotype	MP:0001186	adult_trait:pigmentation phenotype(MP)	⇒	adult	gene	cardiovascular system	MA:0000010	adult_gene:cardiovascular system(MA)	1	0.00622407		0.00622407	0.00622407	0	0.00622407	0.00622407	0
34	320	adult	trait	pigmentation phenotype	MP:0001186	adult_trait:pigmentation phenotype(MP)	⇒	adult	gene	endocrine system	MA:0000012	adult_gene:endocrine system(MA)	1	0.00688073		0.00688073	0.00688073	0	0.00688073	0.00688073	0
35	355	adult	trait	hearing/vestibular/ear phenotype	MP:0005377	adult_trait:hearing/vestibular/ear phenotype(MP)	⇒	adult	gene	respiratory system	MA:0000327	adult_gene:respiratory system(MA)	1	0.0232558		0.0232558	0.0232558	0	0.0232558	0.0232558	0
36	395	adult	trait	integument phenotype	MP:0010771	adult_trait:integument phenotype(MP)	⇒	adult	gene	cardiovascular system	MA:0000010	adult_gene:cardiovascular system(MA)	1	0.00409836		0.00409836	0.00409836	0	0.00409836	0.00409836	0
37	396	adult	trait	integument phenotype	MP:0010771	adult_trait:integument phenotype(MP)	⇒	adult	gene	endocrine system	MA:0000012	adult_gene:endocrine system(MA)	1	0.0109689		0.0109689	0.0109689	0	0.0109689	0.0109689	0
38	397	adult	trait	integument phenotype	MP:0010771	adult_trait:integument phenotype(MP)	⇒	adult	gene	sensory organ system	MA:0002442	adult_gene:sensory organ system(MA)	1	0.0163043		0.0163043	0.0163043	0	0.0163043	0.0163043	0
39	399	adult	trait	pigmentation phenotype	MP:0001186	adult_trait:pigmentation phenotype(MP)	⇒	adult	gene	reproductive system	MA:0000326	adult_gene:reproductive system(MA)	1	0.00696056		0.00696056	0.00696056	0	0.00696056	0.00696056	0
40	401	adult	trait	limbs/digits/tail phenotype	MP:0005371	adult_trait:limbs/digits/tail phenotype(MP)	⇒	adult	gene	cardiovascular system	MA:0000010	adult_gene:cardiovascular system(MA)	1	0.0120301		0.0120301	0.0120301	0	0.0120301	0.0120301	0
41	418	adult	trait	integument phenotype	MP:0010771	adult_trait:integument phenotype(MP)	⇒	adult	gene	set of connective tissues	MA:0002887	adult_gene:set of connective tissues(MA)	1	0.00463679		0.00463679	0.00463679	0	0.00463679	0.00463679	0
42	473	adult	trait	growth/size/body region phenotype	MP:0005378	adult_trait:growth/size/body region phenotype(MP)	⇒	adult	gene	respiratory system	MA:0000327	adult_gene:respiratory system(MA)	1	0.0217391		0.0217391	0.0217391	0	0.0217391	0.0217391	0
43	474	adult	trait	integument phenotype	MP:0010771	adult_trait:integument phenotype(MP)	⇒	adult	gene	respiratory system	MA:0000327	adult_gene:respiratory system(MA)	1	0.0163043		0.0163043	0.0163043	0	0.0163043	0.0163043	0
44	475	adult	trait	cardiovascular system phenotype	MP:0005385	adult_trait:cardiovascular system phenotype(MP)	⇒	adult	gene	exocrine system	MA:0002411	adult_gene:exocrine system(MA)	1	0.0254777		0.0254777	0.0254777	0	0.0254777	0.0254777	0
45	476	adult	trait	behavior/neurological phenotype	MP:0005386	adult_trait:behavior/neurological phenotype(MP)	⇒	adult	gene	cardiovascular system	MA:0000010	adult_gene:cardiovascular system(MA)	1	0.00848896		0.00848896	0.00848896	0	0.00848896	0.00848896	0
46	477	adult	trait	vision/eye phenotype	MP:0005391	adult_trait:vision/eye phenotype(MP)	⇒	adult	gene	endocrine system	MA:0000012	adult_gene:endocrine system(MA)	1	0.00688073		0.00688073	0.00688073	0	0.00688073	0.00688073	0
47	478	adult	trait	vision/eye phenotype	MP:0005391	adult_trait:vision/eye phenotype(MP)	⇒	adult	gene	musculoskeletal system	MA:0002418	adult_gene:musculoskeletal system(MA)	1	0.00520833		0.00520833	0.00520833	0	0.00520833	0.00520833	0
48	479	adult	trait	skeleton phenotype	MP:0005390	adult_trait:skeleton phenotype(MP)	⇒	adult	gene	sensory organ system	MA:0002442	adult_gene:sensory organ system(MA)	1	0.0232558		0.0232558	0.0232558	0	0.0232558	0.0232558	0
49	480	adult	trait	vision/eye phenotype	MP:0005391	adult_trait:vision/eye phenotype(MP)	⇒	adult	gene	urinary system	MA:0000325	adult_gene:urinary system(MA)	1	0.012		0.012	0.012	0	0.012	0.012	0
50	481	adult	trait	hematopoietic system phenotype	MP:0005397	adult_trait:hematopoietic system phenotype(MP)	⇒	adult	gene	trunk	MA:0000004	adult_gene:trunk(MA)	1	0.00641026		0.00641026	0.00641026	0	0.00641026	0.00641026	0
51	496	adult	trait	limbs/digits/tail phenotype	MP:0005371	adult_trait:limbs/digits/tail phenotype(MP)	⇒	adult	gene	reproductive system	MA:0000326	adult_gene:reproductive system(MA)	1	0.0252525		0.0252525	0.0252525	0	0.0252525	0.0252525	0
52	498	adult	trait	behavior/neurological phenotype	MP:0005386	adult_trait:behavior/neurological phenotype(MP)	⇒	adult	gene	set of connective tissues	MA:0002887	adult_gene:set of connective tissues(MA)	1	0.00651466		0.00651466	0.00651466	0	0.00651466	0.00651466	0
53	501	adult	trait	growth/size/body region phenotype	MP:0005378	adult_trait:growth/size/body region phenotype(MP)	⇒	adult	gene	reproductive system	MA:0000326	adult_gene:reproductive system(MA)	1	0.0163934		0.0163934	0.0163934	0	0.0163934	0.0163934	0
54	502	adult	trait	vision/eye phenotype	MP:0005391	adult_trait:vision/eye phenotype(MP)	⇒	adult	gene	exocrine system	MA:0002411	adult_gene:exocrine system(MA)	1	0.0254777		0.0254777	0.0254777	0	0.0254777	0.0254777	0
55	513	adult	trait	cardiovascular system phenotype	MP:0005385	adult_trait:cardiovascular system phenotype(MP)	⇒	adult	gene	reproductive system	MA:0000326	adult_gene:reproductive system(MA)	1	0.0254777		0.0254777	0.0254777	0	0.0254777	0.0254777	0
56	520	adult	trait	growth/size/body region phenotype	MP:0005378	adult_trait:growth/size/body region phenotype(MP)	⇒	adult	gene	nervous system	MA:0000016	adult_gene:nervous system(MA)	1	0.011236		0.011236	0.011236	0	0.011236	0.011236	0
57	524	adult	trait	integument phenotype	MP:0010771	adult_trait:integument phenotype(MP)	⇒	adult	gene	nervous system	MA:0000016	adult_gene:nervous system(MA)	1	0.011236		0.011236	0.011236	0	0.011236	0.011236	0
58	525	adult	trait	skeleton phenotype	MP:0005390	adult_trait:skeleton phenotype(MP)	⇒	adult	gene	respiratory system	MA:0000327	adult_gene:respiratory system(MA)	1	0.0232558		0.0232558	0.0232558	0	0.0232558	0.0232558	0
59	526	adult	trait	immune system phenotype	MP:0005387	adult_trait:immune system phenotype(MP)	⇒	adult	gene	musculoskeletal system	MA:0002418	adult_gene:musculoskeletal system(MA)	1	0.0125786		0.0125786	0.0125786	0	0.0125786	0.0125786	0
60	529	adult	trait	immune system phenotype	MP:0005387	adult_trait:immune system phenotype(MP)	⇒	adult	gene	cardiovascular system	MA:0000010	adult_gene:cardiovascular system(MA)	1	0.0125786		0.0125786	0.0125786	0	0.0125786	0.0125786	0
61	534	adult	trait	limbs/digits/tail phenotype	MP:0005371	adult_trait:limbs/digits/tail phenotype(MP)	⇒	adult	gene	nervous system	MA:0000016	adult_gene:nervous system(MA)	1	0.0126183		0.0126183	0.0126183	0	0.0126183	0.0126183	0
62	535	adult	trait	vision/eye phenotype	MP:0005391	adult_trait:vision/eye phenotype(MP)	⇒	adult	gene	respiratory system	MA:0000327	adult_gene:respiratory system(MA)	1	0.0184426		0.0184426	0.0184426	0	0.0184426	0.0184426	0
63	540	adult	trait	immune system phenotype	MP:0005387	adult_trait:immune system phenotype(MP)	⇒	adult	gene	set of connective tissues	MA:0002887	adult_gene:set of connective tissues(MA)	1	0.0125		0.0125	0.0125	0	0.0125	0.0125	0
64	545	adult	trait	cardiovascular system phenotype	MP:0005385	adult_trait:cardiovascular system phenotype(MP)	⇒	adult	gene	nervous system	MA:0000016	adult_gene:nervous system(MA)	1	0.0364372		0.0364372	0.0364372	0	0.0364372	0.0364372	0
65	555	adult	trait	behavior/neurological phenotype	MP:0005386	adult_trait:behavior/neurological phenotype(MP)	⇒	adult	gene	reproductive system	MA:0000326	adult_gene:reproductive system(MA)	1	0.0110132		0.0110132	0.0110132	0	0.0110132	0.0110132	0
66	567	adult	trait	skeleton phenotype	MP:0005390	adult_trait:skeleton phenotype(MP)	⇒	adult	gene	nervous system	MA:0000016	adult_gene:nervous system(MA)	1	0.0305344		0.0305344	0.0305344	0	0.0305344	0.0305344	0
67	572	adult	trait	vision/eye phenotype	MP:0005391	adult_trait:vision/eye phenotype(MP)	⇒	adult	gene	digestive system	MA:0002431	adult_gene:digestive system(MA)	1	0.0097561		0.0097561	0.0097561	0	0.0097561	0.0097561	0
68	584	adult	trait	homeostasis/metabolism phenotype	MP:0005376	adult_trait:homeostasis/metabolism phenotype(MP)	⇒	adult	gene	digestive system	MA:0002431	adult_gene:digestive system(MA)	1	0.00366972		0.00366972	0.00366972	0	0.00366972	0.00366972	0
69	603	adult	trait	immune system phenotype	MP:0005387	adult_trait:immune system phenotype(MP)	⇒	adult	gene	digestive system	MA:0002431	adult_gene:digestive system(MA)	1	0.0126582		0.0126582	0.0126582	0	0.0126582	0.0126582	0

## Sheet: confidence
	label	lhs_stage	lhs_type	lhs_top_level_term	lhs_top_level_id	lhs_stage_type_top_level_term	direction	rhs_stage	rhs_type	rhs_top_level_term	rhs_top_level_id	rhs_stage_type_top_level_term	n	mean	sd	median	trimmed	mad	min	max	range	skew	kurtosis	se
1	283	adult	trait	hematopoietic system phenotype	MP:0005397	adult_trait:hematopoietic system phenotype(MP)	⇒	adult	gene	nervous system	MA:0000016	adult_gene:nervous system(MA)	26	0.634813	0.178879	0.666667	0.628886	0	0.3125	1	0.6875	0.341237	-0.0547943	0.0350811
2	508	adult	trait	immune system phenotype	MP:0005387	adult_trait:immune system phenotype(MP)	⇒	adult	gene	nervous system	MA:0000016	adult_gene:nervous system(MA)	15	0.625397	0.149361	0.666667	0.611722	0	0.428571	1	0.571429	0.455574	0.445904	0.0385648
3	579	adult	trait	hematopoietic system phenotype	MP:0005397	adult_trait:hematopoietic system phenotype(MP)	⇒	adult	gene	digestive system	MA:0002431	adult_gene:digestive system(MA)	7	0.695238	0.138013	0.666667	0.695238	0	0.6	1	0.4	1.43928	0.462585	0.0521641
4	309	adult	trait	hematopoietic system phenotype	MP:0005397	adult_trait:hematopoietic system phenotype(MP)	⇒	adult	gene	musculoskeletal system	MA:0002418	adult_gene:musculoskeletal system(MA)	6	0.722222	0.22771	0.666667	0.722222	0.2471	0.5	1	0.5	0.290446	-1.95833	0.0929622
5	228	adult	trait	limbs/digits/tail phenotype	MP:0005371	adult_trait:limbs/digits/tail phenotype(MP)	⇒	adult	gene	respiratory system	MA:0000327	adult_gene:respiratory system(MA)	5	0.444286	0.0811901	0.5	0.444286	0	0.321429	0.5	0.178571	-0.531555	-1.80063	0.0363093
6	387	adult	trait	limbs/digits/tail phenotype	MP:0005371	adult_trait:limbs/digits/tail phenotype(MP)	⇒	adult	gene	digestive system	MA:0002431	adult_gene:digestive system(MA)	5	0.418074	0.0800696	0.4	0.418074	0.118608	0.32	0.5	0.18	0.0163485	-2.08571	0.0358082
7	511	adult	trait	vision/eye phenotype	MP:0005391	adult_trait:vision/eye phenotype(MP)	⇒	adult	gene	nervous system	MA:0000016	adult_gene:nervous system(MA)	5	0.387864	0.164592	0.3	0.387864	0.0841476	0.243243	0.6	0.356757	0.309455	-2.14445	0.0736076
8	425	adult	trait	hematopoietic system phenotype	MP:0005397	adult_trait:hematopoietic system phenotype(MP)	⇒	adult	gene	cardiovascular system	MA:0000010	adult_gene:cardiovascular system(MA)	4	0.552083	0.14181	0.583333	0.552083	0.12355	0.375	0.666667	0.291667	-0.235427	-2.17443	0.0709048
9	426	adult	trait	hematopoietic system phenotype	MP:0005397	adult_trait:hematopoietic system phenotype(MP)	⇒	adult	gene	endocrine system	MA:0000012	adult_gene:endocrine system(MA)	4	0.596154	0.141026	0.666667	0.596154	0	0.384615	0.666667	0.282051	-0.75	-1.6875	0.0705128
10	427	adult	trait	hematopoietic system phenotype	MP:0005397	adult_trait:hematopoietic system phenotype(MP)	⇒	adult	gene	urinary system	MA:0000325	adult_gene:urinary system(MA)	4	0.666667	0	0.666667	0.666667	0	0.666667	0.666667	0			0
11	445	adult	trait	vision/eye phenotype	MP:0005391	adult_trait:vision/eye phenotype(MP)	⇒	adult	gene	reproductive system	MA:0000326	adult_gene:reproductive system(MA)	4	0.417367	0.142513	0.416667	0.417367	0.174424	0.264706	0.571429	0.306723	0.00601528	-2.27092	0.0712567
12	549	adult	trait	hematopoietic system phenotype	MP:0005397	adult_trait:hematopoietic system phenotype(MP)	⇒	adult	gene	respiratory system	MA:0000327	adult_gene:respiratory system(MA)	4	0.75	0.166667	0.666667	0.75	0	0.666667	1	0.333333	0.75	-1.6875	0.0833333
13	227	adult	trait	limbs/digits/tail phenotype	MP:0005371	adult_trait:limbs/digits/tail phenotype(MP)	⇒	adult	gene	sensory organ system	MA:0002442	adult_gene:sensory organ system(MA)	3	0.466667	0.057735	0.5	0.466667	0	0.4	0.5	0.1	-0.3849	-2.33333	0.0333333
14	449	adult	trait	behavior/neurological phenotype	MP:0005386	adult_trait:behavior/neurological phenotype(MP)	⇒	adult	gene	respiratory system	MA:0000327	adult_gene:respiratory system(MA)	3	0.566667	0.057735	0.6	0.566667	0	0.5	0.6	0.1	-0.3849	-2.33333	0.0333333
15	575	adult	trait	hematopoietic system phenotype	MP:0005397	adult_trait:hematopoietic system phenotype(MP)	⇒	adult	gene	reproductive system	MA:0000326	adult_gene:reproductive system(MA)	3	0.539683	0.219943	0.666667	0.539683	0	0.285714	0.666667	0.380952	-0.3849	-2.33333	0.126984
16	290	adult	trait	growth/size/body region phenotype	MP:0005378	adult_trait:growth/size/body region phenotype(MP)	⇒	adult	gene	sensory organ system	MA:0002442	adult_gene:sensory organ system(MA)	2	0.5875	0.30052	0.5875	0.5875	0.315053	0.375	0.8	0.425	0	-2.75	0.2125
17	304	adult	trait	limbs/digits/tail phenotype	MP:0005371	adult_trait:limbs/digits/tail phenotype(MP)	⇒	adult	gene	musculoskeletal system	MA:0002418	adult_gene:musculoskeletal system(MA)	2	0.37	0.183848	0.37	0.37	0.192738	0.24	0.5	0.26	0	-2.75	0.13
18	322	adult	trait	hearing/vestibular/ear phenotype	MP:0005377	adult_trait:hearing/vestibular/ear phenotype(MP)	⇒	adult	gene	digestive system	MA:0002431	adult_gene:digestive system(MA)	2	0.287798	0.0806514	0.287798	0.287798	0.0845515	0.230769	0.344828	0.114058	-5.16671e-16	-2.75	0.0570292
19	324	adult	trait	hearing/vestibular/ear phenotype	MP:0005377	adult_trait:hearing/vestibular/ear phenotype(MP)	⇒	adult	gene	nervous system	MA:0000016	adult_gene:nervous system(MA)	2	0.318221	0.0850747	0.318221	0.318221	0.0891887	0.258065	0.378378	0.120314	0	-2.75	0.0601569
20	381	adult	trait	vision/eye phenotype	MP:0005391	adult_trait:vision/eye phenotype(MP)	⇒	adult	gene	cardiovascular system	MA:0000010	adult_gene:cardiovascular system(MA)	2	0.55	0.0707107	0.55	0.55	0.07413	0.5	0.6	0.1	-1.1883e-15	-2.75	0.05
21	432	adult	trait	behavior/neurological phenotype	MP:0005386	adult_trait:behavior/neurological phenotype(MP)	⇒	adult	gene	musculoskeletal system	MA:0002418	adult_gene:musculoskeletal system(MA)	2	0.397059	0.145581	0.397059	0.397059	0.152621	0.294118	0.5	0.205882	-2.81118e-16	-2.75	0.102941
22	433	adult	trait	behavior/neurological phenotype	MP:0005386	adult_trait:behavior/neurological phenotype(MP)	⇒	adult	gene	sensory organ system	MA:0002442	adult_gene:sensory organ system(MA)	2	0.6	0	0.6	0.6	0	0.6	0.6	0			0
23	486	adult	trait	immune system phenotype	MP:0005387	adult_trait:immune system phenotype(MP)	⇒	adult	gene	endocrine system	MA:0000012	adult_gene:endocrine system(MA)	2	0.666667	0	0.666667	0.666667	0	0.666667	0.666667	0			0
24	487	adult	trait	immune system phenotype	MP:0005387	adult_trait:immune system phenotype(MP)	⇒	adult	gene	urinary system	MA:0000325	adult_gene:urinary system(MA)	2	0.666667	0	0.666667	0.666667	0	0.666667	0.666667	0			0
25	488	adult	trait	growth/size/body region phenotype	MP:0005378	adult_trait:growth/size/body region phenotype(MP)	⇒	adult	gene	digestive system	MA:0002431	adult_gene:digestive system(MA)	2	0.525	0.388909	0.525	0.525	0.407715	0.25	0.8	0.55	0	-2.75	0.275
26	490	adult	trait	integument phenotype	MP:0010771	adult_trait:integument phenotype(MP)	⇒	adult	gene	digestive system	MA:0002431	adult_gene:digestive system(MA)	2	0.5625	0.265165	0.5625	0.5625	0.277987	0.375	0.75	0.375	0	-2.75	0.1875
27	516	adult	trait	hematopoietic system phenotype	MP:0005397	adult_trait:hematopoietic system phenotype(MP)	⇒	adult	gene	set of connective tissues	MA:0002887	adult_gene:set of connective tissues(MA)	2	0.666667	0	0.666667	0.666667	0	0.666667	0.666667	0			0
28	553	adult	trait	skeleton phenotype	MP:0005390	adult_trait:skeleton phenotype(MP)	⇒	adult	gene	digestive system	MA:0002431	adult_gene:digestive system(MA)	2	0.385185	0.0209513	0.385185	0.385185	0.0219644	0.37037	0.4	0.0296296	0	-2.75	0.0148148
29	564	adult	trait	behavior/neurological phenotype	MP:0005386	adult_trait:behavior/neurological phenotype(MP)	⇒	adult	gene	digestive system	MA:0002431	adult_gene:digestive system(MA)	2	0.6	0	0.6	0.6	0	0.6	0.6	0			0
30	565	adult	trait	immune system phenotype	MP:0005387	adult_trait:immune system phenotype(MP)	⇒	adult	gene	respiratory system	MA:0000327	adult_gene:respiratory system(MA)	2	0.666667	0	0.666667	0.666667	0	0.666667	0.666667	0			0
31	587	adult	trait	immune system phenotype	MP:0005387	adult_trait:immune system phenotype(MP)	⇒	adult	gene	reproductive system	MA:0000326	adult_gene:reproductive system(MA)	2	0.666667	0	0.666667	0.666667	0	0.666667	0.666667	0			0
32	250	adult	trait	hearing/vestibular/ear phenotype	MP:0005377	adult_trait:hearing/vestibular/ear phenotype(MP)	⇒	adult	gene	trunk	MA:0000004	adult_gene:trunk(MA)	1	0.25641		0.25641	0.25641	0	0.25641	0.25641	0
33	319	adult	trait	pigmentation phenotype	MP:0001186	adult_trait:pigmentation phenotype(MP)	⇒	adult	gene	cardiovascular system	MA:0000010	adult_gene:cardiovascular system(MA)	1	0.5		0.5	0.5	0	0.5	0.5	0
34	320	adult	trait	pigmentation phenotype	MP:0001186	adult_trait:pigmentation phenotype(MP)	⇒	adult	gene	endocrine system	MA:0000012	adult_gene:endocrine system(MA)	1	0.428571		0.428571	0.428571	0	0.428571	0.428571	0
35	355	adult	trait	hearing/vestibular/ear phenotype	MP:0005377	adult_trait:hearing/vestibular/ear phenotype(MP)	⇒	adult	gene	respiratory system	MA:0000327	adult_gene:respiratory system(MA)	1	0.375		0.375	0.375	0	0.375	0.375	0
36	395	adult	trait	integument phenotype	MP:0010771	adult_trait:integument phenotype(MP)	⇒	adult	gene	cardiovascular system	MA:0000010	adult_gene:cardiovascular system(MA)	1	0.5		0.5	0.5	0	0.5	0.5	0
37	396	adult	trait	integument phenotype	MP:0010771	adult_trait:integument phenotype(MP)	⇒	adult	gene	endocrine system	MA:0000012	adult_gene:endocrine system(MA)	1	0.26087		0.26087	0.26087	0	0.26087	0.26087	0
38	397	adult	trait	integument phenotype	MP:0010771	adult_trait:integument phenotype(MP)	⇒	adult	gene	sensory organ system	MA:0002442	adult_gene:sensory organ system(MA)	1	0.75		0.75	0.75	0	0.75	0.75	0
39	399	adult	trait	pigmentation phenotype	MP:0001186	adult_trait:pigmentation phenotype(MP)	⇒	adult	gene	reproductive system	MA:0000326	adult_gene:reproductive system(MA)	1	0.5		0.5	0.5	0	0.5	0.5	0
40	401	adult	trait	limbs/digits/tail phenotype	MP:0005371	adult_trait:limbs/digits/tail phenotype(MP)	⇒	adult	gene	cardiovascular system	MA:0000010	adult_gene:cardiovascular system(MA)	1	0.235294		0.235294	0.235294	0	0.235294	0.235294	0
41	418	adult	trait	integument phenotype	MP:0010771	adult_trait:integument phenotype(MP)	⇒	adult	gene	set of connective tissues	MA:0002887	adult_gene:set of connective tissues(MA)	1	0.272727		0.272727	0.272727	0	0.272727	0.272727	0
42	473	adult	trait	growth/size/body region phenotype	MP:0005378	adult_trait:growth/size/body region phenotype(MP)	⇒	adult	gene	respiratory system	MA:0000327	adult_gene:respiratory system(MA)	1	0.8		0.8	0.8	0	0.8	0.8	0
43	474	adult	trait	integument phenotype	MP:0010771	adult_trait:integument phenotype(MP)	⇒	adult	gene	respiratory system	MA:0000327	adult_gene:respiratory system(MA)	1	0.75		0.75	0.75	0	0.75	0.75	0
44	475	adult	trait	cardiovascular system phenotype	MP:0005385	adult_trait:cardiovascular system phenotype(MP)	⇒	adult	gene	exocrine system	MA:0002411	adult_gene:exocrine system(MA)	1	0.333333		0.333333	0.333333	0	0.333333	0.333333	0
45	476	adult	trait	behavior/neurological phenotype	MP:0005386	adult_trait:behavior/neurological phenotype(MP)	⇒	adult	gene	cardiovascular system	MA:0000010	adult_gene:cardiovascular system(MA)	1	0.208333		0.208333	0.208333	0	0.208333	0.208333	0
46	477	adult	trait	vision/eye phenotype	MP:0005391	adult_trait:vision/eye phenotype(MP)	⇒	adult	gene	endocrine system	MA:0000012	adult_gene:endocrine system(MA)	1	0.428571		0.428571	0.428571	0	0.428571	0.428571	0
47	478	adult	trait	vision/eye phenotype	MP:0005391	adult_trait:vision/eye phenotype(MP)	⇒	adult	gene	musculoskeletal system	MA:0002418	adult_gene:musculoskeletal system(MA)	1	0.4		0.4	0.4	0	0.4	0.4	0
48	479	adult	trait	skeleton phenotype	MP:0005390	adult_trait:skeleton phenotype(MP)	⇒	adult	gene	sensory organ system	MA:0002442	adult_gene:sensory organ system(MA)	1	0.4		0.4	0.4	0	0.4	0.4	0
49	480	adult	trait	vision/eye phenotype	MP:0005391	adult_trait:vision/eye phenotype(MP)	⇒	adult	gene	urinary system	MA:0000325	adult_gene:urinary system(MA)	1	0.6		0.6	0.6	0	0.6	0.6	0
50	481	adult	trait	hematopoietic system phenotype	MP:0005397	adult_trait:hematopoietic system phenotype(MP)	⇒	adult	gene	trunk	MA:0000004	adult_gene:trunk(MA)	1	0.666667		0.666667	0.666667	0	0.666667	0.666667	0
51	496	adult	trait	limbs/digits/tail phenotype	MP:0005371	adult_trait:limbs/digits/tail phenotype(MP)	⇒	adult	gene	reproductive system	MA:0000326	adult_gene:reproductive system(MA)	1	0.5		0.5	0.5	0	0.5	0.5	0
52	498	adult	trait	behavior/neurological phenotype	MP:0005386	adult_trait:behavior/neurological phenotype(MP)	⇒	adult	gene	set of connective tissues	MA:0002887	adult_gene:set of connective tissues(MA)	1	0.285714		0.285714	0.285714	0	0.285714	0.285714	0
53	501	adult	trait	growth/size/body region phenotype	MP:0005378	adult_trait:growth/size/body region phenotype(MP)	⇒	adult	gene	reproductive system	MA:0000326	adult_gene:reproductive system(MA)	1	0.75		0.75	0.75	0	0.75	0.75	0
54	502	adult	trait	vision/eye phenotype	MP:0005391	adult_trait:vision/eye phenotype(MP)	⇒	adult	gene	exocrine system	MA:0002411	adult_gene:exocrine system(MA)	1	0.333333		0.333333	0.333333	0	0.333333	0.333333	0
55	513	adult	trait	cardiovascular system phenotype	MP:0005385	adult_trait:cardiovascular system phenotype(MP)	⇒	adult	gene	reproductive system	MA:0000326	adult_gene:reproductive system(MA)	1	0.333333		0.333333	0.333333	0	0.333333	0.333333	0
56	520	adult	trait	growth/size/body region phenotype	MP:0005378	adult_trait:growth/size/body region phenotype(MP)	⇒	adult	gene	nervous system	MA:0000016	adult_gene:nervous system(MA)	1	0.4		0.4	0.4	0	0.4	0.4	0
57	524	adult	trait	integument phenotype	MP:0010771	adult_trait:integument phenotype(MP)	⇒	adult	gene	nervous system	MA:0000016	adult_gene:nervous system(MA)	1	0.4		0.4	0.4	0	0.4	0.4	0
58	525	adult	trait	skeleton phenotype	MP:0005390	adult_trait:skeleton phenotype(MP)	⇒	adult	gene	respiratory system	MA:0000327	adult_gene:respiratory system(MA)	1	0.4		0.4	0.4	0	0.4	0.4	0
59	526	adult	trait	immune system phenotype	MP:0005387	adult_trait:immune system phenotype(MP)	⇒	adult	gene	musculoskeletal system	MA:0002418	adult_gene:musculoskeletal system(MA)	1	0.666667		0.666667	0.666667	0	0.666667	0.666667	0
60	529	adult	trait	immune system phenotype	MP:0005387	adult_trait:immune system phenotype(MP)	⇒	adult	gene	cardiovascular system	MA:0000010	adult_gene:cardiovascular system(MA)	1	0.666667		0.666667	0.666667	0	0.666667	0.666667	0
61	534	adult	trait	limbs/digits/tail phenotype	MP:0005371	adult_trait:limbs/digits/tail phenotype(MP)	⇒	adult	gene	nervous system	MA:0000016	adult_gene:nervous system(MA)	1	0.258065		0.258065	0.258065	0	0.258065	0.258065	0
62	535	adult	trait	vision/eye phenotype	MP:0005391	adult_trait:vision/eye phenotype(MP)	⇒	adult	gene	respiratory system	MA:0000327	adult_gene:respiratory system(MA)	1	0.36		0.36	0.36	0	0.36	0.36	0
63	540	adult	trait	immune system phenotype	MP:0005387	adult_trait:immune system phenotype(MP)	⇒	adult	gene	set of connective tissues	MA:0002887	adult_gene:set of connective tissues(MA)	1	0.666667		0.666667	0.666667	0	0.666667	0.666667	0
64	545	adult	trait	cardiovascular system phenotype	MP:0005385	adult_trait:cardiovascular system phenotype(MP)	⇒	adult	gene	nervous system	MA:0000016	adult_gene:nervous system(MA)	1	0.529412		0.529412	0.529412	0	0.529412	0.529412	0
65	555	adult	trait	behavior/neurological phenotype	MP:0005386	adult_trait:behavior/neurological phenotype(MP)	⇒	adult	gene	reproductive system	MA:0000326	adult_gene:reproductive system(MA)	1	0.5		0.5	0.5	0	0.5	0.5	0
66	567	adult	trait	skeleton phenotype	MP:0005390	adult_trait:skeleton phenotype(MP)	⇒	adult	gene	nervous system	MA:0000016	adult_gene:nervous system(MA)	1	0.571429		0.571429	0.571429	0	0.571429	0.571429	0
67	572	adult	trait	vision/eye phenotype	MP:0005391	adult_trait:vision/eye phenotype(MP)	⇒	adult	gene	digestive system	MA:0002431	adult_gene:digestive system(MA)	1	0.285714		0.285714	0.285714	0	0.285714	0.285714	0
68	584	adult	trait	homeostasis/metabolism phenotype	MP:0005376	adult_trait:homeostasis/metabolism phenotype(MP)	⇒	adult	gene	digestive system	MA:0002431	adult_gene:digestive system(MA)	1	0.4		0.4	0.4	0	0.4	0.4	0
69	603	adult	trait	immune system phenotype	MP:0005387	adult_trait:immune system phenotype(MP)	⇒	adult	gene	digestive system	MA:0002431	adult_gene:digestive system(MA)	1	0.666667		0.666667	0.666667	0	0.666667	0.666667	0

## Sheet: polarity
	label	lhs_stage	lhs_type	lhs_top_level_term	lhs_top_level_id	lhs_stage_type_top_level_term	direction	rhs_stage	rhs_type	rhs_top_level_term	rhs_top_level_id	rhs_stage_type_top_level_term	n	mean	sd	median	trimmed	mad	min	max	range	skew	kurtosis	se
1	283	adult	trait	hematopoietic system phenotype	MP:0005397	adult_trait:hematopoietic system phenotype(MP)	⇒	adult	gene	nervous system	MA:0000016	adult_gene:nervous system(MA)	26	0.178655	0.245142	0	0.151264	1.42971e-16	-9.64327e-17	0.712924	0.712924	0.910541	-0.772296	0.0480763
2	508	adult	trait	immune system phenotype	MP:0005387	adult_trait:immune system phenotype(MP)	⇒	adult	gene	nervous system	MA:0000016	adult_gene:nervous system(MA)	15	0.015984	0.0619059	0	-1.48358e-17	0	-9.64327e-17	0.23976	0.23976	3.13281	8.38667	0.015984
3	579	adult	trait	hematopoietic system phenotype	MP:0005397	adult_trait:hematopoietic system phenotype(MP)	⇒	adult	gene	digestive system	MA:0002431	adult_gene:digestive system(MA)	7	0.143165	0.193213	0	0.143165	0	0	0.481314	0.481314	0.598316	-1.44736	0.0730275
4	309	adult	trait	hematopoietic system phenotype	MP:0005397	adult_trait:hematopoietic system phenotype(MP)	⇒	adult	gene	musculoskeletal system	MA:0002418	adult_gene:musculoskeletal system(MA)	6	0.157641	0.126749	0.200406	0.157641	0.106912	0	0.275667	0.275667	-0.373931	-1.96814	0.0517452
5	228	adult	trait	limbs/digits/tail phenotype	MP:0005371	adult_trait:limbs/digits/tail phenotype(MP)	⇒	adult	gene	respiratory system	MA:0000327	adult_gene:respiratory system(MA)	5	0.214926	0.300921	0.147641	0.214926	0.218893	0	0.729697	0.729697	0.853176	-1.18272	0.134576
6	387	adult	trait	limbs/digits/tail phenotype	MP:0005371	adult_trait:limbs/digits/tail phenotype(MP)	⇒	adult	gene	digestive system	MA:0002431	adult_gene:digestive system(MA)	5	0.189177	0.188455	0.19729	0.189177	0.292502	0	0.404952	0.404952	0.00573068	-2.15984	0.0842796
7	511	adult	trait	vision/eye phenotype	MP:0005391	adult_trait:vision/eye phenotype(MP)	⇒	adult	gene	nervous system	MA:0000016	adult_gene:nervous system(MA)	5	0.6643	0.777378	0.234617	0.6643	0.201234	0.0988868	1.96581	1.86692	0.791127	-1.33197	0.347654
8	425	adult	trait	hematopoietic system phenotype	MP:0005397	adult_trait:hematopoietic system phenotype(MP)	⇒	adult	gene	cardiovascular system	MA:0000010	adult_gene:cardiovascular system(MA)	4	0.297016	0.374691	0.204613	0.297016	0.30336	0	0.778838	0.778838	0.289256	-2.11698	0.187346
9	426	adult	trait	hematopoietic system phenotype	MP:0005397	adult_trait:hematopoietic system phenotype(MP)	⇒	adult	gene	endocrine system	MA:0000012	adult_gene:endocrine system(MA)	4	0.094717	0.115859	0.071305	0.094717	0.105717	0	0.236258	0.236258	0.200291	-2.21251	0.0579297
10	427	adult	trait	hematopoietic system phenotype	MP:0005397	adult_trait:hematopoietic system phenotype(MP)	⇒	adult	gene	urinary system	MA:0000325	adult_gene:urinary system(MA)	4	0.12843	0.148363	0.125736	0.12843	0.186416	0	0.262248	0.262248	0.00171286	-2.43552	0.0741817
11	445	adult	trait	vision/eye phenotype	MP:0005391	adult_trait:vision/eye phenotype(MP)	⇒	adult	gene	reproductive system	MA:0000326	adult_gene:reproductive system(MA)	4	1.23433	1.60086	0.621157	1.23433	0.573707	0.108592	3.58643	3.47784	0.662605	-1.75095	0.800429
12	549	adult	trait	hematopoietic system phenotype	MP:0005397	adult_trait:hematopoietic system phenotype(MP)	⇒	adult	gene	respiratory system	MA:0000327	adult_gene:respiratory system(MA)	4	0.0542666	0.108533	0	0.0542666	0	0	0.217067	0.217067	0.75	-1.6875	0.0542666
13	227	adult	trait	limbs/digits/tail phenotype	MP:0005371	adult_trait:limbs/digits/tail phenotype(MP)	⇒	adult	gene	sensory organ system	MA:0002442	adult_gene:sensory organ system(MA)	3	0.0657632	0.113905	0	0.0657632	0	0	0.19729	0.19729	0.3849	-2.33333	0.0657632
14	449	adult	trait	behavior/neurological phenotype	MP:0005386	adult_trait:behavior/neurological phenotype(MP)	⇒	adult	gene	respiratory system	MA:0000327	adult_gene:respiratory system(MA)	3	0.186973	0.0340622	0.206639	0.186973	0	0.147641	0.206639	0.0589975	-0.3849	-2.33333	0.0196658
15	575	adult	trait	hematopoietic system phenotype	MP:0005397	adult_trait:hematopoietic system phenotype(MP)	⇒	adult	gene	reproductive system	MA:0000326	adult_gene:reproductive system(MA)	3	0	0	0	0	0	0	0	0			0
16	290	adult	trait	growth/size/body region phenotype	MP:0005378	adult_trait:growth/size/body region phenotype(MP)	⇒	adult	gene	sensory organ system	MA:0002442	adult_gene:sensory organ system(MA)	2	0.429162	0.016038	0.429162	0.429162	0.0168136	0.417822	0.440503	0.0226812	0	-2.75	0.0113406
17	304	adult	trait	limbs/digits/tail phenotype	MP:0005371	adult_trait:limbs/digits/tail phenotype(MP)	⇒	adult	gene	musculoskeletal system	MA:0002418	adult_gene:musculoskeletal system(MA)	2	0.0738207	0.104398	0.0738207	0.0738207	0.109447	0	0.147641	0.147641	0	-2.75	0.0738207
18	322	adult	trait	hearing/vestibular/ear phenotype	MP:0005377	adult_trait:hearing/vestibular/ear phenotype(MP)	⇒	adult	gene	digestive system	MA:0002431	adult_gene:digestive system(MA)	2	0.106624	0.150789	0.106624	0.106624	0.15808	0	0.213247	0.213247	0	-2.75	0.106624
19	324	adult	trait	hearing/vestibular/ear phenotype	MP:0005377	adult_trait:hearing/vestibular/ear phenotype(MP)	⇒	adult	gene	nervous system	MA:0000016	adult_gene:nervous system(MA)	2	0.76964	0.754067	0.76964	0.76964	0.790531	0.236435	1.30285	1.06641	-9.70985e-17	-2.75	0.533206
20	381	adult	trait	vision/eye phenotype	MP:0005391	adult_trait:vision/eye phenotype(MP)	⇒	adult	gene	cardiovascular system	MA:0000010	adult_gene:cardiovascular system(MA)	2	1.04407	0.0292809	1.04407	1.04407	0.0306968	1.02337	1.06478	0.0414095	0	-2.75	0.0207047
21	432	adult	trait	behavior/neurological phenotype	MP:0005386	adult_trait:behavior/neurological phenotype(MP)	⇒	adult	gene	musculoskeletal system	MA:0002418	adult_gene:musculoskeletal system(MA)	2	0.142737	0.0069357	0.142737	0.142737	0.00727109	0.137833	0.147641	0.00980857	3.01483e-15	-2.75	0.00490428
22	433	adult	trait	behavior/neurological phenotype	MP:0005386	adult_trait:behavior/neurological phenotype(MP)	⇒	adult	gene	sensory organ system	MA:0002442	adult_gene:sensory organ system(MA)	2	0.206639	0	0.206639	0.206639	0	0.206639	0.206639	0			0
23	486	adult	trait	immune system phenotype	MP:0005387	adult_trait:immune system phenotype(MP)	⇒	adult	gene	endocrine system	MA:0000012	adult_gene:endocrine system(MA)	2	0	0	0	0	0	0	0	0			0
24	487	adult	trait	immune system phenotype	MP:0005387	adult_trait:immune system phenotype(MP)	⇒	adult	gene	urinary system	MA:0000325	adult_gene:urinary system(MA)	2	0	0	0	0	0	0	0	0			0
25	488	adult	trait	growth/size/body region phenotype	MP:0005378	adult_trait:growth/size/body region phenotype(MP)	⇒	adult	gene	digestive system	MA:0002431	adult_gene:digestive system(MA)	2	0.293499	0.175818	0.293499	0.293499	0.18432	0.169177	0.417822	0.248645	-1.19693e-16	-2.75	0.124322
26	490	adult	trait	integument phenotype	MP:0010771	adult_trait:integument phenotype(MP)	⇒	adult	gene	digestive system	MA:0002431	adult_gene:digestive system(MA)	2	0.442686	0.0473181	0.442686	0.442686	0.0496062	0.409227	0.476144	0.0669179	-8.6346e-16	-2.75	0.033459
27	516	adult	trait	hematopoietic system phenotype	MP:0005397	adult_trait:hematopoietic system phenotype(MP)	⇒	adult	gene	set of connective tissues	MA:0002887	adult_gene:set of connective tissues(MA)	2	0.125736	0.177817	0.125736	0.125736	0.186416	0	0.251471	0.251471	0	-2.75	0.125736
28	553	adult	trait	skeleton phenotype	MP:0005390	adult_trait:skeleton phenotype(MP)	⇒	adult	gene	digestive system	MA:0002431	adult_gene:digestive system(MA)	2	0.171823	0.242994	0.171823	0.171823	0.254745	0	0.343646	0.343646	0	-2.75	0.171823
29	564	adult	trait	behavior/neurological phenotype	MP:0005386	adult_trait:behavior/neurological phenotype(MP)	⇒	adult	gene	digestive system	MA:0002431	adult_gene:digestive system(MA)	2	0.206639	0	0.206639	0.206639	0	0.206639	0.206639	0			0
30	565	adult	trait	immune system phenotype	MP:0005387	adult_trait:immune system phenotype(MP)	⇒	adult	gene	respiratory system	MA:0000327	adult_gene:respiratory system(MA)	2	0	0	0	0	0	0	0	0			0
31	587	adult	trait	immune system phenotype	MP:0005387	adult_trait:immune system phenotype(MP)	⇒	adult	gene	reproductive system	MA:0000326	adult_gene:reproductive system(MA)	2	0	0	0	0	0	0	0	0			0
32	250	adult	trait	hearing/vestibular/ear phenotype	MP:0005377	adult_trait:hearing/vestibular/ear phenotype(MP)	⇒	adult	gene	trunk	MA:0000004	adult_gene:trunk(MA)	1	0.0936021		0.0936021	0.0936021	0	0.0936021	0.0936021	0
33	319	adult	trait	pigmentation phenotype	MP:0001186	adult_trait:pigmentation phenotype(MP)	⇒	adult	gene	cardiovascular system	MA:0000010	adult_gene:cardiovascular system(MA)	1	1.02337		1.02337	1.02337	0	1.02337	1.02337	0
34	320	adult	trait	pigmentation phenotype	MP:0001186	adult_trait:pigmentation phenotype(MP)	⇒	adult	gene	endocrine system	MA:0000012	adult_gene:endocrine system(MA)	1	0.499087		0.499087	0.499087	0	0.499087	0.499087	0
35	355	adult	trait	hearing/vestibular/ear phenotype	MP:0005377	adult_trait:hearing/vestibular/ear phenotype(MP)	⇒	adult	gene	respiratory system	MA:0000327	adult_gene:respiratory system(MA)	1	0.448531		0.448531	0.448531	0	0.448531	0.448531	0
36	395	adult	trait	integument phenotype	MP:0010771	adult_trait:integument phenotype(MP)	⇒	adult	gene	cardiovascular system	MA:0000010	adult_gene:cardiovascular system(MA)	1	0.599859		0.599859	0.599859	0	0.599859	0.599859	0
37	396	adult	trait	integument phenotype	MP:0010771	adult_trait:integument phenotype(MP)	⇒	adult	gene	endocrine system	MA:0000012	adult_gene:endocrine system(MA)	1	0.28106		0.28106	0.28106	0	0.28106	0.28106	0
38	397	adult	trait	integument phenotype	MP:0010771	adult_trait:integument phenotype(MP)	⇒	adult	gene	sensory organ system	MA:0002442	adult_gene:sensory organ system(MA)	1	0.476144		0.476144	0.476144	0	0.476144	0.476144	0
39	399	adult	trait	pigmentation phenotype	MP:0001186	adult_trait:pigmentation phenotype(MP)	⇒	adult	gene	reproductive system	MA:0000326	adult_gene:reproductive system(MA)	1	0.882512		0.882512	0.882512	0	0.882512	0.882512	0
40	401	adult	trait	limbs/digits/tail phenotype	MP:0005371	adult_trait:limbs/digits/tail phenotype(MP)	⇒	adult	gene	cardiovascular system	MA:0000010	adult_gene:cardiovascular system(MA)	1	0.374062		0.374062	0.374062	0	0.374062	0.374062	0
41	418	adult	trait	integument phenotype	MP:0010771	adult_trait:integument phenotype(MP)	⇒	adult	gene	set of connective tissues	MA:0002887	adult_gene:set of connective tissues(MA)	1	0.177531		0.177531	0.177531	0	0.177531	0.177531	0
42	473	adult	trait	growth/size/body region phenotype	MP:0005378	adult_trait:growth/size/body region phenotype(MP)	⇒	adult	gene	respiratory system	MA:0000327	adult_gene:respiratory system(MA)	1	0.417822		0.417822	0.417822	0	0.417822	0.417822	0
43	474	adult	trait	integument phenotype	MP:0010771	adult_trait:integument phenotype(MP)	⇒	adult	gene	respiratory system	MA:0000327	adult_gene:respiratory system(MA)	1	0.476144		0.476144	0.476144	0	0.476144	0.476144	0
44	475	adult	trait	cardiovascular system phenotype	MP:0005385	adult_trait:cardiovascular system phenotype(MP)	⇒	adult	gene	exocrine system	MA:0002411	adult_gene:exocrine system(MA)	1	0.108592		0.108592	0.108592	0	0.108592	0.108592	0
45	476	adult	trait	behavior/neurological phenotype	MP:0005386	adult_trait:behavior/neurological phenotype(MP)	⇒	adult	gene	cardiovascular system	MA:0000010	adult_gene:cardiovascular system(MA)	1	4.82164e-17		4.82164e-17	4.82164e-17	0	4.82164e-17	4.82164e-17	0
46	477	adult	trait	vision/eye phenotype	MP:0005391	adult_trait:vision/eye phenotype(MP)	⇒	adult	gene	endocrine system	MA:0000012	adult_gene:endocrine system(MA)	1	0.499087		0.499087	0.499087	0	0.499087	0.499087	0
47	478	adult	trait	vision/eye phenotype	MP:0005391	adult_trait:vision/eye phenotype(MP)	⇒	adult	gene	musculoskeletal system	MA:0002418	adult_gene:musculoskeletal system(MA)	1	0		0	0	0	0	0	0
48	479	adult	trait	skeleton phenotype	MP:0005390	adult_trait:skeleton phenotype(MP)	⇒	adult	gene	sensory organ system	MA:0002442	adult_gene:sensory organ system(MA)	1	0		0	0	0	0	0	0
49	480	adult	trait	vision/eye phenotype	MP:0005391	adult_trait:vision/eye phenotype(MP)	⇒	adult	gene	urinary system	MA:0000325	adult_gene:urinary system(MA)	1	0.794419		0.794419	0.794419	0	0.794419	0.794419	0
50	481	adult	trait	hematopoietic system phenotype	MP:0005397	adult_trait:hematopoietic system phenotype(MP)	⇒	adult	gene	trunk	MA:0000004	adult_gene:trunk(MA)	1	0.565131		0.565131	0.565131	0	0.565131	0.565131	0
51	496	adult	trait	limbs/digits/tail phenotype	MP:0005371	adult_trait:limbs/digits/tail phenotype(MP)	⇒	adult	gene	reproductive system	MA:0000326	adult_gene:reproductive system(MA)	1	0.150203		0.150203	0.150203	0	0.150203	0.150203	0
52	498	adult	trait	behavior/neurological phenotype	MP:0005386	adult_trait:behavior/neurological phenotype(MP)	⇒	adult	gene	set of connective tissues	MA:0002887	adult_gene:set of connective tissues(MA)	1	0.147135		0.147135	0.147135	0	0.147135	0.147135	0
53	501	adult	trait	growth/size/body region phenotype	MP:0005378	adult_trait:growth/size/body region phenotype(MP)	⇒	adult	gene	reproductive system	MA:0000326	adult_gene:reproductive system(MA)	1	0.533257		0.533257	0.533257	0	0.533257	0.533257	0
54	502	adult	trait	vision/eye phenotype	MP:0005391	adult_trait:vision/eye phenotype(MP)	⇒	adult	gene	exocrine system	MA:0002411	adult_gene:exocrine system(MA)	1	0.108592		0.108592	0.108592	0	0.108592	0.108592	0
55	513	adult	trait	cardiovascular system phenotype	MP:0005385	adult_trait:cardiovascular system phenotype(MP)	⇒	adult	gene	reproductive system	MA:0000326	adult_gene:reproductive system(MA)	1	0.108592		0.108592	0.108592	0	0.108592	0.108592	0
56	520	adult	trait	growth/size/body region phenotype	MP:0005378	adult_trait:growth/size/body region phenotype(MP)	⇒	adult	gene	nervous system	MA:0000016	adult_gene:nervous system(MA)	1	0		0	0	0	0	0	0
57	524	adult	trait	integument phenotype	MP:0010771	adult_trait:integument phenotype(MP)	⇒	adult	gene	nervous system	MA:0000016	adult_gene:nervous system(MA)	1	0		0	0	0	0	0	0
58	525	adult	trait	skeleton phenotype	MP:0005390	adult_trait:skeleton phenotype(MP)	⇒	adult	gene	respiratory system	MA:0000327	adult_gene:respiratory system(MA)	1	0		0	0	0	0	0	0
59	526	adult	trait	immune system phenotype	MP:0005387	adult_trait:immune system phenotype(MP)	⇒	adult	gene	musculoskeletal system	MA:0002418	adult_gene:musculoskeletal system(MA)	1	0		0	0	0	0	0	0
60	529	adult	trait	immune system phenotype	MP:0005387	adult_trait:immune system phenotype(MP)	⇒	adult	gene	cardiovascular system	MA:0000010	adult_gene:cardiovascular system(MA)	1	0		0	0	0	0	0	0
61	534	adult	trait	limbs/digits/tail phenotype	MP:0005371	adult_trait:limbs/digits/tail phenotype(MP)	⇒	adult	gene	nervous system	MA:0000016	adult_gene:nervous system(MA)	1	0.397265		0.397265	0.397265	0	0.397265	0.397265	0
62	535	adult	trait	vision/eye phenotype	MP:0005391	adult_trait:vision/eye phenotype(MP)	⇒	adult	gene	respiratory system	MA:0000327	adult_gene:respiratory system(MA)	1	0.551139		0.551139	0.551139	0	0.551139	0.551139	0
63	540	adult	trait	immune system phenotype	MP:0005387	adult_trait:immune system phenotype(MP)	⇒	adult	gene	set of connective tissues	MA:0002887	adult_gene:set of connective tissues(MA)	1	0		0	0	0	0	0	0
64	545	adult	trait	cardiovascular system phenotype	MP:0005385	adult_trait:cardiovascular system phenotype(MP)	⇒	adult	gene	nervous system	MA:0000016	adult_gene:nervous system(MA)	1	0.804417		0.804417	0.804417	0	0.804417	0.804417	0
65	555	adult	trait	behavior/neurological phenotype	MP:0005386	adult_trait:behavior/neurological phenotype(MP)	⇒	adult	gene	reproductive system	MA:0000326	adult_gene:reproductive system(MA)	1	1.34066		1.34066	1.34066	0	1.34066	1.34066	0
66	567	adult	trait	skeleton phenotype	MP:0005390	adult_trait:skeleton phenotype(MP)	⇒	adult	gene	nervous system	MA:0000016	adult_gene:nervous system(MA)	1	1.19296		1.19296	1.19296	0	1.19296	1.19296	0
67	572	adult	trait	vision/eye phenotype	MP:0005391	adult_trait:vision/eye phenotype(MP)	⇒	adult	gene	digestive system	MA:0002431	adult_gene:digestive system(MA)	1	0.159483		0.159483	0.159483	0	0.159483	0.159483	0
68	584	adult	trait	homeostasis/metabolism phenotype	MP:0005376	adult_trait:homeostasis/metabolism phenotype(MP)	⇒	adult	gene	digestive system	MA:0002431	adult_gene:digestive system(MA)	1	0.248264		0.248264	0.248264	0	0.248264	0.248264	0
69	603	adult	trait	immune system phenotype	MP:0005387	adult_trait:immune system phenotype(MP)	⇒	adult	gene	digestive system	MA:0002431	adult_gene:digestive system(MA)	1	0		0	0	0	0	0	0

## Sheet: rule_significance
	label	lhs_stage	lhs_type	lhs_top_level_term	lhs_top_level_id	lhs_stage_type_top_level_term	direction	rhs_stage	rhs_type	rhs_top_level_term	rhs_top_level_id	rhs_stage_type_top_level_term	n	mean	sd	median	trimmed	mad	min	max	range	skew	kurtosis	se
1	283	adult	trait	hematopoietic system phenotype	MP:0005397	adult_trait:hematopoietic system phenotype(MP)	⇒	adult	gene	nervous system	MA:0000016	adult_gene:nervous system(MA)	26	1.972	0.313326	1.87216	1.91189	0.150198	1.69624	3.15641	1.46016	2.38588	5.7168	0.0614482
2	508	adult	trait	immune system phenotype	MP:0005387	adult_trait:immune system phenotype(MP)	⇒	adult	gene	nervous system	MA:0000016	adult_gene:nervous system(MA)	15	1.91359	0.114195	1.87811	1.90501	0.151633	1.77584	2.16284	0.387	0.375264	-0.865485	0.0294851
3	579	adult	trait	hematopoietic system phenotype	MP:0005397	adult_trait:hematopoietic system phenotype(MP)	⇒	adult	gene	digestive system	MA:0002431	adult_gene:digestive system(MA)	7	2.00765	0.165587	2.08319	2.00765	0.121033	1.70905	2.16483	0.455776	-0.652035	-1.22692	0.0625859
4	309	adult	trait	hematopoietic system phenotype	MP:0005397	adult_trait:hematopoietic system phenotype(MP)	⇒	adult	gene	musculoskeletal system	MA:0002418	adult_gene:musculoskeletal system(MA)	6	1.94205	0.152112	1.94153	1.94205	0.144093	1.72558	2.15375	0.42817	-0.0236753	-1.63123	0.0620995
5	228	adult	trait	limbs/digits/tail phenotype	MP:0005371	adult_trait:limbs/digits/tail phenotype(MP)	⇒	adult	gene	respiratory system	MA:0000327	adult_gene:respiratory system(MA)	5	2.04325	0.390729	1.88274	2.04325	0.289571	1.68742	2.6063	0.918876	0.400548	-1.90607	0.17474
6	387	adult	trait	limbs/digits/tail phenotype	MP:0005371	adult_trait:limbs/digits/tail phenotype(MP)	⇒	adult	gene	digestive system	MA:0002431	adult_gene:digestive system(MA)	5	1.95682	0.372495	1.82276	1.95682	0.133049	1.68742	2.6063	0.918876	0.943059	-1.07628	0.166585
7	511	adult	trait	vision/eye phenotype	MP:0005391	adult_trait:vision/eye phenotype(MP)	⇒	adult	gene	nervous system	MA:0000016	adult_gene:nervous system(MA)	5	2.00506	0.291431	1.98391	2.00506	0.282295	1.66597	2.3984	0.732426	0.148824	-1.90056	0.130332
8	425	adult	trait	hematopoietic system phenotype	MP:0005397	adult_trait:hematopoietic system phenotype(MP)	⇒	adult	gene	cardiovascular system	MA:0000010	adult_gene:cardiovascular system(MA)	4	2.01267	0.337891	1.93233	2.01267	0.216806	1.69959	2.48643	0.786842	0.47236	-1.84214	0.168945
9	426	adult	trait	hematopoietic system phenotype	MP:0005397	adult_trait:hematopoietic system phenotype(MP)	⇒	adult	gene	endocrine system	MA:0000012	adult_gene:endocrine system(MA)	4	2.11584	0.163013	2.0825	2.11584	0.143012	1.97499	2.32337	0.348385	0.266084	-2.13094	0.0815067
10	427	adult	trait	hematopoietic system phenotype	MP:0005397	adult_trait:hematopoietic system phenotype(MP)	⇒	adult	gene	urinary system	MA:0000325	adult_gene:urinary system(MA)	4	1.94554	0.150428	1.97932	1.94554	0.0837036	1.73384	2.08967	0.355829	-0.471126	-1.80738	0.0752139
11	445	adult	trait	vision/eye phenotype	MP:0005391	adult_trait:vision/eye phenotype(MP)	⇒	adult	gene	reproductive system	MA:0000326	adult_gene:reproductive system(MA)	4	1.96165	0.0994591	1.97454	1.96165	0.10484	1.84891	2.04862	0.199707	-0.106783	-2.31279	0.0497295
12	549	adult	trait	hematopoietic system phenotype	MP:0005397	adult_trait:hematopoietic system phenotype(MP)	⇒	adult	gene	respiratory system	MA:0000327	adult_gene:respiratory system(MA)	4	2.01968	0.0530609	2.01456	2.01968	0.05615	1.9664	2.08319	0.116795	0.136097	-2.18854	0.0265305
13	227	adult	trait	limbs/digits/tail phenotype	MP:0005371	adult_trait:limbs/digits/tail phenotype(MP)	⇒	adult	gene	sensory organ system	MA:0002442	adult_gene:sensory organ system(MA)	3	2.01629	0.512087	1.75514	2.01629	0.100393	1.68742	2.6063	0.918876	0.377343	-2.33333	0.295653
14	449	adult	trait	behavior/neurological phenotype	MP:0005386	adult_trait:behavior/neurological phenotype(MP)	⇒	adult	gene	respiratory system	MA:0000327	adult_gene:respiratory system(MA)	3	1.95039	0.184871	1.84365	1.95039	0	1.84365	2.16386	0.320207	0.3849	-2.33333	0.106736
15	575	adult	trait	hematopoietic system phenotype	MP:0005397	adult_trait:hematopoietic system phenotype(MP)	⇒	adult	gene	reproductive system	MA:0000326	adult_gene:reproductive system(MA)	3	2.1576	0.017605	2.14743	2.1576	0	2.14743	2.17793	0.0304927	0.3849	-2.33333	0.0101642
16	290	adult	trait	growth/size/body region phenotype	MP:0005378	adult_trait:growth/size/body region phenotype(MP)	⇒	adult	gene	sensory organ system	MA:0002442	adult_gene:sensory organ system(MA)	2	2.07134	0.607337	2.07134	2.07134	0.636706	1.64188	2.50079	0.858904	-2.78768e-16	-2.75	0.429452
17	304	adult	trait	limbs/digits/tail phenotype	MP:0005371	adult_trait:limbs/digits/tail phenotype(MP)	⇒	adult	gene	musculoskeletal system	MA:0002418	adult_gene:musculoskeletal system(MA)	2	2.10209	0.258155	2.10209	2.10209	0.270638	1.91955	2.28463	0.365086	-1.31079e-15	-2.75	0.182543
18	322	adult	trait	hearing/vestibular/ear phenotype	MP:0005377	adult_trait:hearing/vestibular/ear phenotype(MP)	⇒	adult	gene	digestive system	MA:0002431	adult_gene:digestive system(MA)	2	2.23833	0.551681	2.23833	2.23833	0.578359	1.84823	2.62843	0.780195	0	-2.75	0.390098
19	324	adult	trait	hearing/vestibular/ear phenotype	MP:0005377	adult_trait:hearing/vestibular/ear phenotype(MP)	⇒	adult	gene	nervous system	MA:0000016	adult_gene:nervous system(MA)	2	1.65594	0.0453619	1.65594	1.65594	0.0475554	1.62387	1.68802	0.0641514	0	-2.75	0.0320757
20	381	adult	trait	vision/eye phenotype	MP:0005391	adult_trait:vision/eye phenotype(MP)	⇒	adult	gene	cardiovascular system	MA:0000010	adult_gene:cardiovascular system(MA)	2	2.12353	0.471677	2.12353	2.12353	0.494486	1.79001	2.45706	0.667053	-7.27357e-16	-2.75	0.333526
21	432	adult	trait	behavior/neurological phenotype	MP:0005386	adult_trait:behavior/neurological phenotype(MP)	⇒	adult	gene	musculoskeletal system	MA:0002418	adult_gene:musculoskeletal system(MA)	2	2.11746	0.0656196	2.11746	2.11746	0.0687927	2.07106	2.16386	0.0928001	0	-2.75	0.0464
22	433	adult	trait	behavior/neurological phenotype	MP:0005386	adult_trait:behavior/neurological phenotype(MP)	⇒	adult	gene	sensory organ system	MA:0002442	adult_gene:sensory organ system(MA)	2	1.84365	0	1.84365	1.84365	0	1.84365	1.84365	0			0
23	486	adult	trait	immune system phenotype	MP:0005387	adult_trait:immune system phenotype(MP)	⇒	adult	gene	endocrine system	MA:0000012	adult_gene:endocrine system(MA)	2	2.0825	0.120782	2.0825	2.0825	0.126623	1.9971	2.16791	0.170812	2.73819e-15	-2.75	0.0854058
24	487	adult	trait	immune system phenotype	MP:0005387	adult_trait:immune system phenotype(MP)	⇒	adult	gene	urinary system	MA:0000325	adult_gene:urinary system(MA)	2	1.97932	0.00362849	1.97932	1.97932	0.00380395	1.97675	1.98188	0.00513145	-4.58849e-14	-2.75	0.00256573
25	488	adult	trait	growth/size/body region phenotype	MP:0005378	adult_trait:growth/size/body region phenotype(MP)	⇒	adult	gene	digestive system	MA:0002431	adult_gene:digestive system(MA)	2	2.20875	0.413008	2.20875	2.20875	0.43298	1.91671	2.50079	0.584081	0	-2.75	0.292041
26	490	adult	trait	integument phenotype	MP:0010771	adult_trait:integument phenotype(MP)	⇒	adult	gene	digestive system	MA:0002431	adult_gene:digestive system(MA)	2	2.16316	0.208269	2.16316	2.16316	0.218341	2.01589	2.31043	0.294538	-1.60819e-15	-2.75	0.147269
27	516	adult	trait	hematopoietic system phenotype	MP:0005397	adult_trait:hematopoietic system phenotype(MP)	⇒	adult	gene	set of connective tissues	MA:0002887	adult_gene:set of connective tissues(MA)	2	2.02347	0.0372942	2.02347	2.02347	0.0390976	1.9971	2.04984	0.0527419	0	-2.75	0.026371
28	553	adult	trait	skeleton phenotype	MP:0005390	adult_trait:skeleton phenotype(MP)	⇒	adult	gene	digestive system	MA:0002431	adult_gene:digestive system(MA)	2	1.78895	0.0478148	1.78895	1.78895	0.0501269	1.75514	1.82276	0.0676203	3.4713e-15	-2.75	0.0338101
29	564	adult	trait	behavior/neurological phenotype	MP:0005386	adult_trait:behavior/neurological phenotype(MP)	⇒	adult	gene	digestive system	MA:0002431	adult_gene:digestive system(MA)	2	1.84365	0	1.84365	1.84365	0	1.84365	1.84365	0			0
30	565	adult	trait	immune system phenotype	MP:0005387	adult_trait:immune system phenotype(MP)	⇒	adult	gene	respiratory system	MA:0000327	adult_gene:respiratory system(MA)	2	1.97669	0.0145575	1.97669	1.97669	0.0152615	1.9664	1.98699	0.0205874	-1.14286e-14	-2.75	0.0102937
31	587	adult	trait	immune system phenotype	MP:0005387	adult_trait:immune system phenotype(MP)	⇒	adult	gene	reproductive system	MA:0000326	adult_gene:reproductive system(MA)	2	2.14743	0	2.14743	2.14743	0	2.14743	2.14743	0			0
32	250	adult	trait	hearing/vestibular/ear phenotype	MP:0005377	adult_trait:hearing/vestibular/ear phenotype(MP)	⇒	adult	gene	trunk	MA:0000004	adult_gene:trunk(MA)	1	2.01236		2.01236	2.01236	0	2.01236	2.01236	0
33	319	adult	trait	pigmentation phenotype	MP:0001186	adult_trait:pigmentation phenotype(MP)	⇒	adult	gene	cardiovascular system	MA:0000010	adult_gene:cardiovascular system(MA)	1	1.79001		1.79001	1.79001	0	1.79001	1.79001	0
34	320	adult	trait	pigmentation phenotype	MP:0001186	adult_trait:pigmentation phenotype(MP)	⇒	adult	gene	endocrine system	MA:0000012	adult_gene:endocrine system(MA)	1	1.85277		1.85277	1.85277	0	1.85277	1.85277	0
35	355	adult	trait	hearing/vestibular/ear phenotype	MP:0005377	adult_trait:hearing/vestibular/ear phenotype(MP)	⇒	adult	gene	respiratory system	MA:0000327	adult_gene:respiratory system(MA)	1	3.17177		3.17177	3.17177	0	3.17177	3.17177	0
36	395	adult	trait	integument phenotype	MP:0010771	adult_trait:integument phenotype(MP)	⇒	adult	gene	cardiovascular system	MA:0000010	adult_gene:cardiovascular system(MA)	1	1.78927		1.78927	1.78927	0	1.78927	1.78927	0
37	396	adult	trait	integument phenotype	MP:0010771	adult_trait:integument phenotype(MP)	⇒	adult	gene	endocrine system	MA:0000012	adult_gene:endocrine system(MA)	1	1.88626		1.88626	1.88626	0	1.88626	1.88626	0
38	397	adult	trait	integument phenotype	MP:0010771	adult_trait:integument phenotype(MP)	⇒	adult	gene	sensory organ system	MA:0002442	adult_gene:sensory organ system(MA)	1	2.01589		2.01589	2.01589	0	2.01589	2.01589	0
39	399	adult	trait	pigmentation phenotype	MP:0001186	adult_trait:pigmentation phenotype(MP)	⇒	adult	gene	reproductive system	MA:0000326	adult_gene:reproductive system(MA)	1	1.84891		1.84891	1.84891	0	1.84891	1.84891	0
40	401	adult	trait	limbs/digits/tail phenotype	MP:0005371	adult_trait:limbs/digits/tail phenotype(MP)	⇒	adult	gene	cardiovascular system	MA:0000010	adult_gene:cardiovascular system(MA)	1	1.84256		1.84256	1.84256	0	1.84256	1.84256	0
41	418	adult	trait	integument phenotype	MP:0010771	adult_trait:integument phenotype(MP)	⇒	adult	gene	set of connective tissues	MA:0002887	adult_gene:set of connective tissues(MA)	1	2.12685		2.12685	2.12685	0	2.12685	2.12685	0
42	473	adult	trait	growth/size/body region phenotype	MP:0005378	adult_trait:growth/size/body region phenotype(MP)	⇒	adult	gene	respiratory system	MA:0000327	adult_gene:respiratory system(MA)	1	2.50079		2.50079	2.50079	0	2.50079	2.50079	0
43	474	adult	trait	integument phenotype	MP:0010771	adult_trait:integument phenotype(MP)	⇒	adult	gene	respiratory system	MA:0000327	adult_gene:respiratory system(MA)	1	2.01589		2.01589	2.01589	0	2.01589	2.01589	0
44	475	adult	trait	cardiovascular system phenotype	MP:0005385	adult_trait:cardiovascular system phenotype(MP)	⇒	adult	gene	exocrine system	MA:0002411	adult_gene:exocrine system(MA)	1	2.04862		2.04862	2.04862	0	2.04862	2.04862	0
45	476	adult	trait	behavior/neurological phenotype	MP:0005386	adult_trait:behavior/neurological phenotype(MP)	⇒	adult	gene	cardiovascular system	MA:0000010	adult_gene:cardiovascular system(MA)	1	2.13624		2.13624	2.13624	0	2.13624	2.13624	0
46	477	adult	trait	vision/eye phenotype	MP:0005391	adult_trait:vision/eye phenotype(MP)	⇒	adult	gene	endocrine system	MA:0000012	adult_gene:endocrine system(MA)	1	1.85277		1.85277	1.85277	0	1.85277	1.85277	0
47	478	adult	trait	vision/eye phenotype	MP:0005391	adult_trait:vision/eye phenotype(MP)	⇒	adult	gene	musculoskeletal system	MA:0002418	adult_gene:musculoskeletal system(MA)	1	1.95377		1.95377	1.95377	0	1.95377	1.95377	0
48	479	adult	trait	skeleton phenotype	MP:0005390	adult_trait:skeleton phenotype(MP)	⇒	adult	gene	sensory organ system	MA:0002442	adult_gene:sensory organ system(MA)	1	1.75514		1.75514	1.75514	0	1.75514	1.75514	0
49	480	adult	trait	vision/eye phenotype	MP:0005391	adult_trait:vision/eye phenotype(MP)	⇒	adult	gene	urinary system	MA:0000325	adult_gene:urinary system(MA)	1	1.6744		1.6744	1.6744	0	1.6744	1.6744	0
50	481	adult	trait	hematopoietic system phenotype	MP:0005397	adult_trait:hematopoietic system phenotype(MP)	⇒	adult	gene	trunk	MA:0000004	adult_gene:trunk(MA)	1	1.80524		1.80524	1.80524	0	1.80524	1.80524	0
51	496	adult	trait	limbs/digits/tail phenotype	MP:0005371	adult_trait:limbs/digits/tail phenotype(MP)	⇒	adult	gene	reproductive system	MA:0000326	adult_gene:reproductive system(MA)	1	2.09711		2.09711	2.09711	0	2.09711	2.09711	0
52	498	adult	trait	behavior/neurological phenotype	MP:0005386	adult_trait:behavior/neurological phenotype(MP)	⇒	adult	gene	set of connective tissues	MA:0002887	adult_gene:set of connective tissues(MA)	1	2.58197		2.58197	2.58197	0	2.58197	2.58197	0
53	501	adult	trait	growth/size/body region phenotype	MP:0005378	adult_trait:growth/size/body region phenotype(MP)	⇒	adult	gene	reproductive system	MA:0000326	adult_gene:reproductive system(MA)	1	1.7325		1.7325	1.7325	0	1.7325	1.7325	0
54	502	adult	trait	vision/eye phenotype	MP:0005391	adult_trait:vision/eye phenotype(MP)	⇒	adult	gene	exocrine system	MA:0002411	adult_gene:exocrine system(MA)	1	2.04862		2.04862	2.04862	0	2.04862	2.04862	0
55	513	adult	trait	cardiovascular system phenotype	MP:0005385	adult_trait:cardiovascular system phenotype(MP)	⇒	adult	gene	reproductive system	MA:0000326	adult_gene:reproductive system(MA)	1	2.04862		2.04862	2.04862	0	2.04862	2.04862	0
56	520	adult	trait	growth/size/body region phenotype	MP:0005378	adult_trait:growth/size/body region phenotype(MP)	⇒	adult	gene	nervous system	MA:0000016	adult_gene:nervous system(MA)	1	1.64873		1.64873	1.64873	0	1.64873	1.64873	0
57	524	adult	trait	integument phenotype	MP:0010771	adult_trait:integument phenotype(MP)	⇒	adult	gene	nervous system	MA:0000016	adult_gene:nervous system(MA)	1	1.64873		1.64873	1.64873	0	1.64873	1.64873	0
58	525	adult	trait	skeleton phenotype	MP:0005390	adult_trait:skeleton phenotype(MP)	⇒	adult	gene	respiratory system	MA:0000327	adult_gene:respiratory system(MA)	1	1.75514		1.75514	1.75514	0	1.75514	1.75514	0
59	526	adult	trait	immune system phenotype	MP:0005387	adult_trait:immune system phenotype(MP)	⇒	adult	gene	musculoskeletal system	MA:0002418	adult_gene:musculoskeletal system(MA)	1	1.99206		1.99206	1.99206	0	1.99206	1.99206	0
60	529	adult	trait	immune system phenotype	MP:0005387	adult_trait:immune system phenotype(MP)	⇒	adult	gene	cardiovascular system	MA:0000010	adult_gene:cardiovascular system(MA)	1	1.99206		1.99206	1.99206	0	1.99206	1.99206	0
61	534	adult	trait	limbs/digits/tail phenotype	MP:0005371	adult_trait:limbs/digits/tail phenotype(MP)	⇒	adult	gene	nervous system	MA:0000016	adult_gene:nervous system(MA)	1	1.80987		1.80987	1.80987	0	1.80987	1.80987	0
62	535	adult	trait	vision/eye phenotype	MP:0005391	adult_trait:vision/eye phenotype(MP)	⇒	adult	gene	respiratory system	MA:0000327	adult_gene:respiratory system(MA)	1	2.46937		2.46937	2.46937	0	2.46937	2.46937	0
63	540	adult	trait	immune system phenotype	MP:0005387	adult_trait:immune system phenotype(MP)	⇒	adult	gene	set of connective tissues	MA:0002887	adult_gene:set of connective tissues(MA)	1	1.9971		1.9971	1.9971	0	1.9971	1.9971	0
64	545	adult	trait	cardiovascular system phenotype	MP:0005385	adult_trait:cardiovascular system phenotype(MP)	⇒	adult	gene	nervous system	MA:0000016	adult_gene:nervous system(MA)	1	1.98391		1.98391	1.98391	0	1.98391	1.98391	0
65	555	adult	trait	behavior/neurological phenotype	MP:0005386	adult_trait:behavior/neurological phenotype(MP)	⇒	adult	gene	reproductive system	MA:0000326	adult_gene:reproductive system(MA)	1	2.02934		2.02934	2.02934	0	2.02934	2.02934	0
66	567	adult	trait	skeleton phenotype	MP:0005390	adult_trait:skeleton phenotype(MP)	⇒	adult	gene	nervous system	MA:0000016	adult_gene:nervous system(MA)	1	1.89975		1.89975	1.89975	0	1.89975	1.89975	0
67	572	adult	trait	vision/eye phenotype	MP:0005391	adult_trait:vision/eye phenotype(MP)	⇒	adult	gene	digestive system	MA:0002431	adult_gene:digestive system(MA)	1	1.70369		1.70369	1.70369	0	1.70369	1.70369	0
68	584	adult	trait	homeostasis/metabolism phenotype	MP:0005376	adult_trait:homeostasis/metabolism phenotype(MP)	⇒	adult	gene	digestive system	MA:0002431	adult_gene:digestive system(MA)	1	1.89253		1.89253	1.89253	0	1.89253	1.89253	0
69	603	adult	trait	immune system phenotype	MP:0005387	adult_trait:immune system phenotype(MP)	⇒	adult	gene	digestive system	MA:0002431	adult_gene:digestive system(MA)	1	2.1526		2.1526	2.1526	0	2.1526	2.1526	0
