# Supplementary material for: An atlas of evidence-based phenotypic associations across the mouse phenome
Source: Sci Rep. 2020 Mar 3;10:3957. doi: 10.1038/s41598-020-60891-w (PMC7054260; doi:10.1038/s41598-020-60891-w)
Supplement: Supplementary file 10 — Supplementary Table 12. [file 41598_2020_60891_MOESM10_ESM.xlsx]

## Sheet: support
	label	lhs_stage	lhs_type	lhs_top_level_term	lhs_top_level_id	lhs_stage_type_top_level_term	direction	rhs_stage	rhs_type	rhs_top_level_term	rhs_top_level_id	rhs_stage_type_top_level_term	n	mean	sd	median	trimmed	mad	min	max	range	skew	kurtosis	se
1	48	embryo	trait	nervous system phenotype	MP:0003631	embryo_trait:nervous system phenotype(MP)	⇒	embryo	trait	nervous system phenotype	MP:0003631	embryo_trait:nervous system phenotype(MP)	16	0.0714954	0.0303294	0.0710692	0.0718518	0.03534	0.0247934	0.113208	0.0884142	-0.025254	-1.51161	0.00758236
2	244	embryo	trait	embryo phenotype	MP:0005380	embryo_trait:embryo phenotype(MP)	⇒	embryo	trait	embryo phenotype	MP:0005380	embryo_trait:embryo phenotype(MP)	10	0.0773659	0.0522742	0.0645305	0.0765423	0.053008	0.0163934	0.144928	0.128534	0.284947	-1.78972	0.0165305
3	187	embryo	trait	embryo phenotype	MP:0005380	embryo_trait:embryo phenotype(MP)	⇒	embryo	trait	nervous system phenotype	MP:0003631	embryo_trait:nervous system phenotype(MP)	8	0.0365697	0.019723	0.0294231	0.0365697	0.0097845	0.0201342	0.0754717	0.0553375	0.945727	-0.801721	0.00697315
4	216	embryo	trait	nervous system phenotype	MP:0003631	embryo_trait:nervous system phenotype(MP)	⇒	embryo	trait	embryo phenotype	MP:0005380	embryo_trait:embryo phenotype(MP)	7	0.0577995	0.0203398	0.0594059	0.0577995	0.0188872	0.0247934	0.0866667	0.0618733	-0.183105	-1.36347	0.00768771
5	120	embryo	trait	vision/eye phenotype	MP:0005391	embryo_trait:vision/eye phenotype(MP)	⇒	embryo	trait	nervous system phenotype	MP:0003631	embryo_trait:nervous system phenotype(MP)	6	0.0218605	0.00553681	0.0211817	0.0218605	0.00357117	0.0172414	0.0322581	0.0150167	0.906504	-0.764803	0.00226039
6	140	embryo	trait	limbs/digits/tail phenotype	MP:0005371	embryo_trait:limbs/digits/tail phenotype(MP)	⇒	embryo	trait	nervous system phenotype	MP:0003631	embryo_trait:nervous system phenotype(MP)	6	0.0316157	0.0139249	0.0294231	0.0316157	0.00924732	0.0201342	0.057971	0.0378368	0.941625	-0.706947	0.00568483
7	189	embryo	trait	limbs/digits/tail phenotype	MP:0005371	embryo_trait:limbs/digits/tail phenotype(MP)	⇒	embryo	trait	embryo phenotype	MP:0005380	embryo_trait:embryo phenotype(MP)	6	0.0351731	0.0130259	0.0324334	0.0351731	0.00826835	0.0193548	0.057971	0.0386162	0.581305	-1.06058	0.00531778
8	269	embryo	trait	cardiovascular system phenotype	MP:0005385	embryo_trait:cardiovascular system phenotype(MP)	⇒	embryo	trait	embryo phenotype	MP:0005380	embryo_trait:embryo phenotype(MP)	5	0.0349373	0.0119272	0.03125	0.0349373	0.017682	0.0193237	0.0493827	0.030059	-0.0175987	-1.90687	0.00533403
9	232	embryo	trait	cardiovascular system phenotype	MP:0005385	embryo_trait:cardiovascular system phenotype(MP)	⇒	embryo	trait	nervous system phenotype	MP:0003631	embryo_trait:nervous system phenotype(MP)	4	0.0310025	0.00835421	0.0338246	0.0310025	0.0047627	0.0193237	0.037037	0.0177134	-0.49458	-1.90907	0.00417711
10	361	embryo	trait	embryo phenotype	MP:0005380	embryo_trait:embryo phenotype(MP)	⇒	embryo	trait	growth/size/body region phenotype	MP:0005378	embryo_trait:growth/size/body region phenotype(MP)	4	0.0858026	0.0487608	0.0847874	0.0858026	0.0517255	0.0287081	0.144928	0.116219	0.0418889	-1.98642	0.0243804
11	200	embryo	trait	limbs/digits/tail phenotype	MP:0005371	embryo_trait:limbs/digits/tail phenotype(MP)	⇒	embryo	trait	limbs/digits/tail phenotype	MP:0005371	embryo_trait:limbs/digits/tail phenotype(MP)	3	0.0305376	0.0104296	0.0322581	0.0305376	0.0114782	0.0193548	0.04	0.0206452	-0.160469	-2.33333	0.00602151
12	222	embryo	trait	limbs/digits/tail phenotype	MP:0005371	embryo_trait:limbs/digits/tail phenotype(MP)	⇒	embryo	trait	craniofacial phenotype	MP:0005382	embryo_trait:craniofacial phenotype(MP)	3	0.0296355	0.00789034	0.0258065	0.0296355	0.00209967	0.0243902	0.0387097	0.0143194	0.370997	-2.33333	0.00455549
13	265	embryo	trait	nervous system phenotype	MP:0003631	embryo_trait:nervous system phenotype(MP)	⇒	embryo	trait	craniofacial phenotype	MP:0005382	embryo_trait:craniofacial phenotype(MP)	3	0.0330579	0.00826446	0.0330579	0.0330579	0.0122529	0.0247934	0.0413223	0.0165289	3.37628e-15	-2.33333	0.00477149
14	284	embryo	trait	integument phenotype	MP:0010771	embryo_trait:integument phenotype(MP)	⇒	embryo	trait	embryo phenotype	MP:0005380	embryo_trait:embryo phenotype(MP)	3	0.0295058	0.0120865	0.0272727	0.0295058	0.0127224	0.0186916	0.0425532	0.0238616	0.178453	-2.33333	0.00697816
15	293	embryo	trait	nervous system phenotype	MP:0003631	embryo_trait:nervous system phenotype(MP)	⇒	embryo	trait	growth/size/body region phenotype	MP:0005378	embryo_trait:growth/size/body region phenotype(MP)	3	0.0623545	0.0136153	0.0693069	0.0623545	0.00264365	0.0466667	0.07109	0.0244234	-0.377487	-2.33333	0.00786081
16	234	embryo	trait	liver/biliary system phenotype	MP:0005370	embryo_trait:liver/biliary system phenotype(MP)	⇒	embryo	trait	nervous system phenotype	MP:0003631	embryo_trait:nervous system phenotype(MP)	2	0.0178449	0.00517671	0.0178449	0.0178449	0.00542704	0.0141844	0.0215054	0.00732098	2.38505e-16	-2.75	0.00366049
17	257	embryo	trait	vision/eye phenotype	MP:0005391	embryo_trait:vision/eye phenotype(MP)	⇒	embryo	trait	craniofacial phenotype	MP:0005382	embryo_trait:craniofacial phenotype(MP)	2	0.0333333	0.00942809	0.0333333	0.0333333	0.009884	0.0266667	0.04	0.0133333	-5.36943e-16	-2.75	0.00666667
18	270	embryo	trait	growth/size/body region phenotype	MP:0005378	embryo_trait:growth/size/body region phenotype(MP)	⇒	embryo	trait	vision/eye phenotype	MP:0005391	embryo_trait:vision/eye phenotype(MP)	2	0.0133333	0	0.0133333	0.0133333	0	0.0133333	0.0133333	0	#NUM!	#NUM!	0
19	358	embryo	trait	vision/eye phenotype	MP:0005391	embryo_trait:vision/eye phenotype(MP)	⇒	embryo	trait	embryo phenotype	MP:0005380	embryo_trait:embryo phenotype(MP)	2	0.017728	0.00364376	0.017728	0.017728	0.00381996	0.0151515	0.0203046	0.00515305	0	-2.75	0.00257653
20	359	embryo	trait	embryo phenotype	MP:0005380	embryo_trait:embryo phenotype(MP)	⇒	embryo	trait	integument phenotype	MP:0010771	embryo_trait:integument phenotype(MP)	2	0.030846	0.0165565	0.030846	0.030846	0.0173571	0.0191388	0.0425532	0.0234144	1.63306e-16	-2.75	0.0117072
21	440	embryo	trait	growth/size/body region phenotype	MP:0005378	embryo_trait:growth/size/body region phenotype(MP)	⇒	embryo	trait	embryo phenotype	MP:0005380	embryo_trait:embryo phenotype(MP)	2	0.0790427	0.0931752	0.0790427	0.0790427	0.0976808	0.0131579	0.144928	0.13177	1.34032e-16	-2.75	0.0658848
22	452	embryo	trait	embryo phenotype	MP:0005380	embryo_trait:embryo phenotype(MP)	⇒	embryo	trait	cardiovascular system phenotype	MP:0005385	embryo_trait:cardiovascular system phenotype(MP)	2	0.0329558	0.0232311	0.0329558	0.0329558	0.0243545	0.0165289	0.0493827	0.0328538	1.0134e-16	-2.75	0.0164269
23	243	embryo	trait	liver/biliary system phenotype	MP:0005370	embryo_trait:liver/biliary system phenotype(MP)	⇒	embryo	trait	liver/biliary system phenotype	MP:0005370	embryo_trait:liver/biliary system phenotype(MP)	1	0.0166667		0.0166667	0.0166667	0	0.0166667	0.0166667	0
24	281	embryo	trait	skeleton phenotype	MP:0005390	embryo_trait:skeleton phenotype(MP)	⇒	embryo	trait	craniofacial phenotype	MP:0005382	embryo_trait:craniofacial phenotype(MP)	1	0.0420168		0.0420168	0.0420168	0	0.0420168	0.0420168	0
25	289	embryo	trait	liver/biliary system phenotype	MP:0005370	embryo_trait:liver/biliary system phenotype(MP)	⇒	embryo	trait	vision/eye phenotype	MP:0005391	embryo_trait:vision/eye phenotype(MP)	1	0.020202		0.020202	0.020202	0	0.020202	0.020202	0
26	305	embryo	trait	vision/eye phenotype	MP:0005391	embryo_trait:vision/eye phenotype(MP)	⇒	embryo	trait	vision/eye phenotype	MP:0005391	embryo_trait:vision/eye phenotype(MP)	1	0.02		0.02	0.02	0	0.02	0.02	0
27	321	embryo	trait	liver/biliary system phenotype	MP:0005370	embryo_trait:liver/biliary system phenotype(MP)	⇒	embryo	trait	limbs/digits/tail phenotype	MP:0005371	embryo_trait:limbs/digits/tail phenotype(MP)	1	0.0147783		0.0147783	0.0147783	0	0.0147783	0.0147783	0
28	330	embryo	trait	liver/biliary system phenotype	MP:0005370	embryo_trait:liver/biliary system phenotype(MP)	⇒	embryo	trait	craniofacial phenotype	MP:0005382	embryo_trait:craniofacial phenotype(MP)	1	0.0258065		0.0258065	0.0258065	0	0.0258065	0.0258065	0
29	347	embryo	trait	liver/biliary system phenotype	MP:0005370	embryo_trait:liver/biliary system phenotype(MP)	⇒	embryo	trait	cardiovascular system phenotype	MP:0005385	embryo_trait:cardiovascular system phenotype(MP)	1	0.0150754		0.0150754	0.0150754	0	0.0150754	0.0150754	0
30	351	embryo	trait	homeostasis/metabolism phenotype	MP:0005376	embryo_trait:homeostasis/metabolism phenotype(MP)	⇒	embryo	trait	craniofacial phenotype	MP:0005382	embryo_trait:craniofacial phenotype(MP)	1	0.0413223		0.0413223	0.0413223	0	0.0413223	0.0413223	0
31	356	embryo	trait	vision/eye phenotype	MP:0005391	embryo_trait:vision/eye phenotype(MP)	⇒	embryo	trait	limbs/digits/tail phenotype	MP:0005371	embryo_trait:limbs/digits/tail phenotype(MP)	1	0.0151515		0.0151515	0.0151515	0	0.0151515	0.0151515	0
32	357	embryo	trait	limbs/digits/tail phenotype	MP:0005371	embryo_trait:limbs/digits/tail phenotype(MP)	⇒	embryo	trait	vision/eye phenotype	MP:0005391	embryo_trait:vision/eye phenotype(MP)	1	0.0151515		0.0151515	0.0151515	0	0.0151515	0.0151515	0
33	363	embryo	trait	homeostasis/metabolism phenotype	MP:0005376	embryo_trait:homeostasis/metabolism phenotype(MP)	⇒	embryo	trait	cardiovascular system phenotype	MP:0005385	embryo_trait:cardiovascular system phenotype(MP)	1	0.0461538		0.0461538	0.0461538	0	0.0461538	0.0461538	0
34	378	embryo	trait	vision/eye phenotype	MP:0005391	embryo_trait:vision/eye phenotype(MP)	⇒	embryo	trait	cardiovascular system phenotype	MP:0005385	embryo_trait:cardiovascular system phenotype(MP)	1	0.0154639		0.0154639	0.0154639	0	0.0154639	0.0154639	0
35	379	embryo	trait	cardiovascular system phenotype	MP:0005385	embryo_trait:cardiovascular system phenotype(MP)	⇒	embryo	trait	vision/eye phenotype	MP:0005391	embryo_trait:vision/eye phenotype(MP)	1	0.0154639		0.0154639	0.0154639	0	0.0154639	0.0154639	0
36	384	embryo	trait	integument phenotype	MP:0010771	embryo_trait:integument phenotype(MP)	⇒	embryo	trait	growth/size/body region phenotype	MP:0005378	embryo_trait:growth/size/body region phenotype(MP)	1	0.0186916		0.0186916	0.0186916	0	0.0186916	0.0186916	0
37	390	embryo	trait	nervous system phenotype	MP:0003631	embryo_trait:nervous system phenotype(MP)	⇒	embryo	trait	vision/eye phenotype	MP:0005391	embryo_trait:vision/eye phenotype(MP)	1	0.0322581		0.0322581	0.0322581	0	0.0322581	0.0322581	0
38	392	embryo	trait	liver/biliary system phenotype	MP:0005370	embryo_trait:liver/biliary system phenotype(MP)	⇒	embryo	trait	embryo phenotype	MP:0005380	embryo_trait:embryo phenotype(MP)	1	0.0147783		0.0147783	0.0147783	0	0.0147783	0.0147783	0
39	398	embryo	trait	craniofacial phenotype	MP:0005382	embryo_trait:craniofacial phenotype(MP)	⇒	embryo	trait	craniofacial phenotype	MP:0005382	embryo_trait:craniofacial phenotype(MP)	1	0.0420168		0.0420168	0.0420168	0	0.0420168	0.0420168	0
40	410	embryo	trait	cardiovascular system phenotype	MP:0005385	embryo_trait:cardiovascular system phenotype(MP)	⇒	embryo	trait	limbs/digits/tail phenotype	MP:0005371	embryo_trait:limbs/digits/tail phenotype(MP)	1	0.0441176		0.0441176	0.0441176	0	0.0441176	0.0441176	0
41	411	embryo	trait	limbs/digits/tail phenotype	MP:0005371	embryo_trait:limbs/digits/tail phenotype(MP)	⇒	embryo	trait	growth/size/body region phenotype	MP:0005378	embryo_trait:growth/size/body region phenotype(MP)	1	0.0243902		0.0243902	0.0243902	0	0.0243902	0.0243902	0
42	424	embryo	trait	cardiovascular system phenotype	MP:0005385	embryo_trait:cardiovascular system phenotype(MP)	⇒	embryo	trait	craniofacial phenotype	MP:0005382	embryo_trait:craniofacial phenotype(MP)	1	0.0264901		0.0264901	0.0264901	0	0.0264901	0.0264901	0
43	482	embryo	trait	nervous system phenotype	MP:0003631	embryo_trait:nervous system phenotype(MP)	⇒	embryo	trait	cardiovascular system phenotype	MP:0005385	embryo_trait:cardiovascular system phenotype(MP)	1	0.0166667		0.0166667	0.0166667	0	0.0166667	0.0166667	0
44	483	embryo	trait	embryo phenotype	MP:0005380	embryo_trait:embryo phenotype(MP)	⇒	embryo	trait	craniofacial phenotype	MP:0005382	embryo_trait:craniofacial phenotype(MP)	1	0.0258065		0.0258065	0.0258065	0	0.0258065	0.0258065	0
45	484	embryo	trait	embryo phenotype	MP:0005380	embryo_trait:embryo phenotype(MP)	⇒	embryo	trait	vision/eye phenotype	MP:0005391	embryo_trait:vision/eye phenotype(MP)	1	0.0151515		0.0151515	0.0151515	0	0.0151515	0.0151515	0

## Sheet: confidence
	label	lhs_stage	lhs_type	lhs_top_level_term	lhs_top_level_id	lhs_stage_type_top_level_term	direction	rhs_stage	rhs_type	rhs_top_level_term	rhs_top_level_id	rhs_stage_type_top_level_term	n	mean	sd	median	trimmed	mad	min	max	range	skew	kurtosis	se
1	48	embryo	trait	nervous system phenotype	MP:0003631	embryo_trait:nervous system phenotype(MP)	⇒	embryo	trait	nervous system phenotype	MP:0003631	embryo_trait:nervous system phenotype(MP)	16	0.919792	0.0899808	0.964286	0.92619	0.05295	0.75	1	0.25	-0.387375	-1.54497	0.0224952
2	244	embryo	trait	embryo phenotype	MP:0005380	embryo_trait:embryo phenotype(MP)	⇒	embryo	trait	embryo phenotype	MP:0005380	embryo_trait:embryo phenotype(MP)	10	0.696245	0.139639	0.666667	0.682807	0.146631	0.5	1	0.5	0.684889	-0.260425	0.0441576
3	187	embryo	trait	embryo phenotype	MP:0005380	embryo_trait:embryo phenotype(MP)	⇒	embryo	trait	nervous system phenotype	MP:0003631	embryo_trait:nervous system phenotype(MP)	8	0.808333	0.227846	0.9	0.808333	0.14826	0.444444	1	0.555556	-0.412311	-1.72833	0.0805556
4	216	embryo	trait	nervous system phenotype	MP:0003631	embryo_trait:nervous system phenotype(MP)	⇒	embryo	trait	embryo phenotype	MP:0005380	embryo_trait:embryo phenotype(MP)	7	0.80805	0.18215	0.777778	0.80805	0.223567	0.5	1	0.5	-0.350362	-1.43238	0.0688461
5	120	embryo	trait	vision/eye phenotype	MP:0005391	embryo_trait:vision/eye phenotype(MP)	⇒	embryo	trait	nervous system phenotype	MP:0003631	embryo_trait:nervous system phenotype(MP)	6	0.605556	0.0611616	0.6	0.605556	0.04942	0.5	0.666667	0.166667	-0.524619	-1.18911	0.0249691
6	140	embryo	trait	limbs/digits/tail phenotype	MP:0005371	embryo_trait:limbs/digits/tail phenotype(MP)	⇒	embryo	trait	nervous system phenotype	MP:0003631	embryo_trait:nervous system phenotype(MP)	6	0.902778	0.152904	1	0.902778	0	0.666667	1	0.333333	-0.608558	-1.77728	0.0624228
7	189	embryo	trait	limbs/digits/tail phenotype	MP:0005371	embryo_trait:limbs/digits/tail phenotype(MP)	⇒	embryo	trait	embryo phenotype	MP:0005380	embryo_trait:embryo phenotype(MP)	6	0.765873	0.216217	0.75	0.765873	0.2471	0.428571	1	0.571429	-0.225766	-1.54723	0.0882702
8	269	embryo	trait	cardiovascular system phenotype	MP:0005385	embryo_trait:cardiovascular system phenotype(MP)	⇒	embryo	trait	embryo phenotype	MP:0005380	embryo_trait:embryo phenotype(MP)	5	0.766667	0.223607	0.666667	0.766667	0.2471	0.5	1	0.5	0.0795046	-2.10519	0.1
9	232	embryo	trait	cardiovascular system phenotype	MP:0005385	embryo_trait:cardiovascular system phenotype(MP)	⇒	embryo	trait	nervous system phenotype	MP:0003631	embryo_trait:nervous system phenotype(MP)	4	0.75	0.204124	0.75	0.75	0.185325	0.5	1	0.5	0	-1.875	0.102062
10	361	embryo	trait	embryo phenotype	MP:0005380	embryo_trait:embryo phenotype(MP)	⇒	embryo	trait	growth/size/body region phenotype	MP:0005378	embryo_trait:growth/size/body region phenotype(MP)	4	0.629808	0.11193	0.625	0.629808	0.111195	0.5	0.769231	0.269231	0.0899774	-1.9444	0.0559651
11	200	embryo	trait	limbs/digits/tail phenotype	MP:0005371	embryo_trait:limbs/digits/tail phenotype(MP)	⇒	embryo	trait	limbs/digits/tail phenotype	MP:0005371	embryo_trait:limbs/digits/tail phenotype(MP)	3	0.72619	0.286457	0.75	0.72619	0.37065	0.428571	1	0.571429	-0.082543	-2.33333	0.165386
12	222	embryo	trait	limbs/digits/tail phenotype	MP:0005371	embryo_trait:limbs/digits/tail phenotype(MP)	⇒	embryo	trait	craniofacial phenotype	MP:0005382	embryo_trait:craniofacial phenotype(MP)	3	0.555556	0.096225	0.5	0.555556	0	0.5	0.666667	0.166667	0.3849	-2.33333	0.0555556
13	265	embryo	trait	nervous system phenotype	MP:0003631	embryo_trait:nervous system phenotype(MP)	⇒	embryo	trait	craniofacial phenotype	MP:0005382	embryo_trait:craniofacial phenotype(MP)	3	0.794444	0.0419435	0.8	0.794444	0.04942	0.75	0.833333	0.0833333	-0.130129	-2.33333	0.0242161
14	284	embryo	trait	integument phenotype	MP:0010771	embryo_trait:integument phenotype(MP)	⇒	embryo	trait	embryo phenotype	MP:0005380	embryo_trait:embryo phenotype(MP)	3	0.7	0.264575	0.6	0.7	0.14826	0.5	1	0.5	0.32397	-2.33333	0.152753
15	293	embryo	trait	nervous system phenotype	MP:0003631	embryo_trait:nervous system phenotype(MP)	⇒	embryo	trait	growth/size/body region phenotype	MP:0005378	embryo_trait:growth/size/body region phenotype(MP)	3	0.659259	0.1433	0.7	0.659259	0.115313	0.5	0.777778	0.277778	-0.261323	-2.33333	0.0827345
16	234	embryo	trait	liver/biliary system phenotype	MP:0005370	embryo_trait:liver/biliary system phenotype(MP)	⇒	embryo	trait	nervous system phenotype	MP:0003631	embryo_trait:nervous system phenotype(MP)	2	1	0	1	1	0	1	1	0	#NUM!	#NUM!	0
17	257	embryo	trait	vision/eye phenotype	MP:0005391	embryo_trait:vision/eye phenotype(MP)	⇒	embryo	trait	craniofacial phenotype	MP:0005382	embryo_trait:craniofacial phenotype(MP)	2	0.714286	0.202031	0.714286	0.714286	0.2118	0.571429	0.857143	0.285714	0	-2.75	0.142857
18	270	embryo	trait	growth/size/body region phenotype	MP:0005378	embryo_trait:growth/size/body region phenotype(MP)	⇒	embryo	trait	vision/eye phenotype	MP:0005391	embryo_trait:vision/eye phenotype(MP)	2	1	0	1	1	0	1	1	0	#NUM!	#NUM!	0
19	358	embryo	trait	vision/eye phenotype	MP:0005391	embryo_trait:vision/eye phenotype(MP)	⇒	embryo	trait	embryo phenotype	MP:0005380	embryo_trait:embryo phenotype(MP)	2	0.4375	0.0883883	0.4375	0.4375	0.0926625	0.375	0.5	0.125	0	-2.75	0.0625
20	359	embryo	trait	embryo phenotype	MP:0005380	embryo_trait:embryo phenotype(MP)	⇒	embryo	trait	integument phenotype	MP:0010771	embryo_trait:integument phenotype(MP)	2	0.7	0.424264	0.7	0.7	0.44478	0.4	1	0.6	2.04439e-16	-2.75	0.3
21	440	embryo	trait	growth/size/body region phenotype	MP:0005378	embryo_trait:growth/size/body region phenotype(MP)	⇒	embryo	trait	embryo phenotype	MP:0005380	embryo_trait:embryo phenotype(MP)	2	0.884615	0.163178	0.884615	0.884615	0.171069	0.769231	1	0.230769	-4.99059e-16	-2.75	0.115385
22	452	embryo	trait	embryo phenotype	MP:0005380	embryo_trait:embryo phenotype(MP)	⇒	embryo	trait	cardiovascular system phenotype	MP:0005385	embryo_trait:cardiovascular system phenotype(MP)	2	0.666667	0	0.666667	0.666667	0	0.666667	0.666667	0	#NUM!	#NUM!	0
23	243	embryo	trait	liver/biliary system phenotype	MP:0005370	embryo_trait:liver/biliary system phenotype(MP)	⇒	embryo	trait	liver/biliary system phenotype	MP:0005370	embryo_trait:liver/biliary system phenotype(MP)	1	1		1	1	0	1	1	0
24	281	embryo	trait	skeleton phenotype	MP:0005390	embryo_trait:skeleton phenotype(MP)	⇒	embryo	trait	craniofacial phenotype	MP:0005382	embryo_trait:craniofacial phenotype(MP)	1	0.714286		0.714286	0.714286	0	0.714286	0.714286	0
25	289	embryo	trait	liver/biliary system phenotype	MP:0005370	embryo_trait:liver/biliary system phenotype(MP)	⇒	embryo	trait	vision/eye phenotype	MP:0005391	embryo_trait:vision/eye phenotype(MP)	1	0.8		0.8	0.8	0	0.8	0.8	0
26	305	embryo	trait	vision/eye phenotype	MP:0005391	embryo_trait:vision/eye phenotype(MP)	⇒	embryo	trait	vision/eye phenotype	MP:0005391	embryo_trait:vision/eye phenotype(MP)	1	0.571429		0.571429	0.571429	0	0.571429	0.571429	0
27	321	embryo	trait	liver/biliary system phenotype	MP:0005370	embryo_trait:liver/biliary system phenotype(MP)	⇒	embryo	trait	limbs/digits/tail phenotype	MP:0005371	embryo_trait:limbs/digits/tail phenotype(MP)	1	1		1	1	0	1	1	0
28	330	embryo	trait	liver/biliary system phenotype	MP:0005370	embryo_trait:liver/biliary system phenotype(MP)	⇒	embryo	trait	craniofacial phenotype	MP:0005382	embryo_trait:craniofacial phenotype(MP)	1	1		1	1	0	1	1	0
29	347	embryo	trait	liver/biliary system phenotype	MP:0005370	embryo_trait:liver/biliary system phenotype(MP)	⇒	embryo	trait	cardiovascular system phenotype	MP:0005385	embryo_trait:cardiovascular system phenotype(MP)	1	0.6		0.6	0.6	0	0.6	0.6	0
30	351	embryo	trait	homeostasis/metabolism phenotype	MP:0005376	embryo_trait:homeostasis/metabolism phenotype(MP)	⇒	embryo	trait	craniofacial phenotype	MP:0005382	embryo_trait:craniofacial phenotype(MP)	1	0.555556		0.555556	0.555556	0	0.555556	0.555556	0
31	356	embryo	trait	vision/eye phenotype	MP:0005391	embryo_trait:vision/eye phenotype(MP)	⇒	embryo	trait	limbs/digits/tail phenotype	MP:0005371	embryo_trait:limbs/digits/tail phenotype(MP)	1	0.375		0.375	0.375	0	0.375	0.375	0
32	357	embryo	trait	limbs/digits/tail phenotype	MP:0005371	embryo_trait:limbs/digits/tail phenotype(MP)	⇒	embryo	trait	vision/eye phenotype	MP:0005391	embryo_trait:vision/eye phenotype(MP)	1	0.375		0.375	0.375	0	0.375	0.375	0
33	363	embryo	trait	homeostasis/metabolism phenotype	MP:0005376	embryo_trait:homeostasis/metabolism phenotype(MP)	⇒	embryo	trait	cardiovascular system phenotype	MP:0005385	embryo_trait:cardiovascular system phenotype(MP)	1	0.666667		0.666667	0.666667	0	0.666667	0.666667	0
34	378	embryo	trait	vision/eye phenotype	MP:0005391	embryo_trait:vision/eye phenotype(MP)	⇒	embryo	trait	cardiovascular system phenotype	MP:0005385	embryo_trait:cardiovascular system phenotype(MP)	1	0.75		0.75	0.75	0	0.75	0.75	0
35	379	embryo	trait	cardiovascular system phenotype	MP:0005385	embryo_trait:cardiovascular system phenotype(MP)	⇒	embryo	trait	vision/eye phenotype	MP:0005391	embryo_trait:vision/eye phenotype(MP)	1	0.428571		0.428571	0.428571	0	0.428571	0.428571	0
36	384	embryo	trait	integument phenotype	MP:0010771	embryo_trait:integument phenotype(MP)	⇒	embryo	trait	growth/size/body region phenotype	MP:0005378	embryo_trait:growth/size/body region phenotype(MP)	1	0.5		0.5	0.5	0	0.5	0.5	0
37	390	embryo	trait	nervous system phenotype	MP:0003631	embryo_trait:nervous system phenotype(MP)	⇒	embryo	trait	vision/eye phenotype	MP:0005391	embryo_trait:vision/eye phenotype(MP)	1	0.6		0.6	0.6	0	0.6	0.6	0
38	392	embryo	trait	liver/biliary system phenotype	MP:0005370	embryo_trait:liver/biliary system phenotype(MP)	⇒	embryo	trait	embryo phenotype	MP:0005380	embryo_trait:embryo phenotype(MP)	1	1		1	1	0	1	1	0
39	398	embryo	trait	craniofacial phenotype	MP:0005382	embryo_trait:craniofacial phenotype(MP)	⇒	embryo	trait	craniofacial phenotype	MP:0005382	embryo_trait:craniofacial phenotype(MP)	1	0.714286		0.714286	0.714286	0	0.714286	0.714286	0
40	410	embryo	trait	cardiovascular system phenotype	MP:0005385	embryo_trait:cardiovascular system phenotype(MP)	⇒	embryo	trait	limbs/digits/tail phenotype	MP:0005371	embryo_trait:limbs/digits/tail phenotype(MP)	1	1		1	1	0	1	1	0
41	411	embryo	trait	limbs/digits/tail phenotype	MP:0005371	embryo_trait:limbs/digits/tail phenotype(MP)	⇒	embryo	trait	growth/size/body region phenotype	MP:0005378	embryo_trait:growth/size/body region phenotype(MP)	1	0.5		0.5	0.5	0	0.5	0.5	0
42	424	embryo	trait	cardiovascular system phenotype	MP:0005385	embryo_trait:cardiovascular system phenotype(MP)	⇒	embryo	trait	craniofacial phenotype	MP:0005382	embryo_trait:craniofacial phenotype(MP)	1	0.666667		0.666667	0.666667	0	0.666667	0.666667	0
43	482	embryo	trait	nervous system phenotype	MP:0003631	embryo_trait:nervous system phenotype(MP)	⇒	embryo	trait	cardiovascular system phenotype	MP:0005385	embryo_trait:cardiovascular system phenotype(MP)	1	0.666667		0.666667	0.666667	0	0.666667	0.666667	0
44	483	embryo	trait	embryo phenotype	MP:0005380	embryo_trait:embryo phenotype(MP)	⇒	embryo	trait	craniofacial phenotype	MP:0005382	embryo_trait:craniofacial phenotype(MP)	1	0.5		0.5	0.5	0	0.5	0.5	0
45	484	embryo	trait	embryo phenotype	MP:0005380	embryo_trait:embryo phenotype(MP)	⇒	embryo	trait	vision/eye phenotype	MP:0005391	embryo_trait:vision/eye phenotype(MP)	1	0.375		0.375	0.375	0	0.375	0.375	0

## Sheet: polarity
	label	lhs_stage	lhs_type	lhs_top_level_term	lhs_top_level_id	lhs_stage_type_top_level_term	direction	rhs_stage	rhs_type	rhs_top_level_term	rhs_top_level_id	rhs_stage_type_top_level_term	n	mean	sd	median	trimmed	mad	min	max	range	skew	kurtosis	se
1	48	embryo	trait	nervous system phenotype	MP:0003631	embryo_trait:nervous system phenotype(MP)	⇒	embryo	trait	nervous system phenotype	MP:0003631	embryo_trait:nervous system phenotype(MP)	16	0.085588	0.145555	2.41082e-17	0.0656324	3.57428e-17	0	0.450555	0.450555	1.25613	0.123508	0.0363888
2	244	embryo	trait	embryo phenotype	MP:0005380	embryo_trait:embryo phenotype(MP)	⇒	embryo	trait	embryo phenotype	MP:0005380	embryo_trait:embryo phenotype(MP)	10	0.180525	0.285589	2.41082e-17	0.122043	3.57428e-17	0	0.828904	0.828904	1.17361	-0.0742119	0.0903113
3	187	embryo	trait	embryo phenotype	MP:0005380	embryo_trait:embryo phenotype(MP)	⇒	embryo	trait	nervous system phenotype	MP:0003631	embryo_trait:nervous system phenotype(MP)	8	0.197015	0.213514	0.166406	0.197015	0.246714	0	0.518975	0.518975	0.516268	-1.52436	0.0754887
4	216	embryo	trait	nervous system phenotype	MP:0003631	embryo_trait:nervous system phenotype(MP)	⇒	embryo	trait	embryo phenotype	MP:0005380	embryo_trait:embryo phenotype(MP)	7	0.355155	0.231331	0.312766	0.355155	0.204286	0	0.737109	0.737109	0.124758	-1.11099	0.0874351
5	120	embryo	trait	vision/eye phenotype	MP:0005391	embryo_trait:vision/eye phenotype(MP)	⇒	embryo	trait	nervous system phenotype	MP:0003631	embryo_trait:nervous system phenotype(MP)	6	0.060403	0.093833	2.41082e-17	0.060403	3.57428e-17	0	0.192184	0.192184	0.551119	-1.92429	0.0383072
6	140	embryo	trait	limbs/digits/tail phenotype	MP:0005371	embryo_trait:limbs/digits/tail phenotype(MP)	⇒	embryo	trait	nervous system phenotype	MP:0003631	embryo_trait:nervous system phenotype(MP)	6	0.271371	0.203086	0.210005	0.271371	0.176455	0	0.518975	0.518975	0.141823	-1.78773	0.0829094
7	189	embryo	trait	limbs/digits/tail phenotype	MP:0005371	embryo_trait:limbs/digits/tail phenotype(MP)	⇒	embryo	trait	embryo phenotype	MP:0005380	embryo_trait:embryo phenotype(MP)	6	0.180587	0.185774	0.186657	0.180587	0.150441	0	0.507265	0.507265	0.600405	-1.10868	0.0758418
8	269	embryo	trait	cardiovascular system phenotype	MP:0005385	embryo_trait:cardiovascular system phenotype(MP)	⇒	embryo	trait	embryo phenotype	MP:0005380	embryo_trait:embryo phenotype(MP)	5	0.167902	0.202023	0.168805	0.167902	0.25027	0	0.494712	0.494712	0.617056	-1.43951	0.0903474
9	232	embryo	trait	cardiovascular system phenotype	MP:0005385	embryo_trait:cardiovascular system phenotype(MP)	⇒	embryo	trait	nervous system phenotype	MP:0003631	embryo_trait:nervous system phenotype(MP)	4	0.261549	0.155804	0.19134	0.261549	0.0167051	0.168805	0.494712	0.325907	0.73939	-1.69411	0.0779022
10	361	embryo	trait	embryo phenotype	MP:0005380	embryo_trait:embryo phenotype(MP)	⇒	embryo	trait	growth/size/body region phenotype	MP:0005378	embryo_trait:growth/size/body region phenotype(MP)	4	0.279003	0.390786	0.143554	0.279003	0.212833	0	0.828904	0.828904	0.514628	-1.88988	0.195393
11	200	embryo	trait	limbs/digits/tail phenotype	MP:0005371	embryo_trait:limbs/digits/tail phenotype(MP)	⇒	embryo	trait	limbs/digits/tail phenotype	MP:0005371	embryo_trait:limbs/digits/tail phenotype(MP)	3	0.06378	0.11047	0	0.06378	0	0	0.19134	0.19134	0.3849	-2.33333	0.06378
12	222	embryo	trait	limbs/digits/tail phenotype	MP:0005371	embryo_trait:limbs/digits/tail phenotype(MP)	⇒	embryo	trait	craniofacial phenotype	MP:0005382	embryo_trait:craniofacial phenotype(MP)	3	0.231774	0.27435	0.160634	0.231774	0.238156	0	0.534686	0.534686	0.241866	-2.33333	0.158396
13	265	embryo	trait	nervous system phenotype	MP:0003631	embryo_trait:nervous system phenotype(MP)	⇒	embryo	trait	craniofacial phenotype	MP:0005382	embryo_trait:craniofacial phenotype(MP)	3	0.410965	0.0434265	0.417822	0.410965	0.0485305	0.364518	0.450555	0.0860371	-0.153958	-2.33333	0.0250723
14	284	embryo	trait	integument phenotype	MP:0010771	embryo_trait:integument phenotype(MP)	⇒	embryo	trait	embryo phenotype	MP:0005380	embryo_trait:embryo phenotype(MP)	3	0.133583	0.231372	0	0.133583	0	0	0.400748	0.400748	0.3849	-2.33333	0.133583
15	293	embryo	trait	nervous system phenotype	MP:0003631	embryo_trait:nervous system phenotype(MP)	⇒	embryo	trait	growth/size/body region phenotype	MP:0005378	embryo_trait:growth/size/body region phenotype(MP)	3	0.500948	0.225829	0.478628	0.500948	0.283948	0.287107	0.737109	0.450001	0.0978711	-2.33333	0.130383
16	234	embryo	trait	liver/biliary system phenotype	MP:0005370	embryo_trait:liver/biliary system phenotype(MP)	⇒	embryo	trait	nervous system phenotype	MP:0003631	embryo_trait:nervous system phenotype(MP)	2	0.257714	0.0253897	0.257714	0.257714	0.0266175	0.23976	0.275667	0.0359065	0	-2.75	0.0179532
17	257	embryo	trait	vision/eye phenotype	MP:0005391	embryo_trait:vision/eye phenotype(MP)	⇒	embryo	trait	craniofacial phenotype	MP:0005382	embryo_trait:craniofacial phenotype(MP)	2	0.159673	0.0152597	0.159673	0.159673	0.0159976	0.148883	0.170463	0.0215805	0	-2.75	0.0107902
18	270	embryo	trait	growth/size/body region phenotype	MP:0005378	embryo_trait:growth/size/body region phenotype(MP)	⇒	embryo	trait	vision/eye phenotype	MP:0005391	embryo_trait:vision/eye phenotype(MP)	2	0.275667	0	0.275667	0.275667	0	0.275667	0.275667	0	#NUM!	#NUM!	0
19	358	embryo	trait	vision/eye phenotype	MP:0005391	embryo_trait:vision/eye phenotype(MP)	⇒	embryo	trait	embryo phenotype	MP:0005380	embryo_trait:embryo phenotype(MP)	2	0.0851168	0.120373	0.0851168	0.0851168	0.126194	0	0.170234	0.170234	0	-2.75	0.0851168
20	359	embryo	trait	embryo phenotype	MP:0005380	embryo_trait:embryo phenotype(MP)	⇒	embryo	trait	integument phenotype	MP:0010771	embryo_trait:integument phenotype(MP)	2	0.0789609	0.111668	0.0789609	0.0789609	0.117067	0	0.157922	0.157922	0	-2.75	0.0789609
21	440	embryo	trait	growth/size/body region phenotype	MP:0005378	embryo_trait:growth/size/body region phenotype(MP)	⇒	embryo	trait	embryo phenotype	MP:0005380	embryo_trait:embryo phenotype(MP)	2	0	0	0	0	0	0	0	0	#NUM!	#NUM!	0
22	452	embryo	trait	embryo phenotype	MP:0005380	embryo_trait:embryo phenotype(MP)	⇒	embryo	trait	cardiovascular system phenotype	MP:0005385	embryo_trait:cardiovascular system phenotype(MP)	2	-4.82164e-17	6.81882e-17	-4.82164e-17	-4.82164e-17	7.14856e-17	-9.64327e-17	0	9.64327e-17	0	-2.75	4.82164e-17
23	243	embryo	trait	liver/biliary system phenotype	MP:0005370	embryo_trait:liver/biliary system phenotype(MP)	⇒	embryo	trait	liver/biliary system phenotype	MP:0005370	embryo_trait:liver/biliary system phenotype(MP)	1	0		0	0	0	0	0	0
24	281	embryo	trait	skeleton phenotype	MP:0005390	embryo_trait:skeleton phenotype(MP)	⇒	embryo	trait	craniofacial phenotype	MP:0005382	embryo_trait:craniofacial phenotype(MP)	1	0.33618		0.33618	0.33618	0	0.33618	0.33618	0
25	289	embryo	trait	liver/biliary system phenotype	MP:0005370	embryo_trait:liver/biliary system phenotype(MP)	⇒	embryo	trait	vision/eye phenotype	MP:0005391	embryo_trait:vision/eye phenotype(MP)	1	0.754474		0.754474	0.754474	0	0.754474	0.754474	0
26	305	embryo	trait	vision/eye phenotype	MP:0005391	embryo_trait:vision/eye phenotype(MP)	⇒	embryo	trait	vision/eye phenotype	MP:0005391	embryo_trait:vision/eye phenotype(MP)	1	0		0	0	0	0	0	0
27	321	embryo	trait	liver/biliary system phenotype	MP:0005370	embryo_trait:liver/biliary system phenotype(MP)	⇒	embryo	trait	limbs/digits/tail phenotype	MP:0005371	embryo_trait:limbs/digits/tail phenotype(MP)	1	0.463375		0.463375	0.463375	0	0.463375	0.463375	0
28	330	embryo	trait	liver/biliary system phenotype	MP:0005370	embryo_trait:liver/biliary system phenotype(MP)	⇒	embryo	trait	craniofacial phenotype	MP:0005382	embryo_trait:craniofacial phenotype(MP)	1	0.785738		0.785738	0.785738	0	0.785738	0.785738	0
29	347	embryo	trait	liver/biliary system phenotype	MP:0005370	embryo_trait:liver/biliary system phenotype(MP)	⇒	embryo	trait	cardiovascular system phenotype	MP:0005385	embryo_trait:cardiovascular system phenotype(MP)	1	0.206639		0.206639	0.206639	0	0.206639	0.206639	0
30	351	embryo	trait	homeostasis/metabolism phenotype	MP:0005376	embryo_trait:homeostasis/metabolism phenotype(MP)	⇒	embryo	trait	craniofacial phenotype	MP:0005382	embryo_trait:craniofacial phenotype(MP)	1	0.147549		0.147549	0.147549	0	0.147549	0.147549	0
31	356	embryo	trait	vision/eye phenotype	MP:0005391	embryo_trait:vision/eye phenotype(MP)	⇒	embryo	trait	limbs/digits/tail phenotype	MP:0005371	embryo_trait:limbs/digits/tail phenotype(MP)	1	0		0	0	0	0	0	0
32	357	embryo	trait	limbs/digits/tail phenotype	MP:0005371	embryo_trait:limbs/digits/tail phenotype(MP)	⇒	embryo	trait	vision/eye phenotype	MP:0005391	embryo_trait:vision/eye phenotype(MP)	1	0		0	0	0	0	0	0
33	363	embryo	trait	homeostasis/metabolism phenotype	MP:0005376	embryo_trait:homeostasis/metabolism phenotype(MP)	⇒	embryo	trait	cardiovascular system phenotype	MP:0005385	embryo_trait:cardiovascular system phenotype(MP)	1	0		0	0	0	0	0	0
34	378	embryo	trait	vision/eye phenotype	MP:0005391	embryo_trait:vision/eye phenotype(MP)	⇒	embryo	trait	cardiovascular system phenotype	MP:0005385	embryo_trait:cardiovascular system phenotype(MP)	1	0.19134		0.19134	0.19134	0	0.19134	0.19134	0
35	379	embryo	trait	cardiovascular system phenotype	MP:0005385	embryo_trait:cardiovascular system phenotype(MP)	⇒	embryo	trait	vision/eye phenotype	MP:0005391	embryo_trait:vision/eye phenotype(MP)	1	0		0	0	0	0	0	0
36	384	embryo	trait	integument phenotype	MP:0010771	embryo_trait:integument phenotype(MP)	⇒	embryo	trait	growth/size/body region phenotype	MP:0005378	embryo_trait:growth/size/body region phenotype(MP)	1	0.400748		0.400748	0.400748	0	0.400748	0.400748	0
37	390	embryo	trait	nervous system phenotype	MP:0003631	embryo_trait:nervous system phenotype(MP)	⇒	embryo	trait	vision/eye phenotype	MP:0005391	embryo_trait:vision/eye phenotype(MP)	1	4.82164e-17		4.82164e-17	4.82164e-17	0	4.82164e-17	4.82164e-17	0
38	392	embryo	trait	liver/biliary system phenotype	MP:0005370	embryo_trait:liver/biliary system phenotype(MP)	⇒	embryo	trait	embryo phenotype	MP:0005380	embryo_trait:embryo phenotype(MP)	1	0.463375		0.463375	0.463375	0	0.463375	0.463375	0
39	398	embryo	trait	craniofacial phenotype	MP:0005382	embryo_trait:craniofacial phenotype(MP)	⇒	embryo	trait	craniofacial phenotype	MP:0005382	embryo_trait:craniofacial phenotype(MP)	1	0.33618		0.33618	0.33618	0	0.33618	0.33618	0
40	410	embryo	trait	cardiovascular system phenotype	MP:0005385	embryo_trait:cardiovascular system phenotype(MP)	⇒	embryo	trait	limbs/digits/tail phenotype	MP:0005371	embryo_trait:limbs/digits/tail phenotype(MP)	1	4.82164e-17		4.82164e-17	4.82164e-17	0	4.82164e-17	4.82164e-17	0
41	411	embryo	trait	limbs/digits/tail phenotype	MP:0005371	embryo_trait:limbs/digits/tail phenotype(MP)	⇒	embryo	trait	growth/size/body region phenotype	MP:0005378	embryo_trait:growth/size/body region phenotype(MP)	1	0		0	0	0	0	0	0
42	424	embryo	trait	cardiovascular system phenotype	MP:0005385	embryo_trait:cardiovascular system phenotype(MP)	⇒	embryo	trait	craniofacial phenotype	MP:0005382	embryo_trait:craniofacial phenotype(MP)	1	0.177512		0.177512	0.177512	0	0.177512	0.177512	0
43	482	embryo	trait	nervous system phenotype	MP:0003631	embryo_trait:nervous system phenotype(MP)	⇒	embryo	trait	cardiovascular system phenotype	MP:0005385	embryo_trait:cardiovascular system phenotype(MP)	1	-9.64327e-17		-9.64327e-17	-9.64327e-17	0	-9.64327e-17	-9.64327e-17	0
44	483	embryo	trait	embryo phenotype	MP:0005380	embryo_trait:embryo phenotype(MP)	⇒	embryo	trait	craniofacial phenotype	MP:0005382	embryo_trait:craniofacial phenotype(MP)	1	0.160634		0.160634	0.160634	0	0.160634	0.160634	0
45	484	embryo	trait	embryo phenotype	MP:0005380	embryo_trait:embryo phenotype(MP)	⇒	embryo	trait	vision/eye phenotype	MP:0005391	embryo_trait:vision/eye phenotype(MP)	1	0		0	0	0	0	0	0

## Sheet: rule_significance
	label	lhs_stage	lhs_type	lhs_top_level_term	lhs_top_level_id	lhs_stage_type_top_level_term	direction	rhs_stage	rhs_type	rhs_top_level_term	rhs_top_level_id	rhs_stage_type_top_level_term	n	mean	sd	median	trimmed	mad	min	max	range	skew	kurtosis	se
1	48	embryo	trait	nervous system phenotype	MP:0003631	embryo_trait:nervous system phenotype(MP)	⇒	embryo	trait	nervous system phenotype	MP:0003631	embryo_trait:nervous system phenotype(MP)	16	2.86544	1.00198	3.11875	2.81739	1.57366	1.64524	4.75829	3.11305	0.244243	-1.35556	0.250496
2	244	embryo	trait	embryo phenotype	MP:0005380	embryo_trait:embryo phenotype(MP)	⇒	embryo	trait	embryo phenotype	MP:0005380	embryo_trait:embryo phenotype(MP)	10	2.09084	0.340818	2.00133	2.05243	0.09673	1.73628	2.75269	1.01641	0.965989	-0.645555	0.107776
3	187	embryo	trait	embryo phenotype	MP:0005380	embryo_trait:embryo phenotype(MP)	⇒	embryo	trait	nervous system phenotype	MP:0003631	embryo_trait:nervous system phenotype(MP)	8	2.16787	0.349112	2.06863	2.16787	0.333059	1.66092	2.75269	1.09177	0.262826	-1.29106	0.12343
4	216	embryo	trait	nervous system phenotype	MP:0003631	embryo_trait:nervous system phenotype(MP)	⇒	embryo	trait	embryo phenotype	MP:0005380	embryo_trait:embryo phenotype(MP)	7	2.67435	1.09367	1.92402	2.67435	0.41331	1.64524	4.31602	2.67078	0.378593	-1.89112	0.413368
5	120	embryo	trait	vision/eye phenotype	MP:0005391	embryo_trait:vision/eye phenotype(MP)	⇒	embryo	trait	nervous system phenotype	MP:0003631	embryo_trait:nervous system phenotype(MP)	6	1.865	0.151805	1.82378	1.865	0.121444	1.74186	2.13689	0.395023	0.756065	-1.11881	0.0619742
6	140	embryo	trait	limbs/digits/tail phenotype	MP:0005371	embryo_trait:limbs/digits/tail phenotype(MP)	⇒	embryo	trait	nervous system phenotype	MP:0003631	embryo_trait:nervous system phenotype(MP)	6	2.22848	0.391269	2.21148	2.22848	0.338514	1.63996	2.75269	1.11274	-0.12786	-1.55571	0.159735
7	189	embryo	trait	limbs/digits/tail phenotype	MP:0005371	embryo_trait:limbs/digits/tail phenotype(MP)	⇒	embryo	trait	embryo phenotype	MP:0005380	embryo_trait:embryo phenotype(MP)	6	1.99503	0.405178	1.89324	1.99503	0.228023	1.63996	2.75269	1.11274	0.906859	-0.821022	0.165413
8	269	embryo	trait	cardiovascular system phenotype	MP:0005385	embryo_trait:cardiovascular system phenotype(MP)	⇒	embryo	trait	embryo phenotype	MP:0005380	embryo_trait:embryo phenotype(MP)	5	1.98303	0.153627	2.03571	1.98303	0.0548931	1.71501	2.08977	0.374754	-0.946667	-1.07459	0.0687043
9	232	embryo	trait	cardiovascular system phenotype	MP:0005385	embryo_trait:cardiovascular system phenotype(MP)	⇒	embryo	trait	nervous system phenotype	MP:0003631	embryo_trait:nervous system phenotype(MP)	4	1.7573	0.214937	1.66787	1.7573	0.0698974	1.62072	2.07273	0.452013	0.660025	-1.75843	0.107469
10	361	embryo	trait	embryo phenotype	MP:0005380	embryo_trait:embryo phenotype(MP)	⇒	embryo	trait	growth/size/body region phenotype	MP:0005378	embryo_trait:growth/size/body region phenotype(MP)	4	2.09162	0.39584	1.98901	2.09162	0.235716	1.73628	2.65218	0.915904	0.509863	-1.82411	0.19792
11	200	embryo	trait	limbs/digits/tail phenotype	MP:0005371	embryo_trait:limbs/digits/tail phenotype(MP)	⇒	embryo	trait	limbs/digits/tail phenotype	MP:0005371	embryo_trait:limbs/digits/tail phenotype(MP)	3	1.84273	0.155221	1.76502	1.84273	0.0345542	1.74172	2.02146	0.279744	0.375161	-2.33333	0.0896166
12	222	embryo	trait	limbs/digits/tail phenotype	MP:0005371	embryo_trait:limbs/digits/tail phenotype(MP)	⇒	embryo	trait	craniofacial phenotype	MP:0005382	embryo_trait:craniofacial phenotype(MP)	3	1.8379	0.201388	1.85945	1.8379	0.249364	1.6266	2.02764	0.401043	-0.105791	-2.33333	0.116272
13	265	embryo	trait	nervous system phenotype	MP:0003631	embryo_trait:nervous system phenotype(MP)	⇒	embryo	trait	craniofacial phenotype	MP:0005382	embryo_trait:craniofacial phenotype(MP)	3	1.9575	0.335206	1.91554	1.9575	0.400746	1.64524	2.31171	0.666462	0.1232	-2.33333	0.193531
14	284	embryo	trait	integument phenotype	MP:0010771	embryo_trait:integument phenotype(MP)	⇒	embryo	trait	embryo phenotype	MP:0005380	embryo_trait:embryo phenotype(MP)	3	1.68894	0.0824127	1.68982	1.68894	0.120226	1.60609	1.77091	0.164818	-0.0106584	-2.33333	0.047581
15	293	embryo	trait	nervous system phenotype	MP:0003631	embryo_trait:nervous system phenotype(MP)	⇒	embryo	trait	growth/size/body region phenotype	MP:0005378	embryo_trait:growth/size/body region phenotype(MP)	3	1.89515	0.0497821	1.92377	1.89515	0.000368852	1.83767	1.92402	0.0863493	-0.384889	-2.33333	0.0287417
16	234	embryo	trait	liver/biliary system phenotype	MP:0005370	embryo_trait:liver/biliary system phenotype(MP)	⇒	embryo	trait	nervous system phenotype	MP:0003631	embryo_trait:nervous system phenotype(MP)	2	1.69691	0.0790457	1.69691	1.69691	0.082868	1.64101	1.7528	0.111787	0	-2.75	0.0558937
17	257	embryo	trait	vision/eye phenotype	MP:0005391	embryo_trait:vision/eye phenotype(MP)	⇒	embryo	trait	craniofacial phenotype	MP:0005382	embryo_trait:craniofacial phenotype(MP)	2	2.60525	0.916379	2.60525	2.60525	0.960692	1.95727	3.25323	1.29596	-1.80341e-16	-2.75	0.647978
18	270	embryo	trait	growth/size/body region phenotype	MP:0005378	embryo_trait:growth/size/body region phenotype(MP)	⇒	embryo	trait	vision/eye phenotype	MP:0005391	embryo_trait:vision/eye phenotype(MP)	2	1.80135	0	1.80135	1.80135	0	1.80135	1.80135	0	#NUM!	#NUM!	0
19	358	embryo	trait	vision/eye phenotype	MP:0005391	embryo_trait:vision/eye phenotype(MP)	⇒	embryo	trait	embryo phenotype	MP:0005380	embryo_trait:embryo phenotype(MP)	2	1.90575	0.0227643	1.90575	1.90575	0.0238651	1.88965	1.92185	0.0321936	-7.32377e-15	-2.75	0.0160968
20	359	embryo	trait	embryo phenotype	MP:0005380	embryo_trait:embryo phenotype(MP)	⇒	embryo	trait	integument phenotype	MP:0010771	embryo_trait:integument phenotype(MP)	2	1.68111	0.10609	1.68111	1.68111	0.11122	1.60609	1.75612	0.150034	1.56629e-15	-2.75	0.0750172
21	440	embryo	trait	growth/size/body region phenotype	MP:0005378	embryo_trait:growth/size/body region phenotype(MP)	⇒	embryo	trait	embryo phenotype	MP:0005380	embryo_trait:embryo phenotype(MP)	2	2.10965	0.0783431	2.10965	2.10965	0.0821315	2.05425	2.16505	0.110794	4.25593e-15	-2.75	0.0553969
22	452	embryo	trait	embryo phenotype	MP:0005380	embryo_trait:embryo phenotype(MP)	⇒	embryo	trait	cardiovascular system phenotype	MP:0005385	embryo_trait:cardiovascular system phenotype(MP)	2	1.83893	0.278282	1.83893	1.83893	0.291738	1.64216	2.03571	0.39355	0	-2.75	0.196775
23	243	embryo	trait	liver/biliary system phenotype	MP:0005370	embryo_trait:liver/biliary system phenotype(MP)	⇒	embryo	trait	liver/biliary system phenotype	MP:0005370	embryo_trait:liver/biliary system phenotype(MP)	1	2.13903		2.13903	2.13903	0	2.13903	2.13903	0
24	281	embryo	trait	skeleton phenotype	MP:0005390	embryo_trait:skeleton phenotype(MP)	⇒	embryo	trait	craniofacial phenotype	MP:0005382	embryo_trait:craniofacial phenotype(MP)	1	2.10001		2.10001	2.10001	0	2.10001	2.10001	0
25	289	embryo	trait	liver/biliary system phenotype	MP:0005370	embryo_trait:liver/biliary system phenotype(MP)	⇒	embryo	trait	vision/eye phenotype	MP:0005391	embryo_trait:vision/eye phenotype(MP)	1	2.13126		2.13126	2.13126	0	2.13126	2.13126	0
26	305	embryo	trait	vision/eye phenotype	MP:0005391	embryo_trait:vision/eye phenotype(MP)	⇒	embryo	trait	vision/eye phenotype	MP:0005391	embryo_trait:vision/eye phenotype(MP)	1	2.84907		2.84907	2.84907	0	2.84907	2.84907	0
27	321	embryo	trait	liver/biliary system phenotype	MP:0005370	embryo_trait:liver/biliary system phenotype(MP)	⇒	embryo	trait	limbs/digits/tail phenotype	MP:0005371	embryo_trait:limbs/digits/tail phenotype(MP)	1	2.62939		2.62939	2.62939	0	2.62939	2.62939	0
28	330	embryo	trait	liver/biliary system phenotype	MP:0005370	embryo_trait:liver/biliary system phenotype(MP)	⇒	embryo	trait	craniofacial phenotype	MP:0005382	embryo_trait:craniofacial phenotype(MP)	1	2.14409		2.14409	2.14409	0	2.14409	2.14409	0
29	347	embryo	trait	liver/biliary system phenotype	MP:0005370	embryo_trait:liver/biliary system phenotype(MP)	⇒	embryo	trait	cardiovascular system phenotype	MP:0005385	embryo_trait:cardiovascular system phenotype(MP)	1	1.92356		1.92356	1.92356	0	1.92356	1.92356	0
30	351	embryo	trait	homeostasis/metabolism phenotype	MP:0005376	embryo_trait:homeostasis/metabolism phenotype(MP)	⇒	embryo	trait	craniofacial phenotype	MP:0005382	embryo_trait:craniofacial phenotype(MP)	1	1.82053		1.82053	1.82053	0	1.82053	1.82053	0
31	356	embryo	trait	vision/eye phenotype	MP:0005391	embryo_trait:vision/eye phenotype(MP)	⇒	embryo	trait	limbs/digits/tail phenotype	MP:0005371	embryo_trait:limbs/digits/tail phenotype(MP)	1	1.88965		1.88965	1.88965	0	1.88965	1.88965	0
32	357	embryo	trait	limbs/digits/tail phenotype	MP:0005371	embryo_trait:limbs/digits/tail phenotype(MP)	⇒	embryo	trait	vision/eye phenotype	MP:0005391	embryo_trait:vision/eye phenotype(MP)	1	1.88965		1.88965	1.88965	0	1.88965	1.88965	0
33	363	embryo	trait	homeostasis/metabolism phenotype	MP:0005376	embryo_trait:homeostasis/metabolism phenotype(MP)	⇒	embryo	trait	cardiovascular system phenotype	MP:0005385	embryo_trait:cardiovascular system phenotype(MP)	1	2.72556		2.72556	2.72556	0	2.72556	2.72556	0
34	378	embryo	trait	vision/eye phenotype	MP:0005391	embryo_trait:vision/eye phenotype(MP)	⇒	embryo	trait	cardiovascular system phenotype	MP:0005385	embryo_trait:cardiovascular system phenotype(MP)	1	2.59171		2.59171	2.59171	0	2.59171	2.59171	0
35	379	embryo	trait	cardiovascular system phenotype	MP:0005385	embryo_trait:cardiovascular system phenotype(MP)	⇒	embryo	trait	vision/eye phenotype	MP:0005391	embryo_trait:vision/eye phenotype(MP)	1	1.98706		1.98706	1.98706	0	1.98706	1.98706	0
36	384	embryo	trait	integument phenotype	MP:0010771	embryo_trait:integument phenotype(MP)	⇒	embryo	trait	growth/size/body region phenotype	MP:0005378	embryo_trait:growth/size/body region phenotype(MP)	1	1.68982		1.68982	1.68982	0	1.68982	1.68982	0
37	390	embryo	trait	nervous system phenotype	MP:0003631	embryo_trait:nervous system phenotype(MP)	⇒	embryo	trait	vision/eye phenotype	MP:0005391	embryo_trait:vision/eye phenotype(MP)	1	1.87039		1.87039	1.87039	0	1.87039	1.87039	0
38	392	embryo	trait	liver/biliary system phenotype	MP:0005370	embryo_trait:liver/biliary system phenotype(MP)	⇒	embryo	trait	embryo phenotype	MP:0005380	embryo_trait:embryo phenotype(MP)	1	2.62939		2.62939	2.62939	0	2.62939	2.62939	0
39	398	embryo	trait	craniofacial phenotype	MP:0005382	embryo_trait:craniofacial phenotype(MP)	⇒	embryo	trait	craniofacial phenotype	MP:0005382	embryo_trait:craniofacial phenotype(MP)	1	2.10001		2.10001	2.10001	0	2.10001	2.10001	0
40	410	embryo	trait	cardiovascular system phenotype	MP:0005385	embryo_trait:cardiovascular system phenotype(MP)	⇒	embryo	trait	limbs/digits/tail phenotype	MP:0005371	embryo_trait:limbs/digits/tail phenotype(MP)	1	2.08977		2.08977	2.08977	0	2.08977	2.08977	0
41	411	embryo	trait	limbs/digits/tail phenotype	MP:0005371	embryo_trait:limbs/digits/tail phenotype(MP)	⇒	embryo	trait	growth/size/body region phenotype	MP:0005378	embryo_trait:growth/size/body region phenotype(MP)	1	1.6266		1.6266	1.6266	0	1.6266	1.6266	0
42	424	embryo	trait	cardiovascular system phenotype	MP:0005385	embryo_trait:cardiovascular system phenotype(MP)	⇒	embryo	trait	craniofacial phenotype	MP:0005382	embryo_trait:craniofacial phenotype(MP)	1	2.12781		2.12781	2.12781	0	2.12781	2.12781	0
43	482	embryo	trait	nervous system phenotype	MP:0003631	embryo_trait:nervous system phenotype(MP)	⇒	embryo	trait	cardiovascular system phenotype	MP:0005385	embryo_trait:cardiovascular system phenotype(MP)	1	1.63575		1.63575	1.63575	0	1.63575	1.63575	0
44	483	embryo	trait	embryo phenotype	MP:0005380	embryo_trait:embryo phenotype(MP)	⇒	embryo	trait	craniofacial phenotype	MP:0005382	embryo_trait:craniofacial phenotype(MP)	1	1.85945		1.85945	1.85945	0	1.85945	1.85945	0
45	484	embryo	trait	embryo phenotype	MP:0005380	embryo_trait:embryo phenotype(MP)	⇒	embryo	trait	vision/eye phenotype	MP:0005391	embryo_trait:vision/eye phenotype(MP)	1	1.88965		1.88965	1.88965	0	1.88965	1.88965	0
