# Supplementary material for: An atlas of evidence-based phenotypic associations across the mouse phenome
Source: Sci Rep. 2020 Mar 3;10:3957. doi: 10.1038/s41598-020-60891-w (PMC7054260; doi:10.1038/s41598-020-60891-w)
Supplement: Supplementary file 11 — Supplementary Table 13. [file 41598_2020_60891_MOESM11_ESM.xlsx]

## Sheet: support
	label	lhs_stage	lhs_type	lhs_top_level_term	lhs_top_level_id	lhs_stage_type_top_level_term	direction	rhs_stage	rhs_type	rhs_top_level_term	rhs_top_level_id	rhs_stage_type_top_level_term	n	mean	sd	median	trimmed	mad	min	max	range	skew	kurtosis	se
1	578	adult	gene	digestive system	MA:0002431	adult_gene:digestive system(MA)	⇒	adult	trait	hematopoietic system phenotype	MP:0005397	adult_trait:hematopoietic system phenotype(MP)	7	0.0103051	0.00297971	0.0113208	0.0103051	0.00377889	0.00550964	0.0141844	0.00867476	-0.268566	-1.51866	0.00112622
2	581	adult	gene	nervous system	MA:0000016	adult_gene:nervous system(MA)	⇒	adult	trait	hematopoietic system phenotype	MP:0005397	adult_trait:hematopoietic system phenotype(MP)	7	0.0150265	0.0017611	0.015674	0.0150265	0.000220616	0.0125	0.0171233	0.00462329	-0.507637	-1.59255	0.000665632
3	306	adult	gene	digestive system	MA:0002431	adult_gene:digestive system(MA)	⇒	adult	trait	growth/size/body region phenotype	MP:0005378	adult_trait:growth/size/body region phenotype(MP)	6	0.0104918	0.00176157	0.0112046	0.0104918	4.65319e-05	0.00689655	0.011236	0.0043394	-1.3599	-0.0848597	0.000719159
4	551	adult	gene	reproductive system	MA:0000326	adult_gene:reproductive system(MA)	⇒	adult	trait	hematopoietic system phenotype	MP:0005397	adult_trait:hematopoietic system phenotype(MP)	6	0.0130104	0.00490495	0.0127389	0.0130104	0.00129806	0.00662252	0.0217391	0.0151166	0.563205	-0.846152	0.00200244
5	179	adult	gene	exocrine system	MA:0002411	adult_gene:exocrine system(MA)	⇒	adult	trait	growth/size/body region phenotype	MP:0005378	adult_trait:growth/size/body region phenotype(MP)	5	0.0112108	3.43809e-05	0.011236	0.0112108	0	0.0111732	0.011236	6.27707e-05	-0.292119	-2.25333	1.53756e-05
6	221	adult	gene	respiratory system	MA:0000327	adult_gene:respiratory system(MA)	⇒	adult	trait	growth/size/body region phenotype	MP:0005378	adult_trait:growth/size/body region phenotype(MP)	5	0.0112108	3.43809e-05	0.011236	0.0112108	0	0.0111732	0.011236	6.27707e-05	-0.292119	-2.25333	1.53756e-05
7	446	adult	gene	endocrine system	MA:0000012	adult_gene:endocrine system(MA)	⇒	adult	trait	hematopoietic system phenotype	MP:0005397	adult_trait:hematopoietic system phenotype(MP)	3	0.0126716	0.00373898	0.0124224	0.0126716	0.00497993	0.00906344	0.0165289	0.00746548	0.0663575	-2.33333	0.0021587
8	350	adult	gene	exocrine system	MA:0002411	adult_gene:exocrine system(MA)	⇒	adult	trait	craniofacial phenotype	MP:0005382	adult_trait:craniofacial phenotype(MP)	2	0.0112046	4.43856e-05	0.0112046	0.0112046	4.65319e-05	0.0111732	0.011236	6.27707e-05	2.93376e-14	-2.75	3.13853e-05
9	434	adult	gene	respiratory system	MA:0000327	adult_gene:respiratory system(MA)	⇒	adult	trait	craniofacial phenotype	MP:0005382	adult_trait:craniofacial phenotype(MP)	2	0.0112046	4.43856e-05	0.0112046	0.0112046	4.65319e-05	0.0111732	0.011236	6.27707e-05	2.93376e-14	-2.75	3.13853e-05
10	485	adult	gene	digestive system	MA:0002431	adult_gene:digestive system(MA)	⇒	adult	trait	craniofacial phenotype	MP:0005382	adult_trait:craniofacial phenotype(MP)	2	0.0112046	4.43856e-05	0.0112046	0.0112046	4.65319e-05	0.0111732	0.011236	6.27707e-05	2.93376e-14	-2.75	3.13853e-05
11	489	adult	gene	musculoskeletal system	MA:0002418	adult_gene:musculoskeletal system(MA)	⇒	adult	trait	hematopoietic system phenotype	MP:0005397	adult_trait:hematopoietic system phenotype(MP)	2	0.0180397	0.00815972	0.0180397	0.0180397	0.00855429	0.0122699	0.0238095	0.0115396	1.46166e-16	-2.75	0.00576979
12	491	adult	gene	nervous system	MA:0000016	adult_gene:nervous system(MA)	⇒	adult	trait	growth/size/body region phenotype	MP:0005378	adult_trait:growth/size/body region phenotype(MP)	2	0.0140449	0.00397251	0.0140449	0.0140449	0.00416461	0.011236	0.0168539	0.00561798	0	-2.75	0.00280899
13	493	adult	gene	urinary system	MA:0000325	adult_gene:urinary system(MA)	⇒	adult	trait	hematopoietic system phenotype	MP:0005397	adult_trait:hematopoietic system phenotype(MP)	2	0.0172464	0.00389421	0.0172464	0.0172464	0.00408252	0.0144928	0.02	0.00550725	-6.72331e-16	-2.75	0.00275362
14	563	adult	gene	digestive system	MA:0002431	adult_gene:digestive system(MA)	⇒	adult	trait	behavior/neurological phenotype	MP:0005386	adult_trait:behavior/neurological phenotype(MP)	2	0.00887634	0.000980101	0.00887634	0.00887634	0.0010275	0.00818331	0.00956938	0.00138607	1.31789e-15	-2.75	0.000693036
15	586	adult	gene	reproductive system	MA:0000326	adult_gene:reproductive system(MA)	⇒	adult	trait	immune system phenotype	MP:0005387	adult_trait:immune system phenotype(MP)	2	0.0127389	0	0.0127389	0.0127389	0	0.0127389	0.0127389	0	#NUM!	#NUM!	0
16	598	adult	gene	digestive system	MA:0002431	adult_gene:digestive system(MA)	⇒	adult	trait	immune system phenotype	MP:0005387	adult_trait:immune system phenotype(MP)	2	0.0134213	0.00107916	0.0134213	0.0134213	0.00113135	0.0126582	0.0141844	0.00152617	0	-2.75	0.000763085
17	272	adult	gene	integumental system	MA:0000014	adult_gene:integumental system(MA)	⇒	adult	trait	hearing/vestibular/ear phenotype	MP:0005377	adult_trait:hearing/vestibular/ear phenotype(MP)	1	0.00887574		0.00887574	0.00887574	0	0.00887574	0.00887574	0
18	335	adult	gene	exocrine system	MA:0002411	adult_gene:exocrine system(MA)	⇒	adult	trait	hearing/vestibular/ear phenotype	MP:0005377	adult_trait:hearing/vestibular/ear phenotype(MP)	1	0.00887574		0.00887574	0.00887574	0	0.00887574	0.00887574	0
19	336	adult	gene	immune system	MA:0002711	adult_gene:immune system(MA)	⇒	adult	trait	hearing/vestibular/ear phenotype	MP:0005377	adult_trait:hearing/vestibular/ear phenotype(MP)	1	0.0175439		0.0175439	0.0175439	0	0.0175439	0.0175439	0
20	408	adult	gene	nervous system	MA:0000016	adult_gene:nervous system(MA)	⇒	adult	trait	hearing/vestibular/ear phenotype	MP:0005377	adult_trait:hearing/vestibular/ear phenotype(MP)	1	0.00917431		0.00917431	0.00917431	0	0.00917431	0.00917431	0
21	422	adult	gene	set of connective tissues	MA:0002887	adult_gene:set of connective tissues(MA)	⇒	adult	trait	limbs/digits/tail phenotype	MP:0005371	adult_trait:limbs/digits/tail phenotype(MP)	1	0.0105263		0.0105263	0.0105263	0	0.0105263	0.0105263	0
22	456	adult	gene	cardiovascular system	MA:0000010	adult_gene:cardiovascular system(MA)	⇒	adult	trait	behavior/neurological phenotype	MP:0005386	adult_trait:behavior/neurological phenotype(MP)	1	0.00848896		0.00848896	0.00848896	0	0.00848896	0.00848896	0
23	457	adult	gene	endocrine system	MA:0000012	adult_gene:endocrine system(MA)	⇒	adult	trait	behavior/neurological phenotype	MP:0005386	adult_trait:behavior/neurological phenotype(MP)	1	0.00903614		0.00903614	0.00903614	0	0.00903614	0.00903614	0
24	458	adult	gene	urinary system	MA:0000325	adult_gene:urinary system(MA)	⇒	adult	trait	behavior/neurological phenotype	MP:0005386	adult_trait:behavior/neurological phenotype(MP)	1	0.014218		0.014218	0.014218	0	0.014218	0.014218	0
25	461	adult	gene	endocrine system	MA:0000012	adult_gene:endocrine system(MA)	⇒	adult	trait	vision/eye phenotype	MP:0005391	adult_trait:vision/eye phenotype(MP)	1	0.0150376		0.0150376	0.0150376	0	0.0150376	0.0150376	0
26	462	adult	gene	musculoskeletal system	MA:0002418	adult_gene:musculoskeletal system(MA)	⇒	adult	trait	vision/eye phenotype	MP:0005391	adult_trait:vision/eye phenotype(MP)	1	0.0121065		0.0121065	0.0121065	0	0.0121065	0.0121065	0
27	466	adult	gene	set of connective tissues	MA:0002887	adult_gene:set of connective tissues(MA)	⇒	adult	trait	skeleton phenotype	MP:0005390	adult_trait:skeleton phenotype(MP)	1	0.0105263		0.0105263	0.0105263	0	0.0105263	0.0105263	0
28	494	adult	gene	exocrine system	MA:0002411	adult_gene:exocrine system(MA)	⇒	adult	trait	behavior/neurological phenotype	MP:0005386	adult_trait:behavior/neurological phenotype(MP)	1	0.010989		0.010989	0.010989	0	0.010989	0.010989	0
29	497	adult	gene	set of connective tissues	MA:0002887	adult_gene:set of connective tissues(MA)	⇒	adult	trait	behavior/neurological phenotype	MP:0005386	adult_trait:behavior/neurological phenotype(MP)	1	0.00746269		0.00746269	0.00746269	0	0.00746269	0.00746269	0
30	507	adult	gene	set of connective tissues	MA:0002887	adult_gene:set of connective tissues(MA)	⇒	adult	trait	homeostasis/metabolism phenotype	MP:0005376	adult_trait:homeostasis/metabolism phenotype(MP)	1	0.0116279		0.0116279	0.0116279	0	0.0116279	0.0116279	0
31	521	adult	gene	cardiovascular system	MA:0000010	adult_gene:cardiovascular system(MA)	⇒	adult	trait	hematopoietic system phenotype	MP:0005397	adult_trait:hematopoietic system phenotype(MP)	1	0.0277778		0.0277778	0.0277778	0	0.0277778	0.0277778	0
32	522	adult	gene	nervous system	MA:0000016	adult_gene:nervous system(MA)	⇒	adult	trait	integument phenotype	MP:0010771	adult_trait:integument phenotype(MP)	1	0.011236		0.011236	0.011236	0	0.011236	0.011236	0
33	527	adult	gene	cardiovascular system	MA:0000010	adult_gene:cardiovascular system(MA)	⇒	adult	trait	immune system phenotype	MP:0005387	adult_trait:immune system phenotype(MP)	1	0.0277778		0.0277778	0.0277778	0	0.0277778	0.0277778	0
34	528	adult	gene	endocrine system	MA:0000012	adult_gene:endocrine system(MA)	⇒	adult	trait	immune system phenotype	MP:0005387	adult_trait:immune system phenotype(MP)	1	0.0124224		0.0124224	0.0124224	0	0.0124224	0.0124224	0
35	533	adult	gene	digestive system	MA:0002431	adult_gene:digestive system(MA)	⇒	adult	trait	limbs/digits/tail phenotype	MP:0005371	adult_trait:limbs/digits/tail phenotype(MP)	1	0.00834725		0.00834725	0.00834725	0	0.00834725	0.00834725	0
36	546	adult	gene	set of connective tissues	MA:0002887	adult_gene:set of connective tissues(MA)	⇒	adult	trait	hematopoietic system phenotype	MP:0005397	adult_trait:hematopoietic system phenotype(MP)	1	0.013468		0.013468	0.013468	0	0.013468	0.013468	0
37	554	adult	gene	reproductive system	MA:0000326	adult_gene:reproductive system(MA)	⇒	adult	trait	behavior/neurological phenotype	MP:0005386	adult_trait:behavior/neurological phenotype(MP)	1	0.010989		0.010989	0.010989	0	0.010989	0.010989	0
38	558	adult	gene	reproductive system	MA:0000326	adult_gene:reproductive system(MA)	⇒	adult	trait	homeostasis/metabolism phenotype	MP:0005376	adult_trait:homeostasis/metabolism phenotype(MP)	1	0.0113636		0.0113636	0.0113636	0	0.0113636	0.0113636	0
39	560	adult	gene	exocrine system	MA:0002411	adult_gene:exocrine system(MA)	⇒	adult	trait	hematopoietic system phenotype	MP:0005397	adult_trait:hematopoietic system phenotype(MP)	1	0.0217391		0.0217391	0.0217391	0	0.0217391	0.0217391	0
40	576	adult	gene	nervous system	MA:0000016	adult_gene:nervous system(MA)	⇒	adult	trait	behavior/neurological phenotype	MP:0005386	adult_trait:behavior/neurological phenotype(MP)	1	0.0133929		0.0133929	0.0133929	0	0.0133929	0.0133929	0
41	585	adult	gene	respiratory system	MA:0000327	adult_gene:respiratory system(MA)	⇒	adult	trait	hematopoietic system phenotype	MP:0005397	adult_trait:hematopoietic system phenotype(MP)	1	0.0115607		0.0115607	0.0115607	0	0.0115607	0.0115607	0
42	602	adult	gene	nervous system	MA:0000016	adult_gene:nervous system(MA)	⇒	adult	trait	immune system phenotype	MP:0005387	adult_trait:immune system phenotype(MP)	1	0.0125		0.0125	0.0125	0	0.0125	0.0125	0

## Sheet: confidence
	label	lhs_stage	lhs_type	lhs_top_level_term	lhs_top_level_id	lhs_stage_type_top_level_term	direction	rhs_stage	rhs_type	rhs_top_level_term	rhs_top_level_id	rhs_stage_type_top_level_term	n	mean	sd	median	trimmed	mad	min	max	range	skew	kurtosis	se
1	578	adult	gene	digestive system	MA:0002431	adult_gene:digestive system(MA)	⇒	adult	trait	hematopoietic system phenotype	MP:0005397	adult_trait:hematopoietic system phenotype(MP)	7	0.686905	0.236871	0.666667	0.686905	0.2471	0.375	1	0.625	0.256244	-1.64039	0.0895288
2	581	adult	gene	nervous system	MA:0000016	adult_gene:nervous system(MA)	⇒	adult	trait	hematopoietic system phenotype	MP:0005397	adult_trait:hematopoietic system phenotype(MP)	7	0.441059	0.103792	0.416667	0.441059	0.0475192	0.363636	0.666667	0.30303	1.3585	0.259185	0.0392297
3	306	adult	gene	digestive system	MA:0002431	adult_gene:digestive system(MA)	⇒	adult	trait	growth/size/body region phenotype	MP:0005378	adult_trait:growth/size/body region phenotype(MP)	6	0.87037	0.317526	1	0.87037	0	0.222222	1	0.777778	-1.36083	-0.0833333	0.12963
4	551	adult	gene	reproductive system	MA:0000326	adult_gene:reproductive system(MA)	⇒	adult	trait	hematopoietic system phenotype	MP:0005397	adult_trait:hematopoietic system phenotype(MP)	6	0.531746	0.141795	0.535714	0.531746	0.12355	0.285714	0.666667	0.380952	-0.583565	-1.21423	0.0578876
5	179	adult	gene	exocrine system	MA:0002411	adult_gene:exocrine system(MA)	⇒	adult	trait	growth/size/body region phenotype	MP:0005378	adult_trait:growth/size/body region phenotype(MP)	5	1	0	1	1	0	1	1	0	#NUM!	#NUM!	0
6	221	adult	gene	respiratory system	MA:0000327	adult_gene:respiratory system(MA)	⇒	adult	trait	growth/size/body region phenotype	MP:0005378	adult_trait:growth/size/body region phenotype(MP)	5	1	0	1	1	0	1	1	0	#NUM!	#NUM!	0
7	446	adult	gene	endocrine system	MA:0000012	adult_gene:endocrine system(MA)	⇒	adult	trait	hematopoietic system phenotype	MP:0005397	adult_trait:hematopoietic system phenotype(MP)	3	0.537698	0.14873	0.571429	0.537698	0.1412	0.375	0.666667	0.291667	-0.215123	-2.33333	0.0858694
8	350	adult	gene	exocrine system	MA:0002411	adult_gene:exocrine system(MA)	⇒	adult	trait	craniofacial phenotype	MP:0005382	adult_trait:craniofacial phenotype(MP)	2	1	0	1	1	0	1	1	0	#NUM!	#NUM!	0
9	434	adult	gene	respiratory system	MA:0000327	adult_gene:respiratory system(MA)	⇒	adult	trait	craniofacial phenotype	MP:0005382	adult_trait:craniofacial phenotype(MP)	2	1	0	1	1	0	1	1	0	#NUM!	#NUM!	0
10	485	adult	gene	digestive system	MA:0002431	adult_gene:digestive system(MA)	⇒	adult	trait	craniofacial phenotype	MP:0005382	adult_trait:craniofacial phenotype(MP)	2	1	0	1	1	0	1	1	0	#NUM!	#NUM!	0
11	489	adult	gene	musculoskeletal system	MA:0002418	adult_gene:musculoskeletal system(MA)	⇒	adult	trait	hematopoietic system phenotype	MP:0005397	adult_trait:hematopoietic system phenotype(MP)	2	0.535714	0.0505076	0.535714	0.535714	0.05295	0.5	0.571429	0.0714286	0	-2.75	0.0357143
12	491	adult	gene	nervous system	MA:0000016	adult_gene:nervous system(MA)	⇒	adult	trait	growth/size/body region phenotype	MP:0005378	adult_trait:growth/size/body region phenotype(MP)	2	0.5	0.141421	0.5	0.5	0.14826	0.4	0.6	0.2	0	-2.75	0.1
13	493	adult	gene	urinary system	MA:0000325	adult_gene:urinary system(MA)	⇒	adult	trait	hematopoietic system phenotype	MP:0005397	adult_trait:hematopoietic system phenotype(MP)	2	0.5	0	0.5	0.5	0	0.5	0.5	0	#NUM!	#NUM!	0
14	563	adult	gene	digestive system	MA:0002431	adult_gene:digestive system(MA)	⇒	adult	trait	behavior/neurological phenotype	MP:0005386	adult_trait:behavior/neurological phenotype(MP)	2	0.305556	0.0392837	0.305556	0.305556	0.0411833	0.277778	0.333333	0.0555556	1.06188e-15	-2.75	0.0277778
15	586	adult	gene	reproductive system	MA:0000326	adult_gene:reproductive system(MA)	⇒	adult	trait	immune system phenotype	MP:0005387	adult_trait:immune system phenotype(MP)	2	0.666667	0	0.666667	0.666667	0	0.666667	0.666667	0	#NUM!	#NUM!	0
16	598	adult	gene	digestive system	MA:0002431	adult_gene:digestive system(MA)	⇒	adult	trait	immune system phenotype	MP:0005387	adult_trait:immune system phenotype(MP)	2	0.833333	0.235702	0.833333	0.833333	0.2471	0.666667	1	0.333333	0	-2.75	0.166667
17	272	adult	gene	integumental system	MA:0000014	adult_gene:integumental system(MA)	⇒	adult	trait	hearing/vestibular/ear phenotype	MP:0005377	adult_trait:hearing/vestibular/ear phenotype(MP)	1	0.375		0.375	0.375	0	0.375	0.375	0
18	335	adult	gene	exocrine system	MA:0002411	adult_gene:exocrine system(MA)	⇒	adult	trait	hearing/vestibular/ear phenotype	MP:0005377	adult_trait:hearing/vestibular/ear phenotype(MP)	1	0.375		0.375	0.375	0	0.375	0.375	0
19	336	adult	gene	immune system	MA:0002711	adult_gene:immune system(MA)	⇒	adult	trait	hearing/vestibular/ear phenotype	MP:0005377	adult_trait:hearing/vestibular/ear phenotype(MP)	1	0.258065		0.258065	0.258065	0	0.258065	0.258065	0
20	408	adult	gene	nervous system	MA:0000016	adult_gene:nervous system(MA)	⇒	adult	trait	hearing/vestibular/ear phenotype	MP:0005377	adult_trait:hearing/vestibular/ear phenotype(MP)	1	1		1	1	0	1	1	0
21	422	adult	gene	set of connective tissues	MA:0002887	adult_gene:set of connective tissues(MA)	⇒	adult	trait	limbs/digits/tail phenotype	MP:0005371	adult_trait:limbs/digits/tail phenotype(MP)	1	0.294118		0.294118	0.294118	0	0.294118	0.294118	0
22	456	adult	gene	cardiovascular system	MA:0000010	adult_gene:cardiovascular system(MA)	⇒	adult	trait	behavior/neurological phenotype	MP:0005386	adult_trait:behavior/neurological phenotype(MP)	1	0.208333		0.208333	0.208333	0	0.208333	0.208333	0
23	457	adult	gene	endocrine system	MA:0000012	adult_gene:endocrine system(MA)	⇒	adult	trait	behavior/neurological phenotype	MP:0005386	adult_trait:behavior/neurological phenotype(MP)	1	0.428571		0.428571	0.428571	0	0.428571	0.428571	0
24	458	adult	gene	urinary system	MA:0000325	adult_gene:urinary system(MA)	⇒	adult	trait	behavior/neurological phenotype	MP:0005386	adult_trait:behavior/neurological phenotype(MP)	1	0.428571		0.428571	0.428571	0	0.428571	0.428571	0
25	461	adult	gene	endocrine system	MA:0000012	adult_gene:endocrine system(MA)	⇒	adult	trait	vision/eye phenotype	MP:0005391	adult_trait:vision/eye phenotype(MP)	1	0.258065		0.258065	0.258065	0	0.258065	0.258065	0
26	462	adult	gene	musculoskeletal system	MA:0002418	adult_gene:musculoskeletal system(MA)	⇒	adult	trait	vision/eye phenotype	MP:0005391	adult_trait:vision/eye phenotype(MP)	1	0.263158		0.263158	0.263158	0	0.263158	0.263158	0
27	466	adult	gene	set of connective tissues	MA:0002887	adult_gene:set of connective tissues(MA)	⇒	adult	trait	skeleton phenotype	MP:0005390	adult_trait:skeleton phenotype(MP)	1	0.294118		0.294118	0.294118	0	0.294118	0.294118	0
28	494	adult	gene	exocrine system	MA:0002411	adult_gene:exocrine system(MA)	⇒	adult	trait	behavior/neurological phenotype	MP:0005386	adult_trait:behavior/neurological phenotype(MP)	1	0.5		0.5	0.5	0	0.5	0.5	0
29	497	adult	gene	set of connective tissues	MA:0002887	adult_gene:set of connective tissues(MA)	⇒	adult	trait	behavior/neurological phenotype	MP:0005386	adult_trait:behavior/neurological phenotype(MP)	1	0.428571		0.428571	0.428571	0	0.428571	0.428571	0
30	507	adult	gene	set of connective tissues	MA:0002887	adult_gene:set of connective tissues(MA)	⇒	adult	trait	homeostasis/metabolism phenotype	MP:0005376	adult_trait:homeostasis/metabolism phenotype(MP)	1	0.333333		0.333333	0.333333	0	0.333333	0.333333	0
31	521	adult	gene	cardiovascular system	MA:0000010	adult_gene:cardiovascular system(MA)	⇒	adult	trait	hematopoietic system phenotype	MP:0005397	adult_trait:hematopoietic system phenotype(MP)	1	0.625		0.625	0.625	0	0.625	0.625	0
32	522	adult	gene	nervous system	MA:0000016	adult_gene:nervous system(MA)	⇒	adult	trait	integument phenotype	MP:0010771	adult_trait:integument phenotype(MP)	1	0.4		0.4	0.4	0	0.4	0.4	0
33	527	adult	gene	cardiovascular system	MA:0000010	adult_gene:cardiovascular system(MA)	⇒	adult	trait	immune system phenotype	MP:0005387	adult_trait:immune system phenotype(MP)	1	0.625		0.625	0.625	0	0.625	0.625	0
34	528	adult	gene	endocrine system	MA:0000012	adult_gene:endocrine system(MA)	⇒	adult	trait	immune system phenotype	MP:0005387	adult_trait:immune system phenotype(MP)	1	0.666667		0.666667	0.666667	0	0.666667	0.666667	0
35	533	adult	gene	digestive system	MA:0002431	adult_gene:digestive system(MA)	⇒	adult	trait	limbs/digits/tail phenotype	MP:0005371	adult_trait:limbs/digits/tail phenotype(MP)	1	0.277778		0.277778	0.277778	0	0.277778	0.277778	0
36	546	adult	gene	set of connective tissues	MA:0002887	adult_gene:set of connective tissues(MA)	⇒	adult	trait	hematopoietic system phenotype	MP:0005397	adult_trait:hematopoietic system phenotype(MP)	1	0.5		0.5	0.5	0	0.5	0.5	0
37	554	adult	gene	reproductive system	MA:0000326	adult_gene:reproductive system(MA)	⇒	adult	trait	behavior/neurological phenotype	MP:0005386	adult_trait:behavior/neurological phenotype(MP)	1	0.5		0.5	0.5	0	0.5	0.5	0
38	558	adult	gene	reproductive system	MA:0000326	adult_gene:reproductive system(MA)	⇒	adult	trait	homeostasis/metabolism phenotype	MP:0005376	adult_trait:homeostasis/metabolism phenotype(MP)	1	0.363636		0.363636	0.363636	0	0.363636	0.363636	0
39	560	adult	gene	exocrine system	MA:0002411	adult_gene:exocrine system(MA)	⇒	adult	trait	hematopoietic system phenotype	MP:0005397	adult_trait:hematopoietic system phenotype(MP)	1	0.571429		0.571429	0.571429	0	0.571429	0.571429	0
40	576	adult	gene	nervous system	MA:0000016	adult_gene:nervous system(MA)	⇒	adult	trait	behavior/neurological phenotype	MP:0005386	adult_trait:behavior/neurological phenotype(MP)	1	0.6		0.6	0.6	0	0.6	0.6	0
41	585	adult	gene	respiratory system	MA:0000327	adult_gene:respiratory system(MA)	⇒	adult	trait	hematopoietic system phenotype	MP:0005397	adult_trait:hematopoietic system phenotype(MP)	1	1		1	1	0	1	1	0
42	602	adult	gene	nervous system	MA:0000016	adult_gene:nervous system(MA)	⇒	adult	trait	immune system phenotype	MP:0005387	adult_trait:immune system phenotype(MP)	1	0.666667		0.666667	0.666667	0	0.666667	0.666667	0

## Sheet: polarity
	label	lhs_stage	lhs_type	lhs_top_level_term	lhs_top_level_id	lhs_stage_type_top_level_term	direction	rhs_stage	rhs_type	rhs_top_level_term	rhs_top_level_id	rhs_stage_type_top_level_term	n	mean	sd	median	trimmed	mad	min	max	range	skew	kurtosis	se
1	578	adult	gene	digestive system	MA:0002431	adult_gene:digestive system(MA)	⇒	adult	trait	hematopoietic system phenotype	MP:0005397	adult_trait:hematopoietic system phenotype(MP)	7	0.227536	0.130718	0.23976	0.227536	0.0557703	0	0.441575	0.441575	-0.126792	-0.658503	0.0494068
2	581	adult	gene	nervous system	MA:0000016	adult_gene:nervous system(MA)	⇒	adult	trait	hematopoietic system phenotype	MP:0005397	adult_trait:hematopoietic system phenotype(MP)	7	0.0602804	0.0752115	4.82164e-17	0.0602804	7.14856e-17	0	0.144799	0.144799	0.230925	-2.20075	0.0284273
3	306	adult	gene	digestive system	MA:0002431	adult_gene:digestive system(MA)	⇒	adult	trait	growth/size/body region phenotype	MP:0005378	adult_trait:growth/size/body region phenotype(MP)	6	0.0459445	0.112541	0	0.0459445	0	0	0.275667	0.275667	1.36083	-0.0833333	0.0459445
4	551	adult	gene	reproductive system	MA:0000326	adult_gene:reproductive system(MA)	⇒	adult	trait	hematopoietic system phenotype	MP:0005397	adult_trait:hematopoietic system phenotype(MP)	6	0.0364465	0.0892752	0	0.0364465	0	0	0.218679	0.218679	1.36083	-0.0833333	0.0364465
5	179	adult	gene	exocrine system	MA:0002411	adult_gene:exocrine system(MA)	⇒	adult	trait	growth/size/body region phenotype	MP:0005378	adult_trait:growth/size/body region phenotype(MP)	5	0.0551334	0.123282	0	0.0551334	0	0	0.275667	0.275667	1.07331	-0.92	0.0551334
6	221	adult	gene	respiratory system	MA:0000327	adult_gene:respiratory system(MA)	⇒	adult	trait	growth/size/body region phenotype	MP:0005378	adult_trait:growth/size/body region phenotype(MP)	5	0.0551334	0.123282	0	0.0551334	0	0	0.275667	0.275667	1.07331	-0.92	0.0551334
7	446	adult	gene	endocrine system	MA:0000012	adult_gene:endocrine system(MA)	⇒	adult	trait	hematopoietic system phenotype	MP:0005397	adult_trait:hematopoietic system phenotype(MP)	3	0.0597499	0.10349	0	0.0597499	0	0	0.17925	0.17925	0.3849	-2.33333	0.0597499
8	350	adult	gene	exocrine system	MA:0002411	adult_gene:exocrine system(MA)	⇒	adult	trait	craniofacial phenotype	MP:0005382	adult_trait:craniofacial phenotype(MP)	2	0	0	0	0	0	0	0	0	#NUM!	#NUM!	0
9	434	adult	gene	respiratory system	MA:0000327	adult_gene:respiratory system(MA)	⇒	adult	trait	craniofacial phenotype	MP:0005382	adult_trait:craniofacial phenotype(MP)	2	0	0	0	0	0	0	0	0	#NUM!	#NUM!	0
10	485	adult	gene	digestive system	MA:0002431	adult_gene:digestive system(MA)	⇒	adult	trait	craniofacial phenotype	MP:0005382	adult_trait:craniofacial phenotype(MP)	2	0	0	0	0	0	0	0	0	#NUM!	#NUM!	0
11	489	adult	gene	musculoskeletal system	MA:0002418	adult_gene:musculoskeletal system(MA)	⇒	adult	trait	hematopoietic system phenotype	MP:0005397	adult_trait:hematopoietic system phenotype(MP)	2	0	0	0	0	0	0	0	0	#NUM!	#NUM!	0
12	491	adult	gene	nervous system	MA:0000016	adult_gene:nervous system(MA)	⇒	adult	trait	growth/size/body region phenotype	MP:0005378	adult_trait:growth/size/body region phenotype(MP)	2	0.102284	0.144652	0.102284	0.102284	0.151647	0	0.204568	0.204568	0	-2.75	0.102284
13	493	adult	gene	urinary system	MA:0000325	adult_gene:urinary system(MA)	⇒	adult	trait	hematopoietic system phenotype	MP:0005397	adult_trait:hematopoietic system phenotype(MP)	2	0.0844026	0.119363	0.0844026	0.0844026	0.125135	0	0.168805	0.168805	0	-2.75	0.0844026
14	563	adult	gene	digestive system	MA:0002431	adult_gene:digestive system(MA)	⇒	adult	trait	behavior/neurological phenotype	MP:0005386	adult_trait:behavior/neurological phenotype(MP)	2	0.246973	0.349273	0.246973	0.246973	0.366163	0	0.493947	0.493947	0	-2.75	0.246973
15	586	adult	gene	reproductive system	MA:0000326	adult_gene:reproductive system(MA)	⇒	adult	trait	immune system phenotype	MP:0005387	adult_trait:immune system phenotype(MP)	2	0	0	0	0	0	0	0	0	#NUM!	#NUM!	0
16	598	adult	gene	digestive system	MA:0002431	adult_gene:digestive system(MA)	⇒	adult	trait	immune system phenotype	MP:0005387	adult_trait:immune system phenotype(MP)	2	0.130818	0.185005	0.130818	0.130818	0.193951	0	0.261636	0.261636	0	-2.75	0.130818
17	272	adult	gene	integumental system	MA:0000014	adult_gene:integumental system(MA)	⇒	adult	trait	hearing/vestibular/ear phenotype	MP:0005377	adult_trait:hearing/vestibular/ear phenotype(MP)	1	0.185389		0.185389	0.185389	0	0.185389	0.185389	0
18	335	adult	gene	exocrine system	MA:0002411	adult_gene:exocrine system(MA)	⇒	adult	trait	hearing/vestibular/ear phenotype	MP:0005377	adult_trait:hearing/vestibular/ear phenotype(MP)	1	0.185389		0.185389	0.185389	0	0.185389	0.185389	0
19	336	adult	gene	immune system	MA:0002711	adult_gene:immune system(MA)	⇒	adult	trait	hearing/vestibular/ear phenotype	MP:0005377	adult_trait:hearing/vestibular/ear phenotype(MP)	1	0.106668		0.106668	0.106668	0	0.106668	0.106668	0
20	408	adult	gene	nervous system	MA:0000016	adult_gene:nervous system(MA)	⇒	adult	trait	hearing/vestibular/ear phenotype	MP:0005377	adult_trait:hearing/vestibular/ear phenotype(MP)	1	0.705404		0.705404	0.705404	0	0.705404	0.705404	0
21	422	adult	gene	set of connective tissues	MA:0002887	adult_gene:set of connective tissues(MA)	⇒	adult	trait	limbs/digits/tail phenotype	MP:0005371	adult_trait:limbs/digits/tail phenotype(MP)	1	0.323885		0.323885	0.323885	0	0.323885	0.323885	0
22	456	adult	gene	cardiovascular system	MA:0000010	adult_gene:cardiovascular system(MA)	⇒	adult	trait	behavior/neurological phenotype	MP:0005386	adult_trait:behavior/neurological phenotype(MP)	1	4.82164e-17		4.82164e-17	4.82164e-17	0	4.82164e-17	4.82164e-17	0
23	457	adult	gene	endocrine system	MA:0000012	adult_gene:endocrine system(MA)	⇒	adult	trait	behavior/neurological phenotype	MP:0005386	adult_trait:behavior/neurological phenotype(MP)	1	0.197571		0.197571	0.197571	0	0.197571	0.197571	0
24	458	adult	gene	urinary system	MA:0000325	adult_gene:urinary system(MA)	⇒	adult	trait	behavior/neurological phenotype	MP:0005386	adult_trait:behavior/neurological phenotype(MP)	1	4.82164e-17		4.82164e-17	4.82164e-17	0	4.82164e-17	4.82164e-17	0
25	461	adult	gene	endocrine system	MA:0000012	adult_gene:endocrine system(MA)	⇒	adult	trait	vision/eye phenotype	MP:0005391	adult_trait:vision/eye phenotype(MP)	1	0		0	0	0	0	0	0
26	462	adult	gene	musculoskeletal system	MA:0002418	adult_gene:musculoskeletal system(MA)	⇒	adult	trait	vision/eye phenotype	MP:0005391	adult_trait:vision/eye phenotype(MP)	1	0.132919		0.132919	0.132919	0	0.132919	0.132919	0
27	466	adult	gene	set of connective tissues	MA:0002887	adult_gene:set of connective tissues(MA)	⇒	adult	trait	skeleton phenotype	MP:0005390	adult_trait:skeleton phenotype(MP)	1	0.323885		0.323885	0.323885	0	0.323885	0.323885	0
28	494	adult	gene	exocrine system	MA:0002411	adult_gene:exocrine system(MA)	⇒	adult	trait	behavior/neurological phenotype	MP:0005386	adult_trait:behavior/neurological phenotype(MP)	1	0.200632		0.200632	0.200632	0	0.200632	0.200632	0
29	497	adult	gene	set of connective tissues	MA:0002887	adult_gene:set of connective tissues(MA)	⇒	adult	trait	behavior/neurological phenotype	MP:0005386	adult_trait:behavior/neurological phenotype(MP)	1	0.460738		0.460738	0.460738	0	0.460738	0.460738	0
30	507	adult	gene	set of connective tissues	MA:0002887	adult_gene:set of connective tissues(MA)	⇒	adult	trait	homeostasis/metabolism phenotype	MP:0005376	adult_trait:homeostasis/metabolism phenotype(MP)	1	0.155867		0.155867	0.155867	0	0.155867	0.155867	0
31	521	adult	gene	cardiovascular system	MA:0000010	adult_gene:cardiovascular system(MA)	⇒	adult	trait	hematopoietic system phenotype	MP:0005397	adult_trait:hematopoietic system phenotype(MP)	1	0.596073		0.596073	0.596073	0	0.596073	0.596073	0
32	522	adult	gene	nervous system	MA:0000016	adult_gene:nervous system(MA)	⇒	adult	trait	integument phenotype	MP:0010771	adult_trait:integument phenotype(MP)	1	0		0	0	0	0	0	0
33	527	adult	gene	cardiovascular system	MA:0000010	adult_gene:cardiovascular system(MA)	⇒	adult	trait	immune system phenotype	MP:0005387	adult_trait:immune system phenotype(MP)	1	0.596073		0.596073	0.596073	0	0.596073	0.596073	0
34	528	adult	gene	endocrine system	MA:0000012	adult_gene:endocrine system(MA)	⇒	adult	trait	immune system phenotype	MP:0005387	adult_trait:immune system phenotype(MP)	1	0		0	0	0	0	0	0
35	533	adult	gene	digestive system	MA:0002431	adult_gene:digestive system(MA)	⇒	adult	trait	limbs/digits/tail phenotype	MP:0005371	adult_trait:limbs/digits/tail phenotype(MP)	1	0.314155		0.314155	0.314155	0	0.314155	0.314155	0
36	546	adult	gene	set of connective tissues	MA:0002887	adult_gene:set of connective tissues(MA)	⇒	adult	trait	hematopoietic system phenotype	MP:0005397	adult_trait:hematopoietic system phenotype(MP)	1	0.364005		0.364005	0.364005	0	0.364005	0.364005	0
37	554	adult	gene	reproductive system	MA:0000326	adult_gene:reproductive system(MA)	⇒	adult	trait	behavior/neurological phenotype	MP:0005386	adult_trait:behavior/neurological phenotype(MP)	1	0.200632		0.200632	0.200632	0	0.200632	0.200632	0
38	558	adult	gene	reproductive system	MA:0000326	adult_gene:reproductive system(MA)	⇒	adult	trait	homeostasis/metabolism phenotype	MP:0005376	adult_trait:homeostasis/metabolism phenotype(MP)	1	0.158623		0.158623	0.158623	0	0.158623	0.158623	0
39	560	adult	gene	exocrine system	MA:0002411	adult_gene:exocrine system(MA)	⇒	adult	trait	hematopoietic system phenotype	MP:0005397	adult_trait:hematopoietic system phenotype(MP)	1	0		0	0	0	0	0	0
40	576	adult	gene	nervous system	MA:0000016	adult_gene:nervous system(MA)	⇒	adult	trait	behavior/neurological phenotype	MP:0005386	adult_trait:behavior/neurological phenotype(MP)	1	0		0	0	0	0	0	0
41	585	adult	gene	respiratory system	MA:0000327	adult_gene:respiratory system(MA)	⇒	adult	trait	hematopoietic system phenotype	MP:0005397	adult_trait:hematopoietic system phenotype(MP)	1	0.23976		0.23976	0.23976	0	0.23976	0.23976	0
42	602	adult	gene	nervous system	MA:0000016	adult_gene:nervous system(MA)	⇒	adult	trait	immune system phenotype	MP:0005387	adult_trait:immune system phenotype(MP)	1	0		0	0	0	0	0	0

## Sheet: rule_significance
	label	lhs_stage	lhs_type	lhs_top_level_term	lhs_top_level_id	lhs_stage_type_top_level_term	direction	rhs_stage	rhs_type	rhs_top_level_term	rhs_top_level_id	rhs_stage_type_top_level_term	n	mean	sd	median	trimmed	mad	min	max	range	skew	kurtosis	se
1	578	adult	gene	digestive system	MA:0002431	adult_gene:digestive system(MA)	⇒	adult	trait	hematopoietic system phenotype	MP:0005397	adult_trait:hematopoietic system phenotype(MP)	7	2.10287	0.228924	2.13115	2.10287	0.247749	1.85238	2.55076	0.698378	0.798162	-0.642462	0.0865253
2	581	adult	gene	nervous system	MA:0000016	adult_gene:nervous system(MA)	⇒	adult	trait	hematopoietic system phenotype	MP:0005397	adult_trait:hematopoietic system phenotype(MP)	7	2.56038	0.268771	2.62819	2.56038	0.175712	2.16284	2.86371	0.700875	-0.459064	-1.66475	0.101586
3	306	adult	gene	digestive system	MA:0002431	adult_gene:digestive system(MA)	⇒	adult	trait	growth/size/body region phenotype	MP:0005378	adult_trait:growth/size/body region phenotype(MP)	6	2.23084	0.24387	2.29641	2.23084	0.249493	1.92574	2.46701	0.541273	-0.317112	-1.95712	0.0995596
4	551	adult	gene	reproductive system	MA:0000326	adult_gene:reproductive system(MA)	⇒	adult	trait	hematopoietic system phenotype	MP:0005397	adult_trait:hematopoietic system phenotype(MP)	6	2.36197	0.44384	2.16268	2.36197	0.207929	1.89743	3.07766	1.18023	0.548566	-1.57637	0.181197
5	179	adult	gene	exocrine system	MA:0002411	adult_gene:exocrine system(MA)	⇒	adult	trait	growth/size/body region phenotype	MP:0005378	adult_trait:growth/size/body region phenotype(MP)	5	2.29186	0.215441	2.29871	2.29186	0.242641	1.9371	2.46701	0.529914	-0.686378	-1.36367	0.0963482
6	221	adult	gene	respiratory system	MA:0000327	adult_gene:respiratory system(MA)	⇒	adult	trait	growth/size/body region phenotype	MP:0005378	adult_trait:growth/size/body region phenotype(MP)	5	2.29186	0.215441	2.29871	2.29186	0.242641	1.9371	2.46701	0.529914	-0.686378	-1.36367	0.0963482
7	446	adult	gene	endocrine system	MA:0000012	adult_gene:endocrine system(MA)	⇒	adult	trait	hematopoietic system phenotype	MP:0005397	adult_trait:hematopoietic system phenotype(MP)	3	2.38852	0.533329	2.16791	2.38852	0.247633	2.00088	2.99676	0.995871	0.342867	-2.33333	0.307918
8	350	adult	gene	exocrine system	MA:0002411	adult_gene:exocrine system(MA)	⇒	adult	trait	craniofacial phenotype	MP:0005382	adult_trait:craniofacial phenotype(MP)	2	2.29641	0.00325317	2.29641	2.29641	0.00341049	2.29411	2.29871	0.00460068	-1.02374e-13	-2.75	0.00230034
9	434	adult	gene	respiratory system	MA:0000327	adult_gene:respiratory system(MA)	⇒	adult	trait	craniofacial phenotype	MP:0005382	adult_trait:craniofacial phenotype(MP)	2	2.29641	0.00325317	2.29641	2.29641	0.00341049	2.29411	2.29871	0.00460068	-1.02374e-13	-2.75	0.00230034
10	485	adult	gene	digestive system	MA:0002431	adult_gene:digestive system(MA)	⇒	adult	trait	craniofacial phenotype	MP:0005382	adult_trait:craniofacial phenotype(MP)	2	2.29641	0.00325317	2.29641	2.29641	0.00341049	2.29411	2.29871	0.00460068	-1.02374e-13	-2.75	0.00230034
11	489	adult	gene	musculoskeletal system	MA:0002418	adult_gene:musculoskeletal system(MA)	⇒	adult	trait	hematopoietic system phenotype	MP:0005397	adult_trait:hematopoietic system phenotype(MP)	2	2.1499	0.427285	2.1499	2.1499	0.447947	1.84776	2.45204	0.604272	4.00267e-16	-2.75	0.302136
12	491	adult	gene	nervous system	MA:0000016	adult_gene:nervous system(MA)	⇒	adult	trait	growth/size/body region phenotype	MP:0005378	adult_trait:growth/size/body region phenotype(MP)	2	1.76631	0.166283	1.76631	1.76631	0.174324	1.64873	1.88389	0.235159	0	-2.75	0.11758
13	493	adult	gene	urinary system	MA:0000325	adult_gene:urinary system(MA)	⇒	adult	trait	hematopoietic system phenotype	MP:0005397	adult_trait:hematopoietic system phenotype(MP)	2	2.8193	1.12319	2.8193	2.8193	1.1775	2.02508	3.61352	1.58843	0	-2.75	0.794216
14	563	adult	gene	digestive system	MA:0002431	adult_gene:digestive system(MA)	⇒	adult	trait	behavior/neurological phenotype	MP:0005386	adult_trait:behavior/neurological phenotype(MP)	2	2.67803	0.15673	2.67803	2.67803	0.164309	2.56721	2.78886	0.22165	0	-2.75	0.110825
15	586	adult	gene	reproductive system	MA:0000326	adult_gene:reproductive system(MA)	⇒	adult	trait	immune system phenotype	MP:0005387	adult_trait:immune system phenotype(MP)	2	2.14743	0	2.14743	2.14743	0	2.14743	2.14743	0	#NUM!	#NUM!	0
16	598	adult	gene	digestive system	MA:0002431	adult_gene:digestive system(MA)	⇒	adult	trait	immune system phenotype	MP:0005387	adult_trait:immune system phenotype(MP)	2	2.00249	0.212283	2.00249	2.00249	0.222548	1.85238	2.1526	0.300213	-7.93348e-16	-2.75	0.150107
17	272	adult	gene	integumental system	MA:0000014	adult_gene:integumental system(MA)	⇒	adult	trait	hearing/vestibular/ear phenotype	MP:0005377	adult_trait:hearing/vestibular/ear phenotype(MP)	1	1.95088		1.95088	1.95088	0	1.95088	1.95088	0
18	335	adult	gene	exocrine system	MA:0002411	adult_gene:exocrine system(MA)	⇒	adult	trait	hearing/vestibular/ear phenotype	MP:0005377	adult_trait:hearing/vestibular/ear phenotype(MP)	1	1.95088		1.95088	1.95088	0	1.95088	1.95088	0
19	336	adult	gene	immune system	MA:0002711	adult_gene:immune system(MA)	⇒	adult	trait	hearing/vestibular/ear phenotype	MP:0005377	adult_trait:hearing/vestibular/ear phenotype(MP)	1	1.78238		1.78238	1.78238	0	1.78238	1.78238	0
20	408	adult	gene	nervous system	MA:0000016	adult_gene:nervous system(MA)	⇒	adult	trait	hearing/vestibular/ear phenotype	MP:0005377	adult_trait:hearing/vestibular/ear phenotype(MP)	1	1.72881		1.72881	1.72881	0	1.72881	1.72881	0
21	422	adult	gene	set of connective tissues	MA:0002887	adult_gene:set of connective tissues(MA)	⇒	adult	trait	limbs/digits/tail phenotype	MP:0005371	adult_trait:limbs/digits/tail phenotype(MP)	1	1.80971		1.80971	1.80971	0	1.80971	1.80971	0
22	456	adult	gene	cardiovascular system	MA:0000010	adult_gene:cardiovascular system(MA)	⇒	adult	trait	behavior/neurological phenotype	MP:0005386	adult_trait:behavior/neurological phenotype(MP)	1	2.13624		2.13624	2.13624	0	2.13624	2.13624	0
23	457	adult	gene	endocrine system	MA:0000012	adult_gene:endocrine system(MA)	⇒	adult	trait	behavior/neurological phenotype	MP:0005386	adult_trait:behavior/neurological phenotype(MP)	1	1.98351		1.98351	1.98351	0	1.98351	1.98351	0
24	458	adult	gene	urinary system	MA:0000325	adult_gene:urinary system(MA)	⇒	adult	trait	behavior/neurological phenotype	MP:0005386	adult_trait:behavior/neurological phenotype(MP)	1	1.97191		1.97191	1.97191	0	1.97191	1.97191	0
25	461	adult	gene	endocrine system	MA:0000012	adult_gene:endocrine system(MA)	⇒	adult	trait	vision/eye phenotype	MP:0005391	adult_trait:vision/eye phenotype(MP)	1	2.60951		2.60951	2.60951	0	2.60951	2.60951	0
26	462	adult	gene	musculoskeletal system	MA:0002418	adult_gene:musculoskeletal system(MA)	⇒	adult	trait	vision/eye phenotype	MP:0005391	adult_trait:vision/eye phenotype(MP)	1	1.83868		1.83868	1.83868	0	1.83868	1.83868	0
27	466	adult	gene	set of connective tissues	MA:0002887	adult_gene:set of connective tissues(MA)	⇒	adult	trait	skeleton phenotype	MP:0005390	adult_trait:skeleton phenotype(MP)	1	1.80971		1.80971	1.80971	0	1.80971	1.80971	0
28	494	adult	gene	exocrine system	MA:0002411	adult_gene:exocrine system(MA)	⇒	adult	trait	behavior/neurological phenotype	MP:0005386	adult_trait:behavior/neurological phenotype(MP)	1	2.04299		2.04299	2.04299	0	2.04299	2.04299	0
29	497	adult	gene	set of connective tissues	MA:0002887	adult_gene:set of connective tissues(MA)	⇒	adult	trait	behavior/neurological phenotype	MP:0005386	adult_trait:behavior/neurological phenotype(MP)	1	1.95833		1.95833	1.95833	0	1.95833	1.95833	0
30	507	adult	gene	set of connective tissues	MA:0002887	adult_gene:set of connective tissues(MA)	⇒	adult	trait	homeostasis/metabolism phenotype	MP:0005376	adult_trait:homeostasis/metabolism phenotype(MP)	1	2.00371		2.00371	2.00371	0	2.00371	2.00371	0
31	521	adult	gene	cardiovascular system	MA:0000010	adult_gene:cardiovascular system(MA)	⇒	adult	trait	hematopoietic system phenotype	MP:0005397	adult_trait:hematopoietic system phenotype(MP)	1	1.93002		1.93002	1.93002	0	1.93002	1.93002	0
32	522	adult	gene	nervous system	MA:0000016	adult_gene:nervous system(MA)	⇒	adult	trait	integument phenotype	MP:0010771	adult_trait:integument phenotype(MP)	1	1.64873		1.64873	1.64873	0	1.64873	1.64873	0
33	527	adult	gene	cardiovascular system	MA:0000010	adult_gene:cardiovascular system(MA)	⇒	adult	trait	immune system phenotype	MP:0005387	adult_trait:immune system phenotype(MP)	1	1.93002		1.93002	1.93002	0	1.93002	1.93002	0
34	528	adult	gene	endocrine system	MA:0000012	adult_gene:endocrine system(MA)	⇒	adult	trait	immune system phenotype	MP:0005387	adult_trait:immune system phenotype(MP)	1	2.16791		2.16791	2.16791	0	2.16791	2.16791	0
35	533	adult	gene	digestive system	MA:0002431	adult_gene:digestive system(MA)	⇒	adult	trait	limbs/digits/tail phenotype	MP:0005371	adult_trait:limbs/digits/tail phenotype(MP)	1	2.15368		2.15368	2.15368	0	2.15368	2.15368	0
36	546	adult	gene	set of connective tissues	MA:0002887	adult_gene:set of connective tissues(MA)	⇒	adult	trait	hematopoietic system phenotype	MP:0005397	adult_trait:hematopoietic system phenotype(MP)	1	2.42116		2.42116	2.42116	0	2.42116	2.42116	0
37	554	adult	gene	reproductive system	MA:0000326	adult_gene:reproductive system(MA)	⇒	adult	trait	behavior/neurological phenotype	MP:0005386	adult_trait:behavior/neurological phenotype(MP)	1	2.04299		2.04299	2.04299	0	2.04299	2.04299	0
38	558	adult	gene	reproductive system	MA:0000326	adult_gene:reproductive system(MA)	⇒	adult	trait	homeostasis/metabolism phenotype	MP:0005376	adult_trait:homeostasis/metabolism phenotype(MP)	1	2.21272		2.21272	2.21272	0	2.21272	2.21272	0
39	560	adult	gene	exocrine system	MA:0002411	adult_gene:exocrine system(MA)	⇒	adult	trait	hematopoietic system phenotype	MP:0005397	adult_trait:hematopoietic system phenotype(MP)	1	2.72396		2.72396	2.72396	0	2.72396	2.72396	0
40	576	adult	gene	nervous system	MA:0000016	adult_gene:nervous system(MA)	⇒	adult	trait	behavior/neurological phenotype	MP:0005386	adult_trait:behavior/neurological phenotype(MP)	1	2.44723		2.44723	2.44723	0	2.44723	2.44723	0
41	585	adult	gene	respiratory system	MA:0000327	adult_gene:respiratory system(MA)	⇒	adult	trait	hematopoietic system phenotype	MP:0005397	adult_trait:hematopoietic system phenotype(MP)	1	2.1326		2.1326	2.1326	0	2.1326	2.1326	0
42	602	adult	gene	nervous system	MA:0000016	adult_gene:nervous system(MA)	⇒	adult	trait	immune system phenotype	MP:0005387	adult_trait:immune system phenotype(MP)	1	2.16284		2.16284	2.16284	0	2.16284	2.16284	0
