# Supplementary material for: An atlas of evidence-based phenotypic associations across the mouse phenome
Source: Sci Rep. 2020 Mar 3;10:3957. doi: 10.1038/s41598-020-60891-w (PMC7054260; doi:10.1038/s41598-020-60891-w)
Supplement: Supplementary file 12 — Supplementary Table 14. [file 41598_2020_60891_MOESM12_ESM.xlsx]

## Sheet: S_table_14
	Supplementary Table 14 The number of phenotypes and distinct biological systems in each of 345 PPAPs according to PPAP query phenotype ‘stage/type’ category
			The number of phenotypes ( the number of distinct biological systems)
	Stage_type:ontology name	Top level term	Adult_trait		Adult_gene		Embryo_trait		Embryo_gene		Total
	adult_gene:adrenal gland	endocrine system	2	(2)	50	(15)	0	(0)	0	(0)	52	(17)
	adult_gene:aorta	cardiovascular system	7	(6)	57	(15)	1	(1)	0	(0)	65	(22)
	adult_gene:blood vessel	cardiovascular system	1	(1)	44	(14)	0	(0)	0	(0)	45	(15)
	adult_gene:bone	musculoskeletal system	4	(2)	45	(14)	0	(0)	0	(0)	49	(16)
	adult_gene:brain	nervous system	2	(2)	50	(15)	0	(0)	0	(0)	52	(17)
	adult_gene:brainstem	nervous system	4	(3)	49	(15)	0	(0)	0	(0)	53	(18)
	adult_gene:brown adipose tissue	set of connective tissues	1	(1)	54	(15)	0	(0)	0	(0)	55	(16)
	adult_gene:cartilage tissue	set of connective tissues	5	(4)	48	(14)	0	(0)	0	(0)	53	(18)
	adult_gene:cerebellum	nervous system	2	(2)	55	(15)	0	(0)	0	(0)	57	(17)
	adult_gene:cerebral cortex	nervous system	3	(2)	50	(15)	0	(0)	0	(0)	53	(17)
	adult_gene:diaphragm	respiratory system|musculoskeletal system	3	(3)	19	(11)	0	(0)	0	(0)	22	(14)
	adult_gene:esophagus	digestive system	4	(4)	55	(15)	0	(0)	0	(0)	59	(19)
	adult_gene:eye	sensory organ system	1	(1)	33	(14)	0	(0)	0	(0)	34	(15)
	adult_gene:gall bladder	digestive system	1	(1)	44	(14)	0	(0)	0	(0)	45	(15)
	adult_gene:gonadal fat pad	set of connective tissues	0	(0)	10	(6)	0	(0)	0	(0)	10	(6)
	adult_gene:heart	cardiovascular system	2	(2)	48	(15)	0	(0)	0	(0)	50	(17)
	adult_gene:hippocampus	nervous system	5	(2)	49	(15)	0	(0)	0	(0)	54	(17)
	adult_gene:hypothalamus	nervous system	4	(3)	50	(15)	0	(0)	0	(0)	54	(18)
	adult_gene:kidney	urinary system	3	(2)	52	(15)	0	(0)	0	(0)	55	(17)
	adult_gene:large intestine	digestive system	1	(1)	47	(14)	0	(0)	0	(0)	48	(15)
	adult_gene:liver	digestive system	4	(4)	45	(15)	0	(0)	0	(0)	49	(19)
	adult_gene:lower urinary tract	urinary system	4	(3)	44	(14)	0	(0)	0	(0)	48	(17)
	adult_gene:lung	respiratory system	4	(5)	48	(15)	0	(0)	0	(0)	52	(20)
	adult_gene:lymph node	immune system	0	(0)	40	(13)	0	(0)	0	(0)	40	(13)
	adult_gene:mammary gland	exocrine system|integumental system	1	(1)	43	(14)	0	(0)	0	(0)	44	(15)
	adult_gene:mesenteric lymph node	immune system	0	(0)	7	(6)	0	(0)	0	(0)	7	(6)
	adult_gene:midbrain	nervous system	1	(1)	40	(13)	0	(0)	0	(0)	41	(14)
	adult_gene:olfactory lobe	nervous system	3	(2)	50	(15)	0	(0)	0	(0)	53	(17)
	adult_gene:oral epithelium	respiratory system|digestive system	2	(1)	42	(14)	0	(0)	0	(0)	44	(15)
	adult_gene:ovary	reproductive system	1	(1)	48	(15)	0	(0)	0	(0)	49	(16)
	adult_gene:oviduct	reproductive system	3	(3)	54	(15)	0	(0)	0	(0)	57	(18)
	adult_gene:pancreas	trunk	2	(2)	48	(15)	0	(0)	0	(0)	50	(17)
	adult_gene:parathyroid gland	endocrine system	4	(3)	41	(14)	1	(1)	0	(0)	46	(18)
	adult_gene:parotid gland	respiratory system|digestive system|exocrine system	2	(2)	7	(6)	0	(0)	0	(0)	9	(8)
	adult_gene:penis	reproductive system	2	(2)	20	(11)	0	(0)	0	(0)	22	(13)
	adult_gene:peripheral nervous system	nervous system	3	(3)	50	(15)	0	(0)	0	(0)	53	(18)
	adult_gene:peyer's patch	digestive system|immune system|hemolymphoid system	0	(0)	40	(13)	0	(0)	0	(0)	40	(13)
	adult_gene:pituitary gland	nervous system	5	(4)	55	(15)	0	(0)	0	(0)	60	(19)
	adult_gene:prostate gland	exocrine system|reproductive system	3	(4)	41	(14)	0	(0)	0	(0)	44	(18)
	adult_gene:sciatic nerve	nervous system	0	(0)	15	(10)	0	(0)	0	(0)	15	(10)
	adult_gene:skeletal muscle tissue	musculoskeletal system	6	(4)	46	(14)	0	(0)	0	(0)	52	(18)
	adult_gene:skin	integumental system	0	(0)	49	(15)	0	(0)	0	(0)	49	(15)
	adult_gene:small intestine	digestive system	9	(6)	53	(15)	0	(0)	0	(0)	62	(21)
	adult_gene:spinal cord	nervous system	2	(3)	48	(15)	0	(0)	0	(0)	50	(18)
	adult_gene:spleen	immune system	0	(0)	41	(14)	0	(0)	0	(0)	41	(14)
	adult_gene:stomach	digestive system	4	(2)	48	(15)	0	(0)	0	(0)	52	(17)
	adult_gene:striatum	nervous system	3	(2)	49	(15)	0	(0)	0	(0)	52	(17)
	adult_gene:sublingual gland	respiratory system|digestive system|exocrine system	3	(2)	7	(6)	0	(0)	0	(0)	10	(8)
	adult_gene:testis	reproductive system	1	(1)	45	(14)	0	(0)	0	(0)	46	(15)
	adult_gene:thalamus	nervous system	6	(5)	28	(12)	0	(0)	0	(0)	34	(17)
	adult_gene:thymus	immune system	1	(1)	45	(15)	0	(0)	0	(0)	46	(16)
	adult_gene:thyroid gland	endocrine system	4	(4)	48	(15)	0	(0)	0	(0)	52	(19)
	adult_gene:tongue	respiratory system|digestive system|sensory organ system	7	(5)	15	(7)	0	(0)	0	(0)	22	(12)
	adult_gene:trachea	respiratory system	1	(2)	51	(15)	0	(0)	0	(0)	52	(17)
	adult_gene:trigeminal V nerve	nervous system	3	(4)	28	(11)	1	(1)	0	(0)	32	(16)
	adult_gene:urinary bladder	urinary system	1	(1)	32	(13)	0	(0)	0	(0)	33	(14)
	adult_gene:uterus	reproductive system	5	(5)	46	(14)	1	(1)	0	(0)	52	(20)
	adult_gene:vagina	reproductive system	0	(0)	10	(7)	0	(0)	0	(0)	10	(7)
	adult_gene:vas deferens	reproductive system	0	(0)	12	(7)	1	(1)	0	(0)	13	(8)
	adult_gene:vesicular gland	reproductive system	0	(0)	14	(8)	0	(0)	0	(0)	14	(8)
	adult_gene:white adipose tissue	set of connective tissues	2	(3)	51	(15)	0	(0)	0	(0)	53	(18)
	adult_trait:abnormal adipose tissue amount	adipose tissue phenotype	57	(12)	0	(0)	0	(0)	0	(0)	57	(12)
	adult_trait:abnormal aggression-related behavior	behavior/neurological phenotype	5	(3)	0	(0)	0	(0)	0	(0)	5	(3)
	adult_trait:abnormal alpha-beta T cell number	hematopoietic system phenotype|immune system phenotype	20	(2)	0	(0)	0	(0)	0	(0)	20	(2)
	adult_trait:abnormal anxiety-related response	behavior/neurological phenotype	2	(1)	0	(0)	0	(0)	0	(0)	2	(1)
	adult_trait:abnormal auditory brainstem response	hearing/vestibular/ear phenotype	15	(7)	9	(7)	0	(0)	0	(0)	24	(14)
	adult_trait:abnormal autopod morphology	limbs/digits/tail phenotype	22	(10)	0	(0)	0	(0)	0	(0)	22	(10)
	adult_trait:abnormal B cell number	hematopoietic system phenotype|immune system phenotype	33	(9)	0	(0)	0	(0)	0	(0)	33	(9)
	adult_trait:abnormal basophil cell number	hematopoietic system phenotype|immune system phenotype	5	(5)	0	(0)	0	(0)	0	(0)	5	(5)
	adult_trait:abnormal behavior	behavior/neurological phenotype	48	(13)	3	(4)	0	(0)	0	(0)	51	(17)
	adult_trait:abnormal behavioral response to light	behavior/neurological phenotype	2	(2)	0	(0)	0	(0)	0	(0)	2	(2)
	adult_trait:abnormal blinking	behavior/neurological phenotype	7	(6)	0	(0)	0	(0)	0	(0)	7	(6)
	adult_trait:abnormal blood urea nitrogen level	homeostasis/metabolism phenotype	20	(5)	0	(0)	0	(0)	0	(0)	20	(5)
	adult_trait:abnormal blood uric acid level	homeostasis/metabolism phenotype	13	(6)	0	(0)	0	(0)	0	(0)	13	(6)
	adult_trait:abnormal body length	growth/size/body region phenotype	55	(13)	0	(0)	0	(0)	0	(0)	55	(13)
	adult_trait:abnormal body weight	growth/size/body region phenotype	43	(10)	0	(0)	0	(0)	0	(0)	43	(10)
	adult_trait:abnormal bone mineral density	skeleton phenotype	60	(16)	0	(0)	0	(0)	0	(0)	60	(16)
	adult_trait:abnormal bone mineralization	skeleton phenotype	70	(16)	0	(0)	0	(0)	0	(0)	70	(16)
	adult_trait:abnormal bone structure	skeleton phenotype	44	(15)	0	(0)	0	(0)	0	(0)	44	(15)
	adult_trait:abnormal cardiovascular system physiology	cardiovascular system phenotype	11	(8)	0	(0)	0	(0)	0	(0)	11	(8)
	adult_trait:abnormal caudal vertebrae morphology	limbs/digits/tail phenotype|skeleton phenotype	5	(3)	0	(0)	0	(0)	0	(0)	5	(3)
	adult_trait:abnormal CD4-negative NK T cell number	hematopoietic system phenotype|immune system phenotype	27	(4)	0	(0)	0	(0)	0	(0)	27	(4)
	adult_trait:abnormal CD4-negative, CD25-positive NK T cell number	hematopoietic system phenotype|immune system phenotype	8	(2)	0	(0)	0	(0)	0	(0)	8	(2)
	adult_trait:abnormal CD4-positive NK T cell number	hematopoietic system phenotype|immune system phenotype	20	(4)	2	(1)	0	(0)	0	(0)	22	(5)
	adult_trait:abnormal CD4-positive, alpha beta T cell number	hematopoietic system phenotype|immune system phenotype	35	(6)	0	(0)	0	(0)	0	(0)	35	(6)
	adult_trait:abnormal CD4-positive, CD25-positive NK T cell number	hematopoietic system phenotype|immune system phenotype	7	(2)	0	(0)	0	(0)	0	(0)	7	(2)
	adult_trait:abnormal CD4-positive, CD25-positive, alpha-beta regulatory T cell number	hematopoietic system phenotype|immune system phenotype	22	(2)	0	(0)	0	(0)	0	(0)	22	(2)
	adult_trait:abnormal CD5-positive Ly6C-positive T cell number	hematopoietic system phenotype|immune system phenotype	9	(3)	0	(0)	0	(0)	0	(0)	9	(3)
	adult_trait:abnormal CD8-positive, alpha-beta T cell number	hematopoietic system phenotype|immune system phenotype	29	(3)	0	(0)	0	(0)	0	(0)	29	(3)
	adult_trait:abnormal CD8-positive, CD25-positive alpha-beta T cell number	hematopoietic system phenotype|immune system phenotype	4	(3)	0	(0)	0	(0)	0	(0)	4	(3)
	adult_trait:abnormal CD8-positive, naive alpha-beta T cell number	hematopoietic system phenotype|immune system phenotype	26	(5)	0	(0)	0	(0)	0	(0)	26	(5)
	adult_trait:abnormal cervical vertebrae morphology	skeleton phenotype	10	(5)	0	(0)	0	(0)	0	(0)	10	(5)
	adult_trait:abnormal circulating alanine transaminase level	homeostasis/metabolism phenotype	27	(7)	0	(0)	0	(0)	0	(0)	27	(7)
	adult_trait:abnormal circulating alkaline phosphatase level	homeostasis/metabolism phenotype	64	(14)	2	(2)	0	(0)	0	(0)	66	(16)
	adult_trait:abnormal circulating amylase level	homeostasis/metabolism phenotype	26	(9)	0	(0)	0	(0)	0	(0)	26	(9)
	adult_trait:abnormal circulating aspartate transaminase level	homeostasis/metabolism phenotype	28	(8)	0	(0)	0	(0)	0	(0)	28	(8)
	adult_trait:abnormal circulating bilirubin level	homeostasis/metabolism phenotype	21	(7)	0	(0)	0	(0)	0	(0)	21	(7)
	adult_trait:abnormal circulating calcium level	homeostasis/metabolism phenotype	26	(9)	0	(0)	0	(0)	0	(0)	26	(9)
	adult_trait:abnormal circulating chloride level	homeostasis/metabolism phenotype	9	(4)	0	(0)	0	(0)	0	(0)	9	(4)
	adult_trait:abnormal circulating cholesterol level	homeostasis/metabolism phenotype	57	(11)	0	(0)	0	(0)	0	(0)	57	(11)
	adult_trait:abnormal circulating creatine kinase level	homeostasis/metabolism phenotype	9	(6)	0	(0)	0	(0)	0	(0)	9	(6)
	adult_trait:abnormal circulating creatinine level	homeostasis/metabolism phenotype	7	(3)	0	(0)	0	(0)	0	(0)	7	(3)
	adult_trait:abnormal circulating free fatty acids level	homeostasis/metabolism phenotype	14	(5)	0	(0)	0	(0)	0	(0)	14	(5)
	adult_trait:abnormal circulating fructosamine level	homeostasis/metabolism phenotype	10	(3)	0	(0)	0	(0)	0	(0)	10	(3)
	adult_trait:abnormal circulating glucose level	homeostasis/metabolism phenotype	20	(8)	0	(0)	0	(0)	0	(0)	20	(8)
	adult_trait:abnormal circulating glycerol level	homeostasis/metabolism phenotype	17	(9)	0	(0)	0	(0)	0	(0)	17	(9)
	adult_trait:abnormal circulating HDL cholesterol level	homeostasis/metabolism phenotype	56	(13)	0	(0)	0	(0)	0	(0)	56	(13)
	adult_trait:abnormal circulating iron level	homeostasis/metabolism phenotype	28	(9)	0	(0)	0	(0)	0	(0)	28	(9)
	adult_trait:abnormal circulating lactate dehydrogenase level	homeostasis/metabolism phenotype	5	(1)	0	(0)	0	(0)	0	(0)	5	(1)
	adult_trait:abnormal circulating LDL cholesterol level	homeostasis/metabolism phenotype	22	(7)	0	(0)	0	(0)	0	(0)	22	(7)
	adult_trait:abnormal circulating magnesium level	homeostasis/metabolism phenotype	33	(8)	0	(0)	0	(0)	0	(0)	33	(8)
	adult_trait:abnormal circulating phosphate level	homeostasis/metabolism phenotype	35	(11)	0	(0)	0	(0)	0	(0)	35	(11)
	adult_trait:abnormal circulating potassium level	homeostasis/metabolism phenotype	16	(5)	0	(0)	0	(0)	0	(0)	16	(5)
	adult_trait:abnormal circulating serum albumin level	homeostasis/metabolism phenotype	30	(6)	0	(0)	0	(0)	0	(0)	30	(6)
	adult_trait:abnormal circulating sodium level	homeostasis/metabolism phenotype	4	(2)	0	(0)	0	(0)	0	(0)	4	(2)
	adult_trait:abnormal circulating thyroxine level	homeostasis/metabolism phenotype	2	(2)	0	(0)	0	(0)	0	(0)	2	(2)
	adult_trait:abnormal circulating total protein level	homeostasis/metabolism phenotype	25	(9)	0	(0)	0	(0)	0	(0)	25	(9)
	adult_trait:abnormal circulating triglyceride level	homeostasis/metabolism phenotype	43	(11)	0	(0)	0	(0)	0	(0)	43	(11)
	adult_trait:abnormal circulating unsaturated transferrin level	homeostasis/metabolism phenotype	2	(1)	0	(0)	0	(0)	0	(0)	2	(1)
	adult_trait:abnormal clavicle morphology	skeleton phenotype	17	(6)	0	(0)	0	(0)	0	(0)	17	(6)
	adult_trait:abnormal clutching reflex	behavior/neurological phenotype	29	(10)	0	(0)	0	(0)	0	(0)	29	(10)
	adult_trait:abnormal coat appearance	integument phenotype	12	(8)	4	(5)	0	(0)	0	(0)	16	(13)
	adult_trait:abnormal coat/hair morphology	integument phenotype	12	(4)	1	(1)	0	(0)	0	(0)	13	(5)
	adult_trait:abnormal coat/hair pigmentation	integument phenotype|pigmentation phenotype	16	(12)	0	(0)	0	(0)	0	(0)	16	(12)
	adult_trait:abnormal cone electrophysiology	vision/eye phenotype	2	(1)	0	(0)	0	(0)	0	(0)	2	(1)
	adult_trait:abnormal coping response	behavior/neurological phenotype	7	(3)	0	(0)	0	(0)	0	(0)	7	(3)
	adult_trait:abnormal cornea morphology	vision/eye phenotype	44	(14)	12	(8)	0	(0)	0	(0)	56	(22)
	adult_trait:abnormal cranium morphology	skeleton phenotype|craniofacial phenotype	68	(15)	0	(0)	0	(0)	0	(0)	68	(15)
	adult_trait:abnormal dendritic cell number	hematopoietic system phenotype|immune system phenotype	9	(4)	0	(0)	0	(0)	0	(0)	9	(4)
	adult_trait:abnormal dendritic epidermal T cell morphology	integument phenotype|hematopoietic system phenotype|immune system phenotype	6	(6)	0	(0)	0	(0)	0	(0)	6	(6)
	adult_trait:abnormal dendritic epidermal T cell number	integument phenotype|hematopoietic system phenotype|immune system phenotype	3	(3)	0	(0)	0	(0)	0	(0)	3	(3)
	adult_trait:abnormal digit morphology	limbs/digits/tail phenotype	28	(10)	9	(7)	0	(0)	0	(0)	37	(17)
	adult_trait:abnormal ear morphology	hearing/vestibular/ear phenotype	7	(5)	0	(0)	0	(0)	0	(0)	7	(5)
	adult_trait:abnormal effector memory CD4-positive, alpha-beta T cell number	hematopoietic system phenotype|immune system phenotype	20	(3)	0	(0)	0	(0)	0	(0)	20	(3)
	adult_trait:abnormal effector memory CD8-positive, alpha-beta T cell number	hematopoietic system phenotype|immune system phenotype	21	(4)	1	(1)	0	(0)	0	(0)	22	(5)
	adult_trait:abnormal effector memory T-helper cell number	hematopoietic system phenotype|immune system phenotype	20	(2)	0	(0)	0	(0)	0	(0)	20	(2)
	adult_trait:abnormal eosinophil cell number	hematopoietic system phenotype|immune system phenotype	10	(6)	0	(0)	0	(0)	0	(0)	10	(6)
	adult_trait:abnormal epidermal immune compartment	integument phenotype	2	(3)	0	(0)	0	(0)	0	(0)	2	(3)
	adult_trait:abnormal erythrocyte cell number	hematopoietic system phenotype	15	(4)	2	(3)	0	(0)	0	(0)	17	(7)
	adult_trait:abnormal external genitalia morphology	reproductive system phenotype	6	(5)	0	(0)	0	(0)	0	(0)	6	(5)
	adult_trait:abnormal eye distance/position	vision/eye phenotype	7	(5)	0	(0)	0	(0)	0	(0)	7	(5)
	adult_trait:abnormal eye morphology	vision/eye phenotype	22	(9)	0	(0)	0	(0)	0	(0)	22	(9)
	adult_trait:abnormal eye physiology	vision/eye phenotype	7	(8)	0	(0)	0	(0)	0	(0)	7	(8)
	adult_trait:abnormal eye pigmentation	vision/eye phenotype|pigmentation phenotype	16	(9)	0	(0)	0	(0)	0	(0)	16	(9)
	adult_trait:abnormal eye size	vision/eye phenotype	20	(9)	0	(0)	0	(0)	0	(0)	20	(9)
	adult_trait:abnormal eyelid aperture	vision/eye phenotype	56	(14)	0	(0)	0	(0)	0	(0)	56	(14)
	adult_trait:abnormal eyelid morphology	vision/eye phenotype	25	(10)	0	(0)	0	(0)	0	(0)	25	(10)
	adult_trait:abnormal femur morphology	limbs/digits/tail phenotype|skeleton phenotype	39	(10)	0	(0)	0	(0)	0	(0)	39	(10)
	adult_trait:abnormal fertility/fecundity	reproductive system phenotype	6	(5)	0	(0)	0	(0)	0	(0)	6	(5)
	adult_trait:abnormal fibula morphology	limbs/digits/tail phenotype|skeleton phenotype	19	(7)	0	(0)	0	(0)	0	(0)	19	(7)
	adult_trait:abnormal fluid intake	behavior/neurological phenotype	2	(2)	0	(0)	0	(0)	0	(0)	2	(2)
	adult_trait:abnormal food intake	behavior/neurological phenotype	2	(2)	0	(0)	0	(0)	0	(0)	2	(2)
	adult_trait:abnormal foot pad morphology	limbs/digits/tail phenotype	2	(1)	0	(0)	0	(0)	0	(0)	2	(1)
	adult_trait:abnormal forelimb morphology	limbs/digits/tail phenotype	9	(6)	0	(0)	0	(0)	0	(0)	9	(6)
	adult_trait:abnormal gait	behavior/neurological phenotype	54	(14)	0	(0)	0	(0)	0	(0)	54	(14)
	adult_trait:abnormal gamma-delta T cell number	hematopoietic system phenotype|immune system phenotype	18	(6)	0	(0)	0	(0)	0	(0)	18	(6)
	adult_trait:abnormal glucose tolerance	homeostasis/metabolism phenotype	28	(9)	1	(1)	0	(0)	0	(0)	29	(10)
	adult_trait:abnormal granulocyte number	hematopoietic system phenotype|immune system phenotype	21	(4)	0	(0)	0	(0)	0	(0)	21	(4)
	adult_trait:abnormal grip strength	behavior/neurological phenotype	43	(16)	1	(1)	0	(0)	0	(0)	44	(17)
	adult_trait:abnormal head morphology	growth/size/body region phenotype	29	(10)	3	(4)	0	(0)	0	(0)	32	(14)
	adult_trait:abnormal head movements	behavior/neurological phenotype	16	(5)	0	(0)	0	(0)	0	(0)	16	(5)
	adult_trait:abnormal head size	growth/size/body region phenotype	33	(10)	7	(6)	0	(0)	0	(0)	40	(16)
	adult_trait:abnormal heart left ventricle size	cardiovascular system phenotype	3	(4)	0	(0)	0	(0)	0	(0)	3	(4)
	adult_trait:abnormal heart morphology	cardiovascular system phenotype	2	(1)	0	(0)	0	(0)	0	(0)	2	(1)
	adult_trait:abnormal heart weight	cardiovascular system phenotype	11	(6)	0	(0)	0	(0)	0	(0)	11	(6)
	adult_trait:abnormal heartbeat	cardiovascular system phenotype	4	(2)	0	(0)	0	(0)	0	(0)	4	(2)
	adult_trait:abnormal hematocrit	hematopoietic system phenotype	20	(6)	0	(0)	0	(0)	0	(0)	20	(6)
	adult_trait:abnormal hemoglobin content	hematopoietic system phenotype	19	(7)	0	(0)	0	(0)	0	(0)	19	(7)
	adult_trait:abnormal hindlimb morphology	limbs/digits/tail phenotype	19	(10)	0	(0)	0	(0)	0	(0)	19	(10)
	adult_trait:abnormal humerus morphology	limbs/digits/tail phenotype|skeleton phenotype	28	(9)	0	(0)	0	(0)	0	(0)	28	(9)
	adult_trait:abnormal IgE level	hematopoietic system phenotype|immune system phenotype	2	(3)	0	(0)	0	(0)	0	(0)	2	(3)
	adult_trait:abnormal immature B cell number	hematopoietic system phenotype|immune system phenotype	3	(2)	1	(1)	0	(0)	0	(0)	4	(3)
	adult_trait:abnormal incisor color	growth/size/body region phenotype|craniofacial phenotype	2	(2)	0	(0)	0	(0)	0	(0)	2	(2)
	adult_trait:abnormal incisor morphology	growth/size/body region phenotype|craniofacial phenotype	12	(7)	0	(0)	0	(0)	0	(0)	12	(7)
	adult_trait:abnormal involuntary movement	behavior/neurological phenotype	23	(11)	0	(0)	0	(0)	0	(0)	23	(11)
	adult_trait:abnormal iris morphology	vision/eye phenotype	38	(10)	0	(0)	0	(0)	0	(0)	38	(10)
	adult_trait:abnormal iris pigmentation	vision/eye phenotype|pigmentation phenotype	7	(6)	0	(0)	0	(0)	0	(0)	7	(6)
	adult_trait:abnormal iris transillumination	vision/eye phenotype	4	(2)	0	(0)	0	(0)	0	(0)	4	(2)
	adult_trait:abnormal joint morphology	skeleton phenotype	31	(7)	0	(0)	0	(0)	0	(0)	31	(7)
	adult_trait:abnormal kidney weight	renal/urinary system phenotype	2	(3)	0	(0)	0	(0)	0	(0)	2	(3)
	adult_trait:abnormal KLRG1-positive CD4-negative NK T cell number	hematopoietic system phenotype|immune system phenotype	7	(2)	0	(0)	0	(0)	0	(0)	7	(2)
	adult_trait:abnormal KLRG1-positive CD4-positive NK T cell number	hematopoietic system phenotype|immune system phenotype	5	(2)	0	(0)	0	(0)	0	(0)	5	(2)
	adult_trait:abnormal KLRG1-positive CD4-positive, CD25-positive, alpha-beta regulatory T cell number	hematopoietic system phenotype|immune system phenotype	15	(2)	0	(0)	0	(0)	0	(0)	15	(2)
	adult_trait:abnormal KLRG1-positive gamma-delta T cell number	hematopoietic system phenotype|immune system phenotype	10	(2)	0	(0)	0	(0)	0	(0)	10	(2)
	adult_trait:abnormal KLRG1-positive NK cell number	hematopoietic system phenotype|immune system phenotype	18	(2)	0	(0)	0	(0)	0	(0)	18	(2)
	adult_trait:abnormal KLRG1-positive T-helper cell number	hematopoietic system phenotype|immune system phenotype	7	(2)	0	(0)	0	(0)	0	(0)	7	(2)
	adult_trait:abnormal KLRG1+ CD4 alpha beta T cell number	hematopoietic system phenotype|immune system phenotype	12	(2)	0	(0)	0	(0)	0	(0)	12	(2)
	adult_trait:abnormal KLRG1+ CD8 alpha beta T cell number	hematopoietic system phenotype|immune system phenotype	12	(4)	0	(0)	0	(0)	0	(0)	12	(4)
	adult_trait:abnormal Langerhans cell morphology	hematopoietic system phenotype|immune system phenotype	3	(2)	0	(0)	0	(0)	0	(0)	3	(2)
	adult_trait:abnormal Langerhans cell number	hematopoietic system phenotype|immune system phenotype	2	(3)	0	(0)	0	(0)	0	(0)	2	(3)
	adult_trait:abnormal large unstained cell number	immune system phenotype	2	(2)	0	(0)	0	(0)	0	(0)	2	(2)
	adult_trait:abnormal lean body mass	growth/size/body region phenotype	82	(17)	0	(0)	0	(0)	0	(0)	82	(17)
	adult_trait:abnormal lens morphology	vision/eye phenotype	30	(12)	0	(0)	0	(0)	0	(0)	30	(12)
	adult_trait:abnormal leukocyte cell number	hematopoietic system phenotype|immune system phenotype	27	(7)	0	(0)	0	(0)	0	(0)	27	(7)
	adult_trait:abnormal limb position	limbs/digits/tail phenotype	2	(1)	0	(0)	0	(0)	0	(0)	2	(1)
	adult_trait:abnormal lip morphology	growth/size/body region phenotype|craniofacial phenotype	4	(3)	0	(0)	0	(0)	0	(0)	4	(3)
	adult_trait:abnormal locomotor activation	behavior/neurological phenotype	53	(12)	2	(3)	0	(0)	0	(0)	55	(15)
	adult_trait:abnormal locomotor behavior	behavior/neurological phenotype	28	(7)	0	(0)	0	(0)	0	(0)	28	(7)
	adult_trait:abnormal lumbar vertebrae morphology	skeleton phenotype	42	(11)	1	(1)	0	(0)	0	(0)	43	(12)
	adult_trait:abnormal Ly6C-positive immature NK cell number	hematopoietic system phenotype|immune system phenotype	7	(4)	0	(0)	0	(0)	0	(0)	7	(4)
	adult_trait:abnormal Ly6C-positive mature NK cell number	hematopoietic system phenotype|immune system phenotype	14	(2)	0	(0)	0	(0)	0	(0)	14	(2)
	adult_trait:abnormal Ly6C-positive NK T cell number	hematopoietic system phenotype|immune system phenotype	13	(7)	0	(0)	0	(0)	0	(0)	13	(7)
	adult_trait:abnormal Ly6C high monocyte number	hematopoietic system phenotype|immune system phenotype	19	(3)	0	(0)	0	(0)	0	(0)	19	(3)
	adult_trait:abnormal Ly6C low monocyte number	hematopoietic system phenotype|immune system phenotype	17	(4)	0	(0)	0	(0)	0	(0)	17	(4)
	adult_trait:abnormal lymphocyte cell number	hematopoietic system phenotype|immune system phenotype	4	(2)	0	(0)	0	(0)	0	(0)	4	(2)
	adult_trait:abnormal macrophage cell number	hematopoietic system phenotype|immune system phenotype	3	(2)	0	(0)	0	(0)	0	(0)	3	(2)
	adult_trait:abnormal mandible morphology	skeleton phenotype|craniofacial phenotype	23	(6)	0	(0)	0	(0)	0	(0)	23	(6)
	adult_trait:abnormal mature B cell number	hematopoietic system phenotype|immune system phenotype	6	(4)	0	(0)	0	(0)	0	(0)	6	(4)
	adult_trait:abnormal maxilla morphology	skeleton phenotype|craniofacial phenotype	34	(10)	0	(0)	0	(0)	0	(0)	34	(10)
	adult_trait:abnormal mean corpuscular hemoglobin	hematopoietic system phenotype	14	(6)	4	(4)	0	(0)	0	(0)	18	(10)
	adult_trait:abnormal mean corpuscular hemoglobin concentration	hematopoietic system phenotype	22	(10)	16	(8)	0	(0)	0	(0)	38	(18)
	adult_trait:abnormal mean corpuscular volume	hematopoietic system phenotype	48	(14)	29	(10)	0	(0)	0	(0)	77	(24)
	adult_trait:abnormal memory-marker CD4-negative NK T cell number	hematopoietic system phenotype|immune system phenotype	26	(4)	0	(0)	0	(0)	0	(0)	26	(4)
	adult_trait:abnormal memory-marker CD4-positive NK T cell number	hematopoietic system phenotype|immune system phenotype	13	(3)	2	(1)	0	(0)	0	(0)	15	(4)
	adult_trait:abnormal memory-marker gamma-delta T cell number	hematopoietic system phenotype|immune system phenotype	14	(2)	0	(0)	0	(0)	0	(0)	14	(2)
	adult_trait:abnormal memory-marker NK cell number	hematopoietic system phenotype|immune system phenotype	18	(2)	0	(0)	0	(0)	0	(0)	18	(2)
	adult_trait:abnormal memory CD4-positive, CD25-positive, alpha-beta regulatory T cell number	hematopoietic system phenotype|immune system phenotype	22	(4)	0	(0)	0	(0)	0	(0)	22	(4)
	adult_trait:abnormal monocyte cell number	hematopoietic system phenotype|immune system phenotype	25	(7)	0	(0)	0	(0)	0	(0)	25	(7)
	adult_trait:abnormal mouth morphology	growth/size/body region phenotype|craniofacial phenotype	6	(3)	0	(0)	0	(0)	0	(0)	6	(3)
	adult_trait:abnormal myeloid cell number	hematopoietic system phenotype	11	(2)	0	(0)	0	(0)	0	(0)	11	(2)
	adult_trait:abnormal nail morphology	integument phenotype	12	(9)	0	(0)	0	(0)	0	(0)	12	(9)
	adult_trait:abnormal neutrophil cell number	hematopoietic system phenotype|immune system phenotype	19	(2)	0	(0)	0	(0)	0	(0)	19	(2)
	adult_trait:abnormal NK cell number	hematopoietic system phenotype|immune system phenotype	24	(2)	0	(0)	0	(0)	0	(0)	24	(2)
	adult_trait:abnormal NK T cell number	hematopoietic system phenotype|immune system phenotype	21	(4)	0	(0)	0	(0)	0	(0)	21	(4)
	adult_trait:abnormal NK T cell physiology	hematopoietic system phenotype|immune system phenotype	7	(2)	0	(0)	0	(0)	0	(0)	7	(2)
	adult_trait:abnormal optic disc morphology	vision/eye phenotype|nervous system phenotype	16	(10)	0	(0)	0	(0)	0	(0)	16	(10)
	adult_trait:abnormal orbit morphology	skeleton phenotype|vision/eye phenotype|craniofacial phenotype	4	(4)	0	(0)	0	(0)	0	(0)	4	(4)
	adult_trait:abnormal pelvic girdle bone morphology	skeleton phenotype	49	(12)	0	(0)	0	(0)	0	(0)	49	(12)
	adult_trait:abnormal pinna reflex	behavior/neurological phenotype	24	(10)	0	(0)	0	(0)	0	(0)	24	(10)
	adult_trait:abnormal placement of pupils	vision/eye phenotype	21	(10)	0	(0)	0	(0)	0	(0)	21	(10)
	adult_trait:abnormal plasmacytoid dendritic cell number	hematopoietic system phenotype|immune system phenotype	5	(6)	0	(0)	0	(0)	0	(0)	5	(6)
	adult_trait:abnormal platelet cell number	hematopoietic system phenotype	33	(12)	0	(0)	0	(0)	0	(0)	33	(12)
	adult_trait:abnormal platelet volume	hematopoietic system phenotype	10	(5)	0	(0)	0	(0)	0	(0)	10	(5)
	adult_trait:abnormal postural reflex	behavior/neurological phenotype	39	(12)	0	(0)	0	(0)	0	(0)	39	(12)
	adult_trait:abnormal posture	behavior/neurological phenotype	32	(12)	0	(0)	0	(0)	0	(0)	32	(12)
	adult_trait:abnormal pre-pro B cell morphology	hematopoietic system phenotype|immune system phenotype	2	(2)	0	(0)	0	(0)	0	(0)	2	(2)
	adult_trait:abnormal prepulse inhibition	nervous system phenotype	12	(5)	0	(0)	0	(0)	0	(0)	12	(5)
	adult_trait:abnormal pro-B cell morphology	hematopoietic system phenotype|immune system phenotype	2	(2)	0	(0)	0	(0)	0	(0)	2	(2)
	adult_trait:abnormal pupil morphology	vision/eye phenotype	34	(14)	0	(0)	0	(0)	0	(0)	34	(14)
	adult_trait:abnormal pupillary reflex	vision/eye phenotype|behavior/neurological phenotype	43	(14)	0	(0)	0	(0)	0	(0)	43	(14)
	adult_trait:abnormal QRS complex	cardiovascular system phenotype	10	(5)	0	(0)	0	(0)	0	(0)	10	(5)
	adult_trait:abnormal QT interval	cardiovascular system phenotype	6	(6)	0	(0)	0	(0)	0	(0)	6	(6)
	adult_trait:abnormal QT variability	cardiovascular system phenotype	2	(1)	0	(0)	0	(0)	0	(0)	2	(1)
	adult_trait:abnormal radius morphology	limbs/digits/tail phenotype|skeleton phenotype	23	(11)	0	(0)	0	(0)	0	(0)	23	(11)
	adult_trait:abnormal red blood cell distribution width	hematopoietic system phenotype	25	(9)	1	(1)	0	(0)	0	(0)	26	(10)
	adult_trait:abnormal respiratory quotient	homeostasis/metabolism phenotype	13	(7)	0	(0)	0	(0)	0	(0)	13	(7)
	adult_trait:abnormal response to new environment	behavior/neurological phenotype	23	(8)	0	(0)	0	(0)	0	(0)	23	(8)
	adult_trait:abnormal retina morphology	vision/eye phenotype	28	(12)	0	(0)	0	(0)	0	(0)	28	(12)
	adult_trait:abnormal retinal pigmentation	vision/eye phenotype|pigmentation phenotype	9	(8)	3	(3)	0	(0)	0	(0)	12	(11)
	adult_trait:abnormal retinal vasculature morphology	cardiovascular system phenotype|vision/eye phenotype	31	(13)	2	(3)	0	(0)	0	(0)	33	(16)
	adult_trait:abnormal rib morphology	skeleton phenotype	40	(10)	0	(0)	0	(0)	0	(0)	40	(10)
	adult_trait:abnormal rod electrophysiology	vision/eye phenotype	3	(3)	0	(0)	0	(0)	0	(0)	3	(3)
	adult_trait:abnormal RR interval	cardiovascular system phenotype	4	(2)	0	(0)	0	(0)	0	(0)	4	(2)
	adult_trait:abnormal sacral vertebrae morphology	skeleton phenotype	24	(10)	0	(0)	0	(0)	0	(0)	24	(10)
	adult_trait:abnormal scapula morphology	skeleton phenotype	25	(7)	0	(0)	0	(0)	0	(0)	25	(7)
	adult_trait:abnormal sinus arrhythmia	cardiovascular system phenotype	2	(1)	0	(0)	0	(0)	0	(0)	2	(1)
	adult_trait:abnormal skin appearance	integument phenotype	5	(2)	0	(0)	0	(0)	0	(0)	5	(2)
	adult_trait:abnormal skin coloration	integument phenotype	8	(5)	1	(1)	0	(0)	0	(0)	9	(6)
	adult_trait:abnormal sleep behavior	behavior/neurological phenotype	3	(2)	0	(0)	0	(0)	0	(0)	3	(2)
	adult_trait:abnormal snout morphology	growth/size/body region phenotype|craniofacial phenotype	44	(11)	2	(3)	0	(0)	0	(0)	46	(14)
	adult_trait:abnormal spine curvature	skeleton phenotype	8	(6)	0	(0)	0	(0)	0	(0)	8	(6)
	adult_trait:abnormal spleen weight	hematopoietic system phenotype|immune system phenotype	2	(2)	23	(9)	0	(0)	0	(0)	25	(11)
	adult_trait:abnormal ST segment	cardiovascular system phenotype	5	(3)	0	(0)	0	(0)	0	(0)	5	(3)
	adult_trait:abnormal startle reflex	behavior/neurological phenotype	31	(11)	5	(6)	0	(0)	0	(0)	36	(17)
	adult_trait:abnormal survival/lethality	mortality/aging	2	(2)	0	(0)	0	(0)	0	(0)	2	(2)
	adult_trait:abnormal susceptibility to colitis induced morbidity/mortality	mortality/aging|digestive/alimentary phenotype|immune system phenotype	2	(4)	0	(0)	0	(0)	0	(0)	2	(4)
	adult_trait:abnormal T-helper cell number	hematopoietic system phenotype|immune system phenotype	21	(2)	0	(0)	0	(0)	0	(0)	21	(2)
	adult_trait:abnormal T cell number	hematopoietic system phenotype|immune system phenotype	30	(6)	0	(0)	0	(0)	0	(0)	30	(6)
	adult_trait:abnormal tail length	limbs/digits/tail phenotype	19	(8)	0	(0)	0	(0)	0	(0)	19	(8)
	adult_trait:abnormal tail morphology	limbs/digits/tail phenotype	25	(11)	1	(3)	0	(0)	0	(0)	26	(14)
	adult_trait:abnormal tail movements	behavior/neurological phenotype	12	(7)	3	(3)	0	(0)	0	(0)	15	(10)
	adult_trait:abnormal tear production	vision/eye phenotype	16	(9)	0	(0)	0	(0)	0	(0)	16	(9)
	adult_trait:abnormal thermal nociception	integument phenotype|behavior/neurological phenotype	37	(10)	0	(0)	0	(0)	0	(0)	37	(10)
	adult_trait:abnormal thoracic cage shape	skeleton phenotype	4	(3)	0	(0)	0	(0)	0	(0)	4	(3)
	adult_trait:abnormal thoracic vertebrae morphology	skeleton phenotype	15	(6)	0	(0)	0	(0)	0	(0)	15	(6)
	adult_trait:abnormal tibia morphology	limbs/digits/tail phenotype|skeleton phenotype	49	(11)	3	(4)	0	(0)	0	(0)	52	(15)
	adult_trait:abnormal timing of postnatal eyelid opening	vision/eye phenotype	25	(11)	1	(1)	0	(0)	0	(0)	26	(12)
	adult_trait:abnormal tooth morphology	growth/size/body region phenotype|craniofacial phenotype	39	(11)	0	(0)	0	(0)	0	(0)	39	(11)
	adult_trait:abnormal touch escape response	behavior/neurological phenotype	5	(5)	0	(0)	0	(0)	0	(0)	5	(5)
	adult_trait:abnormal trunk posture (trunk curl)	behavior/neurological phenotype	43	(12)	0	(0)	0	(0)	0	(0)	43	(12)
	adult_trait:abnormal ulna morphology	limbs/digits/tail phenotype|skeleton phenotype	24	(11)	0	(0)	0	(0)	0	(0)	24	(11)
	adult_trait:abnormal vertebrae morphology	skeleton phenotype	43	(9)	0	(0)	0	(0)	0	(0)	43	(9)
	adult_trait:abnormal vertebral arch morphology	skeleton phenotype	10	(3)	0	(0)	0	(0)	0	(0)	10	(3)
	adult_trait:abnormal vibrissa morphology	integument phenotype	9	(9)	0	(0)	0	(0)	0	(0)	9	(9)
	adult_trait:abnormal vitreous body morphology	vision/eye phenotype	4	(3)	0	(0)	0	(0)	0	(0)	4	(3)
	adult_trait:abnormal vocalization	behavior/neurological phenotype	3	(1)	0	(0)	0	(0)	0	(0)	3	(1)
	adult_trait:abnormal zygomatic bone morphology	skeleton phenotype|craniofacial phenotype	26	(8)	0	(0)	0	(0)	0	(0)	26	(8)
	adult_trait:adrenal gland	endocrine system	3	(3)	0	(0)	0	(0)	0	(0)	3	(3)
	adult_trait:brain	nervous system	14	(10)	0	(0)	0	(0)	0	(0)	14	(10)
	adult_trait:epididymis	reproductive system	7	(3)	0	(0)	0	(0)	0	(0)	7	(3)
	adult_trait:eye	sensory organ system	4	(5)	0	(0)	0	(0)	0	(0)	4	(5)
	adult_trait:heart	cardiovascular system	5	(5)	0	(0)	0	(0)	0	(0)	5	(5)
	adult_trait:immune system phenotype	immune system phenotype	8	(2)	0	(0)	0	(0)	0	(0)	8	(2)
	adult_trait:kidney	urinary system	11	(7)	0	(0)	0	(0)	0	(0)	11	(7)
	adult_trait:liver	digestive system	9	(6)	0	(0)	0	(0)	0	(0)	9	(6)
	adult_trait:lung	respiratory system	3	(3)	0	(0)	0	(0)	0	(0)	3	(3)
	adult_trait:lymph node	immune system	2	(2)	0	(0)	0	(0)	0	(0)	2	(2)
	adult_trait:ovary	reproductive system	11	(5)	0	(0)	0	(0)	0	(0)	11	(5)
	adult_trait:pancreas	trunk	4	(4)	0	(0)	0	(0)	0	(0)	4	(4)
	adult_trait:seminal vesicle	reproductive system	6	(3)	0	(0)	0	(0)	0	(0)	6	(3)
	adult_trait:skin	integumental system	3	(3)	0	(0)	0	(0)	0	(0)	3	(3)
	adult_trait:spleen	immune system	13	(11)	0	(0)	0	(0)	0	(0)	13	(11)
	adult_trait:stomach	digestive system	2	(2)	0	(0)	0	(0)	0	(0)	2	(2)
	adult_trait:testis	reproductive system	10	(6)	0	(0)	0	(0)	0	(0)	10	(6)
	adult_trait:thymus	immune system	5	(4)	0	(0)	0	(0)	0	(0)	5	(4)
	adult_trait:urinary bladder	urinary system	2	(2)	0	(0)	0	(0)	0	(0)	2	(2)
	adult_trait:uterus	reproductive system	10	(5)	0	(0)	0	(0)	0	(0)	10	(5)
	embryo_gene:TS20,lung	TS20,respiratory system	0	(0)	0	(0)	0	(0)	3	(3)	3	(3)
	embryo_gene:TS20,oral cavity	TS20,alimentary system	0	(0)	0	(0)	0	(0)	3	(3)	3	(3)
	embryo_gene:TS20,skin	TS20,integumental system	0	(0)	0	(0)	0	(0)	3	(3)	3	(3)
	embryo_trait:abnormal abdominal wall morphology	growth/size/body region phenotype	0	(0)	0	(0)	4	(3)	0	(0)	4	(3)
	embryo_trait:abnormal blood circulation	cardiovascular system phenotype	0	(0)	0	(0)	2	(2)	0	(0)	2	(2)
	embryo_trait:abnormal chorioallantoic fusion	embryo phenotype	0	(0)	0	(0)	3	(2)	0	(0)	3	(2)
	embryo_trait:abnormal craniofacial morphology	craniofacial phenotype	0	(0)	0	(0)	12	(9)	0	(0)	12	(9)
	embryo_trait:abnormal cranium morphology	skeleton phenotype|craniofacial phenotype	0	(0)	0	(0)	2	(2)	0	(0)	2	(2)
	embryo_trait:abnormal digit morphology	limbs/digits/tail phenotype	0	(0)	0	(0)	3	(3)	0	(0)	3	(3)
	embryo_trait:abnormal embryo development	embryo phenotype	0	(0)	0	(0)	4	(3)	0	(0)	4	(3)
	embryo_trait:abnormal embryo size	growth/size/body region phenotype|embryo phenotype	0	(0)	0	(0)	8	(4)	0	(0)	8	(4)
	embryo_trait:abnormal embryo turning	embryo phenotype	0	(0)	0	(0)	3	(2)	0	(0)	3	(2)
	embryo_trait:abnormal eye morphology	vision/eye phenotype	0	(0)	0	(0)	12	(8)	0	(0)	12	(8)
	embryo_trait:abnormal eye size	vision/eye phenotype	0	(0)	0	(0)	6	(5)	0	(0)	6	(5)
	embryo_trait:abnormal facial morphology	growth/size/body region phenotype|craniofacial phenotype	0	(0)	0	(0)	2	(3)	0	(0)	2	(3)
	embryo_trait:abnormal fluid regulation	homeostasis/metabolism phenotype	0	(0)	0	(0)	3	(3)	0	(0)	3	(3)
	embryo_trait:abnormal foot plate morphology	limbs/digits/tail phenotype	0	(0)	0	(0)	2	(2)	0	(0)	2	(2)
	embryo_trait:abnormal forebrain development	nervous system phenotype	0	(0)	1	(1)	8	(4)	0	(0)	9	(5)
	embryo_trait:abnormal forebrain morphology	nervous system phenotype	0	(0)	0	(0)	8	(5)	0	(0)	8	(5)
	embryo_trait:abnormal heart morphology	cardiovascular system phenotype	0	(0)	0	(0)	3	(4)	0	(0)	3	(4)
	embryo_trait:abnormal heartbeat	cardiovascular system phenotype	0	(0)	0	(0)	4	(3)	0	(0)	4	(3)
	embryo_trait:abnormal hindbrain development	nervous system phenotype	0	(0)	0	(0)	10	(7)	0	(0)	10	(7)
	embryo_trait:abnormal hindbrain morphology	nervous system phenotype	0	(0)	0	(0)	4	(2)	0	(0)	4	(2)
	embryo_trait:abnormal limb bud morphology	limbs/digits/tail phenotype|embryo phenotype	0	(0)	0	(0)	11	(6)	0	(0)	11	(6)
	embryo_trait:abnormal liver morphology	liver/biliary system phenotype	0	(0)	0	(0)	8	(7)	0	(0)	8	(7)
	embryo_trait:abnormal liver size	liver/biliary system phenotype	0	(0)	0	(0)	2	(1)	0	(0)	2	(1)
	embryo_trait:abnormal midbrain development	nervous system phenotype	0	(0)	0	(0)	11	(7)	0	(0)	11	(7)
	embryo_trait:abnormal midbrain morphology	nervous system phenotype	0	(0)	0	(0)	4	(2)	0	(0)	4	(2)
	embryo_trait:abnormal neural tube closure	nervous system phenotype|embryo phenotype	0	(0)	0	(0)	13	(6)	0	(0)	13	(6)
	embryo_trait:abnormal pericardium morphology	cardiovascular system phenotype	0	(0)	0	(0)	9	(6)	0	(0)	9	(6)
	embryo_trait:abnormal placenta size	embryo phenotype	0	(0)	0	(0)	4	(2)	0	(0)	4	(2)
	embryo_trait:abnormal skin appearance	integument phenotype	0	(0)	0	(0)	4	(3)	0	(0)	4	(3)
	embryo_trait:abnormal skin coloration	integument phenotype	0	(0)	0	(0)	2	(2)	0	(0)	2	(2)
	embryo_trait:abnormal spinal cord morphology	nervous system phenotype	0	(0)	0	(0)	5	(2)	0	(0)	5	(2)
	embryo_trait:abnormal tail bud morphology	limbs/digits/tail phenotype|embryo phenotype	0	(0)	0	(0)	3	(4)	0	(0)	3	(4)
	embryo_trait:abnormal tail morphology	limbs/digits/tail phenotype	0	(0)	0	(0)	4	(4)	0	(0)	4	(4)
	embryo_trait:abnormal viability by preweaning	mortality/aging	0	(0)	4	(3)	1	(1)	0	(0)	5	(4)
	embryo_trait:abnormal visceral yolk sac morphology	embryo phenotype	0	(0)	0	(0)	9	(5)	0	(0)	9	(5)

## Sheet: smallest_bs
			The number of phenotypes ( the number of unique biological systems)
	Stage_type:ontology name	Top level term	Adult_trait		Adult_gene		Embryo_trait		Embryo_gene		Total
	adult_trait:abnormal KLRG1-positive NK cell number	hematopoietic system phenotype|immune system phenotype	18	(2)	0	(0)	0	(0)	0	(0)	18	(2)
	adult_trait:abnormal effector memory T-helper cell number	hematopoietic system phenotype|immune system phenotype	20	(2)	0	(0)	0	(0)	0	(0)	20	(2)
	adult_trait:abnormal memory-marker gamma-delta T cell number	hematopoietic system phenotype|immune system phenotype	14	(2)	0	(0)	0	(0)	0	(0)	14	(2)
	adult_trait:abnormal alpha-beta T cell number	hematopoietic system phenotype|immune system phenotype	20	(2)	0	(0)	0	(0)	0	(0)	20	(2)
	adult_trait:abnormal CD4-negative, CD25-positive NK T cell number	hematopoietic system phenotype|immune system phenotype	8	(2)	0	(0)	0	(0)	0	(0)	8	(2)
	adult_trait:abnormal CD4-positive, CD25-positive NK T cell number	hematopoietic system phenotype|immune system phenotype	7	(2)	0	(0)	0	(0)	0	(0)	7	(2)
	adult_trait:abnormal CD4-positive, CD25-positive, alpha-beta regulatory T cell number	hematopoietic system phenotype|immune system phenotype	22	(2)	0	(0)	0	(0)	0	(0)	22	(2)
	adult_trait:abnormal KLRG1-positive CD4-negative NK T cell number	hematopoietic system phenotype|immune system phenotype	7	(2)	0	(0)	0	(0)	0	(0)	7	(2)
	adult_trait:abnormal KLRG1-positive CD4-positive, CD25-positive, alpha-beta regulatory T cell number	hematopoietic system phenotype|immune system phenotype	15	(2)	0	(0)	0	(0)	0	(0)	15	(2)
	adult_trait:abnormal KLRG1-positive gamma-delta T cell number	hematopoietic system phenotype|immune system phenotype	10	(2)	0	(0)	0	(0)	0	(0)	10	(2)
	adult_trait:abnormal KLRG1-positive T-helper cell number	hematopoietic system phenotype|immune system phenotype	7	(2)	0	(0)	0	(0)	0	(0)	7	(2)
	adult_trait:abnormal memory-marker NK cell number	hematopoietic system phenotype|immune system phenotype	18	(2)	0	(0)	0	(0)	0	(0)	18	(2)
	adult_trait:abnormal neutrophil cell number	hematopoietic system phenotype|immune system phenotype	19	(2)	0	(0)	0	(0)	0	(0)	19	(2)
	adult_trait:abnormal NK cell number	hematopoietic system phenotype|immune system phenotype	24	(2)	0	(0)	0	(0)	0	(0)	24	(2)
	adult_trait:abnormal NK T cell physiology	hematopoietic system phenotype|immune system phenotype	7	(2)	0	(0)	0	(0)	0	(0)	7	(2)
	adult_trait:abnormal T-helper cell number	hematopoietic system phenotype|immune system phenotype	21	(2)	0	(0)	0	(0)	0	(0)	21	(2)
	adult_trait:abnormal Ly6C-positive mature NK cell number	hematopoietic system phenotype|immune system phenotype	14	(2)	0	(0)	0	(0)	0	(0)	14	(2)
	adult_trait:abnormal KLRG1+ CD4 alpha beta T cell number	hematopoietic system phenotype|immune system phenotype	12	(2)	0	(0)	0	(0)	0	(0)	12	(2)
	adult_trait:abnormal myeloid cell number	hematopoietic system phenotype	11	(2)	0	(0)	0	(0)	0	(0)	11	(2)
	adult_trait:immune system phenotype	immune system phenotype	8	(2)	0	(0)	0	(0)	0	(0)	8	(2)
