# Supplementary material for: An atlas of evidence-based phenotypic associations across the mouse phenome
Source: Sci Rep. 2020 Mar 3;10:3957. doi: 10.1038/s41598-020-60891-w (PMC7054260; doi:10.1038/s41598-020-60891-w)
Supplement: Supplementary file 13 — Supplementary Table 15. [file 41598_2020_60891_MOESM13_ESM.xlsx]

## Sheet: statistics_by_group
The number of phenoypes
stage_type rule categorization	n	mean	sd	median	trimmed	mad	min	max	range	skew	kurtosis	se
adult_trait	246	18.5163	16.4951	15	16.1919	16.3086	1	82	81	1.2047	1.22766	1.05169
adult_gene	61	43.1475	15.3426	49	45.102	7.413	6	66	60	-1.12068	0.0835091	1.96442
embryo_trait	35	5.05714	3.73334	3	4.75862	2.9652	1	13	12	0.691165	-0.970789	0.631049
embryo_gene	3	2.66667	0.57735	3	2.66667	0	2	3	1	-0.3849	-2.33333	0.333333
The number of biological systems
stage_type rule categorization	n	mean	sd	median	trimmed	mad	min	max	range	skew	kurtosis	se
adult_trait	246	6.72764	4.54849	6	6.21212	4.4478	1	24	23	0.891583	0.330046	0.290001
adult_gene	61	15.4918	3.66798	17	15.9388	2.9652	6	22	16	-1.08569	0.608507	0.469637
embryo_trait	35	3.94286	2.02837	3	3.75862	1.4826	1	9	8	0.712076	-0.520835	0.342857
embryo_gene	3	3	0	3	3	0	3	3	0			0

## Sheet: Levene_test
The number of phenoypes
	Df	F value	Pr(>F)
group	2	16.2533	1.81762e-07
	339
The number of biological systems
	Df	F value	Pr(>F)
group	2	13.5735	2.13418e-06
	339

## Sheet: anova_table
The number of phenoypes
	Sum Sq	Df	F value	Pr(>F)
(Intercept)	113564	1	473.773	2.40925e-66
fx2	40238.2	2	83.9337	2.45052e-30
Residuals	81259	339
The number of biological systems
	Sum Sq	Df	F value	Pr(>F)
(Intercept)	14639.8	1	824.962	7.9976e-93
fx2	4398.1	2	123.918	4.02863e-41
Residuals	6015.88	339

## Sheet: posthoc
The number of phenoypes
Comparisons between stage_type rule categorizations	diff	ci.lo	ci.hi	t	df	p
adult_trait-adult_gene	-24.6312808210049	-29.9346333553563	-19.3279282866535	11.0542307879633	97.3646592802149	3.53629e-10
embryo_trait-adult_gene	-38.0903981264637	-43.0285675670253	-33.1522286859021	18.4610343536662	71.6754133261246	0
embryo_trait-adult_trait	-13.4591173054588	-16.3520382977032	-10.5661963132143	10.9737151253867	234.310488107182	2.62124e-13
The number of biological systems
Comparisons between stage_type rule categorizations	diff	ci.lo	ci.hi	t	df	p
adult_trait-adult_gene	-8.76416100226576	-10.0754497612252	-7.45287224330628	15.878256596704	110.544431955606	1.0103e-14
embryo_trait-adult_gene	-11.5489461358314	-12.9336844863701	-10.1642077852927	19.8615593132118	93.9199109919994	4.84554e-10
embryo_trait-adult_trait	-2.78478513356562	-3.85427640033975	-1.71529386679149	6.20141328407601	93.4173089279274	4.5655e-08
