# Supplementary material for: An atlas of evidence-based phenotypic associations across the mouse phenome
Source: Sci Rep. 2020 Mar 3;10:3957. doi: 10.1038/s41598-020-60891-w (PMC7054260; doi:10.1038/s41598-020-60891-w)
Supplement: Supplementary file 14 — Supplementary Table 17. [file 41598_2020_60891_MOESM14_ESM.xlsx]

## Sheet: Adult_Gene_statistics
Fundamental statistics for the number of phenotypes
stage_type:top level term	n	mean	sd	median	trimmed	mad	min	max	range	skew	kurtosis	se
adult_gene:nervous system(MA)	15	48	11.7108	53	49.6154	4.4478	15	60	45	-1.51726	1.5234	3.02372
adult_gene:digestive system(MA)	11	39.8182	18.4273	45	40.8889	11.8608	9	61	52	-0.597357	-1.24497	5.55603
adult_gene:reproductive system(MA)	9	34.2222	19.4536	44	34.2222	22.239	10	59	49	-0.123884	-1.96535	6.48455
adult_gene:respiratory system(MA)	7	29.5714	18.4197	22	29.5714	19.2738	9	51	42	0.11052	-2.02122	6.962
adult_gene:immune system(MA)	5	35.4	16.5469	42	35.4	2.9652	6	45	39	-1.03769	-0.963283	7.4
adult_gene:exocrine system(MA)	4	26.75	19.9228	27	26.75	25.2042	9	44	35	-0.000818034	-2.43656	9.96138
adult_gene:set of connective tissues(MA)	4	43.75	21.2034	53.5	43.75	2.2239	12	56	44	-0.742167	-1.69256	10.6017
adult_gene:cardiovascular system(MA)	3	53.6667	10.9697	50	53.6667	7.413	45	66	21	0.29691	-2.33333	6.33333
adult_gene:endocrine system(MA)	3	50.3333	3.78594	52	50.3333	1.4826	46	53	7	-0.35491	-2.33333	2.18581
adult_gene:musculoskeletal system(MA)	3	41.6667	17.0978	50	41.6667	4.4478	22	53	31	-0.371612	-2.33333	9.8714
adult_gene:urinary system(MA)	3	46	10.5357	47	46	13.3434	35	56	21	-0.0940607	-2.33333	6.08276
adult_gene:integumental system(MA)	2	46.5	3.53553	46.5	46.5	3.7065	44	49	5	0	-2.75	2.5
adult_gene:sensory organ system(MA)	2	28	9.89949	28	28	10.3782	21	35	14	0	-2.75	7
adult_gene:hemolymphoid system(MA)	1	40		40	40	0	40	40	0
adult_gene:trunk(MA)	1	49		49	49	0	49	49	0
Fundamental statistics for the number of unique biological systems
stage_type:top level term	n	mean	sd	median	trimmed	mad	min	max	range	skew	kurtosis	se
adult_gene:nervous system(MA)	15	16.6667	2.16025	17	17	1.4826	10	19	9	-1.93834	3.33197	0.557773
adult_gene:digestive system(MA)	11	14.7273	4.26828	15	14.7778	4.4478	8	21	13	-0.256872	-1.24649	1.28693
adult_gene:reproductive system(MA)	9	13.6667	4.92443	15	13.6667	4.4478	7	20	13	-0.212761	-1.79365	1.64148
adult_gene:respiratory system(MA)	7	13.4286	4.46681	14	13.4286	4.4478	8	20	12	0.0168797	-1.64542	1.6883
adult_gene:immune system(MA)	5	12.4	3.78153	13	12.4	1.4826	6	16	10	-0.780236	-1.18818	1.69115
adult_gene:exocrine system(MA)	4	12.25	5.058	11.5	12.25	5.1891	8	18	10	0.110848	-2.31138	2.529
adult_gene:set of connective tissues(MA)	4	14.5	5.74456	17	14.5	1.4826	6	18	12	-0.692354	-1.73158	2.87228
adult_gene:cardiovascular system(MA)	3	18	3.60555	17	18	2.9652	15	22	7	0.256015	-2.33333	2.08167
adult_gene:endocrine system(MA)	3	18	1	18	18	1.4826	17	19	2	0	-2.33333	0.57735
adult_gene:musculoskeletal system(MA)	3	16	2	16	16	2.9652	14	18	4	0	-2.33333	1.1547
adult_gene:urinary system(MA)	3	16	1.73205	17	16	0	14	17	3	-0.3849	-2.33333	1
adult_gene:integumental system(MA)	2	15	0	15	15	0	15	15	0			0
adult_gene:sensory organ system(MA)	2	13.5	2.12132	13.5	13.5	2.2239	12	15	3	0	-2.75	1.5
adult_gene:hemolymphoid system(MA)	1	13		13	13	0	13	13	0
adult_gene:trunk(MA)	1	17		17	17	0	17	17	0

## Sheet: Adult_Gene_Levene_test
Levene test for the number of phenotypes
	Df	F value	Pr(>F)
group	3	2.936	0.0455371
	38
Levene test for the number of unique biological systems
	Df	F value	Pr(>F)
group	3	3.90021	0.0159584
	38

## Sheet: Adult_Gene_anova
ANOVA test for the number of phenotypes
	Sum Sq	Df	F value	Pr(>F)
(Intercept)	17440.4	1	63.8539	1.17125e-09
fx2	2020.93	3	2.46639	0.0769322
Residuals	10378.9	38
ANOVA test for the number of unique biological systems
	Sum Sq	Df	F value	Pr(>F)
(Intercept)	2385.82	1	161.54	2.9367e-15
fx2	75.7468	3	1.70957	0.181349
Residuals	561.229	38

## Sheet: Adult_Gene_posthoc
Posthoc test for the number of phenotypes
stage_type:top level term	stage_type:top level term	diff	ci.lo	ci.hi	t	df	p
adult_gene:nervous system(MA)	adult_gene:digestive system(MA)	8.18181818181818	-9.9396080486193	26.3032444122557	1.29346053397994	15.8101479697549	0.580031738519073
adult_gene:reproductive system(MA)	adult_gene:digestive system(MA)	-5.5959595959596	-29.8976984239963	18.7057792320771	0.655322080104528	16.8098895940414	0.91220877392802
adult_gene:respiratory system(MA)	adult_gene:digestive system(MA)	-10.2467532467532	-36.4099391497344	15.9164326562279	1.1503856058976	12.9296257974721	0.666579200069488
adult_gene:reproductive system(MA)	adult_gene:nervous system(MA)	-13.7777777777778	-35.1452310178896	7.58967546233403	1.92564891689001	11.5452189311807	0.270302199261151
adult_gene:respiratory system(MA)	adult_gene:nervous system(MA)	-18.4285714285714	-42.5022849076476	5.6451420505048	2.42791943310421	8.34974184692213	0.145579042758058
adult_gene:respiratory system(MA)	adult_gene:reproductive system(MA)	-4.65079365079365	-32.468499952836	23.1669126512487	0.488829883647654	13.3759483469606	0.960256476063307
Posthoc test for the number of unique biological systems
stage_type:top level term	stage_type:top level term	diff	ci.lo	ci.hi	t	df	p
adult_gene:nervous system(MA)	adult_gene:digestive system(MA)	1.93939393939394	-2.14629703440244	6.02508491319032	1.3827055121152	13.7629064117589	0.529809751296863
adult_gene:reproductive system(MA)	adult_gene:digestive system(MA)	-1.06060606060606	-7.02750837453921	4.90629625332709	0.508484115896994	16.0162820917134	0.9558798063745
adult_gene:respiratory system(MA)	adult_gene:digestive system(MA)	-1.2987012987013	-7.56583279460533	4.96843019720274	0.61176937538693	12.4718943520599	0.926443403459458
adult_gene:reproductive system(MA)	adult_gene:nervous system(MA)	-3	-8.31566675052717	2.31566675052717	1.73044928082089	9.87881881890328	0.359150402710205
adult_gene:respiratory system(MA)	adult_gene:nervous system(MA)	-3.23809523809524	-9.05091629535204	2.57472581916156	1.82115274807008	7.34377035194071	0.33609352915621
adult_gene:respiratory system(MA)	adult_gene:reproductive system(MA)	-0.238095238095237	-7.10825451468186	6.63206403849139	0.101113320024372	13.5943352602984	0.999610465152173

## Sheet: Adult_Trait_statistics
Fundamental statistics for the number of phenotypes
stage_type:top level term	n	mean	sd	median	trimmed	mad	min	max	range	skew	kurtosis	se
adult_trait:hematopoietic system phenotype(MP)	69	16	12.245	17	14.9298	13.3434	1	77	76	1.78963	6.72725	1.47413
adult_trait:immune system phenotype(MP)	62	13.6935	9.68282	13	13.16	11.8608	1	36	35	0.337862	-1.06977	1.22972
adult_trait:homeostasis/metabolism phenotype(MP)	31	22.5161	16.1841	20	20.64	13.3434	1	65	64	0.869077	0.230647	2.90675
adult_trait:skeleton phenotype(MP)	28	29.6071	19.1434	26	28.5833	22.239	3	69	66	0.428269	-0.823926	3.61776
adult_trait:behavior/neurological phenotype(MP)	27	22.9259	18.4993	24	22.1739	26.6868	1	54	53	0.185166	-1.51068	3.5602
adult_trait:vision/eye phenotype(MP)	25	20.56	15.7931	19	18.9524	19.2738	2	56	54	0.690203	-0.459208	3.15863
adult_trait:limbs/digits/tail phenotype(MP)	15	21	14.2328	21	20.2308	8.8956	1	51	50	0.331998	-0.685043	3.67488
adult_trait:cardiovascular system phenotype(MP)	12	6.91667	8.72258	3.5	5	3.7065	1	32	31	1.88558	2.77472	2.51799
adult_trait:craniofacial phenotype(MP)	11	23.5455	21.7088	22	21.1111	25.2042	1	68	67	0.602429	-0.944577	6.54545
adult_trait:growth/size/body region phenotype(MP)	11	32.3636	25.3822	38	30.3333	25.2042	1	82	81	0.290937	-1.05642	7.65301
adult_trait:integument phenotype(MP)	11	11	10.2176	8	9.11111	5.9304	1	38	37	1.5018	1.60471	3.08073
adult_trait:reproductive system(MA)	5	7.8	2.16795	9	7.8	1.4826	5	10	5	-0.268515	-2.09881	0.969536
adult_trait:pigmentation phenotype(MP)	4	11.75	4.272	13	11.75	2.9652	6	15	9	-0.390805	-2.01176	2.136
adult_trait:immune system(MA)	3	5.66667	5.68624	4	5.66667	4.4478	1	12	11	0.267924	-2.33333	3.28295
adult_trait:digestive system(MA)	2	4.5	4.94975	4.5	4.5	5.1891	1	8	7	0	-2.75	3.5
adult_trait:hearing/vestibular/ear phenotype(MP)	2	15	11.3137	15	15	11.8608	7	23	16	0	-2.75	8
adult_trait:mortality/aging(MP)	2	1	0	1	1	0	1	1	0			0
adult_trait:nervous system phenotype(MP)	2	13.5	2.12132	13.5	13.5	2.2239	12	15	3	0	-2.75	1.5
adult_trait:reproductive system phenotype(MP)	2	5	0	5	5	0	5	5	0			0
adult_trait:urinary system(MA)	2	5.5	6.36396	5.5	5.5	6.6717	1	10	9	0	-2.75	4.5
adult_trait:adipose tissue phenotype(MP)	1	57		57	57	0	57	57	0
adult_trait:cardiovascular system(MA)	1	4		4	4	0	4	4	0
adult_trait:digestive/alimentary phenotype(MP)	1	1		1	1	0	1	1	0
adult_trait:endocrine system(MA)	1	2		2	2	0	2	2	0
adult_trait:integumental system(MA)	1	2		2	2	0	2	2	0
adult_trait:nervous system(MA)	1	13		13	13	0	13	13	0
adult_trait:renal/urinary system phenotype(MP)	1	1		1	1	0	1	1	0
adult_trait:respiratory system(MA)	1	2		2	2	0	2	2	0
adult_trait:sensory organ system(MA)	1	3		3	3	0	3	3	0
adult_trait:trunk(MA)	1	3		3	3	0	3	3	0
Fundamental statistics for the number of unique biological systems
stage_type:top level term	n	mean	sd	median	trimmed	mad	min	max	range	skew	kurtosis	se
adult_trait:hematopoietic system phenotype(MP)	69	4.5942	3.77421	4	3.85965	2.9652	2	24	22	2.80402	10.019	0.454362
adult_trait:immune system phenotype(MP)	62	3.6129	1.95318	3	3.3	1.4826	2	11	9	1.42397	2.10016	0.248054
adult_trait:homeostasis/metabolism phenotype(MP)	31	7.03226	3.53538	7	6.96	2.9652	1	16	15	0.223903	-0.267539	0.634973
adult_trait:skeleton phenotype(MP)	28	9	4.00925	9	8.91667	4.4478	3	16	13	0.242732	-1.06069	0.757677
adult_trait:behavior/neurological phenotype(MP)	27	8.44444	5.35891	10	8.34783	7.413	1	17	16	0.0847306	-1.4061	1.03132
adult_trait:vision/eye phenotype(MP)	25	9.4	4.83046	10	9.2381	2.9652	1	22	21	0.294701	0.0331925	0.966092
adult_trait:limbs/digits/tail phenotype(MP)	15	8.86667	4.73387	10	8.84615	4.4478	1	17	16	-0.175001	-0.948172	1.22228
adult_trait:cardiovascular system phenotype(MP)	12	4.58333	4.27377	3.5	3.8	3.7065	1	16	15	1.44867	1.42701	1.23373
adult_trait:craniofacial phenotype(MP)	11	7.54545	4.50252	7	7.33333	5.9304	2	15	13	0.331134	-1.45919	1.35756
adult_trait:growth/size/body region phenotype(MP)	11	10	5.45894	11	10.1111	5.9304	2	17	15	-0.285005	-1.64154	1.64593
adult_trait:integument phenotype(MP)	11	7.09091	3.75379	6	7	4.4478	2	13	11	0.141899	-1.55684	1.13181
adult_trait:reproductive system(MA)	5	4.4	1.34164	5	4.4	1.4826	3	6	3	-0.0795046	-2.10519	0.6
adult_trait:pigmentation phenotype(MP)	4	9.5	2.64575	10	9.5	2.2239	6	12	6	-0.32397	-2.00893	1.32288
adult_trait:immune system(MA)	3	5.66667	4.72582	4	5.66667	2.9652	2	11	9	0.308808	-2.33333	2.72845
adult_trait:digestive system(MA)	2	4	2.82843	4	4	2.9652	2	6	4	0	-2.75	2
adult_trait:hearing/vestibular/ear phenotype(MP)	2	9.5	6.36396	9.5	9.5	6.6717	5	14	9	0	-2.75	4.5
adult_trait:mortality/aging(MP)	2	3	1.41421	3	3	1.4826	2	4	2	0	-2.75	1
adult_trait:nervous system phenotype(MP)	2	7.5	3.53553	7.5	7.5	3.7065	5	10	5	0	-2.75	2.5
adult_trait:reproductive system phenotype(MP)	2	5	0	5	5	0	5	5	0			0
adult_trait:urinary system(MA)	2	4.5	3.53553	4.5	4.5	3.7065	2	7	5	0	-2.75	2.5
adult_trait:adipose tissue phenotype(MP)	1	12		12	12	0	12	12	0
adult_trait:cardiovascular system(MA)	1	5		5	5	0	5	5	0
adult_trait:digestive/alimentary phenotype(MP)	1	4		4	4	0	4	4	0
adult_trait:endocrine system(MA)	1	3		3	3	0	3	3	0
adult_trait:integumental system(MA)	1	3		3	3	0	3	3	0
adult_trait:nervous system(MA)	1	10		10	10	0	10	10	0
adult_trait:renal/urinary system phenotype(MP)	1	3		3	3	0	3	3	0
adult_trait:respiratory system(MA)	1	3		3	3	0	3	3	0
adult_trait:sensory organ system(MA)	1	5		5	5	0	5	5	0
adult_trait:trunk(MA)	1	4		4	4	0	4	4	0

## Sheet: Adult_Trait_Levene_test
Levene test for the number of phenotypes
	Df	F value	Pr(>F)
group	10	5.39509	2.49279e-07
	291
Levene test for the number of unique biological systems
	Df	F value	Pr(>F)
group	10	4.76864	2.40571e-06
	291

## Sheet: Adult_Trait_anova
ANOVA test for the number of phenotypes
	Sum Sq	Df	F value	Pr(>F)
(Intercept)	14191.1	1	64.1009	2.85182e-14
fx2	11084.9	10	5.00702	1.01598e-06
Residuals	64423.8	291
ANOVA test for the number of unique biological systems
	Sum Sq	Df	F value	Pr(>F)
(Intercept)	1925.33	1	125.249	2.0304e-24
fx2	1539.25	10	10.0133	1.91479e-14
Residuals	4473.27	291

## Sheet: Adult_Trait_posthoc
Posthoc test for the number of phenotypes
stage_type:top level term	stage_type:top level term	diff	ci.lo	ci.hi	t	df	p
adult_trait:skeleton phenotype(MP)	adult_trait:cardiovascular system phenotype(MP)	22.6904761904762	7.60461050680434	37.776341874148	5.14783042165333	37.7505521765521	0.000395692386893187
adult_trait:skeleton phenotype(MP)	adult_trait:immune system phenotype(MP)	15.9135944700461	2.7315884270707	29.0956005130215	4.16471969197132	33.4022262586422	0.00815301442068572
adult_trait:homeostasis/metabolism phenotype(MP)	adult_trait:cardiovascular system phenotype(MP)	15.5994623655914	2.40398801979626	28.7949367113865	4.05633143510428	36.2487486374217	0.0099809759396452
adult_trait:skeleton phenotype(MP)	adult_trait:integument phenotype(MP)	18.6071428571429	2.20776582802887	35.0065198862568	3.91585226850104	33.2079843239714	0.0157942621766826
adult_trait:cardiovascular system phenotype(MP)	adult_trait:behavior/neurological phenotype(MP)	-16.0092592592593	-30.9581458420446	-1.06037267647391	3.67129996918114	36.7701997391889	0.0272849722366793
adult_trait:skeleton phenotype(MP)	adult_trait:hematopoietic system phenotype(MP)	13.6071428571429	0.204343794025434	27.0099419202603	3.48314659511323	36.3125679233445	0.04403606592299
adult_trait:vision/eye phenotype(MP)	adult_trait:cardiovascular system phenotype(MP)	13.6433333333333	-0.271793409176816	27.5584600758435	3.37751684504386	34.126338062065	0.0585961528675659
adult_trait:limbs/digits/tail phenotype(MP)	adult_trait:cardiovascular system phenotype(MP)	14.0833333333333	-1.72922693852243	29.8958936051891	3.161400173072	23.6085129503947	0.111226808196144
adult_trait:hematopoietic system phenotype(MP)	adult_trait:cardiovascular system phenotype(MP)	9.08333333333333	-1.48926819835984	19.6559348650265	3.11311601726572	19.4625905696831	0.132845470084183
adult_trait:growth/size/body region phenotype(MP)	adult_trait:cardiovascular system phenotype(MP)	25.4469696969697	-5.86966176670061	56.76360116064	3.15852296511512	12.152796269857	0.155733569735858
adult_trait:immune system phenotype(MP)	adult_trait:homeostasis/metabolism phenotype(MP)	-8.82258064516129	-19.5718175227842	1.92665623246163	2.79534594894729	41.0528637854571	0.195815998533496
adult_trait:integument phenotype(MP)	adult_trait:homeostasis/metabolism phenotype(MP)	-11.5161290322581	-26.3121056798016	3.27984761528543	2.71890582740713	28.2635290237589	0.241040549041705
adult_trait:integument phenotype(MP)	adult_trait:behavior/neurological phenotype(MP)	-11.9259259259259	-28.2043504967784	4.35249864492652	2.53308234406612	32.3522811298651	0.323432811825783
adult_trait:integument phenotype(MP)	adult_trait:growth/size/body region phenotype(MP)	-21.3636363636364	-52.9779931479821	10.2507204207094	2.58958867328274	13.158026891419	0.339431597821482
adult_trait:immune system phenotype(MP)	adult_trait:behavior/neurological phenotype(MP)	-9.23237753882915	-22.2548659246541	3.79011084699581	2.45112251926244	32.3775874753919	0.367858480885842
adult_trait:immune system phenotype(MP)	adult_trait:cardiovascular system phenotype(MP)	6.77688172043011	-3.5755268670613	17.1292903079215	2.41838965878486	16.7016067195543	0.409934342959211
adult_trait:immune system phenotype(MP)	adult_trait:growth/size/body region phenotype(MP)	-18.6700879765396	-49.6808784605738	12.3407025074947	2.40867660004456	10.5219058499161	0.437690202782212
adult_trait:craniofacial phenotype(MP)	adult_trait:cardiovascular system phenotype(MP)	16.6287878787879	-10.331063415378	43.5886391729538	2.37111145458264	12.9215178960201	0.44626969829925
adult_trait:vision/eye phenotype(MP)	adult_trait:integument phenotype(MP)	9.56	-5.82939374353015	24.9493937435301	2.1667009867347	28.8096590456965	0.543622022893394
adult_trait:limbs/digits/tail phenotype(MP)	adult_trait:integument phenotype(MP)	10	-6.99475504563046	26.9947550456305	2.08534039866715	23.9984666595694	0.597264669423992
adult_trait:hematopoietic system phenotype(MP)	adult_trait:growth/size/body region phenotype(MP)	-16.3636363636364	-47.4006042712628	14.67333154399	2.09959972650581	10.7536457536069	0.598972077868703
adult_trait:vision/eye phenotype(MP)	adult_trait:immune system phenotype(MP)	6.86645161290322	-4.8745903289985	18.607493554805	2.02576257839614	31.5416573038143	0.633700911918497
adult_trait:homeostasis/metabolism phenotype(MP)	adult_trait:hematopoietic system phenotype(MP)	6.51612903225806	-4.5161782077096	17.5484362722257	1.99931631635698	46.0714400764529	0.650228533061166
adult_trait:limbs/digits/tail phenotype(MP)	adult_trait:immune system phenotype(MP)	7.30645161290323	-6.94666863474721	21.5595718605537	1.88545135259675	17.2611971765305	0.718464987480654
adult_trait:vision/eye phenotype(MP)	adult_trait:skeleton phenotype(MP)	-9.04714285714286	-25.2296506812428	7.13536496695705	1.8837942680037	50.7055898813386	0.724411484715269
adult_trait:hematopoietic system phenotype(MP)	adult_trait:behavior/neurological phenotype(MP)	-6.92592592592593	-20.1705299279905	6.31867807613868	1.79739255785415	35.2828134239098	0.773711385267782
adult_trait:integument phenotype(MP)	adult_trait:craniofacial phenotype(MP)	-12.5454545454545	-39.9123439512936	14.8214348603845	1.73418296693855	14.2232990294484	0.797390229048386
adult_trait:skeleton phenotype(MP)	adult_trait:limbs/digits/tail phenotype(MP)	8.60714285714286	-9.07917278990733	26.293458504193	1.66907427032163	36.5064534496747	0.841033580906632
adult_trait:immune system phenotype(MP)	adult_trait:craniofacial phenotype(MP)	-9.85190615835777	-36.393496568943	16.6896842522275	1.47927210922874	10.7162010930344	0.899368226164436
adult_trait:skeleton phenotype(MP)	adult_trait:homeostasis/metabolism phenotype(MP)	7.09101382488479	-8.5133701776177	22.6953978273873	1.52795954553912	53.1698048855476	0.903601862127599
adult_trait:integument phenotype(MP)	adult_trait:hematopoietic system phenotype(MP)	-5	-17.8150550523617	7.8150550523617	1.46401934188672	14.98793614394	0.910995747807049
adult_trait:vision/eye phenotype(MP)	adult_trait:growth/size/body region phenotype(MP)	-11.8036363636364	-43.3794034275527	19.77213070028	1.42569378835806	13.5334707431704	0.921218961942957
adult_trait:limbs/digits/tail phenotype(MP)	adult_trait:growth/size/body region phenotype(MP)	-11.3636363636364	-43.3513311966593	20.6240584693866	1.33853568102646	14.5892283159962	0.945898833731005
adult_trait:vision/eye phenotype(MP)	adult_trait:hematopoietic system phenotype(MP)	4.56	-7.42712898557873	16.5471289855787	1.30820803850177	35.0072278791117	0.96113225166294
adult_trait:skeleton phenotype(MP)	adult_trait:behavior/neurological phenotype(MP)	6.68121693121693	-10.3878874454391	23.750321307873	1.31630234593487	52.9995754765598	0.96176536312478
adult_trait:limbs/digits/tail phenotype(MP)	adult_trait:hematopoietic system phenotype(MP)	5	-9.40982732990871	19.4098273299087	1.26277836817666	18.7679434048748	0.964657749795801
adult_trait:homeostasis/metabolism phenotype(MP)	adult_trait:growth/size/body region phenotype(MP)	-9.8475073313783	-41.2834075613783	21.5883928986217	1.20290490096913	13.003136260271	0.970835312345637
adult_trait:hematopoietic system phenotype(MP)	adult_trait:craniofacial phenotype(MP)	-7.54545454545455	-34.1211815487717	19.0302724578626	1.12460959303704	11.0359816928741	0.979793209278778
adult_trait:immune system phenotype(MP)	adult_trait:hematopoietic system phenotype(MP)	-2.30645161290323	-8.59970061023549	3.98679738442904	1.20146098738163	127.007775499896	0.981290391627822
adult_trait:growth/size/body region phenotype(MP)	adult_trait:behavior/neurological phenotype(MP)	9.43771043771044	-22.3838615832894	41.2592824587103	1.11813367455022	14.5347853620736	0.982767165946021
adult_trait:integument phenotype(MP)	adult_trait:cardiovascular system phenotype(MP)	4.08333333333333	-10.3059064902893	18.472573156956	1.02626164086179	19.7932787275593	0.991743455199693
adult_trait:growth/size/body region phenotype(MP)	adult_trait:craniofacial phenotype(MP)	8.81818181818182	-27.6571243921824	45.2934880285461	0.875659564024182	19.530375101061	0.997566601779893
adult_trait:integument phenotype(MP)	adult_trait:immune system phenotype(MP)	-2.69354838709677	-15.368032381933	9.98093560773949	0.812020286165412	13.3848126893306	0.998359171521955
adult_trait:skeleton phenotype(MP)	adult_trait:craniofacial phenotype(MP)	6.06168831168831	-21.6194136774387	33.7427903008153	0.810525405887173	16.4736882136577	0.998577904387635
adult_trait:vision/eye phenotype(MP)	adult_trait:behavior/neurological phenotype(MP)	-2.36592592592593	-18.4177977334169	13.685945881565	0.497105399734594	49.6885323016008	0.999989050061684
adult_trait:vision/eye phenotype(MP)	adult_trait:homeostasis/metabolism phenotype(MP)	-1.95612903225807	-16.4033893462972	12.4911312817811	0.455701619800913	52.0173295510656	0.999995266083971
adult_trait:vision/eye phenotype(MP)	adult_trait:craniofacial phenotype(MP)	-2.98545454545455	-30.290656766295	24.3197476753859	0.410782223035566	14.863877925734	0.999996489290264
adult_trait:limbs/digits/tail phenotype(MP)	adult_trait:behavior/neurological phenotype(MP)	-1.92592592592593	-19.4997842749391	15.6479324230872	0.376406150621791	35.6855271806526	0.999999129319108
adult_trait:limbs/digits/tail phenotype(MP)	adult_trait:craniofacial phenotype(MP)	-2.54545454545455	-30.4060595286357	25.3151504377266	0.339099466344324	16.1516028920859	0.999999477184522
adult_trait:skeleton phenotype(MP)	adult_trait:growth/size/body region phenotype(MP)	-2.75649350649351	-34.6152670164484	29.1022800034613	0.325632907063104	14.6969093844861	0.999999615953017
adult_trait:limbs/digits/tail phenotype(MP)	adult_trait:homeostasis/metabolism phenotype(MP)	-1.51612903225806	-17.7559123881545	14.7236543236384	0.323578651334809	31.2835859717613	0.999999786018001
adult_trait:homeostasis/metabolism phenotype(MP)	adult_trait:craniofacial phenotype(MP)	-1.02932551319648	-28.1449511166949	26.0863000903019	0.143723320705062	14.1497443242915	0.999999999871563
adult_trait:vision/eye phenotype(MP)	adult_trait:limbs/digits/tail phenotype(MP)	-0.440000000000001	-17.2037788469772	16.3237788469772	0.0908004399733296	32.1051396372637	0.999999999999418
adult_trait:craniofacial phenotype(MP)	adult_trait:behavior/neurological phenotype(MP)	0.619528619528619	-27.0127209262467	28.2517781653039	0.0831466113270344	16.2453365800949	1
adult_trait:homeostasis/metabolism phenotype(MP)	adult_trait:behavior/neurological phenotype(MP)	-0.409796893667863	-15.8770778959112	15.0574841085755	0.0891617646104264	52.1378082054703	1
Posthoc test for the number of unique biological systems
stage_type:top level term	stage_type:top level term	diff	ci.lo	ci.hi	t	df	p
adult_trait:cardiovascular system phenotype(MP)	adult_trait:behavior/neurological phenotype(MP)	-3.86111111111111	-9.51230986944383	1.7900876472216	2.40116078677206	26.3094774445438	0.402493723735196
adult_trait:craniofacial phenotype(MP)	adult_trait:behavior/neurological phenotype(MP)	-0.898989898989899	-6.99220445156174	5.19422465358194	0.527305083315276	22.0486907189734	0.999972700406711
adult_trait:growth/size/body region phenotype(MP)	adult_trait:behavior/neurological phenotype(MP)	1.55555555555556	-5.53479370660712	8.64590481771824	0.800863161763082	18.3083022310603	0.99878572823991
adult_trait:hematopoietic system phenotype(MP)	adult_trait:behavior/neurological phenotype(MP)	-3.85024154589372	-7.71514445301894	0.0146613612314965	3.41643972125	36.5459976126001	0.0515935413284477
adult_trait:homeostasis/metabolism phenotype(MP)	adult_trait:behavior/neurological phenotype(MP)	-1.41218637992832	-5.5216543300431	2.69728157018647	1.16601403313522	43.9717418556492	0.983047936064414
adult_trait:immune system phenotype(MP)	adult_trait:behavior/neurological phenotype(MP)	-4.83154121863799	-8.52878974416958	-1.1342926931064	4.55489972563651	29.0537683607118	0.00352937125014363
adult_trait:integument phenotype(MP)	adult_trait:behavior/neurological phenotype(MP)	-1.35353535353535	-6.73181067466434	4.02473996759363	0.883961643316366	26.4792399963697	0.997694941964182
adult_trait:limbs/digits/tail phenotype(MP)	adult_trait:behavior/neurological phenotype(MP)	0.422222222222222	-5.10872480542307	5.95316924986752	0.264012881114612	32.2332920585317	0.999999971179433
adult_trait:skeleton phenotype(MP)	adult_trait:behavior/neurological phenotype(MP)	0.555555555555555	-3.76700864164146	4.87811975275257	0.434120286684583	48.1367567651136	0.999996945620427
adult_trait:vision/eye phenotype(MP)	adult_trait:behavior/neurological phenotype(MP)	0.955555555555556	-3.80924590747387	5.72035701858498	0.676193735864992	49.9681004130778	0.999813201893475
adult_trait:craniofacial phenotype(MP)	adult_trait:cardiovascular system phenotype(MP)	2.96212121212121	-3.64278899256553	9.56703141680795	1.61475151069362	20.5783842557618	0.858963799769883
adult_trait:growth/size/body region phenotype(MP)	adult_trait:cardiovascular system phenotype(MP)	5.41666666666667	-2.06034783222216	12.8936811655555	2.63330405252751	18.9542719968636	0.298055457257968
adult_trait:hematopoietic system phenotype(MP)	adult_trait:cardiovascular system phenotype(MP)	0.0108695652173916	-4.96720493175764	4.98894406219242	0.00826746558214345	14.144163396814	1
adult_trait:homeostasis/metabolism phenotype(MP)	adult_trait:cardiovascular system phenotype(MP)	2.4489247311828	-2.65860605274384	7.55645551510943	1.76493082759681	17.1580259049523	0.784317080345295
adult_trait:immune system phenotype(MP)	adult_trait:cardiovascular system phenotype(MP)	-0.970430107526882	-5.88110090246836	3.9402406874146	0.77114818227004	11.9038198843681	0.998829205440272
adult_trait:integument phenotype(MP)	adult_trait:cardiovascular system phenotype(MP)	2.50757575757576	-3.50817767836529	8.52332919351681	1.49773755656109	20.9690181214335	0.904926573859962
adult_trait:limbs/digits/tail phenotype(MP)	adult_trait:cardiovascular system phenotype(MP)	4.28333333333333	-1.85749498548422	10.4241616521509	2.466389035986	24.5828398600847	0.36860868923439
adult_trait:skeleton phenotype(MP)	adult_trait:cardiovascular system phenotype(MP)	4.41666666666667	-0.821530484576568	9.6548638179099	3.05057263053336	19.7194590828694	0.147836652328127
adult_trait:vision/eye phenotype(MP)	adult_trait:cardiovascular system phenotype(MP)	4.81666666666667	-0.727590379052193	10.3609237123855	3.07385145384791	24.4181146842295	0.130102607287653
adult_trait:growth/size/body region phenotype(MP)	adult_trait:craniofacial phenotype(MP)	2.45454545454545	-5.2840435999034	10.1931345089943	1.15044748327106	19.3012526128973	0.981121086697723
adult_trait:hematopoietic system phenotype(MP)	adult_trait:craniofacial phenotype(MP)	-2.95125164690382	-8.49995718265613	2.59745388884848	2.06153535129708	12.343041472715	0.618178670926581
adult_trait:homeostasis/metabolism phenotype(MP)	adult_trait:craniofacial phenotype(MP)	-0.513196480938417	-6.15828319806647	5.13189023618963	0.342422831031527	14.620792675082	0.999999373500827
adult_trait:immune system phenotype(MP)	adult_trait:craniofacial phenotype(MP)	-3.93255131964809	-9.43660463472146	1.57150199542527	2.84959552245903	10.6769295820533	0.254468120801285
adult_trait:integument phenotype(MP)	adult_trait:craniofacial phenotype(MP)	-0.454545454545455	-6.86251527473824	5.95342436564733	0.25717224993682	19.3730509531686	0.999999969375255
adult_trait:limbs/digits/tail phenotype(MP)	adult_trait:craniofacial phenotype(MP)	1.32121212121212	-5.19953867575788	7.84196291818213	0.723266125614096	22.3114306103662	0.999538501729878
adult_trait:skeleton phenotype(MP)	adult_trait:craniofacial phenotype(MP)	1.45454545454545	-4.2936333015941	7.20272421068501	0.935587788964371	16.6034745970274	0.995567547598538
adult_trait:vision/eye phenotype(MP)	adult_trait:craniofacial phenotype(MP)	1.85454545454545	-4.14726787223565	7.85635878132656	1.11302166449715	20.502319258268	0.985311468810456
adult_trait:hematopoietic system phenotype(MP)	adult_trait:growth/size/body region phenotype(MP)	-5.40579710144928	-12.1052281521984	1.29363394929988	3.16592468821427	11.5722755244825	0.158203896937431
adult_trait:homeostasis/metabolism phenotype(MP)	adult_trait:growth/size/body region phenotype(MP)	-2.96774193548387	-9.73329067109057	3.79780680012283	1.68223498625063	13.1013474215281	0.821103384870972
adult_trait:immune system phenotype(MP)	adult_trait:growth/size/body region phenotype(MP)	-6.38709677419355	-13.0551399555398	0.280946407152699	3.83720388988443	10.4585288211834	0.0639785283027814
adult_trait:integument phenotype(MP)	adult_trait:growth/size/body region phenotype(MP)	-2.90909090909091	-10.2305550367	4.41237321851819	1.45635196998546	17.7289070158135	0.916200086942285
adult_trait:limbs/digits/tail phenotype(MP)	adult_trait:growth/size/body region phenotype(MP)	-1.13333333333333	-8.54832239379015	6.28165572712348	0.552808752732281	19.7748586878797	0.999954897586274
adult_trait:skeleton phenotype(MP)	adult_trait:growth/size/body region phenotype(MP)	-1	-7.83766261311991	5.83766261311991	0.551891425205969	14.4469044446747	0.999944307273483
adult_trait:vision/eye phenotype(MP)	adult_trait:growth/size/body region phenotype(MP)	-0.6	-7.62155046115743	6.42155046115743	0.314380779537218	17.2254209375079	0.99999976161855
adult_trait:homeostasis/metabolism phenotype(MP)	adult_trait:hematopoietic system phenotype(MP)	2.4380551659654	-0.171892538282752	5.04800287021356	3.12254247279195	61.4761587903927	0.0876246567267321
adult_trait:immune system phenotype(MP)	adult_trait:hematopoietic system phenotype(MP)	-0.981299672744273	-2.68511379259843	0.722514447109886	1.89563280133261	104.251708670282	0.718672878239116
adult_trait:integument phenotype(MP)	adult_trait:hematopoietic system phenotype(MP)	2.49670619235837	-2.16060460759257	7.15401699230931	2.04714336025945	13.4316215538107	0.625493844871161
adult_trait:limbs/digits/tail phenotype(MP)	adult_trait:hematopoietic system phenotype(MP)	4.27246376811594	-0.495623855877261	9.04055139210915	3.27643237942695	18.065500282237	0.102513600982225
adult_trait:skeleton phenotype(MP)	adult_trait:hematopoietic system phenotype(MP)	4.40579710144928	1.41967880907294	7.39191539382561	4.98692534102817	47.4731230738545	0.000411687166180119
adult_trait:vision/eye phenotype(MP)	adult_trait:hematopoietic system phenotype(MP)	4.80579710144928	1.13556168005896	8.47603252283959	4.50147999430621	35.1838081221025	0.00300870744034443
adult_trait:immune system phenotype(MP)	adult_trait:homeostasis/metabolism phenotype(MP)	-3.41935483870968	-5.74656139121896	-1.09214828620039	5.01588497557125	39.4039384915174	0.000539884068393226
adult_trait:integument phenotype(MP)	adult_trait:homeostasis/metabolism phenotype(MP)	0.0586510263929618	-4.73449939784876	4.85180145063468	0.0451940223029995	16.7330885679492	1
adult_trait:limbs/digits/tail phenotype(MP)	adult_trait:homeostasis/metabolism phenotype(MP)	1.83440860215054	-3.0933337720467	6.76215097634777	1.33181582262159	21.8341737657542	0.952391176312153
adult_trait:skeleton phenotype(MP)	adult_trait:homeostasis/metabolism phenotype(MP)	1.96774193548387	-1.35350739829077	5.28899126925851	1.99049882434582	54.1878968536398	0.655949347279016
adult_trait:vision/eye phenotype(MP)	adult_trait:homeostasis/metabolism phenotype(MP)	2.36774193548387	-1.56049892346301	6.29598279443075	2.04807525992596	42.8214025081926	0.618171743957514
adult_trait:integument phenotype(MP)	adult_trait:immune system phenotype(MP)	3.47800586510264	-1.11629101507166	8.07230274527694	3.00171537411983	10.9795947568695	0.205013365064665
adult_trait:limbs/digits/tail phenotype(MP)	adult_trait:immune system phenotype(MP)	5.25376344086022	0.582464584455955	9.92506229726447	4.21245846117862	15.1710550417489	0.0213384850269628
adult_trait:skeleton phenotype(MP)	adult_trait:immune system phenotype(MP)	5.38709677419355	2.63400308864211	8.14019045974499	6.75711251449467	32.9306002782287	0.0000053188242341573
adult_trait:vision/eye phenotype(MP)	adult_trait:immune system phenotype(MP)	5.78709677419355	2.29197734723518	9.28221620115192	5.80201499372421	27.2222034618031	0.000156794495606793
adult_trait:limbs/digits/tail phenotype(MP)	adult_trait:integument phenotype(MP)	1.77575757575758	-4.13253685794669	7.68405200946184	1.0659953574988	23.8020592701489	0.989762788957639
adult_trait:skeleton phenotype(MP)	adult_trait:integument phenotype(MP)	1.90909090909091	-3.02450284035505	6.84268465853687	1.4016737787603	19.5193998231436	0.933769236180181
adult_trait:vision/eye phenotype(MP)	adult_trait:integument phenotype(MP)	2.30909090909091	-2.95491734504667	7.57309916322849	1.55174495843353	24.4684299875984	0.887228967673238
adult_trait:skeleton phenotype(MP)	adult_trait:limbs/digits/tail phenotype(MP)	0.133333333333333	-4.94523088017278	5.21189754683944	0.0927169261175181	24.9186668918751	0.999999999999093
adult_trait:vision/eye phenotype(MP)	adult_trait:limbs/digits/tail phenotype(MP)	0.533333333333333	-4.88214576086947	5.94881242753613	0.342323613628706	30.1030707942495	0.99999962282392
adult_trait:vision/eye phenotype(MP)	adult_trait:skeleton phenotype(MP)	0.4	-3.75252490321732	4.55252490321732	0.325795190484001	46.8488901924225	0.99999980760102
