# Supplementary material for: An atlas of evidence-based phenotypic associations across the mouse phenome
Source: Sci Rep. 2020 Mar 3;10:3957. doi: 10.1038/s41598-020-60891-w (PMC7054260; doi:10.1038/s41598-020-60891-w)
Supplement: Supplementary file 15 — Supplementary Table 23. [file 41598_2020_60891_MOESM15_ESM.xlsx]

## Sheet: by stage type
	Enrichment analysis of less-frequently/more-frequently occurring phenotypes by 'stage/type' categorization of phenotypic expression
		Stage_type							P value
		adult_trait	41/60		246/345		0.96
		adult_gene	19/60		61/345		1.79		0.039
		embryo_trait	0/60		35/345		0
		embryo_gene	0/60		3/345		0
		adult_trait	32/49		246/345		0.92
		adult_gene	16/49		61/345		1.85		0.043
		embryo_trait	1/49		35/345		0.2
		embryo_gene	0/49		3/345		0

## Sheet: by biological system 1
	Enrichment analysis of less-frequently occurring phenotypes by biological system categorization
		Stage_type:top level term						P value	Bonferroni
	Less-occurring phenotypes(60)	adult_gene:hemolymphoid system(MA)	1/78		1/453		5.81	0.274704		1
		adult_gene:musculoskeletal system(MA)	2/78		3/453		3.87	0.162719		1
		adult_gene:digestive system(MA)	7/78		11/453		3.7	0.0125427		0.213226
		adult_gene:immune system(MA)	3/78		5/453		3.48	0.104186		1
		adult_gene:exocrine system(MA)	2/78		4/453		2.9	0.220548		1
		adult_gene:set of connective tissues(MA)	2/78		4/453		2.9	0.220548		1
		adult_trait:pigmentation phenotype(MP)	2/78		4/453		2.9	0.220548		1
		adult_gene:integumental system(MA)	1/78		2/453		2.9	0.382004		1
		adult_trait:urinary system(MA)	1/78		2/453		2.9	0.382004		1
		adult_trait:limbs/digits/tail phenotype(MP)	7/78		15/453		2.71	0.0381764		1
		adult_trait:homeostasis/metabolism phenotype(MP)	12/78		31/453		2.25	0.0243134		0.413327
		adult_gene:cardiovascular system(MA)	1/78		3/453		1.94	0.47326		1
		adult_gene:endocrine system(MA)	1/78		3/453		1.94	0.47326		1
		adult_gene:urinary system(MA)	1/78		3/453		1.94	0.47326		1
		adult_gene:respiratory system(MA)	2/78		7/453		1.66	0.394698		1
		adult_trait:skeleton phenotype(MP)	7/78		28/453		1.45	0.261433		1
		adult_trait:reproductive system(MA)	1/78		5/453		1.16	0.616965		1
		adult_trait:behavior/neurological phenotype(MP)	4/78		27/453		0.86
		adult_trait:vision/eye phenotype(MP)	3/78		25/453		0.7
		adult_trait:hematopoietic system phenotype(MP)	8/78		69/453		0.67
		adult_gene:reproductive system(MA)	1/78		9/453		0.65
		adult_trait:immune system phenotype(MP)	6/78		62/453		0.56
		adult_trait:growth/size/body region phenotype(MP)	1/78		11/453		0.53
		adult_trait:craniofacial phenotype(MP)	1/78		11/453		0.53
		adult_gene:nervous system(MA)	1/78		15/453		0.39

## Sheet: by biological system 2
	Enrichment analysis of more-frequently occurring phenotypes by biological system categorization
		Stage_type:top level term							P value	Bonferroni
	More-occurring phenotypes(49)	adult_trait:adipose tissue phenotype(MP)	1/60		1/453		7.55		0.223067	1
		adult_gene:nervous system(MA)	10/60		15/453		5.03		0.000486955	0.00681737
		adult_trait:growth/size/body region phenotype(MP)	4/60		11/453		2.75		0.0957367	1
		adult_gene:cardiovascular system(MA)	1/60		3/453		2.52		0.395746	1
		adult_gene:endocrine system(MA)	1/60		3/453		2.52		0.395746	1
		adult_gene:urinary system(MA)	1/60		3/453		2.52		0.395746	1
		embryo_trait:craniofacial phenotype(MP)	1/60		3/453		2.52		0.395746	1
		adult_trait:pigmentation phenotype(MP)	1/60		4/453		1.89		0.466903	1
		adult_trait:vision/eye phenotype(MP)	6/60		25/453		1.81		0.160524	1
		adult_gene:reproductive system(MA)	2/60		9/453		1.68		0.381006	1
		adult_trait:skeleton phenotype(MP)	5/60		28/453		1.35		0.354728	1
		adult_trait:behavior/neurological phenotype(MP)	4/60		27/453		1.12		0.506777	1
		adult_gene:respiratory system(MA)	1/60		7/453		1.08		0.633365	1
		adult_trait:limbs/digits/tail phenotype(MP)	2/60		15/453		1.01		0.61178	1
		adult_trait:immune system phenotype(MP)	8/60		62/453		0.97
		adult_trait:hematopoietic system phenotype(MP)	8/60		69/453		0.88
		adult_trait:craniofacial phenotype(MP)	1/60		11/453		0.69
		adult_trait:integument phenotype(MP)	1/60		11/453		0.69
		adult_trait:cardiovascular system phenotype(MP)	1/60		12/453		0.63
		adult_trait:homeostasis/metabolism phenotype(MP)	1/60		31/453		0.24
