# Supplementary material for: An atlas of evidence-based phenotypic associations across the mouse phenome
Source: Sci Rep. 2020 Mar 3;10:3957. doi: 10.1038/s41598-020-60891-w (PMC7054260; doi:10.1038/s41598-020-60891-w)
Supplement: Supplementary file 16 — Supplementary Table 24. [file 41598_2020_60891_MOESM16_ESM.xlsx]

## Sheet: 1543edges
	rule_id	lhs_stage_type_ontology_name	lhs_stage	lhs_type	lhs_ontology_name	lhs_ontology_acc	direction	rhs_stage_type_ontology_name	rhs_stage	rhs_type	rhs_ontology_name	rhs_ontology_acc	complete_cases	atl_one_abnor_n	abnor_dup_n	support_frequency	Jaccard	Dice	lhs_abnormal	rhs_abnormal	rule_power_factor	confidence	confidence_for_symmetrical_rule	pvalue_for_rule_polarity	qvalue_for_rule_polarity	polarity_for_rule	polarity_for_rule2	lift	support	pvalue_for_rule	qvalue	optimal_es_name	optimal_es_value	optimal_es_num	num_of_rules
1	r0001	adult_gene:adrenal gland	adult	gene	adrenal gland	MA:0000116	->	adult_gene:brain	adult	gene	brain	MA:0000168	573	96	45	0.078534	0.46875	0.0181818	66	75	0.0535459	0.681818	0.6	0.686178	0.89945	0.163563	0.0460228	5.20909	45/573=0.0785340314136126	3.75415e-12	3.76872e-10	adult_gene:brain	2.1	102	1
2	r0021	adult_gene:aorta	adult	gene	aorta	MA:0000062	->	adult_gene:cartilage tissue	adult	gene	cartilage tissue	MA:0000104	541	48	32	0.0591497	0.666667	0.0406349	35	45	0.0540797	0.914286	0.711111	0.503272	0.884696	0.298197	0.053206	10.9917	32/541=0.0591497227356747	2.14893e-15	4.73424e-13	adult_gene:aorta	2.3	124	2
3	r0037	adult_gene:aorta	adult	gene	aorta	MA:0000062	->	adult_gene:pituitary gland	adult	gene	pituitary gland	MA:0000176	710	71	33	0.0464789	0.464789	0.0245536	48	56	0.0319542	0.6875	0.589286	0.639874	0.89945	0.193906	0.0460228	8.71652	33/710=0.0464788732394366	1.85827e-14	2.45215e-12	adult_gene:pituitary gland	2.4	114	3
4	r0047	adult_gene:aorta	adult	gene	aorta	MA:0000062	->	adult_trait:abnormal effector memory CD8-positive, alpha-beta T cell number	adult	trait	abnormal effector memory CD8-positive, alpha-beta T cell number	MP:0010849	180	24	5	0.0277778	0.208333	0.0595238	8	21	0.0173611	0.625	0.238095	0.25347	0.689658	0.596073	0.161366	5.35714	5/180=0.0277777777777778	0.0117484	0.0755225	adult_gene:aorta	2.3	124	1
5	r0048	adult_gene:aorta	adult	gene	aorta	MA:0000062	->	adult_trait:abnormal startle reflex	adult	trait	abnormal startle reflex	MP:0001486	589	43	5	0.00848896	0.116279	0.0173611	24	24	0.00176853	0.208333	0.208333	1	0.89945	0	0.0460228	5.11285	5/589=0.00848896434634975	0.00730738	0.0535602	adult_gene:aorta	2.3	124	1
6	r0096	adult_gene:bone	adult	gene	bone	MA:0001459	->	adult_gene:large intestine	adult	gene	large intestine	MA:0000333	228	42	13	0.0570175	0.309524	0.0344828	26	29	0.0285088	0.5	0.448276	1	0.89945	0	0.0460228	3.93103	13/228=0.0570175438596491	0.000851171	0.0109562	adult_gene:bone	2.1	90	1
7	r0103	adult_gene:bone	adult	gene	bone	MA:0001459	->	adult_gene:parathyroid gland	adult	gene	parathyroid gland	MA:0000128	281	49	20	0.0711744	0.408163	0.0352734	27	42	0.0527218	0.740741	0.47619	0.317943	0.747823	0.497651	0.126201	4.95591	20/281=0.0711743772241993	5.38204e-06	9.09614e-05	adult_gene:parathyroid gland	2.5	84	1
8	r0110	adult_gene:bone	adult	gene	bone	MA:0001459	->	adult_gene:stomach	adult	gene	stomach	MA:0000353	269	38	14	0.0520446	0.368421	0.0414201	26	26	0.028024	0.538462	0.538462	1	0.89945	0	0.0460228	5.57101	14/269=0.0520446096654275	3.33373e-05	0.000692907	adult_gene:bone	2.1	90	2
9	r0115	adult_gene:bone	adult	gene	bone	MA:0001459	->	adult_gene:uterus	adult	gene	uterus	MA:0000389	272	37	21	0.0772059	0.567568	0.0504808	26	32	0.0623586	0.807692	0.65625	0.68638	0.89945	0.163435	0.0460228	6.86538	21/272=0.0772058823529412	9.68934e-08	3.6289e-06	adult_gene:bone	2.1	90	2
10	r0116	adult_gene:bone	adult	gene	bone	MA:0001459	->	adult_trait:abnormal mean corpuscular hemoglobin	adult	trait	abnormal mean corpuscular hemoglobin	MP:0001589	163	6	2	0.0122699	0.333333	0.25	4	4	0.00613497	0.5	0.5	1	0.89945	0	0.0460228	20.375	2/163=0.0122699386503067	0.0141983	0.0991804	adult_gene:bone	2.1	90	2
11	r0118	adult_gene:brain	adult	gene	brain	MA:0000168	->	adult_gene:cerebellum	adult	gene	cerebellum	MA:0000198	650	120	50	0.0769231	0.416667	0.0139353	78	92	0.0493097	0.641026	0.543478	0.53027	0.89945	0.275503	0.0460228	4.52899	50/650=0.0769230769230769	7.76225e-12	7.06411e-10	adult_gene:brain	2.1	102	1
12	r0129	adult_gene:brainstem	adult	gene	brainstem	MA:0000169	->	adult_gene:heart	adult	gene	heart	MA:0000072	376	43	34	0.0904255	0.790698	0.0462585	35	42	0.0878419	0.971429	0.809524	0.619844	0.89945	0.207717	0.0460228	8.6966	34/376=0.0904255319148936	3.33448e-13	3.97917e-11	adult_gene:brainstem	2.2	100	1
13	r0130	adult_gene:brainstem	adult	gene	brainstem	MA:0000169	->	adult_gene:hippocampus	adult	gene	hippocampus	MA:0000191	561	63	49	0.087344	0.777778	0.03125	56	56	0.076426	0.875	0.875	1	0.89945	0	0.0460228	8.76562	49/561=0.0873440285204991	1.19669e-18	8.1685e-16	adult_gene:brainstem	2.2	100	2
14	r0131	adult_gene:brainstem	adult	gene	brainstem	MA:0000169	->	adult_gene:kidney	adult	gene	kidney	MA:0000368	507	69	46	0.0907298	0.666667	0.0279976	53	62	0.0787466	0.867925	0.741935	0.57926	0.89945	0.237127	0.0460228	7.09738	46/507=0.0907297830374754	3.2002e-15	7.00136e-13	adult_gene:brainstem	2.2	100	1
15	r0132	adult_gene:brainstem	adult	gene	brainstem	MA:0000169	->	adult_gene:midbrain	adult	gene	midbrain	MA:0000207	256	8	8	0.03125	1	0.25	8	8	0.03125	1	1	1	0.89945	0	0.0460228	32	8/256=0.03125	1.57839e-07	2.85006e-06	adult_gene:midbrain	2.8	80	1
16	r0134	adult_gene:brainstem	adult	gene	brainstem	MA:0000169	->	adult_gene:striatum	adult	gene	striatum	MA:0000891	511	64	51	0.0998043	0.796875	0.0308717	56	59	0.0908932	0.910714	0.864407	0.892187	0.89945	0.0495443	0.0460228	7.88771	51/511=0.0998043052837573	1.30327e-17	7.17418e-15	adult_gene:brainstem	2.2	100	2
17	r0136	adult_gene:brainstem	adult	gene	brainstem	MA:0000169	->	adult_trait:abnormal mean corpuscular volume	adult	trait	abnormal mean corpuscular volume	MP:0000226	316	23	5	0.0158228	0.217391	0.0520833	12	16	0.00659283	0.416667	0.3125	0.726805	0.89945	0.138582	0.0460228	8.22917	5/316=0.0158227848101266	0.00186271	0.0208009	adult_trait:abnormal mean corpuscular volume	2.1	124	1
18	r0146	adult_gene:brown adipose tissue	adult	gene	brown adipose tissue	MA:0000057	->	adult_gene:diaphragm	adult	gene	diaphragm	MA:0001904	202	20	8	0.039604	0.4	0.0820513	13	15	0.0243717	0.615385	0.533333	1	0.89945	0	0.0460228	8.28718	8/202=0.0396039603960396	0.000199447	0.00291147	adult_gene:brown adipose tissue	2.2	104	1
19	r0171	adult_gene:brown adipose tissue	adult	gene	brown adipose tissue	MA:0000057	->	adult_gene:skeletal muscle tissue	adult	gene	skeletal muscle tissue	MA:0002439	497	33	13	0.0261569	0.393939	0.05	20	26	0.017002	0.65	0.5	0.629699	0.89945	0.200867	0.0460228	12.425	13/497=0.0261569416498994	2.73463e-08	8.83043e-07	adult_gene:skeletal muscle tissue	2.4	98	1
20	r0188	adult_gene:cartilage tissue	adult	gene	cartilage tissue	MA:0000104	->	adult_gene:cerebral cortex	adult	gene	cerebral cortex	MA:0000185	537	59	37	0.0689013	0.627119	0.032244	45	51	0.0566522	0.822222	0.72549	0.757411	0.89945	0.120669	0.0460228	8.65752	37/537=0.068901303538175	5.7564e-15	1.25963e-12	adult_gene:cartilage tissue	2.1	102	1
21	r0191	adult_gene:cartilage tissue	adult	gene	cartilage tissue	MA:0000104	->	adult_gene:hypothalamus	adult	gene	hypothalamus	MA:0000173	537	57	37	0.0689013	0.649123	0.0335601	45	49	0.0566522	0.822222	0.755102	0.876612	0.89945	0.0571927	0.0460228	9.01088	37/537=0.068901303538175	2.47777e-15	6.43402e-13	adult_gene:cartilage tissue	2.1	102	1
22	r0193	adult_gene:cartilage tissue	adult	gene	cartilage tissue	MA:0000104	->	adult_gene:lower urinary tract	adult	gene	lower urinary tract	MA:0002636	309	53	36	0.116505	0.679245	0.0363636	44	45	0.0953222	0.818182	0.8	1	0.89945	0	0.0460228	5.61818	36/309=0.116504854368932	7.7476e-10	4.58622e-08	adult_gene:cartilage tissue	2.1	102	3
23	r0196	adult_gene:cartilage tissue	adult	gene	cartilage tissue	MA:0000104	->	adult_gene:oviduct	adult	gene	oviduct	MA:0000385	490	55	39	0.0795918	0.709091	0.0353741	45	49	0.0689796	0.866667	0.795918	0.878347	0.89945	0.0563339	0.0460228	8.66667	39/490=0.0795918367346939	2.67332e-15	4.6201e-13	adult_gene:oviduct	2.5	108	1
24	r0197	adult_gene:cartilage tissue	adult	gene	cartilage tissue	MA:0000104	->	adult_gene:peripheral nervous system	adult	gene	peripheral nervous system	MA:0000218	544	55	35	0.0643382	0.636364	0.0345679	45	45	0.0500408	0.777778	0.777778	1	0.89945	0	0.0460228	9.40247	35/544=0.0643382352941176	3.94787e-15	9.37632e-13	adult_gene:cartilage tissue	2.1	102	1
25	r0198	adult_gene:cartilage tissue	adult	gene	cartilage tissue	MA:0000104	->	adult_gene:prostate gland	adult	gene	prostate gland	MA:0000404	200	55	25	0.125	0.454545	0.0314268	37	43	0.0844595	0.675676	0.581395	0.720366	0.89945	0.142447	0.0460228	3.14268	25/200=0.125	0.000284811	0.00444097	adult_gene:cartilage tissue	2.1	102	1
26	r0202	adult_gene:cartilage tissue	adult	gene	cartilage tissue	MA:0000104	->	adult_trait:abnormal circulating alkaline phosphatase level	adult	trait	abnormal circulating alkaline phosphatase level	MP:0000202	344	26	4	0.0116279	0.153846	0.037037	12	18	0.00387597	0.333333	0.222222	0.698446	0.89945	0.155867	0.0460228	6.37037	4/344=0.0116279069767442	0.00991501	0.07687	adult_gene:cartilage tissue	2.1	102	1
27	r0207	adult_gene:cerebellum	adult	gene	cerebellum	MA:0000198	->	adult_gene:heart	adult	gene	heart	MA:0000072	375	42	32	0.0853333	0.761905	0.0473023	33	41	0.0827475	0.969697	0.780488	0.608581	0.89945	0.215681	0.0460228	8.86918	32/375=0.0853333333333333	8.62692e-13	1.01212e-10	adult_gene:cerebellum	2.1	110	1
28	r0216	adult_gene:cerebral cortex	adult	gene	cerebral cortex	MA:0000185	->	adult_gene:brainstem	adult	gene	brainstem	MA:0000169	562	62	48	0.0854093	0.774194	0.031746	54	56	0.0759193	0.888889	0.857143	1	0.89945	0	0.0460228	8.92063	48/562=0.0854092526690391	1.41566e-18	9.24438e-16	adult_gene:brainstem	2.2	100	2
29	r0218	adult_gene:cerebral cortex	adult	gene	cerebral cortex	MA:0000185	->	adult_gene:hippocampus	adult	gene	hippocampus	MA:0000191	563	60	53	0.0941385	0.883333	0.033208	56	57	0.0890954	0.946429	0.929825	1	0.89945	0	0.0460228	9.34806	53/563=0.0941385435168739	1.56845e-20	2.12485e-17	adult_gene:cerebral cortex	2	102	2
30	r0220	adult_gene:cerebral cortex	adult	gene	cerebral cortex	MA:0000185	->	adult_gene:prostate gland	adult	gene	prostate gland	MA:0000404	204	60	26	0.127451	0.433333	0.0281233	43	43	0.0770634	0.604651	0.604651	1	0.89945	0	0.0460228	2.86858	26/204=0.127450980392157	0.000807242	0.011257	adult_gene:cerebral cortex	2	102	1
31	r0222	adult_gene:cerebral cortex	adult	gene	cerebral cortex	MA:0000185	->	adult_gene:striatum	adult	gene	striatum	MA:0000891	514	66	50	0.0972763	0.757576	0.0297619	56	60	0.0868538	0.892857	0.833333	0.891506	0.89945	0.0498758	0.0460228	7.64881	50/514=0.0972762645914397	4.86871e-17	2.25605e-14	adult_gene:cerebral cortex	2	102	1
32	r0227	adult_gene:diaphragm	adult	gene	diaphragm	MA:0001904	->	adult_gene:esophagus	adult	gene	esophagus	MA:0000352	124	27	10	0.0806452	0.37037	0.0621118	14	23	0.0576037	0.714286	0.434783	0.411385	0.813434	0.385752	0.0896778	3.85093	10/124=0.0806451612903226	0.00920154	0.0630114	adult_gene:esophagus	2.3	114	1
33	r0231	adult_gene:diaphragm	adult	gene	diaphragm	MA:0001904	->	adult_gene:penis	adult	gene	penis	MA:0000408	202	23	9	0.0445545	0.391304	0.0705882	15	17	0.0267327	0.6	0.529412	1	0.89945	0	0.0460228	7.12941	9/202=0.0445544554455446	0.000206514	0.00215022	adult_gene:penis	2.6	40	1
34	r0235	adult_gene:esophagus	adult	gene	esophagus	MA:0000352	->	adult_gene:aorta	adult	gene	aorta	MA:0000062	498	67	27	0.0542169	0.402985	0.0244898	45	49	0.0325301	0.6	0.55102	0.865023	0.89945	0.0629725	0.0460228	6.09796	27/498=0.0542168674698795	2.25699e-09	1.00306e-07	adult_gene:aorta	2.3	124	2
35	r0247	adult_gene:esophagus	adult	gene	esophagus	MA:0000352	->	adult_gene:lung	adult	gene	lung	MA:0000415	437	67	28	0.0640732	0.41791	0.0251572	42	53	0.0427155	0.666667	0.528302	0.504383	0.886178	0.29724	0.0524789	5.49686	28/437=0.0640732265446224	1.03138e-08	5.31024e-07	adult_gene:lung	2	100	1
36	r0262	adult_gene:esophagus	adult	gene	esophagus	MA:0000352	->	adult_gene:trigeminal V nerve	adult	gene	trigeminal V nerve	MA:0001100	222	68	22	0.0990991	0.323529	0.0217284	45	45	0.0484484	0.488889	0.488889	1	0.89945	0	0.0460228	2.41185	22/222=0.0990990990990991	0.00585633	0.0450891	adult_gene:esophagus	2.3	114	1
37	r0296	adult_gene:gall bladder	adult	gene	gall bladder	MA:0000356	->	adult_gene:esophagus	adult	gene	esophagus	MA:0000352	205	34	14	0.0682927	0.411765	0.0486957	23	25	0.0415695	0.608696	0.56	1	0.89945	0	0.0460228	4.9913	14/205=0.0682926829268293	0.000120386	0.0017465	adult_gene:esophagus	2.3	114	1
38	r0328	adult_gene:heart	adult	gene	heart	MA:0000072	->	adult_gene:testis	adult	gene	testis	MA:0000411	371	42	39	0.105121	0.928571	0.047619	39	42	0.105121	1	0.928571	0.874434	0.89945	0.0582728	0.0460228	8.83333	39/371=0.105121293800539	1.23649e-14	2.05581e-12	adult_gene:testis	2.2	88	1
39	r0330	adult_gene:hippocampus	adult	gene	hippocampus	MA:0000191	->	adult_gene:brainstem	adult	gene	brainstem	MA:0000169	561	63	49	0.087344	0.777778	0.03125	56	56	0.076426	0.875	0.875	1	0.89945	0	0.0460228	8.76562	49/561=0.0873440285204991	1.19669e-18	8.1685e-16	adult_gene:brainstem	2.2	100	2
40	r0332	adult_gene:hippocampus	adult	gene	hippocampus	MA:0000191	->	adult_gene:kidney	adult	gene	kidney	MA:0000368	506	68	47	0.0928854	0.691176	0.0286062	53	62	0.08237	0.886792	0.758065	0.581137	0.89945	0.235722	0.0460228	7.23737	47/506=0.0928853754940712	1.17743e-15	2.75366e-13	adult_gene:hippocampus	2.3	102	1
41	r0334	adult_gene:hippocampus	adult	gene	hippocampus	MA:0000191	->	adult_gene:striatum	adult	gene	striatum	MA:0000891	512	66	51	0.0996094	0.772727	0.0298246	57	60	0.0891242	0.894737	0.85	0.89263	0.89945	0.0493285	0.0460228	7.63509	51/512=0.099609375	3.0226e-17	1.19521e-14	adult_gene:hippocampus	2.3	102	2
42	r0336	adult_gene:hippocampus	adult	gene	hippocampus	MA:0000191	->	adult_trait:abnormal mean corpuscular volume	adult	trait	abnormal mean corpuscular volume	MP:0000226	317	22	5	0.0157729	0.227273	0.0568182	11	16	0.00716949	0.454545	0.3125	0.716474	0.89945	0.144799	0.0460228	9.00568	5/317=0.0157728706624606	0.00136864	0.0162925	adult_trait:abnormal mean corpuscular volume	2.1	124	1
43	r0338	adult_gene:hypothalamus	adult	gene	hypothalamus	MA:0000173	->	adult_gene:brainstem	adult	gene	brainstem	MA:0000169	562	58	50	0.088968	0.862069	0.0343407	52	56	0.0855461	0.961538	0.892857	0.889657	0.89945	0.0507776	0.0460228	9.64973	50/562=0.0889679715302491	4.81481e-20	5.13521e-17	adult_gene:brainstem	2.2	100	1
44	r0339	adult_gene:hypothalamus	adult	gene	hypothalamus	MA:0000173	->	adult_gene:cerebral cortex	adult	gene	cerebral cortex	MA:0000185	565	59	51	0.0902655	0.864407	0.0337302	54	56	0.0852507	0.944444	0.910714	1	0.89945	0	0.0460228	9.52877	51/565=0.0902654867256637	3.29273e-20	3.75648e-17	adult_gene:cerebral cortex	2	102	2
45	r0341	adult_gene:hypothalamus	adult	gene	hypothalamus	MA:0000173	->	adult_gene:hippocampus	adult	gene	hippocampus	MA:0000191	563	61	50	0.0888099	0.819672	0.0324886	54	57	0.0822314	0.925926	0.877193	0.890718	0.89945	0.05026	0.0460228	9.14555	50/563=0.088809946714032	1.99036e-19	1.72572e-16	adult_gene:hypothalamus	2	102	1
46	r0344	adult_gene:hypothalamus	adult	gene	hypothalamus	MA:0000173	->	adult_gene:prostate gland	adult	gene	prostate gland	MA:0000404	204	60	24	0.117647	0.4	0.0272263	41	43	0.0688666	0.585366	0.55814	1	0.89945	0	0.0460228	2.77708	24/204=0.117647058823529	0.00116014	0.015287	adult_gene:hypothalamus	2	102	1
47	r0345	adult_gene:hypothalamus	adult	gene	hypothalamus	MA:0000173	->	adult_gene:spinal cord	adult	gene	spinal cord	MA:0000216	496	64	47	0.0947581	0.734375	0.0305791	53	58	0.0840307	0.886792	0.810345	0.780286	0.89945	0.107746	0.0460228	7.5836	47/496=0.094758064516129	4.2592e-16	1.35982e-13	adult_gene:spinal cord	2.1	96	1
48	r0356	adult_gene:kidney	adult	gene	kidney	MA:0000368	->	adult_gene:oviduct	adult	gene	oviduct	MA:0000385	640	87	46	0.071875	0.528736	0.0208996	62	71	0.0533266	0.741935	0.647887	0.684286	0.89945	0.164762	0.0460228	6.68787	46/640=0.071875	2.88984e-15	4.85556e-13	adult_gene:oviduct	2.5	108	1
49	r0364	adult_gene:kidney	adult	gene	kidney	MA:0000368	->	adult_trait:abnormal mean corpuscular volume	adult	trait	abnormal mean corpuscular volume	MP:0000226	345	17	5	0.0144928	0.294118	0.0833333	10	12	0.00724638	0.5	0.416667	1	0.89945	0	0.0460228	14.375	5/345=0.0144927536231884	0.000243492	0.00391583	adult_gene:kidney	2.1	108	2
50	r0383	adult_gene:large intestine	adult	gene	large intestine	MA:0000333	->	adult_gene:parathyroid gland	adult	gene	parathyroid gland	MA:0000128	230	51	18	0.0782609	0.352941	0.0310345	29	40	0.0485757	0.62069	0.45	0.535791	0.89945	0.271005	0.0460228	3.56897	18/230=0.0782608695652174	0.000374668	0.0039448	adult_gene:parathyroid gland	2.5	84	1
51	r0392	adult_gene:large intestine	adult	gene	large intestine	MA:0000333	->	adult_gene:thyroid gland	adult	gene	thyroid gland	MA:0000129	474	42	14	0.0295359	0.333333	0.0358974	26	30	0.0159039	0.538462	0.466667	0.819046	0.89945	0.0866918	0.0460228	8.50769	14/474=0.029535864978903	3.28464e-07	1.06261e-05	adult_gene:large intestine	2.1	94	1
52	r0394	adult_gene:large intestine	adult	gene	large intestine	MA:0000333	->	adult_gene:uterus	adult	gene	uterus	MA:0000389	458	38	21	0.0458515	0.552632	0.0482759	29	30	0.0332028	0.724138	0.7	1	0.89945	0	0.0460228	11.0552	21/458=0.0458515283842795	4.83567e-11	3.73715e-09	adult_gene:large intestine	2.1	94	1
53	r0397	adult_gene:liver	adult	gene	liver	MA:0000358	->	adult_gene:aorta	adult	gene	aorta	MA:0000062	498	61	13	0.0261044	0.213115	0.0199234	29	45	0.011702	0.448276	0.288889	0.363525	0.773794	0.439466	0.111375	4.96092	13/498=0.0261044176706827	6.50942e-05	0.000842227	adult_gene:liver	2.5	88	1
54	r0404	adult_gene:liver	adult	gene	liver	MA:0000358	->	adult_gene:esophagus	adult	gene	esophagus	MA:0000352	384	42	13	0.0338542	0.309524	0.0353261	23	32	0.019135	0.565217	0.40625	0.632506	0.89945	0.198936	0.0460228	6.78261	13/384=0.0338541666666667	7.3484e-06	0.000122112	adult_gene:liver	2.5	88	1
55	r0412	adult_gene:liver	adult	gene	liver	MA:0000358	->	adult_gene:lung	adult	gene	lung	MA:0000415	471	48	17	0.0360934	0.354167	0.034	25	40	0.0245435	0.68	0.425	0.291625	0.723419	0.535175	0.14061	8.007	17/471=0.0360934182590234	5.9543e-08	2.54567e-06	adult_gene:lung	2	100	1
56	r0420	adult_gene:liver	adult	gene	liver	MA:0000358	->	adult_gene:pituitary gland	adult	gene	pituitary gland	MA:0000176	472	57	14	0.029661	0.245614	0.0229885	29	42	0.0143191	0.482759	0.333333	0.500711	0.881595	0.300413	0.0547309	5.42529	14/472=0.0296610169491525	1.8431e-05	0.000276295	adult_gene:liver	2.5	88	1
57	r0426	adult_gene:liver	adult	gene	liver	MA:0000358	->	adult_gene:thalamus	adult	gene	thalamus	MA:0000179	238	2	2	0.00840336	1	1	2	2	0.00840336	1	1	1	0.89945	0	0.0460228	119	2/238=0.00840336134453781	0.00120097	0.00911708	adult_gene:thalamus	2.7	62	1
58	r0430	adult_gene:liver	adult	gene	liver	MA:0000358	->	adult_trait:abnormal immature B cell number	adult	trait	abnormal immature B cell number	MP:0013664	141	6	2	0.0141844	0.333333	0.333333	2	6	0.0141844	1	0.333333	0.547475	0.89945	0.261636	0.0460228	23.5	2/141=0.0141843971631206	0.014048	0.0909256	adult_trait:abnormal immature B cell number	2.2	6	1
59	r0434	adult_gene:lower urinary tract	adult	gene	lower urinary tract	MA:0002636	->	adult_gene:cerebral cortex	adult	gene	cerebral cortex	MA:0000185	315	62	34	0.107937	0.548387	0.0296296	45	51	0.081552	0.755556	0.666667	0.751982	0.89945	0.123793	0.0460228	4.66667	34/315=0.107936507936508	4.19185e-08	1.73328e-06	adult_gene:lower urinary tract	2.1	92	1
60	r0437	adult_gene:lower urinary tract	adult	gene	lower urinary tract	MA:0002636	->	adult_gene:hypothalamus	adult	gene	hypothalamus	MA:0000173	315	61	33	0.104762	0.540984	0.029932	45	49	0.0768254	0.733333	0.673469	0.872645	0.89945	0.0591624	0.0460228	4.71429	33/315=0.104761904761905	5.97199e-08	2.37845e-06	adult_gene:lower urinary tract	2.1	92	2
61	r0440	adult_gene:lower urinary tract	adult	gene	lower urinary tract	MA:0002636	->	adult_gene:oviduct	adult	gene	oviduct	MA:0000385	307	56	38	0.123779	0.678571	0.0344671	45	49	0.104524	0.844444	0.77551	0.877498	0.89945	0.056754	0.0460228	5.2907	38/307=0.123778501628664	1.0455e-09	3.94019e-08	adult_gene:oviduct	2.5	108	1
62	r0441	adult_gene:lower urinary tract	adult	gene	lower urinary tract	MA:0002636	->	adult_gene:peripheral nervous system	adult	gene	peripheral nervous system	MA:0000218	313	60	31	0.0990415	0.516667	0.0299517	45	46	0.0682286	0.688889	0.673913	1	0.89945	0	0.0460228	4.68744	31/313=0.0990415335463259	1.6754e-07	5.74452e-06	adult_gene:lower urinary tract	2.1	92	1
63	r0442	adult_gene:lower urinary tract	adult	gene	lower urinary tract	MA:0002636	->	adult_gene:prostate gland	adult	gene	prostate gland	MA:0000404	199	51	30	0.150754	0.588235	0.0367197	38	43	0.119016	0.789474	0.697674	0.736128	0.89945	0.133047	0.0460228	3.65361	30/199=0.150753768844221	1.79174e-05	0.000399943	adult_gene:lower urinary tract	2.1	92	2
64	r0447	adult_gene:lower urinary tract	adult	gene	lower urinary tract	MA:0002636	->	adult_trait:abnormal startle reflex	adult	trait	abnormal startle reflex	MP:0001486	211	13	3	0.014218	0.230769	0.0952381	7	9	0.00609343	0.428571	0.333333	1	0.89945	0	0.0460228	10.0476	3/211=0.014218009478673	0.0106682	0.0744581	adult_trait:abnormal startle reflex	2.2	54	2
65	r0463	adult_gene:lung	adult	gene	lung	MA:0000415	->	adult_gene:pancreas	adult	gene	pancreas	MA:0000120	558	62	32	0.0573477	0.516129	0.0289855	46	48	0.039894	0.695652	0.666667	1	0.89945	0	0.0460228	8.08696	32/558=0.0573476702508961	5.26858e-13	7.22795e-11	adult_gene:lung	2	100	1
66	r0464	adult_gene:lung	adult	gene	lung	MA:0000415	->	adult_gene:peripheral nervous system	adult	gene	peripheral nervous system	MA:0000218	527	53	24	0.0455408	0.45283	0.0336606	31	46	0.0352574	0.774194	0.521739	0.354814	0.76885	0.449999	0.114158	8.86957	24/527=0.0455407969639469	5.37137e-11	4.42698e-09	adult_gene:lung	2	100	1
67	r0546	adult_gene:mammary gland	adult	gene	mammary gland	MA:0000145	->	adult_gene:thymus	adult	gene	thymus	MA:0000142	374	22	4	0.0106952	0.181818	0.0522876	9	17	0.00475342	0.444444	0.235294	0.679459	0.89945	0.167837	0.0460228	9.77778	4/374=0.0106951871657754	0.00286425	0.0164598	adult_gene:mammary gland	3	84	1
68	r0550	adult_gene:mammary gland	adult	gene	mammary gland	MA:0000145	->	adult_trait:abnormal auditory brainstem response	adult	trait	abnormal auditory brainstem response	MP:0004738	338	19	3	0.00887574	0.157895	0.0535714	8	14	0.0033284	0.375	0.214286	0.652546	0.89945	0.185389	0.0460228	9.05357	3/338=0.00887573964497041	0.0111976	0.0507916	adult_gene:mammary gland	3	84	1
69	r0557	adult_gene:midbrain	adult	gene	midbrain	MA:0000207	->	adult_gene:brainstem	adult	gene	brainstem	MA:0000169	256	8	8	0.03125	1	0.25	8	8	0.03125	1	1	1	0.89945	0	0.0460228	32	8/256=0.03125	1.57839e-07	2.85006e-06	adult_gene:midbrain	2.8	80	1
70	r0559	adult_gene:midbrain	adult	gene	midbrain	MA:0000207	->	adult_gene:heart	adult	gene	heart	MA:0000072	242	6	5	0.0206612	0.833333	0.333333	5	6	0.0206612	1	0.833333	1	0.89945	0	0.0460228	40.3333	5/242=0.0206611570247934	1.14939e-05	0.000142758	adult_gene:midbrain	2.8	80	1
71	r0567	adult_gene:olfactory lobe	adult	gene	olfactory lobe	MA:0002413	->	adult_gene:hippocampus	adult	gene	hippocampus	MA:0000191	561	60	50	0.0891266	0.833333	0.0330688	54	56	0.0825246	0.925926	0.892857	1	0.89945	0	0.0460228	9.27579	50/561=0.089126559714795	1.40418e-19	1.51596e-16	adult_gene:hippocampus	2.3	102	2
72	r0577	adult_gene:oral epithelium	adult	gene	oral epithelium	MA:0000344	->	adult_gene:bone	adult	gene	bone	MA:0001459	282	31	9	0.0319149	0.290323	0.048	15	25	0.0191489	0.6	0.36	0.401592	0.80499	0.396215	0.0942097	6.768	9/282=0.0319148936170213	0.000193346	0.00162968	adult_gene:oral epithelium	3	80	2
73	r0603	adult_gene:oral epithelium	adult	gene	oral epithelium	MA:0000344	->	adult_gene:stomach	adult	gene	stomach	MA:0000353	268	29	12	0.0447761	0.413793	0.0615385	15	26	0.0358209	0.8	0.461538	0.310316	0.741741	0.508197	0.129748	8.24615	12/268=0.0447761194029851	6.74575e-06	8.07114e-05	adult_gene:oral epithelium	3	80	1
74	r0608	adult_gene:oral epithelium	adult	gene	oral epithelium	MA:0000344	->	adult_trait:abnormal mean corpuscular hemoglobin	adult	trait	abnormal mean corpuscular hemoglobin	MP:0001589	173	5	2	0.0115607	0.4	0.4	2	5	0.0115607	1	0.4	0.575758	0.89945	0.23976	0.0460228	34.6	2/173=0.0115606936416185	0.00736886	0.0612246	adult_trait:abnormal mean corpuscular hemoglobin	2.1	24	1
75	r0634	adult_gene:oviduct	adult	gene	oviduct	MA:0000385	->	adult_gene:adrenal gland	adult	gene	adrenal gland	MA:0000116	528	85	46	0.0871212	0.541176	0.0214552	64	67	0.0626184	0.71875	0.686567	0.892408	0.89945	0.0494366	0.0460228	5.66418	46/528=0.0871212121212121	5.22809e-13	4.30254e-11	adult_gene:oviduct	2.5	108	1
76	r0636	adult_gene:oviduct	adult	gene	oviduct	MA:0000385	->	adult_gene:brainstem	adult	gene	brainstem	MA:0000169	504	66	40	0.0793651	0.606061	0.0285714	50	56	0.0634921	0.8	0.714286	0.767488	0.89945	0.114928	0.0460228	7.2	40/504=0.0793650793650794	6.53384e-14	6.64232e-12	adult_gene:oviduct	2.5	108	2
77	r0638	adult_gene:oviduct	adult	gene	oviduct	MA:0000385	->	adult_gene:cerebral cortex	adult	gene	cerebral cortex	MA:0000185	505	68	36	0.0712871	0.529412	0.0266667	50	54	0.0513267	0.72	0.666667	0.878371	0.89945	0.056322	0.0460228	6.73333	36/505=0.0712871287128713	2.44254e-12	1.67693e-10	adult_gene:oviduct	2.5	108	1
78	r0641	adult_gene:oviduct	adult	gene	oviduct	MA:0000385	->	adult_gene:hippocampus	adult	gene	hippocampus	MA:0000191	503	67	39	0.0775348	0.58209	0.0278571	50	56	0.0604771	0.78	0.696429	0.765931	0.89945	0.11581	0.0460228	7.00607	39/503=0.0775347912524851	2.08161e-13	1.86537e-11	adult_gene:oviduct	2.5	108	1
79	r0642	adult_gene:oviduct	adult	gene	oviduct	MA:0000385	->	adult_gene:hypothalamus	adult	gene	hypothalamus	MA:0000173	505	66	36	0.0712871	0.545455	0.0276923	50	52	0.0513267	0.72	0.692308	1	0.89945	0	0.0460228	6.99231	36/505=0.0712871287128713	1.15514e-12	8.47438e-11	adult_gene:oviduct	2.5	108	1
80	r0643	adult_gene:oviduct	adult	gene	oviduct	MA:0000385	->	adult_gene:midbrain	adult	gene	midbrain	MA:0000207	385	79	21	0.0545455	0.265823	0.0224	25	75	0.0458182	0.84	0.28	0.00564277	0.135564	2.24851	0.867854	4.312	21/385=0.0545454545454545	1.17275e-05	0.000144763	adult_gene:midbrain	2.8	80	1
81	r0651	adult_gene:oviduct	adult	gene	oviduct	MA:0000385	->	adult_gene:urinary bladder	adult	gene	urinary bladder	MA:0000380	267	40	12	0.0449438	0.3	0.035503	26	26	0.0207433	0.461538	0.461538	1	0.89945	0	0.0460228	4.73964	12/267=0.0449438202247191	0.000304764	0.00256597	adult_gene:urinary bladder	2.8	64	1
82	r0652	adult_gene:oviduct	adult	gene	oviduct	MA:0000385	->	adult_trait:abnormal mean corpuscular volume	adult	trait	abnormal mean corpuscular volume	MP:0000226	356	24	4	0.011236	0.166667	0.0408163	14	14	0.00321027	0.285714	0.285714	1	0.89945	0	0.0460228	7.26531	4/356=0.0112359550561798	0.00663858	0.0565275	adult_trait:abnormal mean corpuscular volume	2.1	124	1
83	r0653	adult_gene:oviduct	adult	gene	oviduct	MA:0000385	->	adult_trait:abnormal spleen weight	adult	trait	abnormal spleen weight	MP:0004951	157	4	2	0.0127389	0.5	0.444444	3	3	0.00849257	0.666667	0.666667	1	0.89945	0	0.0460228	34.8889	2/157=0.0127388535031847	0.00712144	0.0596268	adult_trait:abnormal spleen weight	2.1	48	1
84	r0657	adult_gene:pancreas	adult	gene	pancreas	MA:0000120	->	adult_gene:cartilage tissue	adult	gene	cartilage tissue	MA:0000104	508	46	24	0.0472441	0.521739	0.04	30	40	0.0377953	0.8	0.6	0.458743	0.8512	0.338431	0.0699685	10.16	24/508=0.047244094488189	8.18808e-12	5.19525e-10	adult_gene:pancreas	2.4	98	1
85	r0662	adult_gene:pancreas	adult	gene	pancreas	MA:0000120	->	adult_gene:hypothalamus	adult	gene	hypothalamus	MA:0000173	528	58	25	0.0473485	0.431034	0.0297619	35	48	0.0338203	0.714286	0.520833	0.47207	0.861562	0.325994	0.0647137	7.85714	25/528=0.0473484848484848	1.47066e-10	7.4476e-09	adult_gene:pancreas	2.4	98	1
86	r0676	adult_gene:parathyroid gland	adult	gene	parathyroid gland	MA:0000128	->	adult_gene:aorta	adult	gene	aorta	MA:0000062	450	68	24	0.0533333	0.352941	0.0228571	42	50	0.0304762	0.571429	0.48	0.72178	0.89945	0.141595	0.0460228	5.14286	24/450=0.0533333333333333	1.68788e-07	3.92679e-06	adult_gene:parathyroid gland	2.5	84	2
87	r0679	adult_gene:parathyroid gland	adult	gene	parathyroid gland	MA:0000128	->	adult_gene:cartilage tissue	adult	gene	cartilage tissue	MA:0000104	280	54	32	0.114286	0.592593	0.0346883	41	45	0.0891986	0.780488	0.711111	0.869059	0.89945	0.0609506	0.0460228	4.85637	32/280=0.114285714285714	8.17718e-08	2.08261e-06	adult_gene:parathyroid gland	2.5	84	3
88	r0688	adult_gene:parathyroid gland	adult	gene	parathyroid gland	MA:0000128	->	adult_gene:lower urinary tract	adult	gene	lower urinary tract	MA:0002636	277	58	28	0.101083	0.482759	0.0303523	41	45	0.0690323	0.682927	0.622222	0.86405	0.89945	0.0634611	0.0460228	4.20379	28/277=0.101083032490975	1.9041e-06	3.52217e-05	adult_gene:parathyroid gland	2.5	84	1
89	r0694	adult_gene:parathyroid gland	adult	gene	parathyroid gland	MA:0000128	->	adult_gene:peripheral nervous system	adult	gene	peripheral nervous system	MA:0000218	288	57	32	0.111111	0.561404	0.0324215	42	47	0.0846561	0.761905	0.680851	0.745775	0.89945	0.127392	0.0460228	4.66869	32/288=0.111111111111111	1.14185e-07	2.80764e-06	adult_gene:parathyroid gland	2.5	84	1
90	r0701	adult_gene:parathyroid gland	adult	gene	parathyroid gland	MA:0000128	->	adult_gene:thyroid gland	adult	gene	thyroid gland	MA:0000129	378	59	17	0.0449735	0.288136	0.023562	37	39	0.0206635	0.459459	0.435897	1	0.89945	0	0.0460228	4.45322	17/378=0.044973544973545	3.12481e-05	0.000439566	adult_gene:parathyroid gland	2.5	84	1
91	r0703	adult_gene:parathyroid gland	adult	gene	parathyroid gland	MA:0000128	->	adult_gene:trigeminal V nerve	adult	gene	trigeminal V nerve	MA:0001100	286	56	31	0.108392	0.553571	0.0328738	41	46	0.0819546	0.756098	0.673913	0.74246	0.89945	0.129327	0.0460228	4.70095	31/286=0.108391608391608	1.67415e-07	3.90526e-06	adult_gene:parathyroid gland	2.5	84	1
92	r0705	adult_gene:parathyroid gland	adult	gene	parathyroid gland	MA:0000128	->	adult_trait:abnormal mean corpuscular volume	adult	trait	abnormal mean corpuscular volume	MP:0000226	242	12	4	0.0165289	0.333333	0.126984	7	9	0.0094451	0.571429	0.444444	1	0.89945	0	0.0460228	15.3651	4/242=0.0165289256198347	0.0010075	0.0126263	adult_trait:abnormal mean corpuscular volume	2.1	124	1
93	r0711	adult_gene:parotid gland	adult	gene	parotid gland	MA:0001585	->	adult_gene:sublingual gland	adult	gene	sublingual gland	MA:0001588	197	2	2	0.0101523	1	1	2	2	0.0101523	1	1	1	0.89945	0	0.0460228	98.5	2/197=0.0101522842639594	0.00173259	0.0131244	adult_gene:parotid gland	2.6	16	2
94	r0715	adult_gene:parotid gland	adult	gene	parotid gland	MA:0001585	->	adult_trait:abnormal head size	adult	trait	abnormal head size	MP:0011496	179	3	2	0.0111732	0.666667	0.666667	2	3	0.0111732	1	0.666667	1	0.89945	0	0.0460228	59.6667	2/179=0.0111731843575419	0.00341186	0.0231321	adult_gene:parotid gland	2.6	16	2
95	r0719	adult_gene:penis	adult	gene	penis	MA:0000408	->	adult_gene:esophagus	adult	gene	esophagus	MA:0000352	123	27	11	0.0894309	0.407407	0.0625	16	22	0.0614837	0.6875	0.5	0.598731	0.89945	0.222768	0.0460228	3.84375	11/123=0.0894308943089431	0.00571657	0.0352163	adult_gene:penis	2.6	40	1
96	r0727	adult_gene:peripheral nervous system	adult	gene	peripheral nervous system	MA:0000218	->	adult_gene:cartilage tissue	adult	gene	cartilage tissue	MA:0000104	544	55	35	0.0643382	0.636364	0.0345679	45	45	0.0500408	0.777778	0.777778	1	0.89945	0	0.0460228	9.40247	35/544=0.0643382352941176	3.94787e-15	9.37632e-13	adult_gene:cartilage tissue	2.1	102	1
97	r0729	adult_gene:peripheral nervous system	adult	gene	peripheral nervous system	MA:0000218	->	adult_gene:cerebral cortex	adult	gene	cerebral cortex	MA:0000185	563	63	41	0.0728242	0.650794	0.030506	48	56	0.062204	0.854167	0.732143	0.658326	0.89945	0.181559	0.0460228	8.58743	41/563=0.0728241563055062	3.50829e-16	1.22654e-13	adult_gene:cerebral cortex	2	102	1
98	r0732	adult_gene:peripheral nervous system	adult	gene	peripheral nervous system	MA:0000218	->	adult_gene:hypothalamus	adult	gene	hypothalamus	MA:0000173	563	62	40	0.071048	0.645161	0.0308642	48	54	0.0592066	0.833333	0.740741	0.765484	0.89945	0.116064	0.0460228	8.68827	40/563=0.0710479573712256	5.19013e-16	1.73078e-13	adult_gene:hypothalamus	2	102	1
99	r0736	adult_gene:peripheral nervous system	adult	gene	peripheral nervous system	MA:0000218	->	adult_gene:oviduct	adult	gene	oviduct	MA:0000385	503	63	34	0.0675944	0.539683	0.0289362	47	50	0.0488981	0.723404	0.68	0.875275	0.89945	0.0578553	0.0460228	7.27745	34/503=0.0675944333996024	1.77016e-12	1.24504e-10	adult_gene:oviduct	2.5	108	2
100	r0737	adult_gene:peripheral nervous system	adult	gene	peripheral nervous system	MA:0000218	->	adult_gene:prostate gland	adult	gene	prostate gland	MA:0000404	203	57	24	0.118227	0.421053	0.0293758	38	43	0.0746694	0.631579	0.55814	0.855518	0.89945	0.0677708	0.0460228	2.98164	24/203=0.118226600985222	0.000859716	0.011862	adult_gene:peripheral nervous system	2	102	1
101	r0743	adult_gene:peripheral nervous system	adult	gene	peripheral nervous system	MA:0000218	->	adult_trait:abnormal spleen weight	adult	trait	abnormal spleen weight	MP:0004951	160	4	2	0.0125	0.5	0.444444	3	3	0.00833333	0.666667	0.666667	1	0.89945	0	0.0460228	35.5556	2/160=0.0125	0.00687328	0.0579727	adult_trait:abnormal spleen weight	2.1	48	1
102	r0795	adult_gene:pituitary gland	adult	gene	pituitary gland	MA:0000176	->	adult_gene:lung	adult	gene	lung	MA:0000415	571	77	27	0.0472855	0.350649	0.02	50	54	0.0255342	0.54	0.5	0.867574	0.89945	0.0616936	0.0460228	5.71	27/571=0.0472854640980736	4.04267e-09	1.51132e-07	adult_gene:pituitary gland	2.4	114	2
103	r0799	adult_gene:pituitary gland	adult	gene	pituitary gland	MA:0000176	->	adult_gene:oviduct	adult	gene	oviduct	MA:0000385	656	87	35	0.0533537	0.402299	0.0189394	56	66	0.033346	0.625	0.530303	0.652976	0.89945	0.185103	0.0460228	6.21212	35/656=0.0533536585365854	6.39226e-12	3.79073e-10	adult_gene:oviduct	2.5	108	2
104	r0800	adult_gene:pituitary gland	adult	gene	pituitary gland	MA:0000176	->	adult_gene:pancreas	adult	gene	pancreas	MA:0000120	556	64	28	0.0503597	0.4375	0.0264775	45	47	0.0313349	0.622222	0.595745	1	0.89945	0	0.0460228	7.36076	28/556=0.0503597122302158	4.09458e-11	2.27502e-09	adult_gene:pancreas	2.4	98	1
105	r0808	adult_gene:pituitary gland	adult	gene	pituitary gland	MA:0000176	->	adult_gene:urinary bladder	adult	gene	urinary bladder	MA:0000380	304	37	10	0.0328947	0.27027	0.03663	21	26	0.0156642	0.47619	0.384615	0.791037	0.89945	0.101803	0.0460228	5.56777	10/304=0.0328947368421053	0.000277022	0.00238056	adult_gene:urinary bladder	2.8	64	1
106	r0811	adult_gene:prostate gland	adult	gene	prostate gland	MA:0000404	->	adult_gene:aorta	adult	gene	aorta	MA:0000062	374	65	25	0.0668449	0.384615	0.0247402	43	47	0.0388633	0.581395	0.531915	0.860729	0.89945	0.0651336	0.0460228	4.62642	25/374=0.0668449197860963	6.87984e-07	1.69485e-05	adult_gene:aorta	2.3	124	1
107	r0813	adult_gene:prostate gland	adult	gene	prostate gland	MA:0000404	->	adult_gene:brainstem	adult	gene	brainstem	MA:0000169	204	61	27	0.132353	0.442623	0.027907	43	45	0.0831053	0.627907	0.6	1	0.89945	0	0.0460228	2.84651	27/204=0.132352941176471	0.000582024	0.00721284	adult_gene:brainstem	2.2	100	1
108	r0815	adult_gene:prostate gland	adult	gene	prostate gland	MA:0000404	->	adult_gene:cerebral cortex	adult	gene	cerebral cortex	MA:0000185	204	60	26	0.127451	0.433333	0.0281233	43	43	0.0770634	0.604651	0.604651	1	0.89945	0	0.0460228	2.86858	26/204=0.127450980392157	0.000807242	0.011257	adult_gene:cerebral cortex	2	102	1
109	r0818	adult_gene:prostate gland	adult	gene	prostate gland	MA:0000404	->	adult_gene:hippocampus	adult	gene	hippocampus	MA:0000191	204	62	25	0.122549	0.403226	0.0264271	43	44	0.0712494	0.581395	0.568182	1	0.89945	0	0.0460228	2.69556	25/204=0.122549019607843	0.00145223	0.0146185	adult_gene:hippocampus	2.3	102	1
110	r0823	adult_gene:prostate gland	adult	gene	prostate gland	MA:0000404	->	adult_gene:oviduct	adult	gene	oviduct	MA:0000385	370	81	26	0.0702703	0.320988	0.0188953	43	64	0.042489	0.604651	0.40625	0.306256	0.738439	0.513915	0.131686	3.49564	26/370=0.0702702702702703	2.6129e-05	0.000601244	adult_gene:prostate gland	2	82	1
111	r0828	adult_gene:prostate gland	adult	gene	prostate gland	MA:0000404	->	adult_gene:striatum	adult	gene	striatum	MA:0000891	202	63	26	0.128713	0.412698	0.0262892	43	46	0.0778264	0.604651	0.565217	0.86314	0.89945	0.0639186	0.0460228	2.65521	26/202=0.128712871287129	0.0017616	0.0215488	adult_gene:prostate gland	2	82	1
112	r0833	adult_gene:prostate gland	adult	gene	prostate gland	MA:0000404	->	adult_trait:abnormal startle reflex	adult	trait	abnormal startle reflex	MP:0001486	273	16	3	0.010989	0.1875	0.0769231	6	13	0.00549451	0.5	0.230769	0.63004	0.89945	0.200632	0.0460228	10.5	3/273=0.010989010989011	0.00905744	0.0655483	adult_trait:abnormal startle reflex	2.2	54	1
113	r0844	adult_gene:skeletal muscle tissue	adult	gene	skeletal muscle tissue	MA:0002439	->	adult_gene:aorta	adult	gene	aorta	MA:0000062	501	57	19	0.0379242	0.333333	0.0292308	26	50	0.0277138	0.730769	0.38	0.110294	0.496236	0.957447	0.304311	7.32231	19/501=0.0379241516966068	3.51064e-08	1.09998e-06	adult_gene:skeletal muscle tissue	2.4	98	1
114	r0852	adult_gene:skeletal muscle tissue	adult	gene	skeletal muscle tissue	MA:0002439	->	adult_gene:esophagus	adult	gene	esophagus	MA:0000352	402	47	16	0.039801	0.340426	0.034188	24	39	0.026534	0.666667	0.410256	0.28122	0.714445	0.550953	0.146031	6.87179	16/402=0.0398009950248756	8.17871e-07	1.82805e-05	adult_gene:skeletal muscle tissue	2.4	98	1
115	r0854	adult_gene:skeletal muscle tissue	adult	gene	skeletal muscle tissue	MA:0002439	->	adult_gene:gall bladder	adult	gene	gall bladder	MA:0000356	195	26	8	0.0410256	0.307692	0.0666667	10	24	0.0328205	0.8	0.333333	0.210625	0.652268	0.67649	0.185574	6.5	8/195=0.041025641025641	0.000780872	0.00800015	adult_gene:skeletal muscle tissue	2.4	98	1
116	r0860	adult_gene:skeletal muscle tissue	adult	gene	skeletal muscle tissue	MA:0002439	->	adult_gene:liver	adult	gene	liver	MA:0000358	469	28	13	0.0277186	0.464286	0.0619048	20	21	0.0180171	0.65	0.619048	1	0.89945	0	0.0460228	14.5167	13/469=0.0277185501066098	7.95882e-09	2.53375e-07	adult_gene:liver	2.5	88	1
117	r0877	adult_gene:skeletal muscle tissue	adult	gene	skeletal muscle tissue	MA:0002439	->	adult_gene:thalamus	adult	gene	thalamus	MA:0000179	253	7	2	0.00790514	0.285714	0.2	4	5	0.00395257	0.5	0.4	1	0.89945	0	0.0460228	25.3	2/253=0.00790513833992095	0.00861978	0.0459039	adult_gene:thalamus	2.7	62	1
118	r0879	adult_gene:skeletal muscle tissue	adult	gene	skeletal muscle tissue	MA:0002439	->	adult_gene:thyroid gland	adult	gene	thyroid gland	MA:0000129	467	47	9	0.0192719	0.191489	0.0240642	22	34	0.00788398	0.409091	0.264706	0.583712	0.89945	0.233801	0.0460228	5.61898	9/467=0.019271948608137	0.000338215	0.00386798	adult_gene:skeletal muscle tissue	2.4	98	1
119	r0883	adult_gene:skeletal muscle tissue	adult	gene	skeletal muscle tissue	MA:0002439	->	adult_trait:abnormal cornea morphology	adult	trait	abnormal cornea morphology	MP:0001312	413	39	5	0.0121065	0.128205	0.0210526	19	25	0.00318593	0.263158	0.2	0.736345	0.89945	0.132919	0.0460228	4.34737	5/413=0.0121065375302663	0.0144985	0.0929773	adult_trait:abnormal cornea morphology	2.2	84	2
120	r0904	adult_gene:small intestine	adult	gene	small intestine	MA:0000337	->	adult_gene:bone	adult	gene	bone	MA:0001459	225	34	8	0.0355556	0.235294	0.0376471	17	25	0.016732	0.470588	0.32	0.563136	0.89945	0.249387	0.0460228	4.23529	8/225=0.0355555555555556	0.00456208	0.0342874	adult_gene:small intestine	2.4	116	1
121	r0917	adult_gene:small intestine	adult	gene	small intestine	MA:0000337	->	adult_gene:large intestine	adult	gene	large intestine	MA:0000333	496	31	12	0.0241935	0.387097	0.0571429	15	28	0.0193548	0.8	0.428571	0.30035	0.731743	0.522372	0.135642	14.1714	12/496=0.0241935483870968	3.18296e-08	1.01116e-06	adult_gene:small intestine	2.4	116	1
122	r0918	adult_gene:small intestine	adult	gene	small intestine	MA:0000337	->	adult_gene:liver	adult	gene	liver	MA:0000358	499	36	7	0.0140281	0.194444	0.0344828	14	29	0.00701403	0.5	0.241379	0.339921	0.762492	0.468623	0.117765	8.60345	7/499=0.0140280561122244	0.000172208	0.00202066	adult_gene:liver	2.5	88	1
123	r0926	adult_gene:small intestine	adult	gene	small intestine	MA:0000337	->	adult_gene:parathyroid gland	adult	gene	parathyroid gland	MA:0000128	387	47	9	0.0232558	0.191489	0.0271493	17	39	0.0123119	0.529412	0.230769	0.160247	0.593364	0.79521	0.226679	5.25339	9/387=0.0232558139534884	0.000634834	0.00623879	adult_gene:parathyroid gland	2.5	84	2
124	r0931	adult_gene:small intestine	adult	gene	small intestine	MA:0000337	->	adult_gene:skeletal muscle tissue	adult	gene	skeletal muscle tissue	MA:0002439	500	38	6	0.012	0.157895	0.025641	18	26	0.004	0.333333	0.230769	0.743792	0.89945	0.128549	0.0460228	6.41026	6/500=0.012	0.00152913	0.0140876	adult_gene:skeletal muscle tissue	2.4	98	1
125	r0934	adult_gene:small intestine	adult	gene	small intestine	MA:0000337	->	adult_gene:stomach	adult	gene	stomach	MA:0000353	661	30	10	0.0151286	0.333333	0.0533333	15	25	0.0100857	0.666667	0.4	0.412054	0.814131	0.385046	0.0893057	17.6267	10/661=0.0151285930408472	4.27181e-08	1.3086e-06	adult_gene:small intestine	2.4	116	1
126	r0945	adult_gene:small intestine	adult	gene	small intestine	MA:0000337	->	adult_gene:white adipose tissue	adult	gene	white adipose tissue	MA:0000058	684	32	5	0.00730994	0.15625	0.0294118	17	20	0.00214998	0.294118	0.25	1	0.89945	0	0.0460228	10.0588	5/684=0.00730994152046784	0.000566243	0.00607581	adult_gene:small intestine	2.4	116	1
127	r0947	adult_gene:small intestine	adult	gene	small intestine	MA:0000337	->	adult_trait:abnormal digit morphology	adult	trait	abnormal digit morphology	MP:0002110	599	45	5	0.00834725	0.111111	0.0173611	18	32	0.00231868	0.277778	0.15625	0.485115	0.870784	0.314155	0.0600896	5.19965	5/599=0.00834724540901502	0.00701969	0.0476677	adult_gene:small intestine	2.4	116	1
128	r0948	adult_gene:small intestine	adult	gene	small intestine	MA:0000337	->	adult_trait:abnormal head morphology	adult	trait	abnormal head morphology	MP:0000432	580	37	4	0.00689655	0.108108	0.0193237	18	23	0.00153257	0.222222	0.173913	1	0.89945	0	0.0460228	5.60386	4/580=0.00689655172413793	0.0118649	0.0931148	adult_trait:abnormal head morphology	2	52	4
129	r0949	adult_gene:small intestine	adult	gene	small intestine	MA:0000337	->	adult_trait:abnormal locomotor activation	adult	trait	abnormal locomotor activation	MP:0003313	611	35	5	0.00818331	0.142857	0.0252525	18	22	0.00227314	0.277778	0.227273	1	0.89945	0	0.0460228	7.71465	5/611=0.00818330605564648	0.00162608	0.0148377	adult_gene:small intestine	2.4	116	3
130	r0950	adult_gene:small intestine	adult	gene	small intestine	MA:0000337	->	adult_trait:abnormal mean corpuscular volume	adult	trait	abnormal mean corpuscular volume	MP:0000226	342	19	3	0.00877193	0.157895	0.0535714	8	14	0.00328947	0.375	0.214286	0.652546	0.89945	0.185389	0.0460228	9.16071	3/342=0.0087719298245614	0.0108631	0.0816211	adult_trait:abnormal mean corpuscular volume	2.1	124	3
131	r0974	adult_gene:stomach	adult	gene	stomach	MA:0000353	->	adult_gene:bone	adult	gene	bone	MA:0001459	269	38	14	0.0520446	0.368421	0.0414201	26	26	0.028024	0.538462	0.538462	1	0.89945	0	0.0460228	5.57101	14/269=0.0520446096654275	3.33373e-05	0.000692907	adult_gene:bone	2.1	90	2
132	r0986	adult_gene:stomach	adult	gene	stomach	MA:0000353	->	adult_gene:large intestine	adult	gene	large intestine	MA:0000333	494	37	18	0.0364372	0.486486	0.0477454	26	29	0.0252258	0.692308	0.62069	0.832807	0.89945	0.0794558	0.0460228	11.7931	18/494=0.0364372469635627	2.76053e-10	1.82864e-08	adult_gene:large intestine	2.1	94	1
133	r0994	adult_gene:stomach	adult	gene	stomach	MA:0000353	->	adult_gene:parathyroid gland	adult	gene	parathyroid gland	MA:0000128	434	52	14	0.0322581	0.269231	0.0269231	26	40	0.0173697	0.538462	0.35	0.36939	0.779049	0.432515	0.108435	5.84231	14/434=0.032258064516129	1.11693e-05	0.000179205	adult_gene:parathyroid gland	2.5	84	1
134	r1008	adult_gene:stomach	adult	gene	stomach	MA:0000353	->	adult_gene:uterus	adult	gene	uterus	MA:0000389	590	39	17	0.0288136	0.435897	0.0435897	26	30	0.0188396	0.653846	0.566667	0.828829	0.89945	0.0815349	0.0460228	12.859	17/590=0.0288135593220339	1.66893e-10	1.16082e-08	adult_gene:uterus	2.1	94	2
135	r1010	adult_gene:stomach	adult	gene	stomach	MA:0000353	->	adult_trait:abnormal mean corpuscular hemoglobin	adult	trait	abnormal mean corpuscular hemoglobin	MP:0001589	363	10	2	0.00550964	0.2	0.148148	3	9	0.00367309	0.666667	0.222222	0.546703	0.89945	0.262248	0.0460228	26.8889	2/363=0.00550964187327824	0.0073935	0.061377	adult_trait:abnormal mean corpuscular hemoglobin	2.1	24	2
136	r1015	adult_gene:striatum	adult	gene	striatum	MA:0000891	->	adult_gene:kidney	adult	gene	kidney	MA:0000368	457	69	49	0.107221	0.710145	0.0282258	56	62	0.0938184	0.875	0.790323	0.78474	0.89945	0.105274	0.0460228	6.4496	49/457=0.107221006564551	1.4714e-14	2.7034e-12	adult_gene:kidney	2.1	108	2
137	r1017	adult_gene:striatum	adult	gene	striatum	MA:0000891	->	adult_trait:abnormal mean corpuscular volume	adult	trait	abnormal mean corpuscular volume	MP:0000226	292	23	5	0.0171233	0.217391	0.0512821	13	15	0.00658588	0.384615	0.333333	1	0.89945	0	0.0460228	7.48718	5/292=0.0171232876712329	0.0026887	0.0279271	adult_trait:abnormal mean corpuscular volume	2.1	124	1
138	r1018	adult_gene:sublingual gland	adult	gene	sublingual gland	MA:0001588	->	adult_gene:parotid gland	adult	gene	parotid gland	MA:0001585	197	2	2	0.0101523	1	1	2	2	0.0101523	1	1	1	0.89945	0	0.0460228	98.5	2/197=0.0101522842639594	0.00173259	0.0131244	adult_gene:parotid gland	2.6	16	2
139	r1025	adult_gene:sublingual gland	adult	gene	sublingual gland	MA:0001588	->	adult_trait:abnormal head size	adult	trait	abnormal head size	MP:0011496	178	3	2	0.011236	0.666667	0.666667	2	3	0.011236	1	0.666667	1	0.89945	0	0.0460228	59.3333	2/178=0.0112359550561798	0.00344853	0.023315	adult_gene:sublingual gland	2.6	16	3
140	r1028	adult_gene:thalamus	adult	gene	thalamus	MA:0000179	->	adult_gene:aorta	adult	gene	aorta	MA:0000062	253	8	3	0.0118577	0.375	0.2	5	6	0.00711462	0.6	0.5	1	0.89945	0	0.0460228	25.3	3/253=0.0118577075098814	0.00137565	0.0101434	adult_gene:thalamus	2.7	62	1
141	r1039	adult_gene:thalamus	adult	gene	thalamus	MA:0000179	->	adult_gene:liver	adult	gene	liver	MA:0000358	238	2	2	0.00840336	1	1	2	2	0.00840336	1	1	1	0.89945	0	0.0460228	119	2/238=0.00840336134453781	0.00120097	0.00911708	adult_gene:thalamus	2.7	62	1
142	r1041	adult_gene:thalamus	adult	gene	thalamus	MA:0000179	->	adult_gene:mammary gland	adult	gene	mammary gland	MA:0000145	175	8	2	0.0114286	0.25	0.166667	4	6	0.00571429	0.5	0.333333	1	0.89945	0	0.0460228	14.5833	2/175=0.0114285714285714	0.0221248	0.0890669	adult_gene:mammary gland	3	84	1
143	r1048	adult_gene:thalamus	adult	gene	thalamus	MA:0000179	->	adult_gene:small intestine	adult	gene	small intestine	MA:0000337	250	7	4	0.016	0.571429	0.266667	5	6	0.0128	0.8	0.666667	1	0.89945	0	0.0460228	33.3333	4/250=0.016	0.000120003	0.00121655	adult_gene:thalamus	2.7	62	4
144	r1054	adult_gene:thalamus	adult	gene	thalamus	MA:0000179	->	adult_trait:abnormal behavior	adult	trait	abnormal behavior	MP:0004924	224	10	3	0.0133929	0.3	0.15	5	8	0.00803571	0.6	0.375	1	0.89945	0	0.0460228	16.8	3/224=0.0133928571428571	0.00357086	0.0228296	adult_gene:thalamus	2.7	62	1
145	r1055	adult_gene:thalamus	adult	gene	thalamus	MA:0000179	->	adult_trait:abnormal coat appearance	adult	trait	abnormal coat appearance	MP:0001510	178	8	2	0.011236	0.25	0.16	5	5	0.00449438	0.4	0.4	1	0.89945	0	0.0460228	14.24	2/178=0.0112359550561798	0.0224529	0.0937548	adult_gene:thalamus	2.7	62	2
146	r1057	adult_gene:thalamus	adult	gene	thalamus	MA:0000179	->	adult_trait:abnormal head size	adult	trait	abnormal head size	MP:0011496	178	8	2	0.011236	0.25	0.16	5	5	0.00449438	0.4	0.4	1	0.89945	0	0.0460228	14.24	2/178=0.0112359550561798	0.0224529	0.0937548	adult_gene:thalamus	2.7	62	4
147	r1090	adult_gene:thymus	adult	gene	thymus	MA:0000142	->	adult_trait:abnormal auditory brainstem response	adult	trait	abnormal auditory brainstem response	MP:0004738	456	63	8	0.0175439	0.126984	0.0129032	31	40	0.00452745	0.258065	0.2	0.782226	0.89945	0.106668	0.0460228	2.94194	8/456=0.0175438596491228	0.0165051	0.0959056	adult_gene:thymus	2.3	90	1
148	r1092	adult_gene:thyroid gland	adult	gene	thyroid gland	MA:0000129	->	adult_gene:aorta	adult	gene	aorta	MA:0000062	636	65	20	0.0314465	0.307692	0.0222222	40	45	0.0157233	0.5	0.444444	0.848396	0.89945	0.0714013	0.0460228	7.06667	20/636=0.0314465408805031	1.22096e-08	4.77894e-07	adult_gene:aorta	2.3	124	1
149	r1095	adult_gene:thyroid gland	adult	gene	thyroid gland	MA:0000129	->	adult_gene:cartilage tissue	adult	gene	cartilage tissue	MA:0000104	507	49	21	0.0414201	0.428571	0.035	30	40	0.0289941	0.7	0.525	0.557279	0.89945	0.253928	0.0460228	8.8725	21/507=0.0414201183431953	6.07367e-10	3.7197e-08	adult_gene:cartilage tissue	2.1	102	1
150	r1104	adult_gene:thyroid gland	adult	gene	thyroid gland	MA:0000129	->	adult_gene:lower urinary tract	adult	gene	lower urinary tract	MA:0002636	282	53	17	0.0602837	0.320755	0.0285955	29	41	0.0353387	0.586207	0.414634	0.528185	0.89945	0.277214	0.0460228	4.03196	17/282=0.0602836879432624	0.000124284	0.0021806	adult_gene:lower urinary tract	2.1	92	1
151	r1111	adult_gene:thyroid gland	adult	gene	thyroid gland	MA:0000129	->	adult_gene:peripheral nervous system	adult	gene	peripheral nervous system	MA:0000218	519	50	21	0.0404624	0.42	0.0341463	30	41	0.0283237	0.7	0.512195	0.44111	0.834862	0.355453	0.0783852	8.86098	21/519=0.0404624277456647	5.77882e-10	3.81895e-08	adult_gene:peripheral nervous system	2	102	1
152	r1122	adult_gene:thyroid gland	adult	gene	thyroid gland	MA:0000129	->	adult_trait:abnormal cornea morphology	adult	trait	abnormal cornea morphology	MP:0001312	532	55	8	0.0150376	0.145455	0.016129	31	32	0.00388067	0.258065	0.25	1	0.89945	0	0.0460228	4.29032	8/532=0.0150375939849624	0.00245747	0.0235068	adult_trait:abnormal cornea morphology	2.2	84	1
153	r1123	adult_gene:thyroid gland	adult	gene	thyroid gland	MA:0000129	->	adult_trait:abnormal mean corpuscular volume	adult	trait	abnormal mean corpuscular volume	MP:0000226	331	18	3	0.00906344	0.166667	0.0576923	8	13	0.00339879	0.375	0.230769	0.661836	0.89945	0.17925	0.0460228	9.54808	3/331=0.00906344410876133	0.00997966	0.0773097	adult_trait:abnormal mean corpuscular volume	2.1	124	3
154	r1125	adult_gene:tongue	adult	gene	tongue	MA:0000347	->	adult_gene:esophagus	adult	gene	esophagus	MA:0000352	124	27	8	0.0645161	0.296296	0.057971	12	23	0.0430108	0.666667	0.347826	0.359587	0.771014	0.444197	0.112938	3.5942	8/124=0.0645161290322581	0.0145414	0.0682507	adult_gene:tongue	2.7	40	1
155	r1127	adult_gene:tongue	adult	gene	tongue	MA:0000347	->	adult_gene:penis	adult	gene	penis	MA:0000408	202	21	7	0.0346535	0.333333	0.0748663	11	17	0.0220522	0.636364	0.411765	0.529779	0.89945	0.275905	0.0460228	7.5615	7/202=0.0346534653465347	0.000685633	0.00551818	adult_gene:tongue	2.7	40	2
156	r1154	adult_gene:trigeminal V nerve	adult	gene	trigeminal V nerve	MA:0001100	->	adult_gene:diaphragm	adult	gene	diaphragm	MA:0001904	201	20	4	0.0199005	0.2	0.0592593	9	15	0.00884467	0.444444	0.266667	0.683826	0.89945	0.165054	0.0460228	5.95556	4/201=0.0199004975124378	0.0151254	0.096131	adult_gene:diaphragm	2.2	42	1
157	r1163	adult_gene:trigeminal V nerve	adult	gene	trigeminal V nerve	MA:0001100	->	adult_gene:prostate gland	adult	gene	prostate gland	MA:0000404	272	57	25	0.0919118	0.438596	0.0298151	39	43	0.0589178	0.641026	0.581395	0.858163	0.89945	0.0664303	0.0460228	4.05486	25/272=0.0919117647058824	8.5315e-06	0.000222537	adult_gene:prostate gland	2	82	1
158	r1168	adult_gene:trigeminal V nerve	adult	gene	trigeminal V nerve	MA:0001100	->	adult_gene:vas deferens	adult	gene	vas deferens	MA:0000413	232	43	21	0.0905172	0.488372	0.042042	27	37	0.0704023	0.777778	0.567568	0.549838	0.89945	0.259765	0.0460228	4.87688	21/232=0.0905172413793103	6.31076e-06	0.000169088	adult_gene:trigeminal V nerve	2	58	1
159	r1180	adult_gene:urinary bladder	adult	gene	urinary bladder	MA:0000380	->	adult_gene:liver	adult	gene	liver	MA:0000358	283	23	9	0.0318021	0.391304	0.0714286	14	18	0.0204442	0.642857	0.5	0.77088	0.89945	0.113013	0.0460228	10.1071	9/283=0.0318021201413428	1.86511e-05	0.000218207	adult_gene:urinary bladder	2.8	64	1
160	r1181	adult_gene:urinary bladder	adult	gene	urinary bladder	MA:0000380	->	adult_gene:lung	adult	gene	lung	MA:0000415	300	38	17	0.0566667	0.447368	0.0456989	24	31	0.0401389	0.708333	0.548387	0.66267	0.89945	0.178703	0.0460228	6.85484	17/300=0.0566666666666667	7.908e-07	2.55841e-05	adult_gene:lung	2	100	1
161	r1199	adult_gene:uterus	adult	gene	uterus	MA:0000389	->	adult_gene:cartilage tissue	adult	gene	cartilage tissue	MA:0000104	495	46	29	0.0585859	0.630435	0.0421512	32	43	0.0530934	0.90625	0.674419	0.483207	0.868891	0.315867	0.0610348	10.4324	29/495=0.0585858585858586	1.04243e-13	1.51504e-11	adult_gene:cartilage tissue	2.1	102	2
162	r1214	adult_gene:uterus	adult	gene	uterus	MA:0000389	->	adult_gene:parathyroid gland	adult	gene	parathyroid gland	MA:0000128	358	47	25	0.0698324	0.531915	0.0390625	32	40	0.0545566	0.78125	0.625	0.5834	0.89945	0.234034	0.0460228	6.99219	25/358=0.0698324022346369	3.12561e-09	1.06815e-07	adult_gene:parathyroid gland	2.5	84	2
163	r1224	adult_gene:uterus	adult	gene	uterus	MA:0000389	->	adult_gene:thyroid gland	adult	gene	thyroid gland	MA:0000129	567	50	15	0.026455	0.3	0.0292398	27	38	0.0146972	0.555556	0.394737	0.507877	0.890429	0.294242	0.0504007	8.28947	15/567=0.0264550264550265	1.32513e-07	4.74397e-06	adult_gene:uterus	2.1	94	2
164	r1229	adult_gene:uterus	adult	gene	uterus	MA:0000389	->	adult_trait:abnormal mean corpuscular hemoglobin	adult	trait	abnormal mean corpuscular hemoglobin	MP:0001589	302	10	2	0.00662252	0.2	0.125	4	8	0.00331126	0.5	0.25	0.604396	0.89945	0.218679	0.0460228	18.875	2/302=0.00662251655629139	0.0126639	0.0912104	adult_gene:uterus	2.1	94	1
165	r1240	adult_gene:vas deferens	adult	gene	vas deferens	MA:0000413	->	embryo_trait:abnormal viability by preweaning	embryo	trait	embryonic lethality prior to organogenesis|embryonic lethality prior to tooth bud stage|prenatal lethality|preweaning lethality	MP:0013292|MP:0013293|MP:0002080|MP:0010770	233	65	20	0.0858369	0.307692	0.0223964	38	47	0.0451773	0.526316	0.425532	0.700948	0.89945	0.154314	0.0460228	2.60918	20/233=0.0858369098712446	0.00354415	0.0374929	adult_gene:vas deferens	2	24	1
166	r1289	adult_gene:white adipose tissue	adult	gene	white adipose tissue	MA:0000058	->	adult_trait:abnormal tibia morphology	adult	trait	abnormal tibia morphology	MP:0000558	475	45	5	0.0105263	0.111111	0.0178253	17	33	0.00309598	0.294118	0.151515	0.474367	0.86161	0.323885	0.0646894	4.23351	5/475=0.0105263157894737	0.0154986	0.0978826	adult_gene:white adipose tissue	2.2	102	1
167	r1291	adult_trait:abnormal adipose tissue amount	adult	trait	abnormal adipose tissue amount	MP:0005452	->	adult_trait:abnormal body weight	adult	trait	abnormal body weight	MP:0001259	740	74	32	0.0432432	0.432432	0.0238095	42	64	0.0329472	0.761905	0.5	0.204209	0.644789	0.689926	0.190582	8.80952	32/740=0.0432432432432432	3.01276e-14	5.19242e-12	adult_trait:abnormal adipose tissue amount	2.1	100	3
168	r1292	adult_trait:abnormal adipose tissue amount	adult	trait	abnormal adipose tissue amount	MP:0005452	->	adult_trait:abnormal bone mineralization	adult	trait	abnormal bone mineralization	MP:0002896	2248	113	29	0.0129004	0.256637	0.0115148	69	73	0.00542189	0.42029	0.39726	0.877258	0.89945	0.0568725	0.0460228	12.9426	29/2248=0.0129003558718861	1.46265e-18	9.24438e-16	adult_trait:abnormal bone mineralization	2.2	128	34
169	r1293	adult_trait:abnormal adipose tissue amount	adult	trait	abnormal adipose tissue amount	MP:0005452	->	adult_trait:abnormal circulating alkaline phosphatase level	adult	trait	abnormal circulating alkaline phosphatase level	MP:0000202	1868	121	12	0.00642398	0.0991736	0.00542986	65	68	0.00118597	0.184615	0.176471	1	0.89945	0	0.0460228	5.07149	12/1868=0.00642398286937901	3.06656e-05	0.000641484	adult_trait:abnormal adipose tissue amount	2.1	100	36
170	r1294	adult_trait:abnormal adipose tissue amount	adult	trait	abnormal adipose tissue amount	MP:0005452	->	adult_trait:abnormal cornea morphology	adult	trait	abnormal cornea morphology	MP:0001312	2137	160	11	0.0051474	0.06875	0.00309859	71	100	0.000797485	0.15493	0.11	0.496504	0.878876	0.304077	0.0560724	3.31085	11/2137=0.00514740290126345	0.00145281	0.0170548	adult_trait:abnormal adipose tissue amount	2.1	100	7
171	r1296	adult_trait:abnormal adipose tissue amount	adult	trait	abnormal adipose tissue amount	MP:0005452	->	adult_trait:abnormal gait	adult	trait	abnormal gait	MP:0001406	2121	157	12	0.00565771	0.0764331	0.00344927	71	98	0.000956232	0.169014	0.122449	0.51238	0.894068	0.290408	0.0486292	3.65795	12/2121=0.00565770862800566	0.000428328	0.00621596	adult_trait:abnormal adipose tissue amount	2.1	100	7
172	r1298	adult_trait:abnormal adipose tissue amount	adult	trait	abnormal adipose tissue amount	MP:0005452	->	adult_trait:abnormal iris morphology	adult	trait	abnormal iris morphology	MP:0001322	1927	152	10	0.00518941	0.0657895	0.00304832	81	81	0.000640668	0.123457	0.123457	1	0.89945	0	0.0460228	2.93705	10/1927=0.00518941359626362	0.0049987	0.0489835	adult_trait:abnormal iris morphology	2	62	20
173	r1299	adult_trait:abnormal adipose tissue amount	adult	trait	abnormal adipose tissue amount	MP:0005452	->	adult_trait:abnormal lean body mass	adult	trait	abnormal lean body mass	MP:0003959	2282	132	38	0.0166521	0.287879	0.0106383	76	94	0.00832603	0.5	0.404255	0.489923	0.873737	0.309872	0.0586191	12.1383	38/2282=0.0166520595968449	1.64703e-22	2.91604e-19	adult_trait:abnormal adipose tissue amount	2.1	100	9
174	r1300	adult_trait:abnormal adipose tissue amount	adult	trait	abnormal adipose tissue amount	MP:0005452	->	adult_trait:abnormal lens morphology	adult	trait	abnormal lens morphology	MP:0001303	2145	164	10	0.004662	0.0609756	0.00264375	85	89	0.000548471	0.117647	0.11236	1	0.89945	0	0.0460228	2.83543	10/2145=0.00466200466200466	0.00603776	0.0569043	adult_trait:abnormal lens morphology	2	50	9
175	r1301	adult_trait:abnormal adipose tissue amount	adult	trait	abnormal adipose tissue amount	MP:0005452	->	adult_trait:abnormal locomotor activation	adult	trait	abnormal locomotor activation	MP:0003313	2195	191	16	0.00728929	0.0837696	0.00303145	91	116	0.00128163	0.175824	0.137931	0.56955	0.89945	0.244468	0.0460228	3.32702	16/2195=0.00728929384965831	0.000153597	0.00281196	adult_trait:abnormal locomotor activation	2	82	2
176	r1302	adult_trait:abnormal adipose tissue amount	adult	trait	abnormal adipose tissue amount	MP:0005452	->	adult_trait:abnormal mean corpuscular volume	adult	trait	abnormal mean corpuscular volume	MP:0000226	1856	132	8	0.00431034	0.0606061	0.003276	66	74	0.000522466	0.121212	0.108108	1	0.89945	0	0.0460228	3.04013	8/1856=0.00431034482758621	0.00928087	0.0733851	adult_trait:abnormal adipose tissue amount	2.1	100	8
177	r1304	adult_trait:abnormal adipose tissue amount	adult	trait	abnormal adipose tissue amount	MP:0005452	->	adult_trait:abnormal timing of postnatal eyelid opening	adult	trait	abnormal timing of postnatal eyelid opening	MP:0004874	1651	66	4	0.00242277	0.0606061	0.00655201	33	37	0.00029367	0.121212	0.108108	1	0.89945	0	0.0460228	5.40868	4/1651=0.00242277407631738	0.0102899	0.0632124	adult_trait:abnormal timing of postnatal eyelid opening	2.4	38	11
178	r1305	adult_trait:abnormal adipose tissue amount	adult	trait	abnormal adipose tissue amount	MP:0005452	->	adult_trait:abnormal tooth morphology	adult	trait	abnormal tooth morphology	MP:0002100	2143	166	10	0.00466636	0.060241	0.00264971	74	102	0.000630589	0.135135	0.0980392	0.634401	0.89945	0.197636	0.0460228	2.83916	10/2143=0.00466635557629491	0.00602569	0.052594	adult_trait:abnormal adipose tissue amount	2.1	100	2
179	r1306	adult_trait:abnormal adipose tissue amount	adult	trait	abnormal adipose tissue amount	MP:0005452	->	adult_trait:uterus	adult	trait	uterus	MA:0000389	469	23	3	0.00639659	0.130435	0.0363636	11	15	0.00174452	0.272727	0.2	1	0.89945	0	0.0460228	8.52727	3/469=0.00639658848614072	0.0112731	0.0839246	adult_trait:abnormal adipose tissue amount	2.1	100	4
180	r1308	adult_trait:abnormal aggression-related behavior	adult	trait	abnormal aggression-related behavior	MP:0002061	->	adult_trait:abnormal coat appearance	adult	trait	abnormal coat appearance	MP:0001510	2081	39	2	0.000961076	0.0512821	0.0102564	15	26	0.000128144	0.133333	0.0769231	0.626216	0.89945	0.203276	0.0460228	10.6718	2/2081=0.000961076405574243	0.0201737	0.0916639	adult_trait:abnormal coat appearance	2.6	24	3
181	r1309	adult_trait:abnormal aggression-related behavior	adult	trait	abnormal aggression-related behavior	MP:0002061	->	adult_trait:abnormal digit morphology	adult	trait	abnormal digit morphology	MP:0002110	2087	121	5	0.00239578	0.0413223	0.00539665	17	109	0.000704642	0.294118	0.0458716	0.0103676	0.155531	1.98432	0.808182	5.63141	5/2087=0.00239578342117873	0.00427993	0.0327224	adult_trait:abnormal digit morphology	2.4	56	2
182	r1310	adult_trait:abnormal aggression-related behavior	adult	trait	abnormal aggression-related behavior	MP:0002061	->	adult_trait:abnormal locomotor activation	adult	trait	abnormal locomotor activation	MP:0003313	2117	111	5	0.00236183	0.045045	0.00501253	21	95	0.000562341	0.238095	0.0526316	0.0309857	0.258113	1.50884	0.58819	5.30576	5/2117=0.00236183278223902	0.00501051	0.0397387	adult_trait:abnormal aggression-related behavior	2.3	6	2
183	r1312	adult_trait:abnormal alpha-beta T cell number	adult	trait	abnormal alpha-beta T cell number	MP:0012763	->	adult_trait:abnormal CD4-positive, alpha beta T cell number	adult	trait	abnormal CD4-positive, alpha beta T cell number	MP:0008073	326	15	9	0.0276074	0.6	0.125	12	12	0.0207055	0.75	0.75	1	0.89945	0	0.0460228	20.375	9/326=0.0276073619631902	2.39251e-07	8.55776e-06	adult_trait:abnormal alpha-beta T cell number	2	36	15
184	r1313	adult_trait:abnormal alpha-beta T cell number	adult	trait	abnormal alpha-beta T cell number	MP:0012763	->	adult_trait:abnormal CD4-positive, CD25-positive, alpha-beta regulatory T cell number	adult	trait	abnormal CD4-positive, CD25-positive, alpha-beta regulatory T cell number	MP:0012773	326	23	11	0.0337423	0.478261	0.0833333	12	22	0.0309305	0.916667	0.5	0.404553	0.807979	0.393024	0.0926	13.5833	11/326=0.0337423312883436	3.28627e-07	1.14126e-05	adult_trait:abnormal alpha-beta T cell number	2	36	4
185	r1314	adult_trait:abnormal alpha-beta T cell number	adult	trait	abnormal alpha-beta T cell number	MP:0012763	->	adult_trait:abnormal CD8-positive, alpha-beta T cell number	adult	trait	abnormal CD8-positive, alpha-beta T cell number	MP:0008077	326	19	12	0.0368098	0.631579	0.105263	12	19	0.0368098	1	0.631579	0.426227	0.823486	0.370359	0.0843439	17.1579	12/326=0.0368098159509202	1.86287e-08	9.03345e-07	adult_trait:abnormal alpha-beta T cell number	2	36	2
186	r1315	adult_trait:abnormal alpha-beta T cell number	adult	trait	abnormal alpha-beta T cell number	MP:0012763	->	adult_trait:abnormal CD8-positive, naive alpha-beta T cell number	adult	trait	abnormal CD8-positive, naive alpha-beta T cell number	MP:0013434	310	12	4	0.0129032	0.333333	0.125	8	8	0.00645161	0.5	0.5	1	0.89945	0	0.0460228	19.375	4/310=0.0129032258064516	0.000430513	0.00522768	adult_trait:abnormal CD8-positive, naive alpha-beta T cell number	2.3	42	9
187	r1317	adult_trait:abnormal alpha-beta T cell number	adult	trait	abnormal alpha-beta T cell number	MP:0012763	->	adult_trait:abnormal gamma-delta T cell number	adult	trait	abnormal gamma-delta T cell number	MP:0008345	326	31	8	0.0245399	0.258065	0.0493827	12	27	0.0163599	0.666667	0.296296	0.223489	0.662746	0.650744	0.178653	8.04938	8/326=0.0245398773006135	0.000151047	0.00277464	adult_trait:abnormal alpha-beta T cell number	2	36	4
188	r1324	adult_trait:abnormal alpha-beta T cell number	adult	trait	abnormal alpha-beta T cell number	MP:0012763	->	adult_trait:abnormal memory-marker NK cell number	adult	trait	abnormal memory-marker NK cell number	MP:0013425	310	19	4	0.0129032	0.210526	0.0606061	11	12	0.00469208	0.363636	0.333333	1	0.89945	0	0.0460228	9.39394	4/310=0.0129032258064516	0.00340443	0.0362804	adult_trait:abnormal alpha-beta T cell number	2	36	17
189	r1325	adult_trait:abnormal alpha-beta T cell number	adult	trait	abnormal alpha-beta T cell number	MP:0012763	->	adult_trait:abnormal memory CD4-positive, CD25-positive, alpha-beta regulatory T cell number	adult	trait	abnormal memory CD4-positive, CD25-positive, alpha-beta regulatory T cell number	MP:0013428	310	18	4	0.0129032	0.222222	0.0714286	8	14	0.00645161	0.5	0.285714	0.677946	0.89945	0.168805	0.0460228	11.0714	4/310=0.0129032258064516	0.00220448	0.0214965	adult_trait:abnormal memory CD4-positive, CD25-positive, alpha-beta regulatory T cell number	2.2	40	6
190	r1327	adult_trait:abnormal anxiety-related response	adult	trait	abnormal anxiety-related response	MP:0001362	->	adult_trait:abnormal response to new environment	adult	trait	abnormal response to new environment	MP:0001413	273	4	2	0.00732601	0.5	0.444444	3	3	0.004884	0.666667	0.666667	1	0.89945	0	0.0460228	60.6667	2/273=0.00732600732600733	0.00248757	0.0211779	adult_trait:abnormal response to new environment	2.4	36	2
191	r1330	adult_trait:abnormal auditory brainstem response	adult	trait	abnormal auditory brainstem response	MP:0004738	->	adult_gene:liver	adult	gene	liver	MA:0000358	451	48	6	0.0133038	0.125	0.0164835	26	28	0.0030701	0.230769	0.214286	1	0.89945	0	0.0460228	3.71703	6/451=0.0133037694013304	0.0141829	0.0671821	adult_trait:abnormal auditory brainstem response	2.7	36	1
192	r1335	adult_trait:abnormal autopod morphology	adult	trait	abnormal autopod morphology	MP:0000572	->	adult_trait:abnormal B cell number	adult	trait	abnormal B cell number	MP:0002458	946	41	3	0.00317125	0.0731707	0.0165289	11	33	0.000864886	0.272727	0.0909091	0.330537	0.758225	0.480781	0.120202	7.81818	3/946=0.00317124735729387	0.0121074	0.0716291	adult_trait:abnormal B cell number	2.4	46	4
193	r1339	adult_trait:abnormal autopod morphology	adult	trait	abnormal autopod morphology	MP:0000572	->	adult_trait:abnormal coat/hair morphology	adult	trait	abnormal coat/hair morphology	MP:0000367	1758	32	2	0.00113766	0.0625	0.0192308	8	26	0.000284414	0.25	0.0769231	0.278805	0.714304	0.554699	0.146117	16.9038	2/1758=0.00113765642775882	0.0097872	0.0476134	adult_trait:abnormal autopod morphology	2.9	30	2
194	r1340	adult_trait:abnormal autopod morphology	adult	trait	abnormal autopod morphology	MP:0000572	->	adult_trait:abnormal cranium morphology	adult	trait	abnormal cranium morphology	MP:0000438	1703	58	4	0.0023488	0.0689655	0.0113475	15	47	0.000626346	0.266667	0.0851064	0.19965	0.63876	0.69973	0.194662	9.66241	4/1703=0.00234879624192601	0.00172626	0.0211762	adult_trait:abnormal cranium morphology	2	118	2
195	r1343	adult_trait:abnormal autopod morphology	adult	trait	abnormal autopod morphology	MP:0000572	->	adult_trait:abnormal femur morphology	adult	trait	abnormal femur morphology	MP:0000559	1607	19	2	0.00124456	0.105263	0.0363636	10	11	0.000248911	0.2	0.181818	1	0.89945	0	0.0460228	29.2182	2/1607=0.00124455507156192	0.00370649	0.0214962	adult_trait:abnormal autopod morphology	2.9	30	12
196	r1345	adult_trait:abnormal autopod morphology	adult	trait	abnormal autopod morphology	MP:0000572	->	adult_trait:abnormal granulocyte number	adult	trait	abnormal granulocyte number	MP:0020201	938	23	2	0.0021322	0.0869565	0.0294118	8	17	0.000533049	0.25	0.117647	0.592017	0.89945	0.227666	0.0460228	13.7941	2/938=0.00213219616204691	0.0150525	0.0667215	adult_trait:abnormal autopod morphology	2.9	30	2
197	r1347	adult_trait:abnormal autopod morphology	adult	trait	abnormal autopod morphology	MP:0000572	->	adult_trait:abnormal nail morphology	adult	trait	abnormal nail morphology	MP:0000579	2202	72	4	0.00181653	0.0555556	0.00766284	18	58	0.000403673	0.222222	0.0689655	0.197492	0.637037	0.704451	0.195835	8.43678	4/2202=0.00181653042688465	0.00250426	0.0286601	adult_trait:abnormal nail morphology	2	16	2
198	r1348	adult_trait:abnormal autopod morphology	adult	trait	abnormal autopod morphology	MP:0000572	->	adult_trait:abnormal tail length	adult	trait	abnormal tail length	MP:0011999	2202	31	3	0.0013624	0.0967742	0.021978	13	21	0.000314399	0.230769	0.142857	0.667797	0.89945	0.175355	0.0460228	24.1978	3/2202=0.00136239782016349	0.000553464	0.00420321	adult_trait:abnormal autopod morphology	2.9	30	4
199	r1349	adult_trait:abnormal autopod morphology	adult	trait	abnormal autopod morphology	MP:0000572	->	adult_trait:abnormal tail morphology	adult	trait	abnormal tail morphology	MP:0002111	2202	26	2	0.000908265	0.0769231	0.0205128	13	15	0.000139733	0.153846	0.133333	1	0.89945	0	0.0460228	22.5846	2/2202=0.000908265213442325	0.00541035	0.0293988	adult_trait:abnormal autopod morphology	2.9	30	4
200	r1350	adult_trait:abnormal autopod morphology	adult	trait	abnormal autopod morphology	MP:0000572	->	adult_trait:abnormal trunk posture (trunk curl)	adult	trait	abnormal trunk posture (trunk curl)	MP:0001512	2194	32	2	0.000911577	0.0625	0.0138889	16	18	0.000113947	0.125	0.111111	1	0.89945	0	0.0460228	15.2361	2/2194=0.000911577028258888	0.0107308	0.054308	adult_trait:abnormal trunk posture (trunk curl)	2.7	58	8
201	r1352	adult_trait:abnormal autopod morphology	adult	trait	abnormal autopod morphology	MP:0000572	->	adult_trait:abnormal vertebral arch morphology	adult	trait	abnormal vertebral arch morphology	MP:0004599	1607	40	3	0.00186683	0.075	0.0147783	14	29	0.000400036	0.214286	0.103448	0.405459	0.808095	0.392053	0.0925377	11.8744	3/1607=0.00186683260734287	0.00372955	0.0363351	adult_trait:abnormal vertebral arch morphology	2.1	16	2
202	r1353	adult_trait:abnormal B cell number	adult	trait	abnormal B cell number	MP:0002458	->	adult_trait:abnormal behavior	adult	trait	abnormal behavior	MP:0004924	573	63	12	0.0209424	0.190476	0.0192	25	50	0.0100524	0.48	0.24	0.154286	0.581929	0.811674	0.23513	5.5008	12/573=0.0209424083769634	4.78819e-05	0.00102863	adult_trait:abnormal behavior	2	86	3
203	r1354	adult_trait:abnormal B cell number	adult	trait	abnormal B cell number	MP:0002458	->	adult_trait:abnormal CD4-positive, alpha beta T cell number	adult	trait	abnormal CD4-positive, alpha beta T cell number	MP:0008073	1147	119	12	0.0104621	0.10084	0.0056684	58	73	0.00216457	0.206897	0.164384	0.659117	0.89945	0.181038	0.0460228	3.25083	12/1147=0.010462074978204	0.00139278	0.0165193	adult_trait:abnormal CD4-positive, alpha beta T cell number	2.1	58	7
204	r1355	adult_trait:abnormal B cell number	adult	trait	abnormal B cell number	MP:0002458	->	adult_trait:abnormal digit morphology	adult	trait	abnormal digit morphology	MP:0002110	1059	95	7	0.00661001	0.0736842	0.00569801	39	63	0.00118641	0.179487	0.111111	0.401448	0.80499	0.396371	0.0942097	3.01709	7/1059=0.00661000944287063	0.0167497	0.0906382	adult_trait:abnormal B cell number	2.4	46	3
205	r1356	adult_trait:abnormal B cell number	adult	trait	abnormal B cell number	MP:0002458	->	adult_trait:abnormal granulocyte number	adult	trait	abnormal granulocyte number	MP:0020201	1170	72	7	0.00598291	0.0972222	0.00897436	39	40	0.00107385	0.179487	0.175	1	0.89945	0	0.0460228	5.25	7/1170=0.00598290598290598	0.00114964	0.0103404	adult_trait:abnormal granulocyte number	2.5	32	7
206	r1357	adult_trait:abnormal B cell number	adult	trait	abnormal B cell number	MP:0002458	->	adult_trait:abnormal immature B cell number	adult	trait	abnormal immature B cell number	MP:0013664	585	57	7	0.0119658	0.122807	0.0145833	24	40	0.00349003	0.291667	0.175	0.547675	0.89945	0.261477	0.0460228	4.26562	7/585=0.011965811965812	0.00432765	0.0329953	adult_trait:abnormal B cell number	2.4	46	3
207	r1358	adult_trait:abnormal B cell number	adult	trait	abnormal B cell number	MP:0002458	->	adult_trait:abnormal KLRG1-positive gamma-delta T cell number	adult	trait	abnormal KLRG1-positive gamma-delta T cell number	MP:0013422	310	36	6	0.0193548	0.166667	0.0272109	21	21	0.00552995	0.285714	0.285714	1	0.89945	0	0.0460228	4.21769	6/310=0.0193548387096774	0.0102354	0.062962	adult_trait:abnormal B cell number	2.4	46	7
208	r1359	adult_trait:abnormal B cell number	adult	trait	abnormal B cell number	MP:0002458	->	adult_trait:abnormal mature B cell number	adult	trait	abnormal mature B cell number	MP:0013701	1179	177	38	0.0322307	0.214689	0.00809027	61	154	0.0200781	0.622951	0.246753	0.00109594	0.0660628	2.96021	1.18004	4.76921	38/1179=0.0322307039864292	6.59188e-11	4.89995e-09	adult_trait:abnormal mature B cell number	2.1	10	3
209	r1360	adult_trait:abnormal B cell number	adult	trait	abnormal B cell number	MP:0002458	->	adult_trait:abnormal posture	adult	trait	abnormal posture	MP:0001504	268	27	5	0.0186567	0.185185	0.0396825	14	18	0.00666311	0.357143	0.277778	1	0.89945	0	0.0460228	5.31746	5/268=0.0186567164179104	0.00891319	0.0710838	adult_trait:abnormal posture	2.1	56	4
210	r1361	adult_trait:abnormal B cell number	adult	trait	abnormal B cell number	MP:0002458	->	adult_trait:abnormal sacral vertebrae morphology	adult	trait	abnormal sacral vertebrae morphology	MP:0003050	829	93	9	0.0108565	0.0967742	0.00692042	51	51	0.00191584	0.176471	0.176471	1	0.89945	0	0.0460228	2.86851	9/829=0.0108564535585042	0.0106669	0.0863713	adult_trait:abnormal sacral vertebrae morphology	2	38	3
211	r1362	adult_trait:abnormal B cell number	adult	trait	abnormal B cell number	MP:0002458	->	adult_trait:abnormal T cell number	adult	trait	abnormal T cell number	MP:0006387	1180	116	14	0.0118644	0.12069	0.00732026	45	85	0.00369115	0.311111	0.164706	0.137203	0.552709	0.862636	0.257504	4.31895	14/1180=0.011864406779661	5.44379e-05	0.00079225	adult_trait:abnormal B cell number	2.4	46	3
212	r1363	adult_trait:abnormal basophil cell number	adult	trait	abnormal basophil cell number	MP:0012442	->	adult_trait:abnormal eosinophil cell number	adult	trait	abnormal eosinophil cell number	MP:0002602	450	11	2	0.00444444	0.181818	0.0952381	6	7	0.00148148	0.333333	0.285714	1	0.89945	0	0.0460228	21.4286	2/450=0.00444444444444444	0.00879225	0.0641422	adult_trait:abnormal basophil cell number	2.2	6	2
213	r1364	adult_trait:abnormal basophil cell number	adult	trait	abnormal basophil cell number	MP:0012442	->	adult_trait:abnormal eye physiology	adult	trait	abnormal eye physiology	MP:0005253	215	6	2	0.00930233	0.333333	0.25	4	4	0.00465116	0.5	0.5	1	0.89945	0	0.0460228	26.875	2/215=0.00930232558139535	0.00850796	0.0626072	adult_trait:abnormal basophil cell number	2.2	6	3
214	r1365	adult_trait:abnormal basophil cell number	adult	trait	abnormal basophil cell number	MP:0012442	->	adult_trait:abnormal monocyte cell number	adult	trait	abnormal monocyte cell number	MP:0012441	450	8	2	0.00444444	0.25	0.190476	3	7	0.00296296	0.666667	0.285714	0.58042	0.89945	0.236258	0.0460228	42.8571	2/450=0.00444444444444444	0.00327869	0.0264902	adult_trait:abnormal monocyte cell number	2.4	38	2
215	r1366	adult_trait:abnormal basophil cell number	adult	trait	abnormal basophil cell number	MP:0012442	->	adult_trait:abnormal tibia morphology	adult	trait	abnormal tibia morphology	MP:0000558	338	30	4	0.0118343	0.133333	0.042328	7	27	0.00676247	0.571429	0.148148	0.174312	0.614144	0.758672	0.21173	7.15344	4/338=0.0118343195266272	0.00833976	0.0675902	adult_trait:abnormal tibia morphology	2.1	84	2
216	r1367	adult_trait:abnormal behavior	adult	trait	abnormal behavior	MP:0004924	->	adult_gene:tongue	adult	gene	tongue	MA:0000347	185	14	3	0.0162162	0.214286	0.1	5	12	0.00972973	0.6	0.25	0.621385	0.89945	0.206639	0.0460228	9.25	3/185=0.0162162162162162	0.0143334	0.0675669	adult_gene:tongue	2.7	40	4
217	r1368	adult_trait:abnormal behavior	adult	trait	abnormal behavior	MP:0004924	->	adult_trait:abnormal auditory brainstem response	adult	trait	abnormal auditory brainstem response	MP:0004738	1340	121	9	0.00671642	0.0743802	0.00507185	39	91	0.00154994	0.230769	0.0989011	0.109111	0.494185	0.962132	0.30611	3.39814	9/1340=0.00671641791044776	0.00375729	0.023757	adult_trait:abnormal auditory brainstem response	2.7	36	10
218	r1371	adult_trait:abnormal blinking	adult	trait	abnormal blinking	MP:0001993	->	adult_trait:abnormal pinna reflex	adult	trait	abnormal pinna reflex	MP:0001485	683	28	4	0.00585652	0.142857	0.0333333	12	20	0.00195217	0.333333	0.2	0.690497	0.89945	0.160838	0.0460228	11.3833	4/683=0.00585651537335286	0.00133445	0.0143582	adult_trait:abnormal pinna reflex	2.2	40	4
219	r1372	adult_trait:abnormal blinking	adult	trait	abnormal blinking	MP:0001993	->	adult_trait:abnormal postural reflex	adult	trait	abnormal postural reflex	MP:0002980	683	24	4	0.00585652	0.166667	0.0427807	11	17	0.00212964	0.363636	0.235294	0.694029	0.89945	0.158623	0.0460228	14.6096	4/683=0.00585651537335286	0.000611522	0.00701681	adult_trait:abnormal blinking	2.3	10	4
220	r1373	adult_trait:abnormal blinking	adult	trait	abnormal blinking	MP:0001993	->	adult_trait:abnormal snout morphology	adult	trait	abnormal snout morphology	MP:0000443	626	26	3	0.00479233	0.115385	0.030303	11	18	0.001307	0.272727	0.166667	0.66446	0.89945	0.177531	0.0460228	9.48485	3/626=0.00479233226837061	0.00814763	0.0581977	adult_trait:abnormal blinking	2.3	10	3
221	r1375	adult_trait:abnormal blood urea nitrogen level	adult	trait	abnormal blood urea nitrogen level	MP:0005265	->	adult_trait:abnormal circulating alkaline phosphatase level	adult	trait	abnormal circulating alkaline phosphatase level	MP:0000202	2043	132	7	0.00342633	0.0530303	0.00327256	46	93	0.000521399	0.152174	0.0752688	0.243017	0.685115	0.614364	0.164236	3.34292	7/2043=0.00342633382280959	0.00918192	0.0775631	adult_trait:abnormal blood urea nitrogen level	2	30	2
222	r1377	adult_trait:abnormal blood urea nitrogen level	adult	trait	abnormal blood urea nitrogen level	MP:0005265	->	adult_trait:abnormal circulating HDL cholesterol level	adult	trait	abnormal circulating HDL cholesterol level	MP:0000184	1998	90	6	0.003003	0.0666667	0.00526547	43	53	0.000419024	0.139535	0.113208	0.76672	0.89945	0.115363	0.0460228	5.2602	6/1998=0.003003003003003	0.00207796	0.0245326	adult_trait:abnormal blood urea nitrogen level	2	30	7
223	r1378	adult_trait:abnormal blood urea nitrogen level	adult	trait	abnormal blood urea nitrogen level	MP:0005265	->	adult_trait:abnormal circulating serum albumin level	adult	trait	abnormal circulating serum albumin level	MP:0000199	2023	81	8	0.00395452	0.0987654	0.00808081	44	45	0.000719004	0.181818	0.177778	1	0.89945	0	0.0460228	8.17374	8/2023=0.00395452298566485	2.87056e-05	0.0006495	adult_trait:abnormal blood urea nitrogen level	2	30	11
224	r1379	adult_trait:abnormal blood urea nitrogen level	adult	trait	abnormal blood urea nitrogen level	MP:0005265	->	adult_trait:abnormal hematocrit	adult	trait	abnormal hematocrit	MP:0002596	1857	74	4	0.00215401	0.0540541	0.00527357	37	41	0.000232866	0.108108	0.097561	1	0.89945	0	0.0460228	4.89651	4/1857=0.00215401184706516	0.0137043	0.0968416	adult_trait:abnormal hematocrit	2.1	32	6
225	r1388	adult_trait:abnormal blood uric acid level	adult	trait	abnormal blood uric acid level	MP:0008820	->	adult_trait:abnormal circulating triglyceride level	adult	trait	abnormal circulating triglyceride level	MP:0011969	292	18	3	0.010274	0.166667	0.0555556	9	12	0.00342466	0.333333	0.25	1	0.89945	0	0.0460228	8.11111	3/292=0.0102739726027397	0.0147702	0.088458	adult_trait:abnormal blood uric acid level	2.3	20	11
226	r1392	adult_trait:abnormal blood uric acid level	adult	trait	abnormal blood uric acid level	MP:0008820	->	adult_trait:abnormal response to new environment	adult	trait	abnormal response to new environment	MP:0001413	271	15	3	0.0110701	0.2	0.0740741	9	9	0.00369004	0.333333	0.333333	1	0.89945	0	0.0460228	10.037	3/271=0.011070110701107	0.00951759	0.0646294	adult_trait:abnormal blood uric acid level	2.3	20	6
227	r1394	adult_trait:abnormal blood uric acid level	adult	trait	abnormal blood uric acid level	MP:0008820	->	adult_trait:abnormal thermal nociception	adult	trait	abnormal thermal nociception	MP:0002733	248	15	3	0.0120968	0.2	0.075	8	10	0.00453629	0.375	0.3	1	0.89945	0	0.0460228	9.3	3/248=0.0120967741935484	0.0116917	0.075315	adult_trait:abnormal blood uric acid level	2.3	20	6
228	r1395	adult_trait:abnormal body length	adult	trait	abnormal body length	MP:0001256	->	adult_trait:abnormal adipose tissue amount	adult	trait	abnormal adipose tissue amount	MP:0005452	2019	102	18	0.0089153	0.176471	0.0100251	57	63	0.00281536	0.315789	0.285714	0.850328	0.89945	0.0704134	0.0460228	10.1203	18/2019=0.00891530460624071	5.75857e-11	3.86884e-09	adult_trait:abnormal body length	2.2	88	30
229	r1398	adult_trait:abnormal body length	adult	trait	abnormal body length	MP:0001256	->	adult_trait:abnormal bone mineralization	adult	trait	abnormal bone mineralization	MP:0002896	2043	97	24	0.0117474	0.247423	0.0131579	57	64	0.00494629	0.421053	0.375	0.73664	0.89945	0.132745	0.0460228	13.4408	24/2043=0.0117474302496329	5.01628e-16	1.42669e-13	adult_trait:abnormal body length	2.2	88	22
230	r1399	adult_trait:abnormal body length	adult	trait	abnormal body length	MP:0001256	->	adult_trait:abnormal circulating alkaline phosphatase level	adult	trait	abnormal circulating alkaline phosphatase level	MP:0000202	1637	81	12	0.00733048	0.148148	0.0111008	46	47	0.0019123	0.26087	0.255319	1	0.89945	0	0.0460228	9.08603	12/1637=0.00733048259010385	1.95793e-07	5.95573e-06	adult_trait:abnormal body length	2.2	88	19
231	r1400	adult_trait:abnormal body length	adult	trait	abnormal body length	MP:0001256	->	adult_trait:abnormal cornea morphology	adult	trait	abnormal cornea morphology	MP:0001312	1914	119	9	0.00470219	0.0756303	0.00461538	50	78	0.000846395	0.18	0.115385	0.444925	0.836221	0.351713	0.077679	4.41692	9/1914=0.00470219435736677	0.000643445	0.00782067	adult_trait:abnormal body length	2.2	88	3
232	r1402	adult_trait:abnormal body length	adult	trait	abnormal body length	MP:0001256	->	adult_trait:abnormal eye size	adult	trait	abnormal eye size	MP:0002697	700	42	4	0.00571429	0.0952381	0.0153846	20	26	0.00114286	0.2	0.153846	1	0.89945	0	0.0460228	5.38462	4/700=0.00571428571428571	0.012659	0.0737702	adult_trait:abnormal eye size	2.4	30	6
233	r1403	adult_trait:abnormal body length	adult	trait	abnormal body length	MP:0001256	->	adult_trait:abnormal eyelid aperture	adult	trait	abnormal eyelid aperture	MP:0003671	1735	91	8	0.00461095	0.0879121	0.00654664	47	52	0.000784843	0.170213	0.153846	1	0.89945	0	0.0460228	5.67921	8/1735=0.00461095100864553	0.000288806	0.0039906	adult_trait:abnormal body length	2.2	88	32
234	r1405	adult_trait:abnormal body length	adult	trait	abnormal body length	MP:0001256	->	adult_trait:abnormal lean body mass	adult	trait	abnormal lean body mass	MP:0003959	2020	111	35	0.0173267	0.315315	0.0132953	65	81	0.00932978	0.538462	0.432099	0.469164	0.859842	0.328675	0.0655811	13.4283	35/2020=0.0173267326732673	7.46766e-22	1.21196e-18	adult_trait:abnormal lean body mass	2.1	132	6
235	r1406	adult_trait:abnormal body length	adult	trait	abnormal body length	MP:0001256	->	adult_trait:abnormal locomotor activation	adult	trait	abnormal locomotor activation	MP:0003313	1964	126	7	0.00356415	0.0555556	0.0032634	55	78	0.00045362	0.127273	0.0897436	0.577922	0.89945	0.238131	0.0460228	3.20466	7/1964=0.00356415478615071	0.0110757	0.0764188	adult_trait:abnormal body length	2.2	88	5
236	r1407	adult_trait:abnormal body length	adult	trait	abnormal body length	MP:0001256	->	adult_trait:abnormal lumbar vertebrae morphology	adult	trait	abnormal lumbar vertebrae morphology	MP:0003049	1566	121	11	0.00702427	0.0909091	0.00505051	66	66	0.00117071	0.166667	0.166667	1	0.89945	0	0.0460228	3.95455	11/1566=0.0070242656449553	0.000453263	0.00698288	adult_trait:abnormal lumbar vertebrae morphology	2	74	22
237	r1408	adult_trait:abnormal body length	adult	trait	abnormal body length	MP:0001256	->	adult_trait:abnormal posture	adult	trait	abnormal posture	MP:0001504	633	47	5	0.00789889	0.106383	0.0148148	25	27	0.00157978	0.2	0.185185	1	0.89945	0	0.0460228	4.68889	5/633=0.00789889415481832	0.00967424	0.0689522	adult_trait:abnormal body length	2.2	88	8
238	r1409	adult_trait:abnormal body length	adult	trait	abnormal body length	MP:0001256	->	adult_trait:abnormal rib morphology	adult	trait	abnormal rib morphology	MP:0000150	1584	110	8	0.00505051	0.0727273	0.00487062	45	73	0.000897868	0.177778	0.109589	0.419035	0.819781	0.377749	0.0863019	3.85753	8/1584=0.00505050505050505	0.00278318	0.0259673	adult_trait:abnormal body length	2.2	88	4
239	r1410	adult_trait:abnormal body length	adult	trait	abnormal body length	MP:0001256	->	adult_trait:abnormal tibia morphology	adult	trait	abnormal tibia morphology	MP:0000558	1587	83	18	0.0113422	0.216867	0.0142857	45	56	0.00453686	0.4	0.321429	0.697295	0.89945	0.156583	0.0460228	11.3357	18/1587=0.0113421550094518	2.05845e-11	1.50115e-09	adult_trait:abnormal body length	2.2	88	19
240	r1411	adult_trait:abnormal body length	adult	trait	abnormal body length	MP:0001256	->	adult_trait:abnormal tooth morphology	adult	trait	abnormal tooth morphology	MP:0002100	1917	112	10	0.00521648	0.0892857	0.00541126	56	66	0.000931515	0.178571	0.151515	0.811047	0.89945	0.0909538	0.0460228	5.18669	10/1917=0.00521648408972353	0.000106681	0.0016919	adult_trait:abnormal body length	2.2	88	11
241	r1412	adult_trait:abnormal body weight	adult	trait	abnormal body weight	MP:0001259	->	adult_trait:abnormal behavior	adult	trait	abnormal behavior	MP:0004924	560	122	19	0.0339286	0.155738	0.00769231	65	76	0.00991758	0.292308	0.25	0.716322	0.89945	0.144892	0.0460228	2.15385	19/560=0.0339285714285714	0.00985967	0.0818913	adult_trait:abnormal behavior	2	86	25
242	r1413	adult_trait:abnormal bone mineral density	adult	trait	abnormal bone mineral density	MP:0010119	->	adult_trait:abnormal adipose tissue amount	adult	trait	abnormal adipose tissue amount	MP:0005452	2248	135	22	0.00978648	0.162963	0.00735786	65	92	0.00331235	0.338462	0.23913	0.389563	0.798932	0.409422	0.0974902	8.27023	22/2248=0.0097864768683274	1.4925e-11	1.38253e-09	adult_trait:abnormal bone mineral density	2	96	11
243	r1414	adult_trait:abnormal bone mineral density	adult	trait	abnormal bone mineral density	MP:0010119	->	adult_trait:abnormal body length	adult	trait	abnormal body length	MP:0001256	2042	115	25	0.0122429	0.217391	0.0104624	59	81	0.00518767	0.423729	0.308642	0.407245	0.809454	0.390144	0.0918077	10.6822	25/2042=0.0122428991185113	1.0139e-14	2.15463e-12	adult_trait:abnormal bone mineral density	2	96	3
244	r1416	adult_trait:abnormal bone mineral density	adult	trait	abnormal bone mineral density	MP:0010119	->	adult_trait:abnormal bone mineralization	adult	trait	abnormal bone mineralization	MP:0002896	2271	120	49	0.0215764	0.408333	0.014497	65	104	0.0162653	0.753846	0.471154	0.073198	0.403152	1.1355	0.394531	16.4614	49/2271=0.0215763980625275	3.76804e-32	1.63352e-28	adult_trait:abnormal bone mineral density	2	96	3
245	r1417	adult_trait:abnormal bone mineral density	adult	trait	abnormal bone mineral density	MP:0010119	->	adult_trait:abnormal circulating alkaline phosphatase level	adult	trait	abnormal circulating alkaline phosphatase level	MP:0000202	1861	107	10	0.00537346	0.0934579	0.00607903	47	70	0.00114329	0.212766	0.142857	0.466043	0.857704	0.331574	0.0666627	5.65653	10/1861=0.00537345513164965	5.8526e-05	0.00113527	adult_trait:abnormal circulating alkaline phosphatase level	2.1	100	6
246	r1418	adult_trait:abnormal bone mineral density	adult	trait	abnormal bone mineral density	MP:0010119	->	adult_trait:abnormal circulating cholesterol level	adult	trait	abnormal circulating cholesterol level	MP:0000180	1890	109	8	0.0042328	0.0733945	0.00471698	53	64	0.000638914	0.150943	0.125	0.792621	0.89945	0.100935	0.0460228	4.45755	8/1890=0.00423280423280423	0.00115319	0.0152046	adult_trait:abnormal bone mineral density	2	96	2
247	r1419	adult_trait:abnormal bone mineral density	adult	trait	abnormal bone mineral density	MP:0010119	->	adult_trait:abnormal circulating HDL cholesterol level	adult	trait	abnormal circulating HDL cholesterol level	MP:0000184	1852	97	8	0.00431965	0.0824742	0.00580552	52	53	0.000664562	0.153846	0.150943	1	0.89945	0	0.0460228	5.37591	8/1852=0.00431965442764579	0.000388914	0.00613543	adult_trait:abnormal bone mineral density	2	96	28
248	r1420	adult_trait:abnormal bone mineral density	adult	trait	abnormal bone mineral density	MP:0010119	->	adult_trait:abnormal clavicle morphology	adult	trait	abnormal clavicle morphology	MP:0005298	1804	34	2	0.00110865	0.0588235	0.0125	16	20	0.000138581	0.125	0.1	1	0.89945	0	0.0460228	11.275	2/1804=0.00110864745011086	0.0185631	0.07881	adult_trait:abnormal clavicle morphology	2.9	26	4
249	r1422	adult_trait:abnormal bone mineral density	adult	trait	abnormal bone mineral density	MP:0010119	->	adult_trait:abnormal cranium morphology	adult	trait	abnormal cranium morphology	MP:0000438	1898	111	16	0.00842993	0.144144	0.00797607	59	68	0.00228608	0.271186	0.235294	0.843293	0.89945	0.0740217	0.0460228	7.56929	16/1898=0.00842992623814542	1.97104e-08	9.45224e-07	adult_trait:abnormal bone mineral density	2	96	30
250	r1424	adult_trait:abnormal bone mineral density	adult	trait	abnormal bone mineral density	MP:0010119	->	adult_trait:abnormal eyelid morphology	adult	trait	abnormal eyelid morphology	MP:0001340	1841	109	7	0.00380228	0.0642202	0.00416295	57	59	0.000466947	0.122807	0.118644	1	0.89945	0	0.0460228	3.832	7/1841=0.00380228136882129	0.00477035	0.0472358	adult_trait:abnormal bone mineral density	2	96	3
251	r1426	adult_trait:abnormal bone mineral density	adult	trait	abnormal bone mineral density	MP:0010119	->	adult_trait:abnormal grip strength	adult	trait	abnormal grip strength	MP:0001515	1841	102	9	0.00488865	0.0882353	0.00588235	51	60	0.000862702	0.176471	0.15	0.802595	0.89945	0.0955035	0.0460228	5.41471	9/1841=0.0048886474741988	0.000171738	0.00310474	adult_trait:abnormal bone mineral density	2	96	5
252	r1428	adult_trait:abnormal bone mineral density	adult	trait	abnormal bone mineral density	MP:0010119	->	adult_trait:abnormal joint morphology	adult	trait	abnormal joint morphology	MP:0002932	1801	110	9	0.00499722	0.0818182	0.00510204	56	63	0.000803125	0.160714	0.142857	1	0.89945	0	0.0460228	4.59439	9/1801=0.00499722376457524	0.000504568	0.00763756	adult_trait:abnormal bone mineral density	2	96	20
253	r1429	adult_trait:abnormal bone mineral density	adult	trait	abnormal bone mineral density	MP:0010119	->	adult_trait:abnormal lean body mass	adult	trait	abnormal lean body mass	MP:0003959	2248	127	38	0.0169039	0.299213	0.0116923	65	100	0.00988229	0.584615	0.38	0.126271	0.525264	0.898697	0.279623	13.1422	38/2248=0.0169039145907473	2.41569e-23	4.36353e-20	adult_trait:abnormal bone mineral density	2	96	2
254	r1432	adult_trait:abnormal bone mineral density	adult	trait	abnormal bone mineral density	MP:0010119	->	adult_trait:abnormal lumbar vertebrae morphology	adult	trait	abnormal lumbar vertebrae morphology	MP:0003049	1562	108	7	0.00448143	0.0648148	0.004329	49	66	0.000640205	0.142857	0.106061	0.776268	0.89945	0.109988	0.0460228	3.38095	7/1562=0.00448143405889885	0.0090618	0.0769687	adult_trait:abnormal bone mineral density	2	96	2
255	r1433	adult_trait:abnormal bone mineral density	adult	trait	abnormal bone mineral density	MP:0010119	->	adult_trait:abnormal Ly6C-positive NK T cell number	adult	trait	abnormal Ly6C-positive NK T cell number	MP:0013677	358	18	4	0.0111732	0.222222	0.0666667	10	12	0.00446927	0.4	0.333333	1	0.89945	0	0.0460228	11.9333	4/358=0.0111731843575419	0.00157952	0.0196937	adult_trait:abnormal bone mineral density	2	96	2
256	r1438	adult_trait:abnormal bone mineral density	adult	trait	abnormal bone mineral density	MP:0010119	->	adult_trait:abnormal pupillary reflex	adult	trait	abnormal pupillary reflex	MP:0002638	1833	107	12	0.00654664	0.11215	0.00680272	56	63	0.00140285	0.214286	0.190476	0.825836	0.89945	0.0831062	0.0460228	6.23469	12/1833=0.00654664484451719	5.19156e-06	0.000141907	adult_trait:abnormal bone mineral density	2	96	27
257	r1441	adult_trait:abnormal bone mineral density	adult	trait	abnormal bone mineral density	MP:0010119	->	adult_trait:abnormal snout morphology	adult	trait	abnormal snout morphology	MP:0000443	2073	116	9	0.00434153	0.0775862	0.00461066	61	64	0.000640554	0.147541	0.140625	1	0.89945	0	0.0460228	4.77894	9/2073=0.00434153400868307	0.000369019	0.0059032	adult_trait:abnormal bone mineral density	2	96	12
258	r1443	adult_trait:abnormal bone mineral density	adult	trait	abnormal bone mineral density	MP:0010119	->	adult_trait:abnormal thermal nociception	adult	trait	abnormal thermal nociception	MP:0002733	737	36	7	0.00949796	0.194444	0.0311111	18	25	0.00369365	0.388889	0.28	0.757911	0.89945	0.120382	0.0460228	11.4644	7/737=0.00949796472184532	2.67643e-05	0.000570912	adult_trait:abnormal thermal nociception	2.1	60	27
259	r1444	adult_trait:abnormal bone mineral density	adult	trait	abnormal bone mineral density	MP:0010119	->	adult_trait:abnormal tibia morphology	adult	trait	abnormal tibia morphology	MP:0000558	1808	125	23	0.0127212	0.184	0.00886832	57	91	0.00513313	0.403509	0.252747	0.174818	0.614619	0.757415	0.211394	8.01697	23/1808=0.0127212389380531	1.60028e-11	1.47607e-09	adult_trait:abnormal bone mineral density	2	96	2
260	r1448	adult_trait:abnormal bone mineralization	adult	trait	abnormal bone mineralization	MP:0002896	->	adult_trait:abnormal behavior	adult	trait	abnormal behavior	MP:0004924	1680	212	21	0.0125	0.0990566	0.00327715	89	144	0.00294944	0.235955	0.145833	0.172312	0.609687	0.763686	0.214893	2.75281	21/1680=0.0125	0.000277888	0.00465134	adult_trait:abnormal behavior	2	86	2
261	r1449	adult_trait:abnormal bone mineralization	adult	trait	abnormal bone mineralization	MP:0002896	->	adult_trait:abnormal body weight	adult	trait	abnormal body weight	MP:0001259	742	61	20	0.0269542	0.327869	0.0274348	27	54	0.0199661	0.740741	0.37037	0.112097	0.500866	0.950407	0.300279	10.1783	20/742=0.0269541778975741	9.14036e-11	5.90825e-09	adult_trait:abnormal bone mineralization	2.2	128	3
262	r1450	adult_trait:abnormal bone mineralization	adult	trait	abnormal bone mineralization	MP:0002896	->	adult_trait:abnormal cornea morphology	adult	trait	abnormal cornea morphology	MP:0001312	2130	144	10	0.00469484	0.0694444	0.00344353	66	88	0.000711339	0.151515	0.113636	0.634058	0.89945	0.197871	0.0460228	3.66736	10/2130=0.00469483568075117	0.00116075	0.012814	adult_trait:abnormal bone mineralization	2.2	128	4
263	r1451	adult_trait:abnormal bone mineralization	adult	trait	abnormal bone mineralization	MP:0002896	->	adult_trait:abnormal dendritic epidermal T cell morphology	adult	trait	abnormal dendritic epidermal T cell morphology	MP:0013407	210	8	2	0.00952381	0.25	0.166667	4	6	0.0047619	0.5	0.333333	1	0.89945	0	0.0460228	17.5	2/210=0.00952380952380952	0.0159077	0.0873252	adult_trait:abnormal dendritic epidermal T cell morphology	2.4	6	2
264	r1452	adult_trait:abnormal bone mineralization	adult	trait	abnormal bone mineralization	MP:0002896	->	adult_trait:abnormal effector memory CD8-positive, alpha-beta T cell number	adult	trait	abnormal effector memory CD8-positive, alpha-beta T cell number	MP:0010849	722	89	8	0.0110803	0.0898876	0.00969697	22	75	0.00402921	0.363636	0.106667	0.032028	0.2648	1.49447	0.577082	3.50061	8/722=0.0110803324099723	0.00682098	0.053053	adult_trait:abnormal bone mineralization	2.2	128	3
265	r1453	adult_trait:abnormal bone mineralization	adult	trait	abnormal bone mineralization	MP:0002896	->	adult_trait:abnormal fertility/fecundity	adult	trait	abnormal fertility/fecundity	MP:0002161	732	58	6	0.00819672	0.103448	0.0118227	29	35	0.00169587	0.206897	0.171429	1	0.89945	0	0.0460228	4.32709	6/732=0.00819672131147541	0.0065836	0.0517015	adult_trait:abnormal bone mineralization	2.2	128	3
266	r1454	adult_trait:abnormal bone mineralization	adult	trait	abnormal bone mineralization	MP:0002896	->	adult_trait:abnormal gait	adult	trait	abnormal gait	MP:0001406	2119	136	12	0.00566305	0.0882353	0.00441176	68	80	0.000999362	0.176471	0.15	0.826169	0.89945	0.0829311	0.0460228	4.67426	12/2119=0.00566304860783388	5.6952e-05	0.00098567	adult_trait:abnormal bone mineralization	2.2	128	3
267	r1455	adult_trait:abnormal bone mineralization	adult	trait	abnormal bone mineralization	MP:0002896	->	adult_trait:abnormal gamma-delta T cell number	adult	trait	abnormal gamma-delta T cell number	MP:0008345	219	14	3	0.0136986	0.214286	0.0909091	6	11	0.00684932	0.5	0.272727	0.643021	0.89945	0.191775	0.0460228	9.95455	3/219=0.0136986301369863	0.0109869	0.0759977	adult_trait:abnormal bone mineralization	2.2	128	4
268	r1456	adult_trait:abnormal bone mineralization	adult	trait	abnormal bone mineralization	MP:0002896	->	adult_trait:abnormal lean body mass	adult	trait	abnormal lean body mass	MP:0003959	2249	125	50	0.0222321	0.4	0.0130822	84	91	0.0132334	0.595238	0.549451	0.802352	0.89945	0.0956349	0.0460228	14.7109	50/2249=0.0222321031569586	3.97091e-31	1.93337e-27	adult_trait:abnormal lean body mass	2.1	132	55
269	r1457	adult_trait:abnormal bone mineralization	adult	trait	abnormal bone mineralization	MP:0002896	->	adult_trait:abnormal lens morphology	adult	trait	abnormal lens morphology	MP:0001303	2138	129	11	0.005145	0.0852713	0.0045045	66	74	0.000857499	0.166667	0.148649	0.822405	0.89945	0.0849142	0.0460228	4.81532	11/2138=0.00514499532273152	8.67523e-05	0.0014153	adult_trait:abnormal bone mineralization	2.2	128	18
270	r1458	adult_trait:abnormal bone mineralization	adult	trait	abnormal bone mineralization	MP:0002896	->	adult_trait:abnormal locomotor activation	adult	trait	abnormal locomotor activation	MP:0003313	2187	146	13	0.00594422	0.0890411	0.00414145	73	86	0.00105856	0.178082	0.151163	0.832506	0.89945	0.0796127	0.0460228	4.52867	13/2187=0.00594421582075903	3.87781e-05	0.000699511	adult_trait:abnormal bone mineralization	2.2	128	2
271	r1459	adult_trait:abnormal bone mineralization	adult	trait	abnormal bone mineralization	MP:0002896	->	adult_trait:abnormal optic disc morphology	adult	trait	abnormal optic disc morphology	MP:0008259	2129	132	8	0.00375763	0.0606061	0.003276	66	74	0.000455471	0.121212	0.108108	1	0.89945	0	0.0460228	3.48731	8/2129=0.00375763269140442	0.00436272	0.0375245	adult_trait:abnormal bone mineralization	2.2	128	11
272	r1460	adult_trait:abnormal bone mineralization	adult	trait	abnormal bone mineralization	MP:0002896	->	adult_trait:abnormal pupil morphology	adult	trait	abnormal pupil morphology	MP:0001317	1920	116	9	0.0046875	0.0775862	0.00460829	62	63	0.000680444	0.145161	0.142857	1	0.89945	0	0.0460228	4.42396	9/1920=0.0046875	0.000625246	0.0076485	adult_trait:abnormal bone mineralization	2.2	128	17
273	r1461	adult_trait:abnormal bone mineralization	adult	trait	abnormal bone mineralization	MP:0002896	->	adult_trait:abnormal retina morphology	adult	trait	abnormal retina morphology	MP:0001325	2129	156	10	0.00469704	0.0641026	0.0030303	66	100	0.000711673	0.151515	0.1	0.471421	0.861562	0.326591	0.0647137	3.22576	10/2129=0.00469704086425552	0.00271768	0.0254676	adult_trait:abnormal bone mineralization	2.2	128	2
274	r1464	adult_trait:abnormal bone mineralization	adult	trait	abnormal bone mineralization	MP:0002896	->	adult_trait:abnormal startle reflex	adult	trait	abnormal startle reflex	MP:0001486	1809	129	10	0.00552792	0.0775194	0.00417711	63	76	0.000877447	0.15873	0.131579	0.811443	0.89945	0.0907421	0.0460228	3.7782	10/1809=0.00552791597567717	0.00100547	0.0114084	adult_trait:abnormal bone mineralization	2.2	128	16
275	r1465	adult_trait:abnormal bone mineralization	adult	trait	abnormal bone mineralization	MP:0002896	->	adult_trait:abnormal tibia morphology	adult	trait	abnormal tibia morphology	MP:0000558	1809	132	22	0.0121614	0.166667	0.00744123	73	81	0.00366508	0.30137	0.271605	0.864398	0.89945	0.0632861	0.0460228	6.73059	22/1809=0.0121614151464898	5.61951e-10	3.47433e-08	adult_trait:abnormal tibia morphology	2.1	84	28
276	r1466	adult_trait:abnormal bone mineralization	adult	trait	abnormal bone mineralization	MP:0002896	->	adult_trait:abnormal tooth morphology	adult	trait	abnormal tooth morphology	MP:0002100	2138	193	19	0.00888681	0.0984456	0.00338681	102	110	0.00165539	0.186275	0.172727	0.861544	0.89945	0.0647224	0.0460228	3.6205	19/2138=0.00888681010289991	1.61316e-05	0.000392444	adult_trait:abnormal tooth morphology	2	70	17
277	r1467	adult_trait:abnormal bone mineralization	adult	trait	abnormal bone mineralization	MP:0002896	->	adult_trait:abnormal vertebrae morphology	adult	trait	abnormal vertebrae morphology	MP:0000137	1805	72	7	0.00387812	0.0972222	0.00909091	35	44	0.000775623	0.2	0.159091	0.774791	0.89945	0.110816	0.0460228	8.20455	7/1805=0.0038781163434903	8.92394e-05	0.000931772	adult_trait:abnormal vertebrae morphology	2.7	68	12
278	r1470	adult_trait:abnormal bone structure	adult	trait	abnormal bone structure	MP:0003795	->	adult_trait:abnormal bone mineral density	adult	trait	abnormal bone mineral density	MP:0010119	1969	78	22	0.0111732	0.282051	0.0179519	43	57	0.00571651	0.511628	0.385965	0.470894	0.861108	0.327077	0.0649424	17.6736	22/1969=0.0111731843575419	8.42482e-17	3.58071e-14	adult_trait:abnormal bone mineral density	2	96	20
279	r1471	adult_trait:abnormal bone structure	adult	trait	abnormal bone structure	MP:0003795	->	adult_trait:abnormal bone mineralization	adult	trait	abnormal bone mineralization	MP:0002896	1970	71	24	0.0121827	0.338028	0.0250784	29	66	0.0100823	0.827586	0.363636	0.0282227	0.245521	1.5494	0.609911	24.7022	24/1970=0.0121827411167513	2.05118e-20	2.9169e-17	adult_trait:abnormal bone mineralization	2.2	128	3
280	r1472	adult_trait:abnormal bone structure	adult	trait	abnormal bone structure	MP:0003795	->	adult_trait:abnormal circulating alanine transaminase level	adult	trait	abnormal circulating alanine transaminase level	MP:0001573	1562	44	4	0.00256082	0.0909091	0.0142857	20	28	0.000512164	0.2	0.142857	0.713068	0.89945	0.146869	0.0460228	11.1571	4/1562=0.00256081946222791	0.0010252	0.0116013	adult_trait:abnormal bone structure	2.2	68	4
281	r1474	adult_trait:abnormal bone structure	adult	trait	abnormal bone structure	MP:0003795	->	adult_trait:abnormal circulating aspartate transaminase level	adult	trait	abnormal circulating aspartate transaminase level	MP:0000203	1562	51	4	0.00256082	0.0784314	0.0107527	24	31	0.000426803	0.166667	0.129032	1	0.89945	0	0.0460228	8.39785	4/1562=0.00256081946222791	0.00258294	0.0269868	adult_trait:abnormal circulating aspartate transaminase level	2.1	44	13
282	r1477	adult_trait:abnormal bone structure	adult	trait	abnormal bone structure	MP:0003795	->	adult_trait:abnormal circulating serum albumin level	adult	trait	abnormal circulating serum albumin level	MP:0000199	1541	42	3	0.00194679	0.0714286	0.012	20	25	0.000292018	0.15	0.12	1	0.89945	0	0.0460228	9.246	3/1541=0.00194678780012979	0.00685768	0.0532154	adult_trait:abnormal bone structure	2.2	68	5
283	r1482	adult_trait:abnormal bone structure	adult	trait	abnormal bone structure	MP:0003795	->	adult_trait:abnormal femur morphology	adult	trait	abnormal femur morphology	MP:0000559	1541	23	3	0.00194679	0.130435	0.0363636	11	15	0.000530942	0.272727	0.2	1	0.89945	0	0.0460228	28.0182	3/1541=0.00194678780012979	0.000426235	0.00402251	adult_trait:abnormal femur morphology	2.6	64	7
284	r1483	adult_trait:abnormal bone structure	adult	trait	abnormal bone structure	MP:0003795	->	adult_trait:abnormal grip strength	adult	trait	abnormal grip strength	MP:0001515	1840	58	6	0.00326087	0.103448	0.012012	27	37	0.000724638	0.222222	0.162162	0.753468	0.89945	0.122935	0.0460228	11.0511	6/1840=0.00326086956521739	6.40908e-05	0.0010926	adult_trait:abnormal bone structure	2.2	68	4
285	r1486	adult_trait:abnormal bone structure	adult	trait	abnormal bone structure	MP:0003795	->	adult_trait:abnormal lean body mass	adult	trait	abnormal lean body mass	MP:0003959	1947	75	19	0.0097586	0.253333	0.0201592	29	65	0.00639357	0.655172	0.292308	0.0467191	0.319897	1.33051	0.49499	19.6249	19/1947=0.00975860297894196	2.23846e-15	5.30537e-13	adult_trait:abnormal bone structure	2.2	68	2
286	r1488	adult_trait:abnormal bone structure	adult	trait	abnormal bone structure	MP:0003795	->	adult_trait:abnormal maxilla morphology	adult	trait	abnormal maxilla morphology	MP:0000455	1540	53	4	0.0025974	0.0754717	0.010582	21	36	0.000494743	0.190476	0.111111	0.700158	0.89945	0.154804	0.0460228	8.14815	4/1540=0.0025974025974026	0.00289568	0.0267827	adult_trait:abnormal bone structure	2.2	68	12
287	r1489	adult_trait:abnormal bone structure	adult	trait	abnormal bone structure	MP:0003795	->	adult_trait:abnormal pelvic girdle bone morphology	adult	trait	abnormal pelvic girdle bone morphology	MP:0004509	1541	22	3	0.00194679	0.136364	0.04	10	15	0.000584036	0.3	0.2	0.67583	0.89945	0.170162	0.0460228	30.82	3/1541=0.00194678780012979	0.000337951	0.00300782	adult_trait:abnormal pelvic girdle bone morphology	2.7	78	22
288	r1490	adult_trait:abnormal bone structure	adult	trait	abnormal bone structure	MP:0003795	->	adult_trait:abnormal platelet volume	adult	trait	abnormal platelet volume	MP:0002586	811	18	2	0.00246609	0.111111	0.040404	9	11	0.00054802	0.222222	0.181818	1	0.89945	0	0.0460228	16.3838	2/811=0.00246609124537608	0.0114315	0.0781581	adult_trait:abnormal bone structure	2.2	68	4
289	r1492	adult_trait:abnormal bone structure	adult	trait	abnormal bone structure	MP:0003795	->	adult_trait:abnormal pupillary reflex	adult	trait	abnormal pupillary reflex	MP:0002638	1532	54	4	0.00261097	0.0740741	0.00993789	23	35	0.000454081	0.173913	0.114286	0.706787	0.89945	0.150711	0.0460228	7.61242	4/1532=0.00261096605744125	0.00358382	0.0318194	adult_trait:abnormal bone structure	2.2	68	8
290	r1493	adult_trait:abnormal bone structure	adult	trait	abnormal bone structure	MP:0003795	->	adult_trait:abnormal red blood cell distribution width	adult	trait	abnormal red blood cell distribution width	MP:0010066	812	17	2	0.00246305	0.117647	0.0444444	9	10	0.000547345	0.222222	0.2	1	0.89945	0	0.0460228	18.0444	2/812=0.00246305418719212	0.00974317	0.0693636	adult_trait:abnormal bone structure	2.2	68	3
291	r1496	adult_trait:abnormal bone structure	adult	trait	abnormal bone structure	MP:0003795	->	adult_trait:abnormal snout morphology	adult	trait	abnormal snout morphology	MP:0000443	1812	82	5	0.00275938	0.0609756	0.00568182	32	55	0.000431153	0.15625	0.0909091	0.498484	0.88066	0.302348	0.055192	5.14773	5/1812=0.00275938189845475	0.00527141	0.0473473	adult_trait:abnormal snout morphology	2.1	70	7
292	r1500	adult_trait:abnormal bone structure	adult	trait	abnormal bone structure	MP:0003795	->	adult_trait:abnormal zygomatic bone morphology	adult	trait	abnormal zygomatic bone morphology	MP:0005270	1527	26	2	0.00130976	0.0769231	0.0205128	13	15	0.000201501	0.153846	0.133333	1	0.89945	0	0.0460228	15.6615	2/1527=0.00130975769482646	0.010842	0.0620444	adult_trait:abnormal zygomatic bone morphology	2.5	40	10
293	r1501	adult_trait:abnormal cardiovascular system physiology	adult	trait	abnormal cardiovascular system physiology	MP:0001544	->	adult_trait:abnormal body length	adult	trait	abnormal body length	MP:0001256	547	24	3	0.00548446	0.125	0.0394737	8	19	0.00205667	0.375	0.157895	0.375209	0.784831	0.425727	0.105224	10.7961	3/547=0.00548446069469835	0.00652612	0.0601273	adult_trait:abnormal cardiovascular system physiology	2	18	4
294	r1504	adult_trait:abnormal cardiovascular system physiology	adult	trait	abnormal cardiovascular system physiology	MP:0001544	->	adult_trait:abnormal timing of postnatal eyelid opening	adult	trait	abnormal timing of postnatal eyelid opening	MP:0004874	689	21	2	0.00290276	0.0952381	0.0392157	6	17	0.000967586	0.333333	0.117647	0.558291	0.89945	0.25314	0.0460228	13.5098	2/689=0.00290275761973875	0.017088	0.0918209	adult_trait:abnormal timing of postnatal eyelid opening	2.4	38	2
295	r1505	adult_trait:abnormal cardiovascular system physiology	adult	trait	abnormal cardiovascular system physiology	MP:0001544	->	adult_trait:testis	adult	trait	testis	MA:0000411	236	14	3	0.0127119	0.214286	0.1	5	12	0.00762712	0.6	0.25	0.621385	0.89945	0.206639	0.0460228	11.8	3/236=0.0127118644067797	0.00769097	0.0682116	adult_trait:abnormal cardiovascular system physiology	2	18	2
296	r1509	adult_trait:abnormal caudal vertebrae morphology	adult	trait	abnormal caudal vertebrae morphology	MP:0002759	->	adult_trait:abnormal response to new environment	adult	trait	abnormal response to new environment	MP:0001413	406	10	2	0.00492611	0.2	0.2	2	10	0.00492611	1	0.2	0.244505	0.686268	0.611711	0.163506	40.6	2/406=0.00492610837438424	0.00435812	0.0410423	adult_trait:abnormal caudal vertebrae morphology	2.1	8	5
297	r1510	adult_trait:abnormal CD4-negative NK T cell number	adult	trait	abnormal CD4-negative NK T cell number	MP:0013509	->	adult_trait:abnormal alpha-beta T cell number	adult	trait	abnormal alpha-beta T cell number	MP:0012763	310	15	3	0.00967742	0.2	0.0779221	7	11	0.00414747	0.428571	0.272727	0.665332	0.89945	0.176962	0.0460228	12.0779	3/310=0.00967741935483871	0.0060995	0.0573093	adult_trait:abnormal alpha-beta T cell number	2	36	3
298	r1512	adult_trait:abnormal CD4-negative NK T cell number	adult	trait	abnormal CD4-negative NK T cell number	MP:0013509	->	adult_trait:abnormal CD4-positive, alpha beta T cell number	adult	trait	abnormal CD4-positive, alpha beta T cell number	MP:0008073	618	90	26	0.0420712	0.288889	0.0159314	48	68	0.0227886	0.541667	0.382353	0.317348	0.747823	0.498465	0.126201	4.92279	26/618=0.0420711974110032	5.53624e-08	2.40007e-06	adult_trait:abnormal CD4-negative NK T cell number	2	46	5
299	r1513	adult_trait:abnormal CD4-negative NK T cell number	adult	trait	abnormal CD4-negative NK T cell number	MP:0013509	->	adult_trait:abnormal CD8-positive, alpha-beta T cell number	adult	trait	abnormal CD8-positive, alpha-beta T cell number	MP:0008077	618	107	34	0.0550162	0.317757	0.015233	48	93	0.0389698	0.708333	0.365591	0.0341636	0.273587	1.46644	0.562904	4.70699	34/618=0.0550161812297735	3.50238e-09	1.9466e-07	adult_trait:abnormal CD4-negative NK T cell number	2	46	4
300	r1517	adult_trait:abnormal CD4-negative NK T cell number	adult	trait	abnormal CD4-negative NK T cell number	MP:0013509	->	adult_trait:abnormal memory-marker CD4-negative NK T cell number	adult	trait	abnormal memory-marker CD4-negative NK T cell number	MP:0013512	618	107	47	0.0760518	0.439252	0.0184748	48	106	0.0744674	0.979167	0.443396	0.00455572	0.120454	2.34144	0.919178	5.70873	47/618=0.0760517799352751	2.0266e-13	3.02955e-11	adult_trait:abnormal CD4-negative NK T cell number	2	46	2
301	r1518	adult_trait:abnormal CD4-negative NK T cell number	adult	trait	abnormal CD4-negative NK T cell number	MP:0013509	->	adult_trait:abnormal memory-marker CD4-positive NK T cell number	adult	trait	abnormal memory-marker CD4-positive NK T cell number	MP:0013521	618	90	17	0.0275081	0.188889	0.0120056	48	59	0.00974245	0.354167	0.288136	0.693803	0.89945	0.158764	0.0460228	3.70975	17/618=0.0275080906148867	9.53202e-05	0.00186983	adult_trait:abnormal CD4-negative NK T cell number	2	46	3
302	r1520	adult_trait:abnormal CD4-negative NK T cell number	adult	trait	abnormal CD4-negative NK T cell number	MP:0013509	->	adult_trait:abnormal memory-marker NK cell number	adult	trait	abnormal memory-marker NK cell number	MP:0013425	310	14	5	0.016129	0.357143	0.119048	7	12	0.0115207	0.714286	0.416667	0.694153	0.89945	0.158545	0.0460228	18.4524	5/310=0.0161290322580645	0.000117345	0.00223935	adult_trait:abnormal CD4-negative NK T cell number	2	46	4
303	r1521	adult_trait:abnormal CD4-negative NK T cell number	adult	trait	abnormal CD4-negative NK T cell number	MP:0013509	->	adult_trait:abnormal memory CD4-positive, CD25-positive, alpha-beta regulatory T cell number	adult	trait	abnormal memory CD4-positive, CD25-positive, alpha-beta regulatory T cell number	MP:0013428	310	26	5	0.016129	0.192308	0.0595238	7	24	0.0115207	0.714286	0.208333	0.124103	0.521158	0.906219	0.283031	9.22619	5/310=0.0161290322580645	0.00153345	0.0192133	adult_trait:abnormal CD4-negative NK T cell number	2	46	3
304	r1522	adult_trait:abnormal CD4-negative NK T cell number	adult	trait	abnormal CD4-negative NK T cell number	MP:0013509	->	adult_trait:abnormal neutrophil cell number	adult	trait	abnormal neutrophil cell number	MP:0012440	321	5	2	0.00623053	0.4	0.333333	3	4	0.00415369	0.666667	0.5	1	0.89945	0	0.0460228	53.5	2/321=0.00623052959501558	0.00269626	0.0163962	adult_trait:abnormal neutrophil cell number	2.9	30	3
305	r1525	adult_trait:abnormal CD4-negative NK T cell number	adult	trait	abnormal CD4-negative NK T cell number	MP:0013509	->	adult_trait:abnormal T-helper cell number	adult	trait	abnormal T-helper cell number	MP:0013761	618	62	18	0.0291262	0.290323	0.0227273	36	44	0.0145631	0.5	0.409091	0.689189	0.89945	0.161662	0.0460228	7.02273	18/618=0.029126213592233	6.04473e-08	2.10944e-06	adult_trait:abnormal T-helper cell number	2.2	38	20
306	r1528	adult_trait:abnormal CD4-negative, CD25-positive NK T cell number	adult	trait	abnormal CD4-negative, CD25-positive NK T cell number	MP:0013884	->	adult_trait:abnormal T cell number	adult	trait	abnormal T cell number	MP:0006387	318	125	53	0.166667	0.424	0.0133838	88	90	0.100379	0.602273	0.588889	1	0.89945	0	0.0460228	2.12803	53/318=0.166666666666667	0.000516234	0.00775997	adult_trait:abnormal CD4-negative, CD25-positive NK T cell number	2	14	4
307	r1531	adult_trait:abnormal CD4-positive NK T cell number	adult	trait	abnormal CD4-positive NK T cell number	MP:0013518	->	adult_trait:abnormal alpha-beta T cell number	adult	trait	abnormal alpha-beta T cell number	MP:0012763	310	10	4	0.0129032	0.4	0.166667	6	8	0.00860215	0.666667	0.5	1	0.89945	0	0.0460228	25.8333	4/310=0.0129032258064516	0.00019467	0.00265909	adult_trait:abnormal CD4-positive NK T cell number	2.3	36	3
308	r1532	adult_trait:abnormal CD4-positive NK T cell number	adult	trait	abnormal CD4-positive NK T cell number	MP:0013518	->	adult_trait:abnormal CD4-negative NK T cell number	adult	trait	abnormal CD4-negative NK T cell number	MP:0013509	618	71	15	0.0242718	0.211268	0.0164474	38	48	0.00958099	0.394737	0.3125	0.67176	0.89945	0.172786	0.0460228	5.08224	15/618=0.0242718446601942	1.25908e-05	0.000313609	adult_trait:abnormal CD4-negative NK T cell number	2	46	5
309	r1535	adult_trait:abnormal CD4-positive NK T cell number	adult	trait	abnormal CD4-positive NK T cell number	MP:0013518	->	adult_trait:abnormal CD4-positive, CD25-positive, alpha-beta regulatory T cell number	adult	trait	abnormal CD4-positive, CD25-positive, alpha-beta regulatory T cell number	MP:0012773	621	68	9	0.0144928	0.132353	0.0121457	38	39	0.00343249	0.236842	0.230769	1	0.89945	0	0.0460228	3.77126	9/621=0.0144927536231884	0.00271311	0.0305467	adult_trait:abnormal CD4-positive, CD25-positive, alpha-beta regulatory T cell number	2	38	5
310	r1537	adult_trait:abnormal CD4-positive NK T cell number	adult	trait	abnormal CD4-positive NK T cell number	MP:0013518	->	adult_trait:abnormal CD8-positive, naive alpha-beta T cell number	adult	trait	abnormal CD8-positive, naive alpha-beta T cell number	MP:0013434	621	54	8	0.0128824	0.148148	0.0169312	27	35	0.00381702	0.296296	0.228571	0.779512	0.89945	0.108177	0.0460228	5.25714	8/621=0.0128824476650564	0.000774427	0.00853669	adult_trait:abnormal CD4-positive NK T cell number	2.3	36	11
311	r1540	adult_trait:abnormal CD4-positive NK T cell number	adult	trait	abnormal CD4-positive NK T cell number	MP:0013518	->	adult_trait:abnormal memory-marker CD4-positive NK T cell number	adult	trait	abnormal memory-marker CD4-positive NK T cell number	MP:0013521	621	64	33	0.0531401	0.515625	0.029438	38	59	0.046148	0.868421	0.559322	0.199205	0.638722	0.7007	0.194688	9.1405	33/621=0.0531400966183575	1.7083e-14	3.30617e-12	adult_trait:abnormal memory-marker CD4-positive NK T cell number	2	20	6
312	r1542	adult_trait:abnormal CD4-positive NK T cell number	adult	trait	abnormal CD4-positive NK T cell number	MP:0013518	->	adult_trait:abnormal memory-marker NK cell number	adult	trait	abnormal memory-marker NK cell number	MP:0013425	310	10	4	0.0129032	0.4	0.166667	6	8	0.00860215	0.666667	0.5	1	0.89945	0	0.0460228	25.8333	4/310=0.0129032258064516	0.00019467	0.00265909	adult_trait:abnormal CD4-positive NK T cell number	2.3	36	2
313	r1546	adult_trait:abnormal CD4-positive, alpha beta T cell number	adult	trait	abnormal CD4-positive, alpha beta T cell number	MP:0008073	->	adult_trait:abnormal alpha-beta T cell number	adult	trait	abnormal alpha-beta T cell number	MP:0012763	326	15	9	0.0276074	0.6	0.125	12	12	0.0207055	0.75	0.75	1	0.89945	0	0.0460228	20.375	9/326=0.0276073619631902	2.39251e-07	8.55776e-06	adult_trait:abnormal alpha-beta T cell number	2	36	15
314	r1548	adult_trait:abnormal CD4-positive, alpha beta T cell number	adult	trait	abnormal CD4-positive, alpha beta T cell number	MP:0008073	->	adult_trait:abnormal CD8-positive, alpha-beta T cell number	adult	trait	abnormal CD8-positive, alpha-beta T cell number	MP:0008077	1160	129	68	0.0586207	0.527132	0.014149	89	108	0.0447888	0.764045	0.62963	0.434614	0.830673	0.361896	0.08057	8.20641	68/1160=0.0586206896551724	4.10862e-26	9.89536e-23	adult_trait:abnormal CD8-positive, alpha-beta T cell number	2	52	20
315	r1551	adult_trait:abnormal CD4-positive, alpha beta T cell number	adult	trait	abnormal CD4-positive, alpha beta T cell number	MP:0008073	->	adult_trait:abnormal gamma-delta T cell number	adult	trait	abnormal gamma-delta T cell number	MP:0008345	336	18	3	0.00892857	0.166667	0.0555556	9	12	0.00297619	0.333333	0.25	1	0.89945	0	0.0460228	9.33333	3/336=0.00892857142857143	0.0103114	0.0724784	adult_trait:abnormal gamma-delta T cell number	2.2	30	3
316	r1556	adult_trait:abnormal CD4-positive, alpha beta T cell number	adult	trait	abnormal CD4-positive, alpha beta T cell number	MP:0008073	->	adult_trait:abnormal memory-marker NK cell number	adult	trait	abnormal memory-marker NK cell number	MP:0013425	310	17	5	0.016129	0.294118	0.0833333	10	12	0.00806452	0.5	0.416667	1	0.89945	0	0.0460228	12.9167	5/310=0.0161290322580645	0.000388369	0.00573487	adult_trait:abnormal CD4-positive, alpha beta T cell number	2.1	58	16
317	r1557	adult_trait:abnormal CD4-positive, alpha beta T cell number	adult	trait	abnormal CD4-positive, alpha beta T cell number	MP:0008073	->	adult_trait:abnormal memory CD4-positive, CD25-positive, alpha-beta regulatory T cell number	adult	trait	abnormal memory CD4-positive, CD25-positive, alpha-beta regulatory T cell number	MP:0013428	310	23	6	0.0193548	0.26087	0.0631579	10	19	0.0116129	0.6	0.315789	0.484955	0.870784	0.314299	0.0600896	9.78947	6/310=0.0193548387096774	0.000385359	0.00570287	adult_trait:abnormal CD4-positive, alpha beta T cell number	2.1	58	13
318	r1558	adult_trait:abnormal CD4-positive, alpha beta T cell number	adult	trait	abnormal CD4-positive, alpha beta T cell number	MP:0008073	->	adult_trait:abnormal NK T cell number	adult	trait	abnormal NK T cell number	MP:0008038	920	136	27	0.0293478	0.198529	0.00824176	72	91	0.0110054	0.375	0.296703	0.528894	0.89945	0.276631	0.0460228	3.79121	27/920=0.0293478260869565	7.61998e-07	2.47632e-05	adult_trait:abnormal NK T cell number	2	26	12
319	r1559	adult_trait:abnormal CD4-positive, alpha beta T cell number	adult	trait	abnormal CD4-positive, alpha beta T cell number	MP:0008073	->	adult_trait:abnormal posture	adult	trait	abnormal posture	MP:0001504	269	29	7	0.0260223	0.241379	0.0432099	18	18	0.0101198	0.388889	0.388889	1	0.89945	0	0.0460228	5.81173	7/269=0.0260223048327138	0.00163988	0.018842	adult_trait:abnormal CD4-positive, alpha beta T cell number	2.1	58	4
320	r1560	adult_trait:abnormal CD4-positive, alpha beta T cell number	adult	trait	abnormal CD4-positive, alpha beta T cell number	MP:0008073	->	adult_trait:abnormal T cell number	adult	trait	abnormal T cell number	MP:0006387	1160	141	67	0.0577586	0.475177	0.0135972	73	135	0.0530113	0.917808	0.496296	0.00695705	0.140945	2.15757	0.85095	7.88635	67/1160=0.0577586206896552	6.78913e-25	1.88886e-21	adult_trait:abnormal CD4-positive, alpha beta T cell number	2.1	58	5
321	r1562	adult_trait:abnormal CD4-positive, CD25-positive NK T cell number	adult	trait	abnormal CD4-positive, CD25-positive NK T cell number	MP:0013881	->	adult_trait:abnormal NK T cell number	adult	trait	abnormal NK T cell number	MP:0008038	321	51	8	0.0249221	0.156863	0.0185185	27	32	0.00738433	0.296296	0.25	0.784943	0.89945	0.105162	0.0460228	2.97222	8/321=0.0249221183800623	0.0180827	0.091035	adult_trait:abnormal CD4-positive, CD25-positive NK T cell number	2.5	12	3
322	r1563	adult_trait:abnormal CD4-positive, CD25-positive NK T cell number	adult	trait	abnormal CD4-positive, CD25-positive NK T cell number	MP:0013881	->	adult_trait:abnormal NK T cell physiology	adult	trait	abnormal NK T cell physiology	MP:0008042	227	22	4	0.0176211	0.181818	0.0473373	13	13	0.00542189	0.307692	0.307692	1	0.89945	0	0.0460228	5.37278	4/227=0.0176211453744493	0.0184002	0.0918685	adult_trait:abnormal CD4-positive, CD25-positive NK T cell number	2.5	12	3
323	r1564	adult_trait:abnormal CD4-positive, CD25-positive, alpha-beta regulatory T cell number	adult	trait	abnormal CD4-positive, CD25-positive, alpha-beta regulatory T cell number	MP:0012773	->	adult_trait:abnormal B cell number	adult	trait	abnormal B cell number	MP:0002458	908	89	8	0.00881057	0.0898876	0.00689061	43	54	0.00163918	0.186047	0.148148	0.78814	0.89945	0.103397	0.0460228	3.12834	8/908=0.00881057268722467	0.00974204	0.0811873	adult_trait:abnormal CD4-positive, CD25-positive, alpha-beta regulatory T cell number	2	38	7
324	r1566	adult_trait:abnormal CD4-positive, CD25-positive, alpha-beta regulatory T cell number	adult	trait	abnormal CD4-positive, CD25-positive, alpha-beta regulatory T cell number	MP:0012773	->	adult_trait:abnormal CD4-positive, alpha beta T cell number	adult	trait	abnormal CD4-positive, alpha beta T cell number	MP:0008073	920	91	24	0.026087	0.263736	0.0155039	43	72	0.0145602	0.55814	0.333333	0.163206	0.595387	0.787264	0.225201	7.13178	24/920=0.0260869565217391	2.5136e-10	1.77474e-08	adult_trait:abnormal CD4-positive, CD25-positive, alpha-beta regulatory T cell number	2	38	6
325	r1567	adult_trait:abnormal CD4-positive, CD25-positive, alpha-beta regulatory T cell number	adult	trait	abnormal CD4-positive, CD25-positive, alpha-beta regulatory T cell number	MP:0012773	->	adult_trait:abnormal CD4-positive, CD25-positive NK T cell number	adult	trait	abnormal CD4-positive, CD25-positive NK T cell number	MP:0013881	321	32	5	0.0155763	0.15625	0.037037	10	27	0.00778816	0.5	0.185185	0.252069	0.689658	0.598481	0.161366	5.94444	5/321=0.0155763239875389	0.00617831	0.0403577	adult_trait:abnormal CD4-positive, CD25-positive NK T cell number	2.5	12	4
326	r1568	adult_trait:abnormal CD4-positive, CD25-positive, alpha-beta regulatory T cell number	adult	trait	abnormal CD4-positive, CD25-positive, alpha-beta regulatory T cell number	MP:0012773	->	adult_trait:abnormal CD8-positive, alpha-beta T cell number	adult	trait	abnormal CD8-positive, alpha-beta T cell number	MP:0008077	920	115	26	0.0282609	0.226087	0.0123398	43	98	0.017088	0.604651	0.265306	0.0173519	0.189155	1.76065	0.723183	5.67632	26/920=0.0282608695652174	2.95029e-09	1.67585e-07	adult_trait:abnormal CD4-positive, CD25-positive, alpha-beta regulatory T cell number	2	38	8
327	r1569	adult_trait:abnormal CD4-positive, CD25-positive, alpha-beta regulatory T cell number	adult	trait	abnormal CD4-positive, CD25-positive, alpha-beta regulatory T cell number	MP:0012773	->	adult_trait:abnormal CD8-positive, naive alpha-beta T cell number	adult	trait	abnormal CD8-positive, naive alpha-beta T cell number	MP:0013434	633	74	12	0.0189573	0.162162	0.0130933	39	47	0.00583303	0.307692	0.255319	0.817565	0.89945	0.0874775	0.0460228	4.14403	12/633=0.018957345971564	0.000339241	0.0054835	adult_trait:abnormal CD4-positive, CD25-positive, alpha-beta regulatory T cell number	2	38	14
328	r1571	adult_trait:abnormal CD4-positive, CD25-positive, alpha-beta regulatory T cell number	adult	trait	abnormal CD4-positive, CD25-positive, alpha-beta regulatory T cell number	MP:0012773	->	adult_trait:abnormal gamma-delta T cell number	adult	trait	abnormal gamma-delta T cell number	MP:0008345	336	41	12	0.0357143	0.292683	0.0351906	22	31	0.0194805	0.545455	0.387097	0.621061	0.89945	0.206866	0.0460228	5.91202	12/336=0.0357142857142857	4.94825e-05	0.00105362	adult_trait:abnormal CD4-positive, CD25-positive, alpha-beta regulatory T cell number	2	38	2
329	r1572	adult_trait:abnormal CD4-positive, CD25-positive, alpha-beta regulatory T cell number	adult	trait	abnormal CD4-positive, CD25-positive, alpha-beta regulatory T cell number	MP:0012773	->	adult_trait:abnormal granulocyte number	adult	trait	abnormal granulocyte number	MP:0020201	902	101	10	0.0110865	0.0990099	0.00683995	43	68	0.00257825	0.232558	0.147059	0.458502	0.8512	0.338659	0.0699685	3.08482	10/902=0.0110864745011086	0.00486964	0.0479791	adult_trait:abnormal CD4-positive, CD25-positive, alpha-beta regulatory T cell number	2	38	3
330	r1581	adult_trait:abnormal CD5-positive Ly6C-positive T cell number	adult	trait	abnormal CD5-positive Ly6C-positive T cell number	MP:0013690	->	adult_trait:abnormal CD8-positive, naive alpha-beta T cell number	adult	trait	abnormal CD8-positive, naive alpha-beta T cell number	MP:0013434	468	47	7	0.0149573	0.148936	0.020202	21	33	0.00498575	0.333333	0.212121	0.546825	0.89945	0.262151	0.0460228	4.72727	7/468=0.014957264957265	0.00299819	0.0330579	adult_trait:abnormal CD5-positive Ly6C-positive T cell number	2	16	6
331	r1582	adult_trait:abnormal CD5-positive Ly6C-positive T cell number	adult	trait	abnormal CD5-positive Ly6C-positive T cell number	MP:0013690	->	adult_trait:abnormal Ly6C-positive mature NK cell number	adult	trait	abnormal Ly6C-positive mature NK cell number	MP:0013674	468	47	7	0.0149573	0.148936	0.020202	21	33	0.00498575	0.333333	0.212121	0.546825	0.89945	0.262151	0.0460228	4.72727	7/468=0.014957264957265	0.00299819	0.0330579	adult_trait:abnormal CD5-positive Ly6C-positive T cell number	2	16	8
332	r1586	adult_trait:abnormal CD8-positive, alpha-beta T cell number	adult	trait	abnormal CD8-positive, alpha-beta T cell number	MP:0008077	->	adult_trait:abnormal effector memory CD8-positive, alpha-beta T cell number	adult	trait	abnormal effector memory CD8-positive, alpha-beta T cell number	MP:0010849	920	185	26	0.0282609	0.140541	0.00469568	98	113	0.00749778	0.265306	0.230088	0.756678	0.89945	0.121089	0.0460228	2.16001	26/920=0.0282608695652174	0.00302146	0.0332452	adult_trait:abnormal CD8-positive, alpha-beta T cell number	2	52	2
333	r1587	adult_trait:abnormal CD8-positive, alpha-beta T cell number	adult	trait	abnormal CD8-positive, alpha-beta T cell number	MP:0008077	->	adult_trait:abnormal effector memory T-helper cell number	adult	trait	abnormal effector memory T-helper cell number	MP:0013770	633	188	64	0.101106	0.340426	0.00861837	94	158	0.068838	0.680851	0.405063	0.0207436	0.207073	1.68312	0.683877	2.72771	64/633=0.101105845181675	1.66321e-07	6.17323e-06	adult_trait:abnormal CD8-positive, alpha-beta T cell number	2	52	12
334	r1588	adult_trait:abnormal CD8-positive, alpha-beta T cell number	adult	trait	abnormal CD8-positive, alpha-beta T cell number	MP:0008077	->	adult_trait:abnormal gamma-delta T cell number	adult	trait	abnormal gamma-delta T cell number	MP:0008345	336	40	10	0.0297619	0.25	0.0339559	19	31	0.0156642	0.526316	0.322581	0.425237	0.822641	0.371369	0.0847897	5.70458	10/336=0.0297619047619048	0.000223121	0.00388152	adult_trait:abnormal CD8-positive, alpha-beta T cell number	2	52	9
335	r1589	adult_trait:abnormal CD8-positive, alpha-beta T cell number	adult	trait	abnormal CD8-positive, alpha-beta T cell number	MP:0008077	->	adult_trait:abnormal KLRG1-positive CD4-positive, CD25-positive, alpha-beta regulatory T cell number	adult	trait	abnormal KLRG1-positive CD4-positive, CD25-positive, alpha-beta regulatory T cell number	MP:0013431	310	49	9	0.0290323	0.183673	0.025	18	40	0.0145161	0.5	0.225	0.166097	0.599631	0.779638	0.222116	3.875	9/310=0.0290322580645161	0.00384144	0.0399937	adult_trait:abnormal CD8-positive, alpha-beta T cell number	2	52	13
336	r1590	adult_trait:abnormal CD8-positive, alpha-beta T cell number	adult	trait	abnormal CD8-positive, alpha-beta T cell number	MP:0008077	->	adult_trait:abnormal KLRG1-positive NK cell number	adult	trait	abnormal KLRG1-positive NK cell number	MP:0012766	326	45	9	0.0276074	0.2	0.0270677	19	35	0.0130772	0.473684	0.257143	0.279767	0.714445	0.553204	0.146031	4.41203	9/326=0.0276073619631902	0.00180863	0.0219752	adult_trait:abnormal CD8-positive, alpha-beta T cell number	2	52	5
337	r1591	adult_trait:abnormal CD8-positive, alpha-beta T cell number	adult	trait	abnormal CD8-positive, alpha-beta T cell number	MP:0008077	->	adult_trait:abnormal Ly6C high monocyte number	adult	trait	abnormal Ly6C high monocyte number	MP:0013021	278	15	3	0.0107914	0.2	0.0740741	9	9	0.00359712	0.333333	0.333333	1	0.89945	0	0.0460228	10.2963	3/278=0.0107913669064748	0.00890812	0.0537148	adult_trait:abnormal Ly6C high monocyte number	2.5	30	6
338	r1592	adult_trait:abnormal CD8-positive, alpha-beta T cell number	adult	trait	abnormal CD8-positive, alpha-beta T cell number	MP:0008077	->	adult_trait:abnormal memory-marker CD4-negative NK T cell number	adult	trait	abnormal memory-marker CD4-negative NK T cell number	MP:0013512	618	128	41	0.066343	0.320312	0.0115331	79	90	0.0344312	0.518987	0.455556	0.686659	0.89945	0.163259	0.0460228	3.56371	41/618=0.0663430420711974	4.8144e-08	1.72961e-06	adult_trait:abnormal memory-marker CD4-negative NK T cell number	2.2	48	18
339	r1593	adult_trait:abnormal CD8-positive, alpha-beta T cell number	adult	trait	abnormal CD8-positive, alpha-beta T cell number	MP:0008077	->	adult_trait:abnormal memory-marker gamma-delta T cell number	adult	trait	abnormal memory-marker gamma-delta T cell number	MP:0013416	310	39	7	0.0225806	0.179487	0.0277778	18	28	0.00878136	0.388889	0.25	0.543433	0.89945	0.264854	0.0460228	4.30556	7/310=0.0225806451612903	0.00568408	0.0542288	adult_trait:abnormal CD8-positive, alpha-beta T cell number	2	52	11
340	r1594	adult_trait:abnormal CD8-positive, alpha-beta T cell number	adult	trait	abnormal CD8-positive, alpha-beta T cell number	MP:0008077	->	adult_trait:abnormal T cell number	adult	trait	abnormal T cell number	MP:0006387	1160	152	97	0.0836207	0.638158	0.0127397	108	141	0.0751038	0.898148	0.687943	0.179334	0.619815	0.746337	0.207738	7.38902	97/1160=0.0836206896551724	8.55174e-32	3.08945e-28	adult_trait:abnormal CD8-positive, alpha-beta T cell number	2	52	15
341	r1597	adult_trait:abnormal CD8-positive, CD25-positive alpha-beta T cell number	adult	trait	abnormal CD8-positive, CD25-positive alpha-beta T cell number	MP:0013888	->	adult_trait:abnormal CD4-positive, CD25-positive, alpha-beta regulatory T cell number	adult	trait	abnormal CD4-positive, CD25-positive, alpha-beta regulatory T cell number	MP:0012773	321	27	5	0.0155763	0.185185	0.0416667	12	20	0.00649013	0.416667	0.25	0.713548	0.89945	0.146577	0.0460228	6.6875	5/321=0.0155763239875389	0.0038501	0.0400646	adult_trait:abnormal CD4-positive, CD25-positive, alpha-beta regulatory T cell number	2	38	3
342	r1599	adult_trait:abnormal CD8-positive, naive alpha-beta T cell number	adult	trait	abnormal CD8-positive, naive alpha-beta T cell number	MP:0013434	->	adult_trait:abnormal CD4-negative NK T cell number	adult	trait	abnormal CD4-negative NK T cell number	MP:0013509	618	70	24	0.038835	0.342857	0.0217391	46	48	0.0202617	0.521739	0.5	1	0.89945	0	0.0460228	6.71739	24/618=0.0388349514563107	1.6657e-09	9.82713e-08	adult_trait:abnormal CD4-negative NK T cell number	2	46	22
343	r1601	adult_trait:abnormal CD8-positive, naive alpha-beta T cell number	adult	trait	abnormal CD8-positive, naive alpha-beta T cell number	MP:0013434	->	adult_trait:abnormal CD4-positive, alpha beta T cell number	adult	trait	abnormal CD4-positive, alpha beta T cell number	MP:0008073	633	76	24	0.0379147	0.315789	0.0193939	45	55	0.0202212	0.533333	0.436364	0.600794	0.89945	0.221274	0.0460228	6.13818	24/633=0.037914691943128	5.90265e-09	2.88109e-07	adult_trait:abnormal CD4-positive, alpha beta T cell number	2.1	58	13
344	r1611	adult_trait:abnormal CD8-positive, naive alpha-beta T cell number	adult	trait	abnormal CD8-positive, naive alpha-beta T cell number	MP:0013434	->	adult_trait:abnormal memory CD4-positive, CD25-positive, alpha-beta regulatory T cell number	adult	trait	abnormal memory CD4-positive, CD25-positive, alpha-beta regulatory T cell number	MP:0013428	310	16	7	0.0225806	0.4375	0.111111	9	14	0.0175627	0.777778	0.5	0.733171	0.89945	0.134795	0.0460228	17.2222	7/310=0.0225806451612903	9.66669e-06	0.00020934	adult_trait:abnormal memory CD4-positive, CD25-positive, alpha-beta regulatory T cell number	2.2	40	3
345	r1614	adult_trait:abnormal CD8-positive, naive alpha-beta T cell number	adult	trait	abnormal CD8-positive, naive alpha-beta T cell number	MP:0013434	->	adult_trait:abnormal susceptibility to colitis induced morbidity/mortality	adult	trait	abnormal susceptibility to colitis induced morbidity/mortality	MP:0013297	261	15	3	0.0114943	0.2	0.075	8	10	0.00431034	0.375	0.3	1	0.89945	0	0.0460228	9.7875	3/261=0.0114942528735632	0.0102539	0.0681302	adult_trait:abnormal CD8-positive, naive alpha-beta T cell number	2.3	42	2
346	r1615	adult_trait:abnormal CD8-positive, naive alpha-beta T cell number	adult	trait	abnormal CD8-positive, naive alpha-beta T cell number	MP:0013434	->	adult_trait:abnormal T-helper cell number	adult	trait	abnormal T-helper cell number	MP:0013761	633	63	21	0.0331754	0.333333	0.0238636	40	44	0.0174171	0.525	0.477273	0.851309	0.89945	0.0699126	0.0460228	7.55284	21/633=0.033175355450237	2.50221e-09	1.1861e-07	adult_trait:abnormal T-helper cell number	2.2	38	12
347	r1618	adult_trait:abnormal cervical vertebrae morphology	adult	trait	abnormal cervical vertebrae morphology	MP:0003048	->	adult_trait:abnormal bone structure	adult	trait	abnormal bone structure	MP:0003795	1114	22	2	0.00179533	0.0909091	0.0296296	9	15	0.000398963	0.222222	0.133333	1	0.89945	0	0.0460228	16.5037	2/1114=0.00179533213644524	0.0106431	0.0702323	adult_trait:abnormal cervical vertebrae morphology	2.3	18	8
348	r1623	adult_trait:abnormal cervical vertebrae morphology	adult	trait	abnormal cervical vertebrae morphology	MP:0003048	->	adult_trait:abnormal thoracic vertebrae morphology	adult	trait	abnormal thoracic vertebrae morphology	MP:0003047	1659	49	7	0.00421941	0.142857	0.0227642	15	41	0.00196906	0.466667	0.170732	0.114866	0.506844	0.939808	0.295126	18.8829	7/1659=0.00421940928270042	1.03873e-06	2.46824e-05	adult_trait:abnormal cervical vertebrae morphology	2.3	18	4
349	r1627	adult_trait:abnormal circulating alanine transaminase level	adult	trait	abnormal circulating alanine transaminase level	MP:0001573	->	adult_trait:abnormal circulating alkaline phosphatase level	adult	trait	abnormal circulating alkaline phosphatase level	MP:0000202	2043	51	5	0.00244738	0.0980392	0.0142248	19	37	0.000644048	0.263158	0.135135	0.476986	0.862731	0.321495	0.0641247	14.5306	5/2043=0.00244738130200685	7.98232e-05	0.000927845	adult_trait:abnormal circulating alanine transaminase level	2.6	40	6
350	r1628	adult_trait:abnormal circulating alanine transaminase level	adult	trait	abnormal circulating alanine transaminase level	MP:0001573	->	adult_trait:abnormal circulating amylase level	adult	trait	abnormal circulating amylase level	MP:0008804	1266	14	2	0.00157978	0.142857	0.0625	8	8	0.000394945	0.25	0.25	1	0.89945	0	0.0460228	39.5625	2/1266=0.00157977883096367	0.00237781	0.0171795	adult_trait:abnormal circulating alanine transaminase level	2.6	40	12
351	r1629	adult_trait:abnormal circulating alanine transaminase level	adult	trait	abnormal circulating alanine transaminase level	MP:0001573	->	adult_trait:abnormal circulating aspartate transaminase level	adult	trait	abnormal circulating aspartate transaminase level	MP:0000203	2045	31	10	0.00488998	0.322581	0.0478469	19	22	0.00257367	0.526316	0.454545	1	0.89945	0	0.0460228	48.9234	10/2045=0.00488997555012225	2.43645e-12	1.54984e-10	adult_trait:abnormal circulating alanine transaminase level	2.6	40	13
352	r1630	adult_trait:abnormal circulating alanine transaminase level	adult	trait	abnormal circulating alanine transaminase level	MP:0001573	->	adult_trait:abnormal circulating cholesterol level	adult	trait	abnormal circulating cholesterol level	MP:0000180	2044	43	4	0.00195695	0.0930233	0.0150376	19	28	0.000411989	0.210526	0.142857	0.70709	0.89945	0.150525	0.0460228	15.3684	4/2044=0.00195694716242661	0.000324269	0.00319146	adult_trait:abnormal circulating alanine transaminase level	2.6	40	5
353	r1631	adult_trait:abnormal circulating alanine transaminase level	adult	trait	abnormal circulating alanine transaminase level	MP:0001573	->	adult_trait:abnormal circulating HDL cholesterol level	adult	trait	abnormal circulating HDL cholesterol level	MP:0000184	1998	40	3	0.0015015	0.075	0.0131579	19	24	0.000237079	0.157895	0.125	1	0.89945	0	0.0460228	13.1447	3/1998=0.0015015015015015	0.00267941	0.0189772	adult_trait:abnormal circulating alanine transaminase level	2.6	40	7
354	r1633	adult_trait:abnormal circulating alanine transaminase level	adult	trait	abnormal circulating alanine transaminase level	MP:0001573	->	adult_trait:abnormal circulating LDL cholesterol level	adult	trait	abnormal circulating LDL cholesterol level	MP:0000181	979	41	5	0.00510725	0.121951	0.0208333	16	30	0.00159602	0.3125	0.166667	0.475996	0.861675	0.322396	0.0646566	10.1979	5/979=0.00510725229826353	0.000464996	0.00712817	adult_trait:abnormal circulating LDL cholesterol level	2	38	8
355	r1634	adult_trait:abnormal circulating alanine transaminase level	adult	trait	abnormal circulating alanine transaminase level	MP:0001573	->	adult_trait:abnormal circulating serum albumin level	adult	trait	abnormal circulating serum albumin level	MP:0000199	2023	38	4	0.00197726	0.105263	0.0183066	19	23	0.000416266	0.210526	0.173913	1	0.89945	0	0.0460228	18.5172	4/2023=0.00197726149283243	0.000172197	0.00184467	adult_trait:abnormal circulating alanine transaminase level	2.6	40	15
356	r1638	adult_trait:abnormal circulating alanine transaminase level	adult	trait	abnormal circulating alanine transaminase level	MP:0001573	->	adult_trait:abnormal thermal nociception	adult	trait	abnormal thermal nociception	MP:0002733	738	20	2	0.00271003	0.1	0.0380952	7	15	0.000774293	0.285714	0.133333	0.590635	0.89945	0.22868	0.0460228	14.0571	2/738=0.002710027100271	0.015394	0.0752048	adult_trait:abnormal circulating alanine transaminase level	2.6	40	13
357	r1639	adult_trait:abnormal circulating alanine transaminase level	adult	trait	abnormal circulating alanine transaminase level	MP:0001573	->	adult_trait:abnormal vertebrae morphology	adult	trait	abnormal vertebrae morphology	MP:0000137	1630	57	3	0.00184049	0.0526316	0.00931677	14	46	0.000394391	0.214286	0.0652174	0.172166	0.609687	0.764053	0.214893	7.59317	3/1630=0.00184049079754601	0.0116473	0.0578053	adult_trait:abnormal vertebrae morphology	2.7	68	2
358	r1640	adult_trait:abnormal circulating alkaline phosphatase level	adult	trait	abnormal circulating alkaline phosphatase level	MP:0000202	->	adult_trait:abnormal behavior	adult	trait	abnormal behavior	MP:0004924	1423	174	25	0.0175685	0.143678	0.00546807	72	127	0.00610018	0.347222	0.19685	0.0771509	0.414392	1.11266	0.382589	3.89053	25/1423=0.0175685172171469	6.57039e-07	2.15787e-05	adult_trait:abnormal behavior	2	86	2
359	r1641	adult_trait:abnormal circulating alkaline phosphatase level	adult	trait	abnormal circulating alkaline phosphatase level	MP:0000202	->	adult_trait:abnormal body weight	adult	trait	abnormal body weight	MP:0001259	738	87	10	0.0135501	0.114943	0.0094697	33	64	0.0041061	0.30303	0.15625	0.207276	0.648299	0.683452	0.188225	3.49432	10/738=0.013550135501355	0.0025824	0.0269868	adult_trait:abnormal circulating alkaline phosphatase level	2.1	100	3
360	r1642	adult_trait:abnormal circulating alkaline phosphatase level	adult	trait	abnormal circulating alkaline phosphatase level	MP:0000202	->	adult_trait:abnormal bone mineralization	adult	trait	abnormal bone mineralization	MP:0002896	1862	98	15	0.00805585	0.153061	0.00945776	52	61	0.0023238	0.288462	0.245902	0.837261	0.89945	0.077139	0.0460228	8.80517	15/1862=0.00805585392051558	9.53326e-09	4.01686e-07	adult_trait:abnormal bone mineralization	2.2	128	38
361	r1643	adult_trait:abnormal circulating alkaline phosphatase level	adult	trait	abnormal circulating alkaline phosphatase level	MP:0000202	->	adult_trait:abnormal CD4-positive NK T cell number	adult	trait	abnormal CD4-positive NK T cell number	MP:0013518	480	26	3	0.00625	0.115385	0.030303	11	18	0.00170455	0.272727	0.166667	0.66446	0.89945	0.177531	0.0460228	7.27273	3/480=0.00625	0.0162045	0.0947298	adult_trait:abnormal CD4-positive NK T cell number	2.3	36	2
362	r1644	adult_trait:abnormal circulating alkaline phosphatase level	adult	trait	abnormal circulating alkaline phosphatase level	MP:0000202	->	adult_trait:abnormal dendritic cell number	adult	trait	abnormal dendritic cell number	MP:0008125	470	20	3	0.00638298	0.15	0.0454545	11	12	0.00174081	0.272727	0.25	1	0.89945	0	0.0460228	10.6818	3/470=0.00638297872340425	0.00668774	0.0499707	adult_trait:abnormal dendritic cell number	2.3	14	4
363	r1645	adult_trait:abnormal circulating alkaline phosphatase level	adult	trait	abnormal circulating alkaline phosphatase level	MP:0000202	->	adult_trait:abnormal gait	adult	trait	abnormal gait	MP:0001406	1856	118	11	0.00592672	0.0932203	0.00546177	53	76	0.00123007	0.207547	0.144737	0.488077	0.872883	0.311512	0.0590441	5.06852	11/1856=0.00592672413793103	6.36274e-05	0.00108578	adult_trait:abnormal gait	2.2	88	5
364	r1646	adult_trait:abnormal circulating alkaline phosphatase level	adult	trait	abnormal circulating alkaline phosphatase level	MP:0000202	->	adult_trait:abnormal incisor morphology	adult	trait	abnormal incisor morphology	MP:0005358	730	55	5	0.00684932	0.0909091	0.0148148	15	45	0.00228311	0.333333	0.111111	0.135441	0.547258	0.868248	0.261808	5.40741	5/730=0.00684931506849315	0.00607481	0.0486919	adult_trait:abnormal incisor morphology	2.2	18	2
365	r1647	adult_trait:abnormal circulating alkaline phosphatase level	adult	trait	abnormal circulating alkaline phosphatase level	MP:0000202	->	adult_trait:abnormal lean body mass	adult	trait	abnormal lean body mass	MP:0003959	1869	129	19	0.0101659	0.147287	0.00698529	68	80	0.00284046	0.279412	0.2375	0.71702	0.89945	0.144469	0.0460228	6.52776	19/1869=0.0101658640984484	9.56775e-09	4.47919e-07	adult_trait:abnormal circulating alkaline phosphatase level	2.1	100	18
366	r1648	adult_trait:abnormal circulating alkaline phosphatase level	adult	trait	abnormal circulating alkaline phosphatase level	MP:0000202	->	adult_trait:abnormal locomotor activation	adult	trait	abnormal locomotor activation	MP:0003313	1915	136	16	0.00835509	0.117647	0.00554881	73	79	0.00183125	0.219178	0.202532	0.848449	0.89945	0.0713743	0.0460228	5.31299	16/1915=0.00835509138381201	1.1493e-06	3.34572e-05	adult_trait:abnormal circulating alkaline phosphatase level	2.1	100	9
367	r1650	adult_trait:abnormal circulating alkaline phosphatase level	adult	trait	abnormal circulating alkaline phosphatase level	MP:0000202	->	adult_trait:abnormal mean corpuscular volume	adult	trait	abnormal mean corpuscular volume	MP:0000226	1855	137	11	0.00592992	0.080292	0.00402414	71	77	0.00091872	0.15493	0.142857	1	0.89945	0	0.0460228	3.73239	11/1855=0.00592991913746631	0.000641422	0.00870514	adult_trait:abnormal circulating alkaline phosphatase level	2.1	100	21
368	r1651	adult_trait:abnormal circulating alkaline phosphatase level	adult	trait	abnormal circulating alkaline phosphatase level	MP:0000202	->	adult_trait:abnormal optic disc morphology	adult	trait	abnormal optic disc morphology	MP:0008259	1896	135	8	0.00421941	0.0592593	0.00313357	69	74	0.000489207	0.115942	0.108108	1	0.89945	0	0.0460228	2.97062	8/1896=0.00421940928270042	0.0103903	0.0789522	adult_trait:abnormal circulating alkaline phosphatase level	2.1	100	2
369	r1652	adult_trait:abnormal circulating alkaline phosphatase level	adult	trait	abnormal circulating alkaline phosphatase level	MP:0000202	->	adult_trait:abnormal posture	adult	trait	abnormal posture	MP:0001504	630	53	7	0.0111111	0.132075	0.0157127	27	33	0.00288066	0.259259	0.212121	0.773182	0.89945	0.111718	0.0460228	4.94949	7/630=0.0111111111111111	0.00203911	0.0222228	adult_trait:abnormal circulating alkaline phosphatase level	2.1	100	16
370	r1653	adult_trait:abnormal circulating alkaline phosphatase level	adult	trait	abnormal circulating alkaline phosphatase level	MP:0000202	->	adult_trait:abnormal retina morphology	adult	trait	abnormal retina morphology	MP:0001325	1896	114	7	0.00369198	0.0614035	0.00409357	45	76	0.000574308	0.155556	0.0921053	0.392631	0.799581	0.406015	0.0971373	3.8807	7/1896=0.00369198312236287	0.00452235	0.0369197	adult_trait:abnormal retina morphology	2.3	46	2
371	r1654	adult_trait:abnormal circulating alkaline phosphatase level	adult	trait	abnormal circulating alkaline phosphatase level	MP:0000202	->	adult_trait:abnormal startle reflex	adult	trait	abnormal startle reflex	MP:0001486	1618	112	8	0.00494438	0.0714286	0.00452489	52	68	0.000760673	0.153846	0.117647	0.789535	0.89945	0.102628	0.0460228	3.66063	8/1618=0.00494437577255871	0.00363204	0.0321805	adult_trait:abnormal startle reflex	2.2	54	3
372	r1655	adult_trait:abnormal circulating alkaline phosphatase level	adult	trait	abnormal circulating alkaline phosphatase level	MP:0000202	->	adult_trait:abnormal T cell number	adult	trait	abnormal T cell number	MP:0006387	983	120	10	0.0101729	0.0833333	0.00612745	34	96	0.00299204	0.294118	0.104167	0.0368135	0.2845	1.43399	0.545918	3.01164	10/983=0.0101729399796541	0.00583336	0.047228	adult_trait:abnormal T cell number	2.2	54	2
373	r1656	adult_trait:abnormal circulating alkaline phosphatase level	adult	trait	abnormal circulating alkaline phosphatase level	MP:0000202	->	adult_trait:abnormal tooth morphology	adult	trait	abnormal tooth morphology	MP:0002100	1909	156	11	0.00576218	0.0705128	0.00318841	75	92	0.00084512	0.146667	0.119565	0.65711	0.89945	0.182362	0.0460228	3.04333	11/1909=0.00576217915138816	0.00269719	0.0280003	adult_trait:abnormal circulating alkaline phosphatase level	2.1	100	5
374	r1657	adult_trait:abnormal circulating alkaline phosphatase level	adult	trait	abnormal circulating alkaline phosphatase level	MP:0000202	->	adult_trait:abnormal vertebrae morphology	adult	trait	abnormal vertebrae morphology	MP:0000137	1628	66	6	0.0036855	0.0909091	0.0100334	26	46	0.000850501	0.230769	0.130435	0.522074	0.89945	0.282268	0.0460228	8.16722	6/1628=0.00368550368550369	0.000295321	0.00269701	adult_trait:abnormal vertebrae morphology	2.7	68	2
375	r1661	adult_trait:abnormal circulating amylase level	adult	trait	abnormal circulating amylase level	MP:0008804	->	adult_trait:abnormal bone mineral density	adult	trait	abnormal bone mineral density	MP:0010119	1145	52	4	0.00349345	0.0769231	0.0102564	26	30	0.000537454	0.153846	0.133333	1	0.89945	0	0.0460228	5.87179	4/1145=0.00349344978165939	0.00861421	0.0745692	adult_trait:abnormal bone mineral density	2	96	16
376	r1663	adult_trait:abnormal circulating amylase level	adult	trait	abnormal circulating amylase level	MP:0008804	->	adult_trait:abnormal circulating alanine transaminase level	adult	trait	abnormal circulating alanine transaminase level	MP:0001573	1266	14	2	0.00157978	0.142857	0.0625	8	8	0.000394945	0.25	0.25	1	0.89945	0	0.0460228	39.5625	2/1266=0.00157977883096367	0.00237781	0.0171795	adult_trait:abnormal circulating alanine transaminase level	2.6	40	3
377	r1664	adult_trait:abnormal circulating amylase level	adult	trait	abnormal circulating amylase level	MP:0008804	->	adult_trait:abnormal circulating alkaline phosphatase level	adult	trait	abnormal circulating alkaline phosphatase level	MP:0000202	1266	65	6	0.00473934	0.0923077	0.0117647	20	51	0.0014218	0.3	0.117647	0.178944	0.619815	0.747283	0.207738	7.44706	6/1266=0.004739336492891	0.000533551	0.00750257	adult_trait:abnormal circulating alkaline phosphatase level	2.1	100	3
378	r1665	adult_trait:abnormal circulating amylase level	adult	trait	abnormal circulating amylase level	MP:0008804	->	adult_trait:abnormal circulating calcium level	adult	trait	abnormal circulating calcium level	MP:0001562	1266	58	5	0.00394945	0.0862069	0.010142	29	34	0.000680939	0.172414	0.147059	1	0.89945	0	0.0460228	6.41988	5/1266=0.00394944707740916	0.00245472	0.0281526	adult_trait:abnormal circulating amylase level	2	38	12
379	r1667	adult_trait:abnormal circulating amylase level	adult	trait	abnormal circulating amylase level	MP:0008804	->	adult_trait:abnormal circulating HDL cholesterol level	adult	trait	abnormal circulating HDL cholesterol level	MP:0000184	1236	65	8	0.00647249	0.123077	0.0125392	29	44	0.00178552	0.275862	0.181818	0.57703	0.89945	0.238802	0.0460228	7.74922	8/1236=0.00647249190938511	5.46691e-05	0.00114826	adult_trait:abnormal circulating amylase level	2	38	8
380	r1668	adult_trait:abnormal circulating amylase level	adult	trait	abnormal circulating amylase level	MP:0008804	->	adult_trait:abnormal circulating serum albumin level	adult	trait	abnormal circulating serum albumin level	MP:0000199	1244	58	6	0.00482315	0.103448	0.0118227	29	35	0.000997893	0.206897	0.171429	1	0.89945	0	0.0460228	7.35369	6/1244=0.00482315112540193	0.000526141	0.00789793	adult_trait:abnormal circulating amylase level	2	38	12
381	r1669	adult_trait:abnormal circulating amylase level	adult	trait	abnormal circulating amylase level	MP:0008804	->	adult_trait:abnormal circulating unsaturated transferrin level	adult	trait	abnormal circulating unsaturated transferrin level	MP:0011895	85	3	2	0.0235294	0.666667	0.666667	2	3	0.0235294	1	0.666667	1	0.89945	0	0.0460228	28.3333	2/85=0.0235294117647059	0.0137018	0.0837838	adult_trait:abnormal circulating unsaturated transferrin level	2.3	2	2
382	r1671	adult_trait:abnormal circulating amylase level	adult	trait	abnormal circulating amylase level	MP:0008804	->	adult_trait:abnormal grip strength	adult	trait	abnormal grip strength	MP:0001515	862	39	6	0.00696056	0.153846	0.0252101	17	28	0.00245667	0.352941	0.214286	0.516755	0.896983	0.286715	0.0472158	10.8655	6/862=0.00696055684454756	0.000108605	0.00209627	adult_trait:abnormal circulating amylase level	2	38	3
383	r1674	adult_trait:abnormal circulating amylase level	adult	trait	abnormal circulating amylase level	MP:0008804	->	adult_trait:abnormal postural reflex	adult	trait	abnormal postural reflex	MP:0002980	1149	47	5	0.00435161	0.106383	0.0147929	26	26	0.000836848	0.192308	0.192308	1	0.89945	0	0.0460228	8.49852	5/1149=0.00435161009573542	0.000852127	0.0117873	adult_trait:abnormal circulating amylase level	2	38	17
384	r1677	adult_trait:abnormal circulating amylase level	adult	trait	abnormal circulating amylase level	MP:0008804	->	adult_trait:abnormal thermal nociception	adult	trait	abnormal thermal nociception	MP:0002733	691	32	7	0.0101302	0.21875	0.04	14	25	0.00506512	0.5	0.28	0.52515	0.89945	0.279717	0.0460228	13.82	7/691=0.0101302460202605	1.12026e-05	0.000265097	adult_trait:abnormal thermal nociception	2.1	60	13
385	r1678	adult_trait:abnormal circulating amylase level	adult	trait	abnormal circulating amylase level	MP:0008804	->	adult_trait:abnormal trunk posture (trunk curl)	adult	trait	abnormal trunk posture (trunk curl)	MP:0001512	1149	53	4	0.00348129	0.0754717	0.00992556	26	31	0.000535583	0.153846	0.129032	1	0.89945	0	0.0460228	5.70223	4/1149=0.00348128807658834	0.00942189	0.0791583	adult_trait:abnormal circulating amylase level	2	38	4
386	r1680	adult_trait:abnormal circulating aspartate transaminase level	adult	trait	abnormal circulating aspartate transaminase level	MP:0000203	->	adult_trait:abnormal bone mineral density	adult	trait	abnormal bone mineral density	MP:0010119	1863	89	7	0.00375738	0.0786517	0.00611888	44	52	0.000597765	0.159091	0.134615	0.78262	0.89945	0.106449	0.0460228	5.69974	7/1863=0.00375738056897477	0.00062959	0.0091652	adult_trait:abnormal bone mineral density	2	96	13
387	r1681	adult_trait:abnormal circulating aspartate transaminase level	adult	trait	abnormal circulating aspartate transaminase level	MP:0000203	->	adult_trait:abnormal bone mineralization	adult	trait	abnormal bone mineralization	MP:0002896	1864	85	8	0.00429185	0.0941176	0.00819672	32	61	0.00107296	0.25	0.131148	0.267902	0.70666	0.572024	0.15079	7.63934	8/1864=0.00429184549356223	4.80919e-05	0.00084956	adult_trait:abnormal bone mineralization	2.2	128	2
388	r1682	adult_trait:abnormal circulating aspartate transaminase level	adult	trait	abnormal circulating aspartate transaminase level	MP:0000203	->	adult_trait:abnormal circulating alkaline phosphatase level	adult	trait	abnormal circulating alkaline phosphatase level	MP:0000202	2043	109	9	0.00440529	0.0825688	0.00570162	41	77	0.000967014	0.219512	0.116883	0.29357	0.725258	0.532288	0.139508	5.8242	9/2043=0.00440528634361234	0.000104549	0.00188182	adult_trait:abnormal circulating alkaline phosphatase level	2.1	100	4
389	r1683	adult_trait:abnormal circulating aspartate transaminase level	adult	trait	abnormal circulating aspartate transaminase level	MP:0000203	->	adult_trait:abnormal circulating cholesterol level	adult	trait	abnormal circulating cholesterol level	MP:0000180	2044	93	7	0.00342466	0.0752688	0.00578752	41	59	0.000584698	0.170732	0.118644	0.57182	0.89945	0.242741	0.0460228	5.91484	7/2044=0.00342465753424658	0.000504363	0.00715514	adult_trait:abnormal circulating aspartate transaminase level	2.1	44	2
390	r1684	adult_trait:abnormal circulating aspartate transaminase level	adult	trait	abnormal circulating aspartate transaminase level	MP:0000203	->	adult_trait:abnormal circulating HDL cholesterol level	adult	trait	abnormal circulating HDL cholesterol level	MP:0000184	1998	76	4	0.002002	0.0526316	0.00501253	38	42	0.000210737	0.105263	0.0952381	1	0.89945	0	0.0460228	5.00752	4/1998=0.002002002002002	0.0126412	0.0910809	adult_trait:abnormal circulating aspartate transaminase level	2.1	44	8
391	r1685	adult_trait:abnormal circulating aspartate transaminase level	adult	trait	abnormal circulating aspartate transaminase level	MP:0000203	->	adult_trait:abnormal circulating lactate dehydrogenase level	adult	trait	abnormal circulating lactate dehydrogenase level	MP:0011970	567	23	4	0.00705467	0.173913	0.0444444	12	15	0.00235156	0.333333	0.266667	1	0.89945	0	0.0460228	12.6	4/567=0.00705467372134039	0.00104607	0.0130593	adult_trait:abnormal circulating aspartate transaminase level	2.1	44	3
392	r1686	adult_trait:abnormal circulating aspartate transaminase level	adult	trait	abnormal circulating aspartate transaminase level	MP:0000203	->	adult_trait:abnormal circulating LDL cholesterol level	adult	trait	abnormal circulating LDL cholesterol level	MP:0000181	979	43	4	0.0040858	0.0930233	0.0156863	17	30	0.000961365	0.235294	0.133333	0.464086	0.855264	0.333401	0.0678998	7.67843	4/979=0.00408580183861083	0.00398405	0.0411818	adult_trait:abnormal circulating LDL cholesterol level	2	38	2
393	r1688	adult_trait:abnormal circulating aspartate transaminase level	adult	trait	abnormal circulating aspartate transaminase level	MP:0000203	->	adult_trait:abnormal grip strength	adult	trait	abnormal grip strength	MP:0001515	1580	63	5	0.00316456	0.0793651	0.00884173	29	39	0.000545613	0.172414	0.128205	0.739834	0.89945	0.130866	0.0460228	6.98497	5/1580=0.00316455696202532	0.00166027	0.0189866	adult_trait:abnormal circulating aspartate transaminase level	2.1	44	9
394	r1689	adult_trait:abnormal circulating aspartate transaminase level	adult	trait	abnormal circulating aspartate transaminase level	MP:0000203	->	adult_trait:abnormal lean body mass	adult	trait	abnormal lean body mass	MP:0003959	1871	109	10	0.00534474	0.0917431	0.00649773	38	81	0.00140651	0.263158	0.123457	0.132225	0.540538	0.878685	0.267174	6.07862	10/1871=0.00534473543559594	3.62506e-05	0.000739257	adult_trait:abnormal circulating aspartate transaminase level	2.1	44	2
395	r1690	adult_trait:abnormal circulating aspartate transaminase level	adult	trait	abnormal circulating aspartate transaminase level	MP:0000203	->	adult_trait:abnormal pelvic girdle bone morphology	adult	trait	abnormal pelvic girdle bone morphology	MP:0004509	1630	30	2	0.00122699	0.0666667	0.015625	16	16	0.000153374	0.125	0.125	1	0.89945	0	0.0460228	12.7344	2/1630=0.00122699386503067	0.0152669	0.0704369	adult_trait:abnormal pelvic girdle bone morphology	2.7	78	15
396	r1692	adult_trait:abnormal circulating aspartate transaminase level	adult	trait	abnormal circulating aspartate transaminase level	MP:0000203	->	adult_trait:abnormal tibia morphology	adult	trait	abnormal tibia morphology	MP:0000558	1642	94	8	0.00487211	0.0851064	0.00692042	34	68	0.00114638	0.235294	0.117647	0.261619	0.701852	0.582331	0.153754	5.68166	8/1642=0.0048721071863581	0.000309424	0.00474497	adult_trait:abnormal circulating aspartate transaminase level	2.1	44	2
397	r1694	adult_trait:abnormal circulating bilirubin level	adult	trait	abnormal circulating bilirubin level	MP:0001569	->	adult_trait:abnormal circulating alanine transaminase level	adult	trait	abnormal circulating alanine transaminase level	MP:0001573	1749	27	2	0.00114351	0.0740741	0.0196078	12	17	0.000190585	0.166667	0.117647	1	0.89945	0	0.0460228	17.1471	2/1749=0.00114351057747284	0.00910369	0.0506708	adult_trait:abnormal circulating alanine transaminase level	2.6	40	7
398	r1695	adult_trait:abnormal circulating bilirubin level	adult	trait	abnormal circulating bilirubin level	MP:0001569	->	adult_trait:abnormal circulating alkaline phosphatase level	adult	trait	abnormal circulating alkaline phosphatase level	MP:0000202	1747	55	5	0.00286205	0.0909091	0.0136799	17	43	0.000841779	0.294118	0.116279	0.268164	0.70666	0.571599	0.15079	11.9494	5/1747=0.00286204922724671	0.000198223	0.00269568	adult_trait:abnormal circulating bilirubin level	2.3	32	2
399	r1697	adult_trait:abnormal circulating bilirubin level	adult	trait	abnormal circulating bilirubin level	MP:0001569	->	adult_trait:abnormal clavicle morphology	adult	trait	abnormal clavicle morphology	MP:0005298	1462	25	2	0.00136799	0.08	0.0246914	9	18	0.000303998	0.222222	0.111111	0.601462	0.89945	0.220792	0.0460228	18.0494	2/1462=0.00136798905608755	0.00874824	0.0434108	adult_trait:abnormal clavicle morphology	2.9	26	2
400	r1699	adult_trait:abnormal circulating bilirubin level	adult	trait	abnormal circulating bilirubin level	MP:0001569	->	adult_trait:abnormal effector memory CD4-positive, alpha-beta T cell number	adult	trait	abnormal effector memory CD4-positive, alpha-beta T cell number	MP:0012770	494	11	2	0.00404858	0.181818	0.1	5	8	0.00161943	0.4	0.25	1	0.89945	0	0.0460228	24.7	2/494=0.00404858299595142	0.00693283	0.051412	adult_trait:abnormal circulating bilirubin level	2.3	32	2
401	r1700	adult_trait:abnormal circulating bilirubin level	adult	trait	abnormal circulating bilirubin level	MP:0001569	->	adult_trait:abnormal hematocrit	adult	trait	abnormal hematocrit	MP:0002596	1603	30	3	0.00187149	0.1	0.0222222	15	18	0.000374298	0.2	0.166667	1	0.89945	0	0.0460228	17.8111	3/1603=0.00187149095446039	0.00130858	0.0134194	adult_trait:abnormal circulating bilirubin level	2.3	32	9
402	r1701	adult_trait:abnormal circulating bilirubin level	adult	trait	abnormal circulating bilirubin level	MP:0001569	->	adult_trait:abnormal hemoglobin content	adult	trait	abnormal hemoglobin content	MP:0005563	1603	31	3	0.00187149	0.0967742	0.0210526	15	19	0.000374298	0.2	0.157895	1	0.89945	0	0.0460228	16.8737	3/1603=0.00187149095446039	0.00150215	0.015062	adult_trait:abnormal circulating bilirubin level	2.3	32	3
403	r1703	adult_trait:abnormal circulating bilirubin level	adult	trait	abnormal circulating bilirubin level	MP:0001569	->	adult_trait:abnormal mean corpuscular hemoglobin	adult	trait	abnormal mean corpuscular hemoglobin	MP:0001589	1561	25	2	0.00128123	0.08	0.021978	13	14	0.000197112	0.153846	0.142857	1	0.89945	0	0.0460228	17.1538	2/1561=0.00128122998078155	0.00923962	0.0631879	adult_trait:abnormal circulating bilirubin level	2.3	32	2
404	r1705	adult_trait:abnormal circulating bilirubin level	adult	trait	abnormal circulating bilirubin level	MP:0001569	->	adult_trait:abnormal monocyte cell number	adult	trait	abnormal monocyte cell number	MP:0012441	1009	26	2	0.00198216	0.0769231	0.030303	6	22	0.00066072	0.333333	0.0909091	0.254227	0.689658	0.594778	0.161366	15.2879	2/1009=0.00198216055500496	0.0131604	0.0758746	adult_trait:abnormal monocyte cell number	2.4	38	3
405	r1706	adult_trait:abnormal circulating bilirubin level	adult	trait	abnormal circulating bilirubin level	MP:0001569	->	adult_trait:abnormal red blood cell distribution width	adult	trait	abnormal red blood cell distribution width	MP:0010066	791	11	2	0.00252845	0.181818	0.0952381	6	7	0.000842815	0.333333	0.285714	1	0.89945	0	0.0460228	37.6667	2/791=0.00252844500632111	0.00300043	0.0267	adult_trait:abnormal circulating bilirubin level	2.3	32	10
406	r1709	adult_trait:abnormal circulating calcium level	adult	trait	abnormal circulating calcium level	MP:0001562	->	adult_trait:abnormal bone mineral density	adult	trait	abnormal bone mineral density	MP:0010119	1863	56	3	0.00161031	0.0535714	0.00694444	27	32	0.000178923	0.111111	0.09375	1	0.89945	0	0.0460228	6.46875	3/1863=0.00161030595813205	0.0159777	0.0936587	adult_trait:abnormal circulating calcium level	2.3	32	12
407	r1710	adult_trait:abnormal circulating calcium level	adult	trait	abnormal circulating calcium level	MP:0001562	->	adult_trait:abnormal circulating alanine transaminase level	adult	trait	abnormal circulating alanine transaminase level	MP:0001573	2045	33	2	0.000977995	0.0606061	0.0131579	16	19	0.000122249	0.125	0.105263	1	0.89945	0	0.0460228	13.4539	2/2045=0.00097799511002445	0.0134547	0.0684918	adult_trait:abnormal circulating alanine transaminase level	2.6	40	10
408	r1714	adult_trait:abnormal circulating calcium level	adult	trait	abnormal circulating calcium level	MP:0001562	->	adult_trait:abnormal circulating serum albumin level	adult	trait	abnormal circulating serum albumin level	MP:0000199	2023	52	7	0.00346021	0.134615	0.0162037	27	32	0.000897091	0.259259	0.21875	1	0.89945	0	0.0460228	16.39	7/2023=0.00346020761245675	1.6818e-06	3.84805e-05	adult_trait:abnormal circulating calcium level	2.3	32	12
409	r1718	adult_trait:abnormal circulating calcium level	adult	trait	abnormal circulating calcium level	MP:0001562	->	adult_trait:abnormal pelvic girdle bone morphology	adult	trait	abnormal pelvic girdle bone morphology	MP:0004509	1630	43	3	0.00184049	0.0697674	0.0113422	23	23	0.000240064	0.130435	0.130435	1	0.89945	0	0.0460228	9.24386	3/1630=0.00184049079754601	0.00677099	0.0505661	adult_trait:abnormal circulating calcium level	2.3	32	12
410	r1720	adult_trait:abnormal circulating calcium level	adult	trait	abnormal circulating calcium level	MP:0001562	->	adult_trait:abnormal response to new environment	adult	trait	abnormal response to new environment	MP:0001413	840	15	2	0.00238095	0.133333	0.0555556	8	9	0.000595238	0.25	0.222222	1	0.89945	0	0.0460228	23.3333	2/840=0.00238095238095238	0.00634916	0.0441281	adult_trait:abnormal response to new environment	2.4	36	6
411	r1721	adult_trait:abnormal circulating calcium level	adult	trait	abnormal circulating calcium level	MP:0001562	->	adult_trait:abnormal rib morphology	adult	trait	abnormal rib morphology	MP:0000150	1631	103	5	0.0030656	0.0485437	0.00511509	23	85	0.000666436	0.217391	0.0588235	0.0557607	0.347495	1.25367	0.459051	4.17136	5/1631=0.00306560392397302	0.0125255	0.0789059	adult_trait:abnormal circulating calcium level	2.3	32	2
412	r1723	adult_trait:abnormal circulating calcium level	adult	trait	abnormal circulating calcium level	MP:0001562	->	adult_trait:abnormal thermal nociception	adult	trait	abnormal thermal nociception	MP:0002733	738	30	3	0.00406504	0.1	0.0225564	14	19	0.00087108	0.214286	0.157895	1	0.89945	0	0.0460228	8.32331	3/738=0.0040650406504065	0.0104812	0.0693121	adult_trait:abnormal circulating calcium level	2.3	32	4
413	r1724	adult_trait:abnormal circulating calcium level	adult	trait	abnormal circulating calcium level	MP:0001562	->	adult_trait:abnormal ulna morphology	adult	trait	abnormal ulna morphology	MP:0005108	1630	71	4	0.00245399	0.056338	0.005997	29	46	0.000338481	0.137931	0.0869565	0.706922	0.89945	0.150629	0.0460228	4.88756	4/1630=0.00245398773006135	0.0141936	0.0991804	adult_trait:abnormal ulna morphology	2.1	44	3
414	r1725	adult_trait:abnormal circulating chloride level	adult	trait	abnormal circulating chloride level	MP:0003018	->	adult_trait:abnormal circulating cholesterol level	adult	trait	abnormal circulating cholesterol level	MP:0000180	1835	92	7	0.00381471	0.076087	0.00610288	37	62	0.000721703	0.189189	0.112903	0.392021	0.799321	0.406691	0.0972789	5.59939	7/1835=0.00381471389645777	0.000708753	0.0100798	adult_trait:abnormal circulating cholesterol level	2	112	2
415	r1727	adult_trait:abnormal circulating chloride level	adult	trait	abnormal circulating chloride level	MP:0003018	->	adult_trait:abnormal circulating serum albumin level	adult	trait	abnormal circulating serum albumin level	MP:0000199	1813	53	3	0.00165472	0.0566038	0.0078125	24	32	0.000206839	0.125	0.09375	1	0.89945	0	0.0460228	7.08203	3/1813=0.00165471594043023	0.0128822	0.0924961	adult_trait:abnormal circulating chloride level	2.1	16	4
416	r1728	adult_trait:abnormal circulating chloride level	adult	trait	abnormal circulating chloride level	MP:0003018	->	adult_trait:abnormal circulating triglyceride level	adult	trait	abnormal circulating triglyceride level	MP:0011969	1835	50	3	0.00163488	0.06	0.00857143	25	28	0.000196185	0.12	0.107143	1	0.89945	0	0.0460228	7.86429	3/1835=0.00163487738419619	0.00990633	0.0768334	adult_trait:abnormal circulating chloride level	2.1	16	5
417	r1729	adult_trait:abnormal circulating chloride level	adult	trait	abnormal circulating chloride level	MP:0003018	->	adult_trait:abnormal thermal nociception	adult	trait	abnormal thermal nociception	MP:0002733	692	33	3	0.00433526	0.0909091	0.0218182	11	25	0.00118234	0.272727	0.12	0.382524	0.792951	0.417341	0.100754	7.54909	3/692=0.00433526011560694	0.0138177	0.0973158	adult_trait:abnormal circulating chloride level	2.1	16	4
418	r1730	adult_trait:abnormal circulating cholesterol level	adult	trait	abnormal circulating cholesterol level	MP:0000180	->	adult_trait:abnormal adipose tissue amount	adult	trait	abnormal adipose tissue amount	MP:0005452	1897	107	18	0.00948867	0.168224	0.00926402	58	67	0.00294476	0.310345	0.268657	0.70968	0.89945	0.148938	0.0460228	8.78693	18/1897=0.00948866631523458	4.29447e-10	2.7243e-08	adult_trait:abnormal adipose tissue amount	2.1	100	31
419	r1731	adult_trait:abnormal circulating cholesterol level	adult	trait	abnormal circulating cholesterol level	MP:0000180	->	adult_trait:abnormal B cell number	adult	trait	abnormal B cell number	MP:0002458	981	85	7	0.00713558	0.0823529	0.00701754	35	57	0.00142712	0.2	0.122807	0.398347	0.802409	0.399739	0.0956041	3.44211	7/981=0.00713557594291539	0.009515	0.079779	adult_trait:abnormal circulating cholesterol level	2	112	2
420	r1733	adult_trait:abnormal circulating cholesterol level	adult	trait	abnormal circulating cholesterol level	MP:0000180	->	adult_trait:abnormal body length	adult	trait	abnormal body length	MP:0001256	1667	116	11	0.00659868	0.0948276	0.00549725	58	69	0.00125147	0.189655	0.15942	0.817876	0.89945	0.0873127	0.0460228	4.58196	11/1667=0.00659868026394721	0.000146	0.00269993	adult_trait:abnormal circulating cholesterol level	2	112	24
421	r1734	adult_trait:abnormal circulating cholesterol level	adult	trait	abnormal circulating cholesterol level	MP:0000180	->	adult_trait:abnormal body weight	adult	trait	abnormal body weight	MP:0001259	745	97	18	0.0241611	0.185567	0.012	40	75	0.0108725	0.45	0.24	0.118207	0.507239	0.927355	0.294787	4.47	18/745=0.0241610738255034	7.79525e-06	0.00020506	adult_trait:abnormal body weight	2	64	2
422	r1735	adult_trait:abnormal circulating cholesterol level	adult	trait	abnormal circulating cholesterol level	MP:0000180	->	adult_trait:abnormal bone mineralization	adult	trait	abnormal bone mineralization	MP:0002896	1891	98	13	0.00687467	0.132653	0.00855826	49	62	0.00182389	0.265306	0.209677	0.663864	0.89945	0.177921	0.0460228	8.09184	13/1891=0.00687466948704389	1.7863e-07	5.50025e-06	adult_trait:abnormal bone mineralization	2.2	128	11
423	r1737	adult_trait:abnormal circulating cholesterol level	adult	trait	abnormal circulating cholesterol level	MP:0000180	->	adult_trait:abnormal circulating alkaline phosphatase level	adult	trait	abnormal circulating alkaline phosphatase level	MP:0000202	2042	121	15	0.00734574	0.123967	0.00660357	59	77	0.00186756	0.254237	0.194805	0.547061	0.89945	0.261964	0.0460228	6.74224	15/2042=0.00734573947110676	1.6911e-07	5.778e-06	adult_trait:abnormal circulating alkaline phosphatase level	2.1	100	19
424	r1739	adult_trait:abnormal circulating cholesterol level	adult	trait	abnormal circulating cholesterol level	MP:0000180	->	adult_trait:abnormal cranium morphology	adult	trait	abnormal cranium morphology	MP:0000438	1733	122	8	0.00461627	0.0655738	0.00379507	62	68	0.000595648	0.129032	0.117647	1	0.89945	0	0.0460228	3.28843	8/1733=0.00461627236006924	0.00627891	0.0584126	adult_trait:abnormal circulating cholesterol level	2	112	21
425	r1740	adult_trait:abnormal circulating cholesterol level	adult	trait	abnormal circulating cholesterol level	MP:0000180	->	adult_trait:abnormal eyelid aperture	adult	trait	abnormal eyelid aperture	MP:0003671	1844	85	6	0.0032538	0.0705882	0.00580271	44	47	0.000443699	0.136364	0.12766	1	0.89945	0	0.0460228	5.3501	6/1844=0.00325379609544469	0.00196252	0.0187632	adult_trait:abnormal eyelid aperture	2.3	84	9
426	r1742	adult_trait:abnormal circulating cholesterol level	adult	trait	abnormal circulating cholesterol level	MP:0000180	->	adult_trait:abnormal head morphology	adult	trait	abnormal head morphology	MP:0000432	1824	117	9	0.00493421	0.0769231	0.00459184	56	70	0.000792998	0.160714	0.128571	0.801022	0.89945	0.0963556	0.0460228	4.18776	9/1824=0.00493421052631579	0.000905762	0.0124498	adult_trait:abnormal circulating cholesterol level	2	112	4
427	r1743	adult_trait:abnormal circulating cholesterol level	adult	trait	abnormal circulating cholesterol level	MP:0000180	->	adult_trait:abnormal involuntary movement	adult	trait	abnormal involuntary movement	MP:0003492	1874	121	7	0.00373533	0.0578512	0.0034255	61	67	0.000428644	0.114754	0.104478	1	0.89945	0	0.0460228	3.20969	7/1874=0.00373532550693703	0.011042	0.0886329	adult_trait:abnormal circulating cholesterol level	2	112	5
428	r1744	adult_trait:abnormal circulating cholesterol level	adult	trait	abnormal circulating cholesterol level	MP:0000180	->	adult_trait:abnormal iris morphology	adult	trait	abnormal iris morphology	MP:0001322	1813	124	9	0.00496415	0.0725806	0.00412277	59	74	0.000757243	0.152542	0.121622	0.801552	0.89945	0.0960682	0.0460228	3.73729	9/1813=0.00496414782129068	0.00183293	0.0222579	adult_trait:abnormal circulating cholesterol level	2	112	8
429	r1746	adult_trait:abnormal circulating cholesterol level	adult	trait	abnormal circulating cholesterol level	MP:0000180	->	adult_trait:abnormal lens morphology	adult	trait	abnormal lens morphology	MP:0001303	1930	135	9	0.00466321	0.0666667	0.00357143	60	84	0.000699482	0.15	0.107143	0.614715	0.89945	0.211326	0.0460228	3.44643	9/1930=0.00466321243523316	0.00293842	0.0325296	adult_trait:abnormal circulating cholesterol level	2	112	2
430	r1747	adult_trait:abnormal circulating cholesterol level	adult	trait	abnormal circulating cholesterol level	MP:0000180	->	adult_trait:abnormal lumbar vertebrae morphology	adult	trait	abnormal lumbar vertebrae morphology	MP:0003049	1384	103	9	0.00650289	0.0873786	0.00578592	51	61	0.00114757	0.176471	0.147541	0.801583	0.89945	0.0960517	0.0460228	4.00386	9/1384=0.0065028901734104	0.00132912	0.0171283	adult_trait:abnormal circulating cholesterol level	2	112	8
431	r1748	adult_trait:abnormal circulating cholesterol level	adult	trait	abnormal circulating cholesterol level	MP:0000180	->	adult_trait:abnormal mean corpuscular volume	adult	trait	abnormal mean corpuscular volume	MP:0000226	1865	125	10	0.00536193	0.08	0.00447828	58	77	0.000924471	0.172414	0.12987	0.632175	0.89945	0.199162	0.0460228	4.176	10/1865=0.00536193029490617	0.000504435	0.00715514	adult_trait:abnormal mean corpuscular volume	2.1	124	14
432	r1749	adult_trait:abnormal circulating cholesterol level	adult	trait	abnormal circulating cholesterol level	MP:0000180	->	adult_trait:abnormal snout morphology	adult	trait	abnormal snout morphology	MP:0000443	1824	97	7	0.00383772	0.0721649	0.00518519	50	54	0.000537281	0.14	0.12963	1	0.89945	0	0.0460228	4.72889	7/1824=0.00383771929824561	0.00167225	0.0190788	adult_trait:abnormal snout morphology	2.1	70	21
433	r1750	adult_trait:abnormal circulating cholesterol level	adult	trait	abnormal circulating cholesterol level	MP:0000180	->	adult_trait:abnormal startle reflex	adult	trait	abnormal startle reflex	MP:0001486	1641	98	10	0.00609385	0.102041	0.00735294	40	68	0.00152346	0.25	0.147059	0.322244	0.750253	0.491815	0.124792	6.03309	10/1641=0.00609384521633151	4.00137e-05	0.000719518	adult_trait:abnormal startle reflex	2.2	54	8
434	r1751	adult_trait:abnormal circulating creatine kinase level	adult	trait	abnormal circulating creatine kinase level	MP:0010089	->	adult_trait:abnormal adipose tissue amount	adult	trait	abnormal adipose tissue amount	MP:0005452	847	53	3	0.00354191	0.0566038	0.0235294	5	51	0.00212515	0.6	0.0588235	0.0242742	0.227339	1.61485	0.643325	9.96471	3/847=0.00354191263282172	0.00906434	0.0769687	adult_trait:abnormal circulating creatine kinase level	2	14	3
435	r1753	adult_trait:abnormal circulating creatine kinase level	adult	trait	abnormal circulating creatine kinase level	MP:0010089	->	adult_trait:abnormal circulating aspartate transaminase level	adult	trait	abnormal circulating aspartate transaminase level	MP:0000203	923	21	2	0.00216685	0.0952381	0.0444444	5	18	0.000866739	0.4	0.111111	0.269231	0.70666	0.569875	0.15079	20.5111	2/923=0.00216684723726977	0.00834006	0.072602	adult_trait:abnormal circulating creatine kinase level	2	14	2
436	r1754	adult_trait:abnormal circulating creatine kinase level	adult	trait	abnormal circulating creatine kinase level	MP:0010089	->	adult_trait:abnormal circulating serum albumin level	adult	trait	abnormal circulating serum albumin level	MP:0000199	901	28	2	0.00221976	0.0714286	0.0384615	4	26	0.00110988	0.5	0.0769231	0.13466	0.546575	0.870761	0.26235	17.3269	2/901=0.00221975582685905	0.0120989	0.0943026	adult_trait:abnormal circulating creatine kinase level	2	14	5
437	r1757	adult_trait:abnormal circulating creatine kinase level	adult	trait	abnormal circulating creatine kinase level	MP:0010089	->	adult_trait:abnormal platelet cell number	adult	trait	abnormal platelet cell number	MP:0011898	884	18	2	0.00226244	0.111111	0.0533333	5	15	0.000904977	0.4	0.133333	0.552042	0.89945	0.258028	0.0460228	23.5733	2/884=0.00226244343891403	0.00658999	0.0606043	adult_trait:abnormal circulating creatine kinase level	2	14	5
438	r1759	adult_trait:abnormal circulating creatinine level	adult	trait	abnormal circulating creatinine level	MP:0005328	->	adult_trait:abnormal blood urea nitrogen level	adult	trait	abnormal blood urea nitrogen level	MP:0005265	1810	66	10	0.00552486	0.151515	0.0139373	35	41	0.00157853	0.285714	0.243902	0.804774	0.89945	0.094326	0.0460228	12.6132	10/1810=0.00552486187845304	1.25008e-07	4.8823e-06	adult_trait:abnormal blood urea nitrogen level	2	30	5
439	r1761	adult_trait:abnormal circulating creatinine level	adult	trait	abnormal circulating creatinine level	MP:0005328	->	adult_trait:abnormal circulating total protein level	adult	trait	abnormal circulating total protein level	MP:0011888	1808	62	6	0.00331858	0.0967742	0.0103806	34	34	0.000585632	0.176471	0.176471	1	0.89945	0	0.0460228	9.38408	6/1808=0.00331858407079646	0.000141164	0.00262424	adult_trait:abnormal circulating creatinine level	2	12	6
440	r1762	adult_trait:abnormal circulating creatinine level	adult	trait	abnormal circulating creatinine level	MP:0005328	->	adult_trait:abnormal granulocyte number	adult	trait	abnormal granulocyte number	MP:0020201	782	46	5	0.00639386	0.108696	0.0227273	11	40	0.0029063	0.454545	0.125	0.109735	0.494982	0.959655	0.30541	8.88636	5/782=0.00639386189258312	0.00100124	0.0135389	adult_trait:abnormal circulating creatinine level	2	12	2
441	r1767	adult_trait:abnormal circulating free fatty acids level	adult	trait	abnormal circulating free fatty acids level	MP:0001553	->	adult_trait:abnormal circulating glycerol level	adult	trait	abnormal circulating glycerol level	MP:0011973	1135	11	2	0.00176211	0.181818	0.0952381	6	7	0.000587372	0.333333	0.285714	1	0.89945	0	0.0460228	54.0476	2/1135=0.00176211453744493	0.00148886	0.0137735	adult_trait:abnormal circulating free fatty acids level	2.4	18	5
442	r1768	adult_trait:abnormal circulating free fatty acids level	adult	trait	abnormal circulating free fatty acids level	MP:0001553	->	adult_trait:abnormal circulating HDL cholesterol level	adult	trait	abnormal circulating HDL cholesterol level	MP:0000184	1368	57	5	0.00365497	0.0877193	0.0126263	18	44	0.00101527	0.277778	0.113636	0.272575	0.707111	0.564514	0.150513	8.63636	5/1368=0.00365497076023392	0.000798941	0.0111945	adult_trait:abnormal circulating HDL cholesterol level	2	100	5
443	r1769	adult_trait:abnormal circulating free fatty acids level	adult	trait	abnormal circulating free fatty acids level	MP:0001553	->	adult_trait:abnormal circulating triglyceride level	adult	trait	abnormal circulating triglyceride level	MP:0011969	1375	24	2	0.00145455	0.0833333	0.0300752	7	19	0.000415584	0.285714	0.105263	0.563218	0.89945	0.249323	0.0460228	20.6767	2/1375=0.00145454545454545	0.00721417	0.0486274	adult_trait:abnormal circulating free fatty acids level	2.4	18	4
444	r1771	adult_trait:abnormal circulating free fatty acids level	adult	trait	abnormal circulating free fatty acids level	MP:0001553	->	adult_trait:abnormal sacral vertebrae morphology	adult	trait	abnormal sacral vertebrae morphology	MP:0003050	1011	22	2	0.00197824	0.0909091	0.037037	6	18	0.000659413	0.333333	0.111111	0.554579	0.89945	0.256037	0.0460228	18.7222	2/1011=0.0019782393669634	0.00923576	0.0585988	adult_trait:abnormal circulating free fatty acids level	2.4	18	2
445	r1773	adult_trait:abnormal circulating free fatty acids level	adult	trait	abnormal circulating free fatty acids level	MP:0001553	->	adult_trait:abnormal startle reflex	adult	trait	abnormal startle reflex	MP:0001486	1001	43	4	0.003996	0.0930233	0.0285714	7	40	0.00228343	0.571429	0.1	0.0421893	0.307114	1.3748	0.5127	14.3	4/1001=0.003996003996004	0.000710834	0.0073514	adult_trait:abnormal circulating free fatty acids level	2.4	18	2
446	r1776	adult_trait:abnormal circulating fructosamine level	adult	trait	abnormal circulating fructosamine level	MP:0010086	->	adult_trait:abnormal circulating serum albumin level	adult	trait	abnormal circulating serum albumin level	MP:0000199	1114	54	4	0.00359066	0.0740741	0.00961538	26	32	0.00055241	0.153846	0.125	1	0.89945	0	0.0460228	5.35577	4/1114=0.00359066427289048	0.0114891	0.0913229	adult_trait:abnormal circulating fructosamine level	2	16	4
447	r1777	adult_trait:abnormal circulating fructosamine level	adult	trait	abnormal circulating fructosamine level	MP:0010086	->	adult_trait:abnormal locomotor behavior	adult	trait	abnormal locomotor behavior	MP:0001392	314	13	2	0.00636943	0.153846	0.08	5	10	0.00254777	0.4	0.2	0.602683	0.89945	0.219911	0.0460228	12.56	2/314=0.00636942675159236	0.0229102	0.0999712	adult_trait:abnormal locomotor behavior	2.6	38	2
448	r1778	adult_trait:abnormal circulating fructosamine level	adult	trait	abnormal circulating fructosamine level	MP:0010086	->	adult_trait:abnormal vibrissa morphology	adult	trait	abnormal vibrissa morphology	MP:0002098	1009	60	5	0.0049554	0.0833333	0.0108225	21	44	0.00117986	0.238095	0.113636	0.301549	0.733008	0.520642	0.134891	5.45996	5/1009=0.00495540138751239	0.00501918	0.0491398	adult_trait:abnormal circulating fructosamine level	2	16	2
449	r1780	adult_trait:abnormal circulating glucose level	adult	trait	abnormal circulating glucose level	MP:0000188	->	adult_trait:abnormal blood urea nitrogen level	adult	trait	abnormal blood urea nitrogen level	MP:0005265	2045	81	8	0.00391198	0.0987654	0.00808898	43	46	0.00072781	0.186047	0.173913	1	0.89945	0	0.0460228	8.27098	8/2045=0.0039119804400978	2.65044e-05	0.000607944	adult_trait:abnormal blood urea nitrogen level	2	30	7
450	r1783	adult_trait:abnormal circulating glucose level	adult	trait	abnormal circulating glucose level	MP:0000188	->	adult_trait:abnormal circulating aspartate transaminase level	adult	trait	abnormal circulating aspartate transaminase level	MP:0000203	2045	69	4	0.00195599	0.057971	0.00609756	32	41	0.000244499	0.125	0.097561	1	0.89945	0	0.0460228	6.23476	4/2045=0.0019559902200489	0.00633699	0.0545841	adult_trait:abnormal circulating aspartate transaminase level	2.1	44	7
451	r1786	adult_trait:abnormal circulating glucose level	adult	trait	abnormal circulating glucose level	MP:0000188	->	adult_trait:abnormal circulating serum albumin level	adult	trait	abnormal circulating serum albumin level	MP:0000199	2023	81	5	0.00247158	0.0617284	0.00542005	41	45	0.000301412	0.121951	0.111111	1	0.89945	0	0.0460228	5.48238	5/2023=0.00247157686604053	0.00398338	0.0411818	adult_trait:abnormal circulating serum albumin level	2	50	6
452	r1788	adult_trait:abnormal circulating glucose level	adult	trait	abnormal circulating glucose level	MP:0000188	->	adult_trait:abnormal heart weight	adult	trait	abnormal heart weight	MP:0004857	1909	54	3	0.0015715	0.0555556	0.00767263	23	34	0.000204979	0.130435	0.0882353	0.684091	0.89945	0.164886	0.0460228	7.32353	3/1909=0.00157150340492404	0.0117973	0.080079	adult_trait:abnormal circulating glucose level	2.2	32	3
453	r1789	adult_trait:abnormal circulating glucose level	adult	trait	abnormal circulating glucose level	MP:0000188	->	adult_trait:abnormal lean body mass	adult	trait	abnormal lean body mass	MP:0003959	2251	116	8	0.00355398	0.0689655	0.00543478	32	92	0.000888494	0.25	0.0869565	0.0734468	0.403152	1.13403	0.394531	6.11685	8/2251=0.00355397601066193	0.000183287	0.00307457	adult_trait:abnormal lean body mass	2.1	132	2
454	r1790	adult_trait:abnormal circulating glucose level	adult	trait	abnormal circulating glucose level	MP:0000188	->	adult_trait:abnormal leukocyte cell number	adult	trait	abnormal leukocyte cell number	MP:0000217	2096	62	6	0.0028626	0.0967742	0.0104167	32	36	0.000536737	0.1875	0.166667	1	0.89945	0	0.0460228	10.9167	6/2096=0.00286259541984733	6.34643e-05	0.00121892	adult_trait:abnormal leukocyte cell number	2.1	42	3
455	r1792	adult_trait:abnormal circulating glucose level	adult	trait	abnormal circulating glucose level	MP:0000188	->	adult_trait:abnormal pelvic girdle bone morphology	adult	trait	abnormal pelvic girdle bone morphology	MP:0004509	1980	26	2	0.0010101	0.0769231	0.0213904	11	17	0.000183655	0.181818	0.117647	1	0.89945	0	0.0460228	21.1765	2/1980=0.00101010101010101	0.006208	0.0354422	adult_trait:abnormal pelvic girdle bone morphology	2.7	78	10
456	r1793	adult_trait:abnormal circulating glucose level	adult	trait	abnormal circulating glucose level	MP:0000188	->	adult_trait:abnormal postural reflex	adult	trait	abnormal postural reflex	MP:0002980	2361	64	3	0.00127065	0.046875	0.00540541	30	37	0.000127065	0.1	0.0810811	1	0.89945	0	0.0460228	6.38108	3/2361=0.00127064803049555	0.0160039	0.0937707	adult_trait:abnormal postural reflex	2.3	64	9
457	r1794	adult_trait:abnormal circulating glucose level	adult	trait	abnormal circulating glucose level	MP:0000188	->	adult_trait:abnormal respiratory quotient	adult	trait	abnormal respiratory quotient	MP:0004129	1322	56	6	0.00453858	0.107143	0.0125392	29	33	0.000939016	0.206897	0.181818	1	0.89945	0	0.0460228	8.2884	6/1322=0.00453857791225416	0.000293195	0.00486622	adult_trait:abnormal respiratory quotient	2	20	2
458	r1799	adult_trait:abnormal circulating glycerol level	adult	trait	abnormal circulating glycerol level	MP:0011973	->	adult_trait:abnormal circulating HDL cholesterol level	adult	trait	abnormal circulating HDL cholesterol level	MP:0000184	1136	53	5	0.00440141	0.0943396	0.0143472	17	41	0.00129453	0.294118	0.121951	0.273534	0.707937	0.562989	0.150006	8.14921	5/1136=0.00440140845070423	0.00107678	0.0144164	adult_trait:abnormal circulating glycerol level	2	26	2
459	r1801	adult_trait:abnormal circulating glycerol level	adult	trait	abnormal circulating glycerol level	MP:0011973	->	adult_trait:abnormal circulating magnesium level	adult	trait	abnormal circulating magnesium level	MP:0001771	836	18	2	0.00239234	0.111111	0.040404	9	11	0.000531632	0.222222	0.181818	1	0.89945	0	0.0460228	16.8889	2/836=0.00239234449760766	0.0107999	0.0869929	adult_trait:abnormal circulating glycerol level	2	26	3
460	r1802	adult_trait:abnormal circulating glycerol level	adult	trait	abnormal circulating glycerol level	MP:0011973	->	adult_trait:abnormal circulating total protein level	adult	trait	abnormal circulating total protein level	MP:0011888	1128	37	3	0.00265957	0.0810811	0.0153453	17	23	0.000469337	0.176471	0.130435	1	0.89945	0	0.0460228	8.65473	3/1128=0.00265957446808511	0.00862835	0.0746319	adult_trait:abnormal circulating glycerol level	2	26	2
461	r1803	adult_trait:abnormal circulating glycerol level	adult	trait	abnormal circulating glycerol level	MP:0011973	->	adult_trait:abnormal circulating triglyceride level	adult	trait	abnormal circulating triglyceride level	MP:0011969	1136	37	3	0.00264085	0.0810811	0.0153453	17	23	0.000466031	0.176471	0.130435	1	0.89945	0	0.0460228	8.71611	3/1136=0.00264084507042254	0.00846833	0.0735354	adult_trait:abnormal circulating glycerol level	2	26	11
462	r1807	adult_trait:abnormal circulating glycerol level	adult	trait	abnormal circulating glycerol level	MP:0011973	->	adult_trait:abnormal NK T cell number	adult	trait	abnormal NK T cell number	MP:0008038	495	25	3	0.00606061	0.12	0.0454545	6	22	0.0030303	0.5	0.136364	0.305846	0.738439	0.514497	0.131686	11.25	3/495=0.00606060606060606	0.00661143	0.0607242	adult_trait:abnormal circulating glycerol level	2	26	2
463	r1808	adult_trait:abnormal circulating glycerol level	adult	trait	abnormal circulating glycerol level	MP:0011973	->	adult_trait:abnormal snout morphology	adult	trait	abnormal snout morphology	MP:0000443	1018	38	3	0.00294695	0.0789474	0.0164835	13	28	0.000680066	0.230769	0.107143	0.395173	0.802294	0.403213	0.0956666	8.39011	3/1018=0.00294695481335953	0.0097561	0.0761839	adult_trait:abnormal snout morphology	2.1	70	2
464	r1810	adult_trait:abnormal circulating HDL cholesterol level	adult	trait	abnormal circulating HDL cholesterol level	MP:0000184	->	adult_trait:abnormal adipose tissue amount	adult	trait	abnormal adipose tissue amount	MP:0005452	1859	110	21	0.0112964	0.190909	0.0101597	53	78	0.00447593	0.396226	0.269231	0.288188	0.722184	0.540325	0.141352	9.4434	21/1859=0.0112963959117805	7.64078e-12	7.46042e-10	adult_trait:abnormal circulating HDL cholesterol level	2	100	2
465	r1812	adult_trait:abnormal circulating HDL cholesterol level	adult	trait	abnormal circulating HDL cholesterol level	MP:0000184	->	adult_trait:abnormal body length	adult	trait	abnormal body length	MP:0001256	1628	105	10	0.00614251	0.0952381	0.00615385	50	65	0.0012285	0.2	0.153846	0.631669	0.89945	0.19951	0.0460228	5.00923	10/1628=0.00614250614250614	0.000150067	0.00276133	adult_trait:abnormal circulating HDL cholesterol level	2	100	12
466	r1816	adult_trait:abnormal circulating HDL cholesterol level	adult	trait	abnormal circulating HDL cholesterol level	MP:0000184	->	adult_trait:abnormal circulating alkaline phosphatase level	adult	trait	abnormal circulating alkaline phosphatase level	MP:0000202	1996	104	12	0.00601202	0.115385	0.00772201	42	74	0.00171772	0.285714	0.162162	0.251173	0.689615	0.600026	0.161393	7.70656	12/1996=0.00601202404809619	7.67713e-07	2.28863e-05	adult_trait:abnormal circulating alkaline phosphatase level	2.1	100	6
467	r1817	adult_trait:abnormal circulating HDL cholesterol level	adult	trait	abnormal circulating HDL cholesterol level	MP:0000184	->	adult_trait:abnormal circulating cholesterol level	adult	trait	abnormal circulating cholesterol level	MP:0000180	2027	71	44	0.021707	0.619718	0.0267152	54	61	0.0176871	0.814815	0.721311	0.673701	0.89945	0.171533	0.0460228	27.0759	44/2027=0.0217069560927479	1.22814e-35	1.33106e-31	adult_trait:abnormal circulating cholesterol level	2	112	48
468	r1818	adult_trait:abnormal circulating HDL cholesterol level	adult	trait	abnormal circulating HDL cholesterol level	MP:0000184	->	adult_trait:abnormal cranium morphology	adult	trait	abnormal cranium morphology	MP:0000438	1706	109	8	0.00468933	0.0733945	0.00473373	52	65	0.000721436	0.153846	0.123077	0.790602	0.89945	0.102042	0.0460228	4.03787	8/1706=0.00468933177022274	0.00208549	0.0245947	adult_trait:abnormal circulating HDL cholesterol level	2	100	19
469	r1819	adult_trait:abnormal circulating HDL cholesterol level	adult	trait	abnormal circulating HDL cholesterol level	MP:0000184	->	adult_trait:abnormal eyelid aperture	adult	trait	abnormal eyelid aperture	MP:0003671	1801	72	5	0.00277624	0.0694444	0.00701262	31	46	0.00044778	0.16129	0.108696	0.734838	0.89945	0.133808	0.0460228	6.31487	5/1801=0.00277623542476402	0.00238536	0.0220275	adult_trait:abnormal eyelid aperture	2.3	84	2
470	r1821	adult_trait:abnormal circulating HDL cholesterol level	adult	trait	abnormal circulating HDL cholesterol level	MP:0000184	->	adult_trait:abnormal grip strength	adult	trait	abnormal grip strength	MP:0001515	1570	80	8	0.00509554	0.1	0.00837258	39	49	0.00104524	0.205128	0.163265	0.786798	0.89945	0.104137	0.0460228	6.57248	8/1570=0.00509554140127389	0.000126666	0.00238956	adult_trait:abnormal circulating HDL cholesterol level	2	100	22
471	r1824	adult_trait:abnormal circulating HDL cholesterol level	adult	trait	abnormal circulating HDL cholesterol level	MP:0000184	->	adult_trait:abnormal lean body mass	adult	trait	abnormal lean body mass	MP:0003959	1859	106	16	0.00860678	0.150943	0.00963565	41	81	0.00335874	0.390244	0.197531	0.101943	0.475357	0.991643	0.32298	8.95634	16/1859=0.00860677783754707	3.15697e-09	1.63084e-07	adult_trait:abnormal lean body mass	2.1	132	4
472	r1828	adult_trait:abnormal circulating HDL cholesterol level	adult	trait	abnormal circulating HDL cholesterol level	MP:0000184	->	adult_trait:abnormal posture	adult	trait	abnormal posture	MP:0001504	623	53	7	0.011236	0.132075	0.0157127	27	33	0.00291303	0.259259	0.212121	0.773182	0.89945	0.111718	0.0460228	4.8945	7/623=0.0112359550561798	0.00216244	0.0233319	adult_trait:abnormal posture	2.1	56	17
473	r1829	adult_trait:abnormal circulating HDL cholesterol level	adult	trait	abnormal circulating HDL cholesterol level	MP:0000184	->	adult_trait:abnormal QRS complex	adult	trait	abnormal QRS complex	MP:0003898	682	14	2	0.00293255	0.142857	0.0625	8	8	0.000733138	0.25	0.25	1	0.89945	0	0.0460228	21.3125	2/682=0.00293255131964809	0.00778433	0.0585187	adult_trait:abnormal QRS complex	2.2	14	4
474	r1830	adult_trait:abnormal circulating HDL cholesterol level	adult	trait	abnormal circulating HDL cholesterol level	MP:0000184	->	adult_trait:abnormal snout morphology	adult	trait	abnormal snout morphology	MP:0000443	1807	87	5	0.00276702	0.0574713	0.00487329	38	54	0.000364081	0.131579	0.0925926	0.738952	0.89945	0.131384	0.0460228	4.40302	5/1807=0.00276701715550636	0.00938775	0.0740498	adult_trait:abnormal snout morphology	2.1	70	18
475	r1835	adult_trait:abnormal circulating iron level	adult	trait	abnormal circulating iron level	MP:0004152	->	adult_trait:abnormal blood uric acid level	adult	trait	abnormal blood uric acid level	MP:0008820	271	10	2	0.00738007	0.2	0.148148	3	9	0.00492005	0.666667	0.222222	0.546703	0.89945	0.262248	0.0460228	20.0741	2/271=0.00738007380073801	0.0127442	0.0799571	adult_trait:abnormal blood uric acid level	2.3	20	6
476	r1837	adult_trait:abnormal circulating iron level	adult	trait	abnormal circulating iron level	MP:0004152	->	adult_trait:abnormal circulating alanine transaminase level	adult	trait	abnormal circulating alanine transaminase level	MP:0001573	1708	50	3	0.00175644	0.06	0.00909091	20	33	0.000263466	0.15	0.0909091	0.669245	0.89945	0.174415	0.0460228	7.76364	3/1708=0.00175644028103044	0.0104469	0.0792278	adult_trait:abnormal circulating iron level	2.1	46	4
477	r1838	adult_trait:abnormal circulating iron level	adult	trait	abnormal circulating iron level	MP:0004152	->	adult_trait:abnormal circulating alkaline phosphatase level	adult	trait	abnormal circulating alkaline phosphatase level	MP:0000202	1708	80	5	0.0029274	0.0625	0.00769231	20	65	0.00073185	0.25	0.0769231	0.121841	0.515578	0.914208	0.287706	6.56923	5/1708=0.00292740046838408	0.00224192	0.0240691	adult_trait:abnormal circulating alkaline phosphatase level	2.1	100	2
478	r1839	adult_trait:abnormal circulating iron level	adult	trait	abnormal circulating iron level	MP:0004152	->	adult_trait:abnormal circulating aspartate transaminase level	adult	trait	abnormal circulating aspartate transaminase level	MP:0000203	1708	49	3	0.00175644	0.0612245	0.009375	20	32	0.000263466	0.15	0.09375	0.672712	0.89945	0.172171	0.0460228	8.00625	3/1708=0.00175644028103044	0.00967318	0.0757185	adult_trait:abnormal circulating aspartate transaminase level	2.1	44	2
479	r1840	adult_trait:abnormal circulating iron level	adult	trait	abnormal circulating iron level	MP:0004152	->	adult_trait:abnormal circulating bilirubin level	adult	trait	abnormal circulating bilirubin level	MP:0001569	1450	31	3	0.00206897	0.0967742	0.0208333	16	18	0.000387931	0.1875	0.166667	1	0.89945	0	0.0460228	15.1042	3/1450=0.00206896551724138	0.00203615	0.0222154	adult_trait:abnormal circulating iron level	2.1	46	2
480	r1842	adult_trait:abnormal circulating iron level	adult	trait	abnormal circulating iron level	MP:0004152	->	adult_trait:abnormal circulating fructosamine level	adult	trait	abnormal circulating fructosamine level	MP:0010086	1114	35	3	0.002693	0.0857143	0.0192308	12	26	0.00067325	0.25	0.115385	0.394369	0.801416	0.404097	0.0961419	10.7115	3/1114=0.00269299820466786	0.00529152	0.0511405	adult_trait:abnormal circulating fructosamine level	2	16	2
481	r1843	adult_trait:abnormal circulating iron level	adult	trait	abnormal circulating iron level	MP:0004152	->	adult_trait:abnormal circulating magnesium level	adult	trait	abnormal circulating magnesium level	MP:0001771	836	12	2	0.00239234	0.166667	0.0816327	7	7	0.000683527	0.285714	0.285714	1	0.89945	0	0.0460228	34.1224	2/836=0.00239234449760766	0.00343969	0.0340046	adult_trait:abnormal circulating iron level	2.1	46	8
482	r1844	adult_trait:abnormal circulating iron level	adult	trait	abnormal circulating iron level	MP:0004152	->	adult_trait:abnormal circulating triglyceride level	adult	trait	abnormal circulating triglyceride level	MP:0011969	1708	43	4	0.00234192	0.0930233	0.0148148	20	27	0.000468384	0.2	0.148148	0.717551	0.89945	0.144147	0.0460228	12.6519	4/1708=0.00234192037470726	0.000656632	0.00888061	adult_trait:abnormal circulating iron level	2.1	46	13
483	r1846	adult_trait:abnormal circulating iron level	adult	trait	abnormal circulating iron level	MP:0004152	->	adult_trait:abnormal erythrocyte cell number	adult	trait	abnormal erythrocyte cell number	MP:0001586	1606	37	3	0.001868	0.0810811	0.0150376	19	21	0.000294947	0.157895	0.142857	1	0.89945	0	0.0460228	12.0752	3/1606=0.00186799501867995	0.00348176	0.0343489	adult_trait:abnormal circulating iron level	2.1	46	4
484	r1850	adult_trait:abnormal circulating iron level	adult	trait	abnormal circulating iron level	MP:0004152	->	adult_trait:abnormal leukocyte cell number	adult	trait	abnormal leukocyte cell number	MP:0000217	1605	48	3	0.00186916	0.0625	0.00986842	19	32	0.00029513	0.157895	0.09375	0.666692	0.89945	0.176075	0.0460228	7.91941	3/1605=0.00186915887850467	0.010068	0.0776374	adult_trait:abnormal circulating iron level	2.1	46	2
485	r1853	adult_trait:abnormal circulating iron level	adult	trait	abnormal circulating iron level	MP:0004152	->	adult_trait:abnormal platelet cell number	adult	trait	abnormal platelet cell number	MP:0011898	1606	39	5	0.00311333	0.128205	0.0210526	19	25	0.000819296	0.263158	0.2	0.736345	0.89945	0.132919	0.0460228	16.9053	5/1606=0.00311332503113325	4.6248e-05	0.000921896	adult_trait:abnormal circulating iron level	2.1	46	11
486	r1854	adult_trait:abnormal circulating iron level	adult	trait	abnormal circulating iron level	MP:0004152	->	adult_trait:abnormal postural reflex	adult	trait	abnormal postural reflex	MP:0002980	1544	49	3	0.00194301	0.0612245	0.00980392	18	34	0.000323834	0.166667	0.0882353	0.657336	0.89945	0.182213	0.0460228	7.56863	3/1544=0.00194300518134715	0.0113881	0.0846187	adult_trait:abnormal circulating iron level	2.1	46	4
487	r1856	adult_trait:abnormal circulating iron level	adult	trait	abnormal circulating iron level	MP:0004152	->	adult_trait:abnormal red blood cell distribution width	adult	trait	abnormal red blood cell distribution width	MP:0010066	584	19	3	0.00513699	0.157895	0.0512821	9	13	0.00171233	0.333333	0.230769	1	0.89945	0	0.0460228	14.9744	3/584=0.00513698630136986	0.00284185	0.031752	adult_trait:abnormal red blood cell distribution width	2	48	4
488	r1863	adult_trait:abnormal circulating LDL cholesterol level	adult	trait	abnormal circulating LDL cholesterol level	MP:0000181	->	adult_trait:abnormal circulating cholesterol level	adult	trait	abnormal circulating cholesterol level	MP:0000180	981	54	13	0.0132518	0.240741	0.0234234	30	37	0.00574244	0.433333	0.351351	0.817089	0.89945	0.0877305	0.0460228	11.4892	13/981=0.0132517838939857	1.467e-08	7.27658e-07	adult_trait:abnormal circulating cholesterol level	2	112	4
489	r1864	adult_trait:abnormal circulating LDL cholesterol level	adult	trait	abnormal circulating LDL cholesterol level	MP:0000181	->	adult_trait:abnormal circulating HDL cholesterol level	adult	trait	abnormal circulating HDL cholesterol level	MP:0000184	981	57	11	0.011213	0.192982	0.0192982	30	38	0.00411145	0.366667	0.289474	0.805928	0.89945	0.093704	0.0460228	9.46579	11/981=0.0112130479102956	7.33448e-07	2.3907e-05	adult_trait:abnormal circulating HDL cholesterol level	2	100	14
490	r1866	adult_trait:abnormal circulating LDL cholesterol level	adult	trait	abnormal circulating LDL cholesterol level	MP:0000181	->	adult_trait:abnormal pinna reflex	adult	trait	abnormal pinna reflex	MP:0001485	457	39	5	0.0109409	0.128205	0.0210526	19	25	0.00287919	0.263158	0.2	0.736345	0.89945	0.132919	0.0460228	4.81053	5/457=0.0109409190371991	0.00994649	0.0824473	adult_trait:abnormal circulating LDL cholesterol level	2	38	2
491	r1868	adult_trait:abnormal circulating LDL cholesterol level	adult	trait	abnormal circulating LDL cholesterol level	MP:0000181	->	adult_trait:abnormal thermal nociception	adult	trait	abnormal thermal nociception	MP:0002733	504	43	5	0.00992063	0.116279	0.0174825	22	26	0.00225469	0.227273	0.192308	1	0.89945	0	0.0460228	4.40559	5/504=0.00992063492063492	0.0129206	0.0990814	adult_trait:abnormal circulating LDL cholesterol level	2	38	14
492	r1871	adult_trait:abnormal circulating magnesium level	adult	trait	abnormal circulating magnesium level	MP:0001771	->	adult_trait:abnormal bone mineral density	adult	trait	abnormal bone mineral density	MP:0010119	763	28	3	0.00393185	0.107143	0.0272727	11	20	0.00107232	0.272727	0.15	0.653385	0.89945	0.184831	0.0460228	10.4045	3/763=0.00393184796854522	0.0062196	0.0579604	adult_trait:abnormal bone mineral density	2	96	12
493	r1874	adult_trait:abnormal circulating magnesium level	adult	trait	abnormal circulating magnesium level	MP:0001771	->	adult_trait:abnormal circulating free fatty acids level	adult	trait	abnormal circulating free fatty acids level	MP:0001553	836	22	3	0.00358852	0.136364	0.038961	11	14	0.000978686	0.272727	0.214286	1	0.89945	0	0.0460228	16.2857	3/836=0.00358851674641148	0.00201877	0.0240037	adult_trait:abnormal circulating magnesium level	2	60	2
494	r1875	adult_trait:abnormal circulating magnesium level	adult	trait	abnormal circulating magnesium level	MP:0001771	->	adult_trait:abnormal circulating fructosamine level	adult	trait	abnormal circulating fructosamine level	MP:0010086	826	24	3	0.00363196	0.125	0.0340909	11	16	0.000990535	0.272727	0.1875	1	0.89945	0	0.0460228	14.0795	3/826=0.0036319612590799	0.00289739	0.0322235	adult_trait:abnormal circulating fructosamine level	2	16	3
495	r1877	adult_trait:abnormal circulating magnesium level	adult	trait	abnormal circulating magnesium level	MP:0001771	->	adult_trait:abnormal circulating iron level	adult	trait	abnormal circulating iron level	MP:0004152	836	12	2	0.00239234	0.166667	0.0816327	7	7	0.000683527	0.285714	0.285714	1	0.89945	0	0.0460228	34.1224	2/836=0.00239234449760766	0.00343969	0.0340046	adult_trait:abnormal circulating iron level	2.1	46	6
496	r1878	adult_trait:abnormal circulating magnesium level	adult	trait	abnormal circulating magnesium level	MP:0001771	->	adult_trait:abnormal circulating LDL cholesterol level	adult	trait	abnormal circulating LDL cholesterol level	MP:0000181	836	27	4	0.00478469	0.148148	0.0363636	11	20	0.00173989	0.363636	0.2	0.685661	0.89945	0.163891	0.0460228	15.2	4/836=0.00478468899521531	0.000496113	0.00754648	adult_trait:abnormal circulating LDL cholesterol level	2	38	6
497	r1879	adult_trait:abnormal circulating magnesium level	adult	trait	abnormal circulating magnesium level	MP:0001771	->	adult_trait:abnormal circulating phosphate level	adult	trait	abnormal circulating phosphate level	MP:0001565	836	18	4	0.00478469	0.222222	0.0661157	11	11	0.00173989	0.363636	0.363636	1	0.89945	0	0.0460228	27.6364	4/836=0.00478468899521531	7.27934e-05	0.00147602	adult_trait:abnormal circulating magnesium level	2	60	17
498	r1880	adult_trait:abnormal circulating magnesium level	adult	trait	abnormal circulating magnesium level	MP:0001771	->	adult_trait:abnormal circulating serum albumin level	adult	trait	abnormal circulating serum albumin level	MP:0000199	836	30	4	0.00478469	0.133333	0.0316206	11	23	0.00173989	0.363636	0.173913	0.425459	0.822641	0.371142	0.0847897	13.2174	4/836=0.00478468899521531	0.000784195	0.0110306	adult_trait:abnormal circulating magnesium level	2	60	9
499	r1881	adult_trait:abnormal circulating magnesium level	adult	trait	abnormal circulating magnesium level	MP:0001771	->	adult_trait:abnormal circulating total protein level	adult	trait	abnormal circulating total protein level	MP:0011888	836	22	3	0.00358852	0.136364	0.038961	11	14	0.000978686	0.272727	0.214286	1	0.89945	0	0.0460228	16.2857	3/836=0.00358851674641148	0.00201877	0.0240037	adult_trait:abnormal circulating magnesium level	2	60	8
500	r1882	adult_trait:abnormal circulating magnesium level	adult	trait	abnormal circulating magnesium level	MP:0001771	->	adult_trait:abnormal clutching reflex	adult	trait	abnormal clutching reflex	MP:0001513	739	30	3	0.00405954	0.1	0.0247934	11	22	0.00110715	0.272727	0.136364	0.64717	0.89945	0.188981	0.0460228	9.16116	3/739=0.0040595399188092	0.00854652	0.0740719	adult_trait:abnormal circulating magnesium level	2	60	3
501	r1886	adult_trait:abnormal circulating magnesium level	adult	trait	abnormal circulating magnesium level	MP:0001771	->	adult_trait:abnormal locomotor activation	adult	trait	abnormal locomotor activation	MP:0003313	739	28	4	0.00541272	0.142857	0.034632	11	21	0.00196826	0.363636	0.190476	0.443862	0.835169	0.352752	0.0782259	12.7965	4/739=0.0054127198917456	0.000908409	0.0124703	adult_trait:abnormal circulating magnesium level	2	60	2
502	r1889	adult_trait:abnormal circulating magnesium level	adult	trait	abnormal circulating magnesium level	MP:0001771	->	adult_trait:abnormal nail morphology	adult	trait	abnormal nail morphology	MP:0000579	739	27	3	0.00405954	0.111111	0.0287081	11	19	0.00110715	0.272727	0.157895	0.658246	0.89945	0.181612	0.0460228	10.6077	3/739=0.0040595399188092	0.00597544	0.0564864	adult_trait:abnormal circulating magnesium level	2	60	5
503	r1890	adult_trait:abnormal circulating magnesium level	adult	trait	abnormal circulating magnesium level	MP:0001771	->	adult_trait:abnormal platelet cell number	adult	trait	abnormal platelet cell number	MP:0011898	804	17	2	0.00248756	0.117647	0.047619	7	12	0.000710732	0.285714	0.166667	1	0.89945	0	0.0460228	19.1429	2/804=0.00248756218905473	0.00900174	0.0717313	adult_trait:abnormal platelet cell number	2.1	50	10
504	r1893	adult_trait:abnormal circulating magnesium level	adult	trait	abnormal circulating magnesium level	MP:0001771	->	adult_trait:abnormal red blood cell distribution width	adult	trait	abnormal red blood cell distribution width	MP:0010066	459	13	2	0.0043573	0.153846	0.0740741	6	9	0.00145243	0.333333	0.222222	1	0.89945	0	0.0460228	17	2/459=0.00435729847494553	0.01262	0.0973142	adult_trait:abnormal circulating magnesium level	2	60	4
505	r1894	adult_trait:abnormal circulating magnesium level	adult	trait	abnormal circulating magnesium level	MP:0001771	->	adult_trait:abnormal response to new environment	adult	trait	abnormal response to new environment	MP:0001413	340	18	5	0.0147059	0.277778	0.0793651	9	14	0.00816993	0.555556	0.357143	0.706581	0.89945	0.150838	0.0460228	13.4921	5/340=0.0147058823529412	0.000316487	0.00519545	adult_trait:abnormal circulating magnesium level	2	60	6
506	r1897	adult_trait:abnormal circulating magnesium level	adult	trait	abnormal circulating magnesium level	MP:0001771	->	adult_trait:abnormal thermal nociception	adult	trait	abnormal thermal nociception	MP:0002733	383	20	4	0.0104439	0.2	0.0571429	10	14	0.00417755	0.4	0.285714	0.703493	0.89945	0.15274	0.0460228	10.9429	4/383=0.010443864229765	0.00197567	0.0235688	adult_trait:abnormal circulating magnesium level	2	60	6
507	r1898	adult_trait:abnormal circulating magnesium level	adult	trait	abnormal circulating magnesium level	MP:0001771	->	adult_trait:abnormal trunk posture (trunk curl)	adult	trait	abnormal trunk posture (trunk curl)	MP:0001512	739	20	3	0.00405954	0.15	0.0454545	11	12	0.00110715	0.272727	0.25	1	0.89945	0	0.0460228	16.7955	3/739=0.0040595399188092	0.00195505	0.0233871	adult_trait:abnormal circulating magnesium level	2	60	8
508	r1899	adult_trait:abnormal circulating phosphate level	adult	trait	abnormal circulating phosphate level	MP:0001565	->	adult_trait:abnormal adipose tissue amount	adult	trait	abnormal adipose tissue amount	MP:0005452	1870	96	8	0.00427807	0.0833333	0.00810127	25	79	0.00136898	0.32	0.101266	0.0389723	0.292988	1.40924	0.53315	7.57468	8/1870=0.00427807486631016	5.63523e-05	0.00117904	adult_trait:abnormal circulating phosphate level	2	56	2
509	r1901	adult_trait:abnormal circulating phosphate level	adult	trait	abnormal circulating phosphate level	MP:0001565	->	adult_trait:abnormal blood urea nitrogen level	adult	trait	abnormal blood urea nitrogen level	MP:0005265	2045	68	4	0.00195599	0.0588235	0.00668896	26	46	0.000300922	0.153846	0.0869565	0.464783	0.856072	0.33275	0.0674897	6.83946	4/2045=0.0019559902200489	0.00476798	0.0472358	adult_trait:abnormal blood urea nitrogen level	2	30	2
510	r1904	adult_trait:abnormal circulating phosphate level	adult	trait	abnormal circulating phosphate level	MP:0001565	->	adult_trait:abnormal bone mineral density	adult	trait	abnormal bone mineral density	MP:0010119	1863	71	5	0.00268384	0.0704225	0.00801282	24	52	0.000559134	0.208333	0.0961538	0.294295	0.726502	0.531217	0.138763	7.46394	5/1863=0.00268384326355341	0.00125774	0.0163347	adult_trait:abnormal bone mineral density	2	96	6
511	r1906	adult_trait:abnormal circulating phosphate level	adult	trait	abnormal circulating phosphate level	MP:0001565	->	adult_trait:abnormal bone structure	adult	trait	abnormal bone structure	MP:0003795	1562	30	3	0.00192061	0.1	0.0230769	13	20	0.000443219	0.230769	0.15	0.674311	0.89945	0.17114	0.0460228	18.0231	3/1562=0.00192061459667093	0.00129224	0.0140011	adult_trait:abnormal bone structure	2.2	68	10
512	r1907	adult_trait:abnormal circulating phosphate level	adult	trait	abnormal circulating phosphate level	MP:0001565	->	adult_trait:abnormal circulating alanine transaminase level	adult	trait	abnormal circulating alanine transaminase level	MP:0001573	2045	66	4	0.00195599	0.0606061	0.00699301	26	44	0.000300922	0.153846	0.0909091	0.475834	0.861675	0.322545	0.0646566	7.15035	4/2045=0.0019559902200489	0.00412245	0.04239	adult_trait:abnormal circulating phosphate level	2	56	2
513	r1909	adult_trait:abnormal circulating phosphate level	adult	trait	abnormal circulating phosphate level	MP:0001565	->	adult_trait:abnormal circulating calcium level	adult	trait	abnormal circulating calcium level	MP:0001562	2045	70	6	0.00293399	0.0857143	0.00923077	26	50	0.000677074	0.230769	0.12	0.340901	0.763882	0.467371	0.116973	9.43846	6/2045=0.00293398533007335	0.000135546	0.00253501	adult_trait:abnormal circulating phosphate level	2	56	3
514	r1911	adult_trait:abnormal circulating phosphate level	adult	trait	abnormal circulating phosphate level	MP:0001565	->	adult_trait:abnormal circulating creatinine level	adult	trait	abnormal circulating creatinine level	MP:0005328	1810	56	5	0.00276243	0.0892857	0.010989	26	35	0.000531237	0.192308	0.142857	0.738435	0.89945	0.131688	0.0460228	9.94505	5/1810=0.00276243093922652	0.000385838	0.00610023	adult_trait:abnormal circulating creatinine level	2	12	5
515	r1912	adult_trait:abnormal circulating phosphate level	adult	trait	abnormal circulating phosphate level	MP:0001565	->	adult_trait:abnormal circulating HDL cholesterol level	adult	trait	abnormal circulating HDL cholesterol level	MP:0000184	1998	70	8	0.004004	0.114286	0.0120755	25	53	0.00128128	0.32	0.150943	0.249392	0.686733	0.603118	0.163212	12.0634	8/1998=0.004004004004004	2.64324e-06	7.6393e-05	adult_trait:abnormal circulating HDL cholesterol level	2	100	2
516	r1913	adult_trait:abnormal circulating phosphate level	adult	trait	abnormal circulating phosphate level	MP:0001565	->	adult_trait:abnormal circulating LDL cholesterol level	adult	trait	abnormal circulating LDL cholesterol level	MP:0000181	979	39	3	0.00306435	0.0769231	0.0166667	12	30	0.000766088	0.25	0.1	0.359766	0.771014	0.44398	0.112938	8.15833	3/979=0.00306435137895812	0.0106604	0.0863504	adult_trait:abnormal circulating LDL cholesterol level	2	38	2
517	r1914	adult_trait:abnormal circulating phosphate level	adult	trait	abnormal circulating phosphate level	MP:0001565	->	adult_trait:abnormal circulating magnesium level	adult	trait	abnormal circulating magnesium level	MP:0001771	836	18	4	0.00478469	0.222222	0.0661157	11	11	0.00173989	0.363636	0.363636	1	0.89945	0	0.0460228	27.6364	4/836=0.00478468899521531	7.27934e-05	0.00147602	adult_trait:abnormal circulating magnesium level	2	60	14
518	r1915	adult_trait:abnormal circulating phosphate level	adult	trait	abnormal circulating phosphate level	MP:0001565	->	adult_trait:abnormal circulating serum albumin level	adult	trait	abnormal circulating serum albumin level	MP:0000199	2023	65	5	0.00247158	0.0769231	0.00888889	25	45	0.000494315	0.2	0.111111	0.489208	0.872932	0.310507	0.0590198	8.99111	5/2023=0.00247157686604053	0.000570382	0.00847306	adult_trait:abnormal circulating phosphate level	2	56	8
519	r1916	adult_trait:abnormal circulating phosphate level	adult	trait	abnormal circulating phosphate level	MP:0001565	->	adult_trait:abnormal circulating total protein level	adult	trait	abnormal circulating total protein level	MP:0011888	2041	62	5	0.00244978	0.0806452	0.00938086	26	41	0.000471111	0.192308	0.121951	0.512011	0.894068	0.29072	0.0486292	9.57317	5/2041=0.00244977951984321	0.000436114	0.00677163	adult_trait:abnormal circulating phosphate level	2	56	14
520	r1917	adult_trait:abnormal circulating phosphate level	adult	trait	abnormal circulating phosphate level	MP:0001565	->	adult_trait:abnormal ear morphology	adult	trait	abnormal ear morphology	MP:0002102	1385	27	2	0.00144404	0.0740741	0.0222222	9	20	0.000320899	0.222222	0.1	0.586022	0.89945	0.232086	0.0460228	15.3889	2/1385=0.00144404332129964	0.0116481	0.075158	adult_trait:abnormal ear morphology	2.3	10	3
521	r1923	adult_trait:abnormal circulating phosphate level	adult	trait	abnormal circulating phosphate level	MP:0001565	->	adult_trait:abnormal leukocyte cell number	adult	trait	abnormal leukocyte cell number	MP:0000217	1875	52	3	0.0016	0.0576923	0.00857143	20	35	0.00024	0.15	0.0857143	0.663664	0.89945	0.178052	0.0460228	8.03571	3/1875=0.0016	0.0094655	0.0745725	adult_trait:abnormal leukocyte cell number	2.1	42	2
522	r1926	adult_trait:abnormal circulating phosphate level	adult	trait	abnormal circulating phosphate level	MP:0001565	->	adult_trait:abnormal postural reflex	adult	trait	abnormal postural reflex	MP:0002980	1858	39	2	0.00107643	0.0512821	0.0129032	10	31	0.000215285	0.2	0.0645161	0.285936	0.718714	0.543732	0.143444	11.9871	2/1858=0.00107642626480086	0.0173047	0.0992429	adult_trait:abnormal postural reflex	2.3	64	5
523	r1928	adult_trait:abnormal circulating phosphate level	adult	trait	abnormal circulating phosphate level	MP:0001565	->	adult_trait:abnormal retinal pigmentation	adult	trait	abnormal retinal pigmentation	MP:0005103	1790	49	3	0.00167598	0.0612245	0.00921659	21	31	0.000239425	0.142857	0.0967742	0.683764	0.89945	0.165094	0.0460228	8.24885	3/1790=0.00167597765363128	0.00888669	0.0761373	adult_trait:abnormal circulating phosphate level	2	56	2
524	r1929	adult_trait:abnormal circulating phosphate level	adult	trait	abnormal circulating phosphate level	MP:0001565	->	adult_trait:abnormal tail movements	adult	trait	abnormal tail movements	MP:0001391	1847	49	3	0.00162426	0.0612245	0.00888889	25	27	0.000194911	0.12	0.111111	1	0.89945	0	0.0460228	8.20889	3/1847=0.00162425554953979	0.0088946	0.0761449	adult_trait:abnormal circulating phosphate level	2	56	4
525	r1930	adult_trait:abnormal circulating phosphate level	adult	trait	abnormal circulating phosphate level	MP:0001565	->	adult_trait:abnormal trunk posture (trunk curl)	adult	trait	abnormal trunk posture (trunk curl)	MP:0001512	1858	62	4	0.00215285	0.0645161	0.00780488	25	41	0.000344456	0.16	0.097561	0.703791	0.89945	0.152556	0.0460228	7.25073	4/1858=0.00215285252960172	0.00401815	0.0414552	adult_trait:abnormal circulating phosphate level	2	56	10
526	r1938	adult_trait:abnormal circulating potassium level	adult	trait	abnormal circulating potassium level	MP:0002668	->	adult_trait:abnormal circulating HDL cholesterol level	adult	trait	abnormal circulating HDL cholesterol level	MP:0000184	1788	66	4	0.00223714	0.0606061	0.008	20	50	0.000447427	0.2	0.08	0.241706	0.684878	0.616713	0.164387	7.152	4/1788=0.00223713646532438	0.00436495	0.0443991	adult_trait:abnormal circulating HDL cholesterol level	2	100	2
527	r1939	adult_trait:abnormal circulating potassium level	adult	trait	abnormal circulating potassium level	MP:0002668	->	adult_trait:abnormal circulating iron level	adult	trait	abnormal circulating iron level	MP:0004152	1656	29	3	0.00181159	0.103448	0.025	12	20	0.000452899	0.25	0.15	0.663208	0.89945	0.17835	0.0460228	20.7	3/1656=0.00181159420289855	0.000899989	0.0115086	adult_trait:abnormal circulating iron level	2.1	46	4
528	r1941	adult_trait:abnormal circulating potassium level	adult	trait	abnormal circulating potassium level	MP:0002668	->	adult_trait:abnormal circulating phosphate level	adult	trait	abnormal circulating phosphate level	MP:0001565	1835	40	3	0.00163488	0.075	0.012987	21	22	0.000233554	0.142857	0.136364	1	0.89945	0	0.0460228	11.9156	3/1835=0.00163487738419619	0.00349363	0.037067	adult_trait:abnormal circulating phosphate level	2	56	12
529	r1944	adult_trait:abnormal circulating potassium level	adult	trait	abnormal circulating potassium level	MP:0002668	->	adult_trait:abnormal IgE level	adult	trait	abnormal IgE level	MP:0020173	136	5	2	0.0147059	0.4	0.4	2	5	0.0147059	1	0.4	0.575758	0.89945	0.23976	0.0460228	27.2	2/136=0.0147058823529412	0.0115123	0.0913835	adult_trait:abnormal circulating potassium level	2	30	2
530	r1946	adult_trait:abnormal circulating serum albumin level	adult	trait	abnormal circulating serum albumin level	MP:0000199	->	adult_trait:abnormal adipose tissue amount	adult	trait	abnormal adipose tissue amount	MP:0005452	1850	107	12	0.00648649	0.11215	0.00759494	40	79	0.00194595	0.3	0.151899	0.163255	0.595387	0.787133	0.225201	7.02532	12/1850=0.00648648648648649	1.93812e-06	5.73915e-05	adult_trait:abnormal circulating serum albumin level	2	50	4
531	r1949	adult_trait:abnormal circulating serum albumin level	adult	trait	abnormal circulating serum albumin level	MP:0000199	->	adult_trait:abnormal bone mineral density	adult	trait	abnormal bone mineral density	MP:0010119	1843	87	6	0.00325556	0.0689655	0.00562852	41	52	0.000476424	0.146341	0.115385	0.763678	0.89945	0.11709	0.0460228	5.18668	6/1843=0.0032555615843733	0.0022659	0.0263495	adult_trait:abnormal bone mineral density	2	96	16
532	r1953	adult_trait:abnormal circulating serum albumin level	adult	trait	abnormal circulating serum albumin level	MP:0000199	->	adult_trait:abnormal circulating HDL cholesterol level	adult	trait	abnormal circulating HDL cholesterol level	MP:0000184	1998	87	11	0.00550551	0.126437	0.00922432	45	53	0.00134579	0.244444	0.207547	0.814771	0.89945	0.0889644	0.0460228	9.21509	11/1998=0.00550550550550551	4.31922e-07	1.46975e-05	adult_trait:abnormal circulating HDL cholesterol level	2	100	17
533	r1954	adult_trait:abnormal circulating serum albumin level	adult	trait	abnormal circulating serum albumin level	MP:0000199	->	adult_trait:abnormal circulating lactate dehydrogenase level	adult	trait	abnormal circulating lactate dehydrogenase level	MP:0011970	567	15	2	0.00352734	0.133333	0.0555556	8	9	0.000881834	0.25	0.222222	1	0.89945	0	0.0460228	15.75	2/567=0.00352733686067019	0.0132946	0.0721222	adult_trait:abnormal circulating lactate dehydrogenase level	2.5	8	4
534	r1955	adult_trait:abnormal circulating serum albumin level	adult	trait	abnormal circulating serum albumin level	MP:0000199	->	adult_trait:abnormal circulating LDL cholesterol level	adult	trait	abnormal circulating LDL cholesterol level	MP:0000181	979	51	8	0.0081716	0.156863	0.0183908	29	30	0.00225424	0.275862	0.266667	1	0.89945	0	0.0460228	9.0023	8/979=0.00817160367722165	2.5511e-05	0.000588898	adult_trait:abnormal circulating LDL cholesterol level	2	38	15
535	r1956	adult_trait:abnormal circulating serum albumin level	adult	trait	abnormal circulating serum albumin level	MP:0000199	->	adult_trait:abnormal grip strength	adult	trait	abnormal grip strength	MP:0001515	1579	50	3	0.00189994	0.06	0.00857143	25	28	0.000227992	0.12	0.107143	1	0.89945	0	0.0460228	6.76714	3/1579=0.00189993666877771	0.0146742	0.0938575	adult_trait:abnormal grip strength	2.2	62	2
536	r1959	adult_trait:abnormal circulating serum albumin level	adult	trait	abnormal circulating serum albumin level	MP:0000199	->	adult_trait:abnormal sacral vertebrae morphology	adult	trait	abnormal sacral vertebrae morphology	MP:0003050	1373	87	6	0.00436999	0.0689655	0.00574163	38	55	0.000689999	0.157895	0.109091	0.552399	0.89945	0.257747	0.0460228	3.94163	6/1373=0.00436999271667881	0.00812629	0.0712273	adult_trait:abnormal circulating serum albumin level	2	50	2
537	r1960	adult_trait:abnormal circulating serum albumin level	adult	trait	abnormal circulating serum albumin level	MP:0000199	->	adult_trait:abnormal thermal nociception	adult	trait	abnormal thermal nociception	MP:0002733	738	47	7	0.00948509	0.148936	0.0192044	27	27	0.0024591	0.259259	0.259259	1	0.89945	0	0.0460228	7.08642	7/738=0.00948509485094851	0.000315954	0.00519227	adult_trait:abnormal circulating serum albumin level	2	50	13
538	r1961	adult_trait:abnormal circulating sodium level	adult	trait	abnormal circulating sodium level	MP:0001776	->	adult_trait:abnormal circulating chloride level	adult	trait	abnormal circulating chloride level	MP:0003018	1835	49	13	0.00708447	0.265306	0.0281081	25	37	0.00368392	0.52	0.351351	0.481666	0.86741	0.317254	0.0617754	25.7892	13/1835=0.00708446866485014	1.74934e-12	2.07406e-10	adult_trait:abnormal circulating sodium level	2	6	3
539	r1962	adult_trait:abnormal circulating sodium level	adult	trait	abnormal circulating sodium level	MP:0001776	->	adult_trait:abnormal circulating cholesterol level	adult	trait	abnormal circulating cholesterol level	MP:0000180	1835	82	5	0.0027248	0.0609756	0.00645161	25	62	0.000544959	0.2	0.0806452	0.276196	0.713156	0.558783	0.146815	5.91935	5/1835=0.00272479564032698	0.00317164	0.0344603	adult_trait:abnormal circulating cholesterol level	2	112	2
540	r1964	adult_trait:abnormal circulating thyroxine level	adult	trait	abnormal circulating thyroxine level	MP:0005475	->	adult_trait:abnormal platelet volume	adult	trait	abnormal platelet volume	MP:0002586	433	14	2	0.00461894	0.142857	0.0833333	4	12	0.00230947	0.5	0.166667	0.549226	0.89945	0.260249	0.0460228	18.0417	2/433=0.0046189376443418	0.0125191	0.096702	adult_trait:abnormal circulating thyroxine level	2	2	2
541	r1966	adult_trait:abnormal circulating total protein level	adult	trait	abnormal circulating total protein level	MP:0011888	->	adult_trait:abnormal blood urea nitrogen level	adult	trait	abnormal blood urea nitrogen level	MP:0005265	2041	78	8	0.00391965	0.102564	0.00867209	41	45	0.000764809	0.195122	0.177778	1	0.89945	0	0.0460228	8.84986	8/2041=0.00391964723174914	1.73213e-05	0.000418103	adult_trait:abnormal blood urea nitrogen level	2	30	7
542	r1968	adult_trait:abnormal circulating total protein level	adult	trait	abnormal circulating total protein level	MP:0011888	->	adult_trait:abnormal CD4-negative NK T cell number	adult	trait	abnormal CD4-negative NK T cell number	MP:0013509	477	36	4	0.00838574	0.111111	0.034632	7	33	0.00479185	0.571429	0.121212	0.0681191	0.390052	1.16673	0.408877	8.25974	4/477=0.00838574423480084	0.00498009	0.0488453	adult_trait:abnormal CD4-negative NK T cell number	2	46	3
543	r1969	adult_trait:abnormal circulating total protein level	adult	trait	abnormal circulating total protein level	MP:0011888	->	adult_trait:abnormal circulating alanine transaminase level	adult	trait	abnormal circulating alanine transaminase level	MP:0001573	2041	32	3	0.00146987	0.09375	0.0197368	16	19	0.0002756	0.1875	0.157895	1	0.89945	0	0.0460228	20.1414	3/2041=0.00146986771190593	0.000893773	0.00755563	adult_trait:abnormal circulating alanine transaminase level	2.6	40	9
544	r1970	adult_trait:abnormal circulating total protein level	adult	trait	abnormal circulating total protein level	MP:0011888	->	adult_trait:abnormal circulating calcium level	adult	trait	abnormal circulating calcium level	MP:0001562	2041	48	3	0.00146987	0.0625	0.00923077	25	26	0.000176384	0.12	0.115385	1	0.89945	0	0.0460228	9.42	3/2041=0.00146986771190593	0.00619409	0.0470965	adult_trait:abnormal circulating calcium level	2.3	32	10
545	r1972	adult_trait:abnormal circulating total protein level	adult	trait	abnormal circulating total protein level	MP:0011888	->	adult_trait:abnormal circulating creatinine level	adult	trait	abnormal circulating creatinine level	MP:0005328	1808	62	6	0.00331858	0.0967742	0.0103806	34	34	0.000585632	0.176471	0.176471	1	0.89945	0	0.0460228	9.38408	6/1808=0.00331858407079646	0.000141164	0.00262424	adult_trait:abnormal circulating creatinine level	2	12	6
546	r1973	adult_trait:abnormal circulating total protein level	adult	trait	abnormal circulating total protein level	MP:0011888	->	adult_trait:abnormal circulating glucose level	adult	trait	abnormal circulating glucose level	MP:0000188	2041	79	5	0.00244978	0.0632911	0.00567215	41	43	0.000298754	0.121951	0.116279	1	0.89945	0	0.0460228	5.78843	5/2041=0.00244977951984321	0.00321944	0.03484	adult_trait:abnormal circulating total protein level	2	42	7
547	r1974	adult_trait:abnormal circulating total protein level	adult	trait	abnormal circulating total protein level	MP:0011888	->	adult_trait:abnormal circulating HDL cholesterol level	adult	trait	abnormal circulating HDL cholesterol level	MP:0000184	1995	82	10	0.00501253	0.121951	0.00967586	39	53	0.00128526	0.25641	0.188679	0.621674	0.89945	0.206438	0.0460228	9.65167	10/1995=0.0050125313283208	9.48513e-07	3.00584e-05	adult_trait:abnormal circulating HDL cholesterol level	2	100	7
548	r1976	adult_trait:abnormal circulating total protein level	adult	trait	abnormal circulating total protein level	MP:0011888	->	adult_trait:abnormal circulating LDL cholesterol level	adult	trait	abnormal circulating LDL cholesterol level	MP:0000181	978	48	4	0.00408998	0.0833333	0.0121212	22	30	0.000743633	0.181818	0.133333	0.717244	0.89945	0.144333	0.0460228	5.92727	4/978=0.00408997955010225	0.00872784	0.0752822	adult_trait:abnormal circulating LDL cholesterol level	2	38	5
549	r1977	adult_trait:abnormal circulating total protein level	adult	trait	abnormal circulating total protein level	MP:0011888	->	adult_trait:abnormal circulating serum albumin level	adult	trait	abnormal circulating serum albumin level	MP:0000199	2019	71	12	0.00594354	0.169014	0.013986	39	44	0.00182878	0.307692	0.272727	0.820352	0.89945	0.0859996	0.0460228	14.1189	12/2019=0.00594353640416048	2.55743e-09	1.47433e-07	adult_trait:abnormal circulating serum albumin level	2	50	10
550	r1989	adult_trait:abnormal circulating triglyceride level	adult	trait	abnormal circulating triglyceride level	MP:0011969	->	adult_trait:abnormal bone mineral density	adult	trait	abnormal bone mineral density	MP:0010119	1889	79	8	0.00423504	0.101266	0.00887902	34	53	0.000996481	0.235294	0.150943	0.422608	0.821499	0.374062	0.0853929	8.38624	8/1889=0.0042350449973531	2.60186e-05	0.000599338	adult_trait:abnormal bone mineral density	2	96	17
551	r1990	adult_trait:abnormal circulating triglyceride level	adult	trait	abnormal circulating triglyceride level	MP:0011969	->	adult_trait:abnormal bone mineralization	adult	trait	abnormal bone mineralization	MP:0002896	1890	85	8	0.0042328	0.0941176	0.00832466	31	62	0.00109234	0.258065	0.129032	0.259848	0.698698	0.58528	0.15571	7.86681	8/1890=0.00423280423280423	4.0106e-05	0.00072042	adult_trait:abnormal bone mineralization	2.2	128	2
552	r1991	adult_trait:abnormal circulating triglyceride level	adult	trait	abnormal circulating triglyceride level	MP:0011969	->	adult_trait:abnormal circulating alanine transaminase level	adult	trait	abnormal circulating alanine transaminase level	MP:0001573	2042	33	2	0.000979432	0.0606061	0.0131579	16	19	0.000122429	0.125	0.105263	1	0.89945	0	0.0460228	13.4342	2/2042=0.000979431929480901	0.0134917	0.0686227	adult_trait:abnormal circulating alanine transaminase level	2.6	40	6
553	r1992	adult_trait:abnormal circulating triglyceride level	adult	trait	abnormal circulating triglyceride level	MP:0011969	->	adult_trait:abnormal circulating bilirubin level	adult	trait	abnormal circulating bilirubin level	MP:0001569	1746	45	3	0.00171821	0.0666667	0.0104348	23	25	0.000224115	0.130435	0.12	1	0.89945	0	0.0460228	9.10957	3/1746=0.00171821305841924	0.00693309	0.0629056	adult_trait:abnormal circulating triglyceride level	2	64	7
554	r1993	adult_trait:abnormal circulating triglyceride level	adult	trait	abnormal circulating triglyceride level	MP:0011969	->	adult_trait:abnormal circulating cholesterol level	adult	trait	abnormal circulating cholesterol level	MP:0000180	2071	85	14	0.00676002	0.164706	0.0126697	34	65	0.00278354	0.411765	0.215385	0.184721	0.622379	0.733483	0.205945	13.1195	14/2071=0.0067600193143409	3.68512e-10	2.51982e-08	adult_trait:abnormal circulating cholesterol level	2	112	4
555	r1995	adult_trait:abnormal circulating triglyceride level	adult	trait	abnormal circulating triglyceride level	MP:0011969	->	adult_trait:abnormal circulating HDL cholesterol level	adult	trait	abnormal circulating HDL cholesterol level	MP:0000184	2025	79	7	0.00345679	0.0886076	0.00810185	32	54	0.000756173	0.21875	0.12963	0.388741	0.798932	0.41034	0.0974902	8.20312	7/2025=0.00345679012345679	8.65409e-05	0.00171939	adult_trait:abnormal circulating HDL cholesterol level	2	100	8
556	r1996	adult_trait:abnormal circulating triglyceride level	adult	trait	abnormal circulating triglyceride level	MP:0011969	->	adult_trait:abnormal circulating LDL cholesterol level	adult	trait	abnormal circulating LDL cholesterol level	MP:0000181	981	46	4	0.00407747	0.0869565	0.0133333	20	30	0.000815494	0.2	0.133333	0.706182	0.89945	0.151084	0.0460228	6.54	4/981=0.00407747196738022	0.00647914	0.0598898	adult_trait:abnormal circulating LDL cholesterol level	2	38	2
557	r1997	adult_trait:abnormal circulating triglyceride level	adult	trait	abnormal circulating triglyceride level	MP:0011969	->	adult_trait:abnormal circulating magnesium level	adult	trait	abnormal circulating magnesium level	MP:0001771	836	15	4	0.00478469	0.266667	0.0909091	8	11	0.00239234	0.5	0.363636	1	0.89945	0	0.0460228	38	4/836=0.00478468899521531	2.76059e-05	0.000629877	adult_trait:abnormal circulating magnesium level	2	60	17
558	r1998	adult_trait:abnormal circulating triglyceride level	adult	trait	abnormal circulating triglyceride level	MP:0011969	->	adult_trait:abnormal circulating total protein level	adult	trait	abnormal circulating total protein level	MP:0011888	2038	68	6	0.00294406	0.0882353	0.00886918	33	41	0.000535284	0.181818	0.146341	0.763181	0.89945	0.117373	0.0460228	9.03769	6/2038=0.00294406280667321	0.000161687	0.00295011	adult_trait:abnormal circulating total protein level	2	42	5
559	r1999	adult_trait:abnormal circulating triglyceride level	adult	trait	abnormal circulating triglyceride level	MP:0011969	->	adult_trait:abnormal eyelid aperture	adult	trait	abnormal eyelid aperture	MP:0003671	1844	69	4	0.0021692	0.057971	0.00654664	26	47	0.000333723	0.153846	0.0851064	0.459919	0.852322	0.337319	0.0693964	6.03601	4/1844=0.00216919739696312	0.00725486	0.0532807	adult_trait:abnormal eyelid aperture	2.3	84	2
560	r2004	adult_trait:abnormal circulating triglyceride level	adult	trait	abnormal circulating triglyceride level	MP:0011969	->	adult_trait:abnormal Ly6C-positive NK T cell number	adult	trait	abnormal Ly6C-positive NK T cell number	MP:0013677	403	14	2	0.00496278	0.142857	0.102564	3	13	0.00330852	0.666667	0.153846	0.24871	0.686268	0.604307	0.163506	20.6667	2/403=0.00496277915632754	0.0111553	0.0893575	adult_trait:abnormal circulating triglyceride level	2	64	2
561	r2005	adult_trait:abnormal circulating triglyceride level	adult	trait	abnormal circulating triglyceride level	MP:0011969	->	adult_trait:abnormal mean corpuscular hemoglobin	adult	trait	abnormal mean corpuscular hemoglobin	MP:0001589	1590	50	3	0.00188679	0.06	0.00928793	19	34	0.000297915	0.157895	0.0882353	0.661401	0.89945	0.179535	0.0460228	7.3839	3/1590=0.00188679245283019	0.0120012	0.0938826	adult_trait:abnormal circulating triglyceride level	2	64	2
562	r2006	adult_trait:abnormal circulating triglyceride level	adult	trait	abnormal circulating triglyceride level	MP:0011969	->	adult_trait:abnormal mean corpuscular volume	adult	trait	abnormal mean corpuscular volume	MP:0000226	1863	101	6	0.00322061	0.0594059	0.00519481	30	77	0.000644122	0.2	0.0779221	0.181343	0.619815	0.741499	0.207738	4.83896	6/1863=0.00322061191626409	0.00324005	0.0323594	adult_trait:abnormal mean corpuscular volume	2.1	124	2
563	r2008	adult_trait:abnormal circulating triglyceride level	adult	trait	abnormal circulating triglyceride level	MP:0011969	->	adult_trait:abnormal postural reflex	adult	trait	abnormal postural reflex	MP:0002980	1871	53	3	0.00160342	0.0566038	0.00774194	25	31	0.00019241	0.12	0.0967742	1	0.89945	0	0.0460228	7.24258	3/1871=0.00160342063067878	0.0121165	0.0770641	adult_trait:abnormal postural reflex	2.3	64	13
564	r2010	adult_trait:abnormal circulating triglyceride level	adult	trait	abnormal circulating triglyceride level	MP:0011969	->	adult_trait:abnormal pupillary reflex	adult	trait	abnormal pupillary reflex	MP:0002638	1796	85	5	0.00278396	0.0588235	0.00546747	31	59	0.000449027	0.16129	0.0847458	0.488637	0.872932	0.311013	0.0590198	4.90979	5/1796=0.00278396436525612	0.00635224	0.0589683	adult_trait:abnormal circulating triglyceride level	2	64	2
565	r2011	adult_trait:abnormal circulating triglyceride level	adult	trait	abnormal circulating triglyceride level	MP:0011969	->	adult_trait:abnormal red blood cell distribution width	adult	trait	abnormal red blood cell distribution width	MP:0010066	810	24	3	0.0037037	0.125	0.0340909	11	16	0.0010101	0.272727	0.1875	1	0.89945	0	0.0460228	13.8068	3/810=0.0037037037037037	0.00305715	0.0335392	adult_trait:abnormal circulating triglyceride level	2	64	2
566	r2015	adult_trait:abnormal circulating triglyceride level	adult	trait	abnormal circulating triglyceride level	MP:0011969	->	adult_trait:abnormal thermal nociception	adult	trait	abnormal thermal nociception	MP:0002733	739	43	4	0.00541272	0.0930233	0.0145455	22	25	0.000984131	0.181818	0.16	1	0.89945	0	0.0460228	5.37455	4/739=0.0054127198917456	0.0125122	0.0902845	adult_trait:abnormal thermal nociception	2.1	60	13
567	r2016	adult_trait:abnormal circulating triglyceride level	adult	trait	abnormal circulating triglyceride level	MP:0011969	->	adult_trait:abnormal timing of postnatal eyelid opening	adult	trait	abnormal timing of postnatal eyelid opening	MP:0004874	1536	55	4	0.00260417	0.0727273	0.0102564	20	39	0.000520833	0.2	0.102564	0.443312	0.83496	0.35329	0.0783341	7.87692	4/1536=0.00260416666666667	0.00325945	0.0263749	adult_trait:abnormal timing of postnatal eyelid opening	2.4	38	2
568	r2017	adult_trait:abnormal circulating triglyceride level	adult	trait	abnormal circulating triglyceride level	MP:0011969	->	adult_trait:abnormal touch escape response	adult	trait	abnormal touch escape response	MP:0012001	1049	53	4	0.00381316	0.0754717	0.00987654	27	30	0.000564912	0.148148	0.133333	1	0.89945	0	0.0460228	5.18025	4/1049=0.00381315538608198	0.0128508	0.0986871	adult_trait:abnormal circulating triglyceride level	2	64	2
569	r2019	adult_trait:abnormal clavicle morphology	adult	trait	abnormal clavicle morphology	MP:0005298	->	adult_trait:abnormal joint morphology	adult	trait	abnormal joint morphology	MP:0002932	2108	42	4	0.00189753	0.0952381	0.0152381	21	25	0.000361435	0.190476	0.16	1	0.89945	0	0.0460228	16.061	4/2108=0.00189753320683112	0.000274107	0.00226693	adult_trait:abnormal clavicle morphology	2.9	26	13
570	r2021	adult_trait:abnormal clavicle morphology	adult	trait	abnormal clavicle morphology	MP:0005298	->	adult_trait:abnormal radius morphology	adult	trait	abnormal radius morphology	MP:0000552	2118	102	10	0.00472144	0.0980392	0.0064288	51	61	0.000925772	0.196078	0.163934	0.809247	0.89945	0.0919188	0.0460228	6.8081	10/2118=0.00472143531633617	1.33412e-05	0.000330495	adult_trait:abnormal radius morphology	2	40	6
571	r2024	adult_trait:abnormal clavicle morphology	adult	trait	abnormal clavicle morphology	MP:0005298	->	adult_trait:skin	adult	trait	skin	MA:0000151	677	14	2	0.00295421	0.142857	0.0666667	6	10	0.000984737	0.333333	0.2	1	0.89945	0	0.0460228	22.5667	2/677=0.00295420974889217	0.00723116	0.0650383	adult_trait:skin	2	4	2
572	r2027	adult_trait:abnormal clutching reflex	adult	trait	abnormal clutching reflex	MP:0001513	->	adult_trait:abnormal bone mineral density	adult	trait	abnormal bone mineral density	MP:0010119	2117	113	6	0.0028342	0.0530973	0.00339175	58	61	0.000293193	0.103448	0.0983607	1	0.89945	0	0.0460228	3.59016	6/2117=0.00283419933868682	0.0108981	0.0875889	adult_trait:abnormal bone mineral density	2	96	15
573	r2031	adult_trait:abnormal clutching reflex	adult	trait	abnormal clutching reflex	MP:0001513	->	adult_trait:abnormal cranium morphology	adult	trait	abnormal cranium morphology	MP:0000438	2030	124	7	0.00344828	0.0564516	0.00326493	64	67	0.000377155	0.109375	0.104478	1	0.89945	0	0.0460228	3.3139	7/2030=0.00344827586206897	0.00935679	0.0787641	adult_trait:abnormal clutching reflex	2	46	9
574	r2032	adult_trait:abnormal clutching reflex	adult	trait	abnormal clutching reflex	MP:0001513	->	adult_trait:abnormal gait	adult	trait	abnormal gait	MP:0001406	2559	166	17	0.00664322	0.10241	0.004403	66	117	0.00171113	0.257576	0.145299	0.129775	0.534399	0.886808	0.272134	5.63364	17/2559=0.00664322000781555	2.24716e-07	8.14537e-06	adult_trait:abnormal clutching reflex	2	46	8
575	r2033	adult_trait:abnormal clutching reflex	adult	trait	abnormal clutching reflex	MP:0001513	->	adult_trait:abnormal involuntary movement	adult	trait	abnormal involuntary movement	MP:0003492	2559	137	11	0.00429855	0.080292	0.00406504	66	82	0.000716426	0.166667	0.134146	0.653292	0.89945	0.184893	0.0460228	5.20122	11/2559=0.00429855412270418	4.29361e-05	0.000931613	adult_trait:abnormal clutching reflex	2	46	10
576	r2036	adult_trait:abnormal clutching reflex	adult	trait	abnormal clutching reflex	MP:0001513	->	adult_trait:abnormal locomotor behavior	adult	trait	abnormal locomotor behavior	MP:0001392	1483	100	9	0.00606878	0.09	0.00659341	39	70	0.00140049	0.230769	0.128571	0.297524	0.728511	0.526478	0.137564	4.88901	9/1483=0.00606877950101146	0.000382583	0.00606203	adult_trait:abnormal clutching reflex	2	46	4
577	r2037	adult_trait:abnormal clutching reflex	adult	trait	abnormal clutching reflex	MP:0001513	->	adult_trait:abnormal lumbar vertebrae morphology	adult	trait	abnormal lumbar vertebrae morphology	MP:0003049	1666	103	6	0.00360144	0.0582524	0.0043956	39	70	0.000554068	0.153846	0.0857143	0.358995	0.771014	0.444912	0.112938	3.66154	6/1666=0.00360144057623049	0.0106849	0.0864519	adult_trait:abnormal clutching reflex	2	46	5
578	r2038	adult_trait:abnormal clutching reflex	adult	trait	abnormal clutching reflex	MP:0001513	->	adult_trait:abnormal pupillary reflex	adult	trait	abnormal pupillary reflex	MP:0002638	1823	108	10	0.00548546	0.0925926	0.00577201	55	63	0.000997357	0.181818	0.15873	0.812592	0.89945	0.0901275	0.0460228	5.26118	10/1823=0.00548546352166758	9.86851e-05	0.00192711	adult_trait:abnormal clutching reflex	2	46	9
579	r2041	adult_trait:abnormal clutching reflex	adult	trait	abnormal clutching reflex	MP:0001513	->	adult_trait:abnormal startle reflex	adult	trait	abnormal startle reflex	MP:0001486	2154	165	10	0.00464253	0.0606061	0.00289855	60	115	0.000773754	0.166667	0.0869565	0.218134	0.658585	0.661276	0.181388	3.12174	10/2154=0.00464252553389044	0.00339563	0.0362058	adult_trait:abnormal clutching reflex	2	46	6
580	r2042	adult_trait:abnormal clutching reflex	adult	trait	abnormal clutching reflex	MP:0001513	->	adult_trait:abnormal vibrissa morphology	adult	trait	abnormal vibrissa morphology	MP:0002098	2517	52	3	0.0011919	0.0576923	0.00793651	27	28	0.000132433	0.111111	0.107143	1	0.89945	0	0.0460228	9.9881	3/2517=0.00119189511323004	0.00514949	0.0296663	adult_trait:abnormal vibrissa morphology	2.8	14	2
581	r2043	adult_trait:abnormal coat appearance	adult	trait	abnormal coat appearance	MP:0001510	->	adult_gene:small intestine	adult	gene	small intestine	MA:0000337	580	23	3	0.00517241	0.130435	0.0416667	8	18	0.00193966	0.375	0.166667	0.389739	0.798932	0.409227	0.0974902	12.0833	3/580=0.00517241379310345	0.00489292	0.0310648	adult_trait:abnormal coat appearance	2.6	24	3
582	r2044	adult_trait:abnormal coat appearance	adult	trait	abnormal coat appearance	MP:0001510	->	adult_gene:thalamus	adult	gene	thalamus	MA:0000179	178	8	2	0.011236	0.25	0.16	5	5	0.00449438	0.4	0.4	1	0.89945	0	0.0460228	14.24	2/178=0.0112359550561798	0.0224529	0.0937548	adult_gene:thalamus	2.7	62	2
583	r2047	adult_trait:abnormal coat appearance	adult	trait	abnormal coat appearance	MP:0001510	->	adult_trait:abnormal coat/hair morphology	adult	trait	abnormal coat/hair morphology	MP:0000367	2066	55	6	0.00290416	0.109091	0.0133333	25	36	0.000696999	0.24	0.166667	0.750679	0.89945	0.124546	0.0460228	13.7733	6/2066=0.00290416263310745	2.06277e-05	0.000277788	adult_trait:abnormal coat appearance	2.6	24	5
584	r2048	adult_trait:abnormal coat appearance	adult	trait	abnormal coat appearance	MP:0001510	->	adult_trait:abnormal gait	adult	trait	abnormal gait	MP:0001406	2524	163	8	0.00316957	0.0490798	0.00222903	74	97	0.000342656	0.108108	0.0824742	0.610196	0.89945	0.214531	0.0460228	2.81304	8/2524=0.00316957210776545	0.0129881	0.0858396	adult_trait:abnormal gait	2.2	88	5
585	r2049	adult_trait:abnormal coat appearance	adult	trait	abnormal coat appearance	MP:0001510	->	adult_trait:abnormal locomotor activation	adult	trait	abnormal locomotor activation	MP:0003313	2526	108	5	0.00197941	0.0462963	0.00326797	45	68	0.000219935	0.111111	0.0735294	0.525796	0.89945	0.279183	0.0460228	4.12745	5/2526=0.00197941409342835	0.0112574	0.0595546	adult_trait:abnormal coat appearance	2.6	24	2
586	r2050	adult_trait:abnormal coat appearance	adult	trait	abnormal coat appearance	MP:0001510	->	adult_trait:abnormal retinal vasculature morphology	adult	trait	abnormal retinal vasculature morphology	MP:0002792	2226	113	5	0.00224618	0.0442478	0.00316756	41	77	0.000273925	0.121951	0.0649351	0.493702	0.876704	0.306535	0.0571472	3.5255	5/2226=0.00224618149146451	0.0204402	0.0923692	adult_trait:abnormal coat appearance	2.6	24	2
587	r2051	adult_trait:abnormal coat/hair morphology	adult	trait	abnormal coat/hair morphology	MP:0000367	->	adult_gene:thyroid gland	adult	gene	thyroid gland	MA:0000129	547	55	6	0.0109689	0.109091	0.01373	23	38	0.00286146	0.26087	0.157895	0.523528	0.89945	0.28106	0.0460228	3.75515	6/547=0.0109689213893967	0.0129938	0.0994869	adult_gene:thyroid gland	2	100	2
588	r2052	adult_trait:abnormal coat/hair morphology	adult	trait	abnormal coat/hair morphology	MP:0000367	->	adult_trait:abnormal locomotor activation	adult	trait	abnormal locomotor activation	MP:0003313	2060	181	13	0.00631068	0.0718232	0.00315037	63	131	0.0013022	0.206349	0.0992366	0.0837074	0.434113	1.07724	0.362397	3.24488	13/2060=0.00631067961165049	0.000746999	0.0105622	adult_trait:abnormal locomotor activation	2	82	6
589	r2053	adult_trait:abnormal coat/hair morphology	adult	trait	abnormal coat/hair morphology	MP:0000367	->	adult_trait:abnormal mean corpuscular volume	adult	trait	abnormal mean corpuscular volume	MP:0000226	1467	42	3	0.00204499	0.0714286	0.0119048	21	24	0.000292141	0.142857	0.125	1	0.89945	0	0.0460228	8.73214	3/1467=0.00204498977505112	0.00796553	0.0454618	adult_trait:abnormal coat/hair morphology	2.6	18	2
590	r2054	adult_trait:abnormal cone electrophysiology	adult	trait	abnormal cone electrophysiology	MP:0004022	->	adult_trait:abnormal rod electrophysiology	adult	trait	abnormal rod electrophysiology	MP:0004021	155	4	2	0.0129032	0.5	0.444444	3	3	0.00860215	0.666667	0.666667	1	0.89945	0	0.0460228	34.4444	2/155=0.0129032258064516	0.00729442	0.0358195	adult_trait:abnormal rod electrophysiology	3	4	2
591	r2056	adult_trait:abnormal coping response	adult	trait	abnormal coping response	MP:0003062	->	adult_trait:abnormal CD5-positive Ly6C-positive T cell number	adult	trait	abnormal CD5-positive Ly6C-positive T cell number	MP:0013690	155	15	4	0.0258065	0.266667	0.0909091	8	11	0.0129032	0.5	0.363636	1	0.89945	0	0.0460228	7.04545	4/155=0.0258064516129032	0.0109926	0.0759977	adult_trait:abnormal coping response	2.2	10	7
592	r2063	adult_trait:abnormal cornea morphology	adult	trait	abnormal cornea morphology	MP:0001312	->	adult_gene:liver	adult	gene	liver	MA:0000358	410	34	4	0.0097561	0.117647	0.0238095	14	24	0.00278746	0.285714	0.166667	0.692655	0.89945	0.159483	0.0460228	4.88095	4/410=0.00975609756097561	0.0197839	0.0970065	adult_gene:liver	2.5	88	1
593	r2068	adult_trait:abnormal cornea morphology	adult	trait	abnormal cornea morphology	MP:0001312	->	adult_gene:pituitary gland	adult	gene	pituitary gland	MA:0000176	594	73	9	0.0151515	0.123288	0.0108108	37	45	0.0036855	0.243243	0.2	0.796367	0.89945	0.0988868	0.0460228	3.21081	9/594=0.0151515151515152	0.00669404	0.0523249	adult_trait:abnormal cornea morphology	2.2	84	1
594	r2070	adult_trait:abnormal cornea morphology	adult	trait	abnormal cornea morphology	MP:0001312	->	adult_gene:urinary bladder	adult	gene	urinary bladder	MA:0000380	250	22	3	0.012	0.136364	0.06	5	20	0.0072	0.6	0.15	0.160539	0.593364	0.794419	0.226679	7.5	3/250=0.012	0.0211639	0.0901281	adult_gene:urinary bladder	2.8	64	1
595	r2071	adult_trait:abnormal cornea morphology	adult	trait	abnormal cornea morphology	MP:0001312	->	adult_trait:abnormal behavior	adult	trait	abnormal behavior	MP:0004924	1797	222	16	0.00890373	0.0720721	0.00239217	91	147	0.00156549	0.175824	0.108844	0.248344	0.686268	0.604946	0.163506	2.14936	16/1797=0.00890372843628269	0.00984586	0.0818503	adult_trait:abnormal behavior	2	86	7
596	r2072	adult_trait:abnormal cornea morphology	adult	trait	abnormal cornea morphology	MP:0001312	->	adult_trait:abnormal body weight	adult	trait	abnormal body weight	MP:0001259	691	97	12	0.0173661	0.123711	0.00869565	40	69	0.00520984	0.3	0.173913	0.253422	0.689658	0.596156	0.161366	3.00435	12/691=0.0173661360347323	0.00322372	0.0348606	adult_trait:abnormal body weight	2	64	11
597	r2073	adult_trait:abnormal cornea morphology	adult	trait	abnormal cornea morphology	MP:0001312	->	adult_trait:abnormal digit morphology	adult	trait	abnormal digit morphology	MP:0002110	2288	206	13	0.00568182	0.0631068	0.00223945	90	129	0.000820707	0.144444	0.100775	0.406942	0.809454	0.390468	0.0918077	2.56193	13/2288=0.00568181818181818	0.00661145	0.0518725	adult_trait:abnormal cornea morphology	2.2	84	8
598	r2074	adult_trait:abnormal cornea morphology	adult	trait	abnormal cornea morphology	MP:0001312	->	adult_trait:abnormal eye morphology	adult	trait	abnormal eye morphology	MP:0002092	2062	219	56	0.0271581	0.255708	0.00592593	135	140	0.0112656	0.414815	0.4	0.910945	0.89945	0.0405081	0.0460228	6.10963	56/2062=0.0271580989330747	9.22684e-20	9.09093e-17	adult_trait:abnormal eye morphology	2	36	13
599	r2075	adult_trait:abnormal cornea morphology	adult	trait	abnormal cornea morphology	MP:0001312	->	adult_trait:abnormal eye size	adult	trait	abnormal eye size	MP:0002697	683	51	7	0.0102489	0.137255	0.0166667	28	30	0.00256223	0.25	0.233333	1	0.89945	0	0.0460228	5.69167	7/683=0.0102489019033675	0.000990017	0.0112629	adult_trait:abnormal cornea morphology	2.2	84	14
600	r2076	adult_trait:abnormal cornea morphology	adult	trait	abnormal cornea morphology	MP:0001312	->	adult_trait:abnormal retina morphology	adult	trait	abnormal retina morphology	MP:0001325	2389	156	10	0.00418585	0.0641026	0.0029036	82	84	0.00051047	0.121951	0.119048	1	0.89945	0	0.0460228	3.46835	10/2389=0.00418585182084554	0.00161252	0.0160181	adult_trait:abnormal retina morphology	2.3	46	11
601	r2077	adult_trait:abnormal cornea morphology	adult	trait	abnormal cornea morphology	MP:0001312	->	adult_trait:abnormal retinal vasculature morphology	adult	trait	abnormal retinal vasculature morphology	MP:0002792	2389	257	19	0.00795312	0.07393	0.0022572	91	185	0.00166054	0.208791	0.102703	0.0464325	0.319897	1.33318	0.49499	2.69623	19/2389=0.00795311845960653	0.000595843	0.00736271	adult_trait:abnormal cornea morphology	2.2	84	14
602	r2078	adult_trait:abnormal cornea morphology	adult	trait	abnormal cornea morphology	MP:0001312	->	adult_trait:abnormal rib morphology	adult	trait	abnormal rib morphology	MP:0000150	1816	156	15	0.00825991	0.0961538	0.00412088	80	91	0.00154873	0.1875	0.164835	0.843481	0.89945	0.0739247	0.0460228	3.74176	15/1816=0.00825991189427313	8.52747e-05	0.0013952	adult_trait:abnormal cornea morphology	2.2	84	17
603	r2079	adult_trait:abnormal cornea morphology	adult	trait	abnormal cornea morphology	MP:0001312	->	adult_trait:abnormal tear production	adult	trait	abnormal tear production	MP:0020218	740	26	6	0.00810811	0.230769	0.046875	16	16	0.00304054	0.375	0.375	1	0.89945	0	0.0460228	17.3438	6/740=0.00810810810810811	1.38108e-05	0.000197842	adult_trait:abnormal tear production	2.6	20	7
604	r2080	adult_trait:abnormal cranium morphology	adult	trait	abnormal cranium morphology	MP:0000438	->	adult_trait:abnormal adipose tissue amount	adult	trait	abnormal adipose tissue amount	MP:0005452	1899	139	16	0.00842549	0.115108	0.00540906	68	87	0.00198247	0.235294	0.183908	0.562178	0.89945	0.250126	0.0460228	5.1359	16/1899=0.00842548709847288	1.71098e-06	5.14386e-05	adult_trait:abnormal cranium morphology	2	118	12
605	r2083	adult_trait:abnormal cranium morphology	adult	trait	abnormal cranium morphology	MP:0000438	->	adult_trait:abnormal body length	adult	trait	abnormal body length	MP:0001256	1679	108	23	0.0136986	0.212963	0.0107981	60	71	0.00525114	0.383333	0.323944	0.731568	0.89945	0.135745	0.0460228	9.06502	23/1679=0.0136986301369863	2.3185e-12	2.65903e-10	adult_trait:abnormal cranium morphology	2	118	39
606	r2085	adult_trait:abnormal cranium morphology	adult	trait	abnormal cranium morphology	MP:0000438	->	adult_trait:abnormal bone mineralization	adult	trait	abnormal bone mineralization	MP:0002896	1899	140	23	0.0121116	0.164286	0.00712074	68	95	0.00409658	0.338235	0.242105	0.40004	0.804782	0.397897	0.0943218	6.76115	23/1899=0.0121116377040548	2.20299e-10	1.56564e-08	adult_trait:abnormal cranium morphology	2	118	12
607	r2086	adult_trait:abnormal cranium morphology	adult	trait	abnormal cranium morphology	MP:0000438	->	adult_trait:abnormal circulating alkaline phosphatase level	adult	trait	abnormal circulating alkaline phosphatase level	MP:0000202	1722	140	12	0.00696864	0.0857143	0.00420168	68	84	0.00122976	0.176471	0.142857	0.664152	0.89945	0.177732	0.0460228	3.61765	12/1722=0.00696864111498258	0.000510986	0.00770308	adult_trait:abnormal cranium morphology	2	118	12
608	r2087	adult_trait:abnormal cranium morphology	adult	trait	abnormal cranium morphology	MP:0000438	->	adult_trait:abnormal clavicle morphology	adult	trait	abnormal clavicle morphology	MP:0005298	2118	38	2	0.000944287	0.0526316	0.0100251	19	21	9.93986e-05	0.105263	0.0952381	1	0.89945	0	0.0460228	10.6165	2/2118=0.000944287063267233	0.0201461	0.0844896	adult_trait:abnormal clavicle morphology	2.9	26	12
609	r2088	adult_trait:abnormal cranium morphology	adult	trait	abnormal cranium morphology	MP:0000438	->	adult_trait:abnormal cornea morphology	adult	trait	abnormal cornea morphology	MP:0001312	1912	181	20	0.0104603	0.110497	0.00452489	65	136	0.00321854	0.307692	0.147059	0.0453475	0.315849	1.34345	0.500521	4.32579	20/1912=0.0104602510460251	1.30025e-06	4.0263e-05	adult_trait:abnormal cranium morphology	2	118	4
610	r2091	adult_trait:abnormal cranium morphology	adult	trait	abnormal cranium morphology	MP:0000438	->	adult_trait:abnormal eyelid aperture	adult	trait	abnormal eyelid aperture	MP:0003671	1748	115	14	0.00800915	0.121739	0.00673077	64	65	0.001752	0.21875	0.215385	1	0.89945	0	0.0460228	5.88269	14/1748=0.0080091533180778	1.86076e-06	5.54041e-05	adult_trait:abnormal cranium morphology	2	118	36
611	r2092	adult_trait:abnormal cranium morphology	adult	trait	abnormal cranium morphology	MP:0000438	->	adult_trait:abnormal gamma-delta T cell number	adult	trait	abnormal gamma-delta T cell number	MP:0008345	314	17	3	0.00955414	0.176471	0.0625	8	12	0.0035828	0.375	0.25	1	0.89945	0	0.0460228	9.8125	3/314=0.00955414012738853	0.00954032	0.0683185	adult_trait:abnormal gamma-delta T cell number	2.2	30	2
612	r2093	adult_trait:abnormal cranium morphology	adult	trait	abnormal cranium morphology	MP:0000438	->	adult_trait:abnormal grip strength	adult	trait	abnormal grip strength	MP:0001515	1700	67	5	0.00294118	0.0746269	0.00772201	35	37	0.000420168	0.142857	0.135135	1	0.89945	0	0.0460228	6.56371	5/1700=0.00294117647058824	0.00206352	0.0203049	adult_trait:abnormal grip strength	2.2	62	30
613	r2095	adult_trait:abnormal cranium morphology	adult	trait	abnormal cranium morphology	MP:0000438	->	adult_trait:abnormal iris morphology	adult	trait	abnormal iris morphology	MP:0001322	1728	130	14	0.00810185	0.107692	0.00548697	63	81	0.00180041	0.222222	0.17284	0.678433	0.89945	0.168493	0.0460228	4.74074	14/1728=0.00810185185185185	1.58622e-05	0.000386323	adult_trait:abnormal cranium morphology	2	118	18
614	r2096	adult_trait:abnormal cranium morphology	adult	trait	abnormal cranium morphology	MP:0000438	->	adult_trait:abnormal joint morphology	adult	trait	abnormal joint morphology	MP:0002932	2108	127	13	0.00616698	0.102362	0.00530612	70	70	0.0011453	0.185714	0.185714	1	0.89945	0	0.0460228	5.59265	13/2108=0.00616698292220114	5.63011e-06	0.000152357	adult_trait:abnormal cranium morphology	2	118	25
615	r2097	adult_trait:abnormal cranium morphology	adult	trait	abnormal cranium morphology	MP:0000438	->	adult_trait:abnormal lean body mass	adult	trait	abnormal lean body mass	MP:0003959	1900	143	21	0.0110526	0.146853	0.00643382	68	96	0.00341331	0.308824	0.21875	0.383306	0.792951	0.416454	0.100754	6.11213	21/1900=0.0110526315789474	5.0377e-09	2.72992e-07	adult_trait:abnormal cranium morphology	2	118	3
616	r2098	adult_trait:abnormal cranium morphology	adult	trait	abnormal cranium morphology	MP:0000438	->	adult_trait:abnormal locomotor behavior	adult	trait	abnormal locomotor behavior	MP:0001392	985	80	7	0.0071066	0.0875	0.00847458	28	59	0.00177665	0.25	0.118644	0.231629	0.674559	0.635208	0.17098	4.17373	7/985=0.00710659898477157	0.00397381	0.0411151	adult_trait:abnormal cranium morphology	2	118	14
617	r2099	adult_trait:abnormal cranium morphology	adult	trait	abnormal cranium morphology	MP:0000438	->	adult_trait:abnormal lumbar vertebrae morphology	adult	trait	abnormal lumbar vertebrae morphology	MP:0003049	1847	121	13	0.00703844	0.107438	0.00587571	59	75	0.00155084	0.220339	0.173333	0.668059	0.89945	0.175185	0.0460228	5.42621	13/1847=0.00703844071467244	8.33302e-06	0.000217622	adult_trait:abnormal cranium morphology	2	118	26
618	r2100	adult_trait:abnormal cranium morphology	adult	trait	abnormal cranium morphology	MP:0000438	->	adult_trait:abnormal memory CD4-positive, CD25-positive, alpha-beta regulatory T cell number	adult	trait	abnormal memory CD4-positive, CD25-positive, alpha-beta regulatory T cell number	MP:0013428	298	19	3	0.0100671	0.157895	0.0535714	8	14	0.00377517	0.375	0.214286	0.652546	0.89945	0.185389	0.0460228	7.98214	3/298=0.0100671140939597	0.0154385	0.0976114	adult_trait:abnormal memory CD4-positive, CD25-positive, alpha-beta regulatory T cell number	2.2	40	2
619	r2102	adult_trait:abnormal cranium morphology	adult	trait	abnormal cranium morphology	MP:0000438	->	adult_trait:abnormal pupil morphology	adult	trait	abnormal pupil morphology	MP:0001317	1728	126	12	0.00694444	0.0952381	0.00507937	63	75	0.00132275	0.190476	0.16	0.825054	0.89945	0.0835178	0.0460228	4.38857	12/1728=0.00694444444444444	0.000108397	0.00209581	adult_trait:abnormal cranium morphology	2	118	8
620	r2103	adult_trait:abnormal cranium morphology	adult	trait	abnormal cranium morphology	MP:0000438	->	adult_trait:abnormal retinal vasculature morphology	adult	trait	abnormal retinal vasculature morphology	MP:0002792	1911	210	19	0.00994244	0.0904762	0.00356473	65	164	0.00290625	0.292308	0.115854	0.0131907	0.170478	1.87973	0.768331	3.4061	19/1911=0.00994243851386709	4.17225e-05	0.000906187	adult_trait:abnormal cranium morphology	2	118	2
621	r2105	adult_trait:abnormal cranium morphology	adult	trait	abnormal cranium morphology	MP:0000438	->	adult_trait:abnormal sacral vertebrae morphology	adult	trait	abnormal sacral vertebrae morphology	MP:0003050	1853	118	10	0.00539665	0.0847458	0.0049128	59	69	0.000914687	0.169492	0.144928	0.812041	0.89945	0.0904218	0.0460228	4.55171	10/1853=0.00539665407447383	0.000275868	0.00462468	adult_trait:abnormal cranium morphology	2	118	5
622	r2106	adult_trait:abnormal cranium morphology	adult	trait	abnormal cranium morphology	MP:0000438	->	adult_trait:abnormal startle reflex	adult	trait	abnormal startle reflex	MP:0001486	1691	127	9	0.00532229	0.0708661	0.00418605	50	86	0.000958013	0.18	0.104651	0.308946	0.740616	0.510117	0.130407	3.5393	9/1691=0.00532229450029568	0.00264913	0.0300326	adult_trait:abnormal cranium morphology	2	118	2
623	r2107	adult_trait:abnormal cranium morphology	adult	trait	abnormal cranium morphology	MP:0000438	->	adult_trait:abnormal tibia morphology	adult	trait	abnormal tibia morphology	MP:0000558	2118	170	15	0.00708215	0.0882353	0.00372671	70	115	0.0015176	0.214286	0.130435	0.230442	0.674316	0.637439	0.171136	3.94658	15/2118=0.00708215297450425	4.73563e-05	0.00101835	adult_trait:abnormal cranium morphology	2	118	2
624	r2108	adult_trait:abnormal cranium morphology	adult	trait	abnormal cranium morphology	MP:0000438	->	adult_trait:abnormal tooth morphology	adult	trait	abnormal tooth morphology	MP:0002100	2203	159	20	0.00907853	0.125786	0.00516929	73	106	0.00248727	0.273973	0.188679	0.294603	0.726502	0.530763	0.138763	5.69398	20/2203=0.00907852927825692	2.38783e-08	1.13505e-06	adult_trait:abnormal cranium morphology	2	118	14
625	r2109	adult_trait:abnormal cranium morphology	adult	trait	abnormal cranium morphology	MP:0000438	->	adult_trait:abnormal vertebrae morphology	adult	trait	abnormal vertebrae morphology	MP:0000137	2118	69	6	0.00283286	0.0869565	0.00980392	24	51	0.000708215	0.25	0.117647	0.32633	0.755936	0.486343	0.121515	10.3824	6/2118=0.0028328611898017	8.52256e-05	0.000897543	adult_trait:abnormal vertebrae morphology	2.7	68	21
626	r2111	adult_trait:abnormal dendritic cell number	adult	trait	abnormal dendritic cell number	MP:0008125	->	adult_trait:abnormal Ly6C high monocyte number	adult	trait	abnormal Ly6C high monocyte number	MP:0013021	261	12	3	0.0114943	0.25	0.111111	6	9	0.00574713	0.5	0.333333	1	0.89945	0	0.0460228	14.5	3/261=0.0114942528735632	0.00444641	0.0364806	adult_trait:abnormal dendritic cell number	2.3	14	2
627	r2113	adult_trait:abnormal dendritic cell number	adult	trait	abnormal dendritic cell number	MP:0008125	->	adult_trait:abnormal NK cell number	adult	trait	abnormal NK cell number	MP:0008043	492	35	5	0.0101626	0.142857	0.0250627	19	21	0.00267437	0.263158	0.238095	1	0.89945	0	0.0460228	6.16541	5/492=0.0101626016260163	0.0040411	0.0386559	adult_trait:abnormal NK cell number	2.1	40	5
628	r2114	adult_trait:abnormal dendritic epidermal T cell morphology	adult	trait	abnormal dendritic epidermal T cell morphology	MP:0013407	->	adult_trait:abnormal lean body mass	adult	trait	abnormal lean body mass	MP:0003959	210	9	3	0.0142857	0.333333	0.166667	6	6	0.00714286	0.5	0.5	1	0.89945	0	0.0460228	17.5	3/210=0.0142857142857143	0.003329	0.0267328	adult_trait:abnormal dendritic epidermal T cell morphology	2.4	6	2
629	r2115	adult_trait:abnormal dendritic epidermal T cell number	adult	trait	abnormal dendritic epidermal T cell number	MP:0013408	->	adult_trait:abnormal epidermal immune compartment	adult	trait	abnormal epidermal immune compartment	MP:0013406	357	74	8	0.022409	0.108108	0.0190476	12	70	0.0149393	0.666667	0.114286	0.0036384	0.113551	2.43909	0.94481	3.4	8/357=0.0224089635854342	0.012755	0.0981806	adult_trait:abnormal dendritic epidermal T cell number	2	2	2
630	r2117	adult_trait:abnormal digit morphology	adult	trait	abnormal digit morphology	MP:0002110	->	adult_gene:diaphragm	adult	gene	diaphragm	MA:0001904	199	20	5	0.0251256	0.25	0.0666667	10	15	0.0125628	0.5	0.333333	0.711801	0.89945	0.147641	0.0460228	6.63333	5/199=0.0251256281407035	0.00519237	0.0377107	adult_trait:abnormal digit morphology	2.4	56	1
631	r2121	adult_trait:abnormal digit morphology	adult	trait	abnormal digit morphology	MP:0002110	->	adult_gene:pituitary gland	adult	gene	pituitary gland	MA:0000176	634	79	8	0.0126183	0.101266	0.00921659	31	56	0.00325633	0.258065	0.142857	0.400623	0.804978	0.397265	0.0942161	2.92166	8/634=0.0126182965299685	0.0154929	0.0856306	adult_gene:pituitary gland	2.4	114	1
632	r2122	adult_trait:abnormal digit morphology	adult	trait	abnormal digit morphology	MP:0002110	->	adult_gene:skeletal muscle tissue	adult	gene	skeletal muscle tissue	MA:0002439	423	45	6	0.0141844	0.133333	0.0184615	25	26	0.00340426	0.24	0.230769	1	0.89945	0	0.0460228	3.90462	6/423=0.0141843971631206	0.0120351	0.0713465	adult_gene:skeletal muscle tissue	2.4	98	2
633	r2123	adult_trait:abnormal digit morphology	adult	trait	abnormal digit morphology	MP:0002110	->	adult_gene:tongue	adult	gene	tongue	MA:0000347	199	17	5	0.0251256	0.294118	0.0833333	10	12	0.0125628	0.5	0.416667	1	0.89945	0	0.0460228	8.29167	5/199=0.0251256281407035	0.00247572	0.0167843	adult_gene:tongue	2.7	40	4
634	r2125	adult_trait:abnormal ear morphology	adult	trait	abnormal ear morphology	MP:0002102	->	adult_trait:abnormal pupillary reflex	adult	trait	abnormal pupillary reflex	MP:0002638	1354	48	3	0.00221566	0.0625	0.00967742	20	31	0.000332349	0.15	0.0967742	0.676669	0.89945	0.169624	0.0460228	6.55161	3/1354=0.00221565731166913	0.0163821	0.0954838	adult_trait:abnormal ear morphology	2.3	10	4
635	r2126	adult_trait:abnormal ear morphology	adult	trait	abnormal ear morphology	MP:0002102	->	adult_trait:abnormal startle reflex	adult	trait	abnormal startle reflex	MP:0001486	1638	82	5	0.0030525	0.0609756	0.00805153	18	69	0.000847918	0.277778	0.0724638	0.0537094	0.342436	1.26995	0.465421	6.5942	5/1638=0.00305250305250305	0.00229994	0.0213795	adult_trait:abnormal ear morphology	2.3	10	3
636	r2127	adult_trait:abnormal ear morphology	adult	trait	abnormal ear morphology	MP:0002102	->	adult_trait:abnormal trunk posture (trunk curl)	adult	trait	abnormal trunk posture (trunk curl)	MP:0001512	2021	41	3	0.00148441	0.0731707	0.0123967	22	22	0.00020242	0.136364	0.136364	1	0.89945	0	0.0460228	12.5269	3/2021=0.00148441365660564	0.00301347	0.0267851	adult_trait:abnormal ear morphology	2.3	10	6
637	r2130	adult_trait:abnormal effector memory CD4-positive, alpha-beta T cell number	adult	trait	abnormal effector memory CD4-positive, alpha-beta T cell number	MP:0012770	->	adult_trait:abnormal CD4-positive, CD25-positive, alpha-beta regulatory T cell number	adult	trait	abnormal CD4-positive, CD25-positive, alpha-beta regulatory T cell number	MP:0012773	595	33	5	0.00840336	0.151515	0.0297619	14	24	0.0030012	0.357143	0.208333	0.487277	0.872304	0.312224	0.0593323	8.85417	5/595=0.00840336134453781	0.00101477	0.0136962	adult_trait:abnormal CD4-positive, CD25-positive, alpha-beta regulatory T cell number	2	38	7
638	r2133	adult_trait:abnormal effector memory CD4-positive, alpha-beta T cell number	adult	trait	abnormal effector memory CD4-positive, alpha-beta T cell number	MP:0012770	->	adult_trait:abnormal gamma-delta T cell number	adult	trait	abnormal gamma-delta T cell number	MP:0008345	334	36	6	0.0179641	0.166667	0.0351906	11	31	0.00979858	0.545455	0.193548	0.161641	0.594666	0.791448	0.225727	5.87683	6/334=0.0179640718562874	0.00308891	0.0337986	adult_trait:abnormal effector memory CD4-positive, alpha-beta T cell number	2	32	5
639	r2138	adult_trait:abnormal effector memory CD4-positive, alpha-beta T cell number	adult	trait	abnormal effector memory CD4-positive, alpha-beta T cell number	MP:0012770	->	adult_trait:abnormal Ly6C low monocyte number	adult	trait	abnormal Ly6C low monocyte number	MP:0013024	278	17	5	0.0179856	0.294118	0.0892857	8	14	0.011241	0.625	0.357143	0.699291	0.89945	0.155342	0.0460228	12.4107	5/278=0.0179856115107914	0.000511028	0.00770308	adult_trait:abnormal effector memory CD4-positive, alpha-beta T cell number	2	32	2
640	r2139	adult_trait:abnormal effector memory CD4-positive, alpha-beta T cell number	adult	trait	abnormal effector memory CD4-positive, alpha-beta T cell number	MP:0012770	->	adult_trait:abnormal monocyte cell number	adult	trait	abnormal monocyte cell number	MP:0012441	595	32	7	0.0117647	0.21875	0.04	14	25	0.00588235	0.5	0.28	0.52515	0.89945	0.279717	0.0460228	11.9	7/595=0.0117647058823529	2.79682e-05	0.000634804	adult_trait:abnormal effector memory CD4-positive, alpha-beta T cell number	2	32	10
641	r2141	adult_trait:abnormal effector memory CD4-positive, alpha-beta T cell number	adult	trait	abnormal effector memory CD4-positive, alpha-beta T cell number	MP:0012770	->	adult_trait:abnormal NK cell number	adult	trait	abnormal NK cell number	MP:0008043	595	28	6	0.010084	0.214286	0.0428571	14	20	0.00432173	0.428571	0.3	0.737899	0.89945	0.132003	0.0460228	12.75	6/595=0.0100840336134454	6.8021e-05	0.00139359	adult_trait:abnormal effector memory CD4-positive, alpha-beta T cell number	2	32	12
642	r2143	adult_trait:abnormal effector memory CD8-positive, alpha-beta T cell number	adult	trait	abnormal effector memory CD8-positive, alpha-beta T cell number	MP:0010849	->	adult_trait:abnormal effector memory T-helper cell number	adult	trait	abnormal effector memory T-helper cell number	MP:0013770	633	174	36	0.056872	0.206897	0.00660308	94	116	0.0217808	0.382979	0.310345	0.494046	0.876845	0.306233	0.0570771	2.08988	36/633=0.0568720379146919	0.0015107	0.0158304	adult_trait:abnormal effector memory CD8-positive, alpha-beta T cell number	2.2	34	11
643	r2144	adult_trait:abnormal effector memory T-helper cell number	adult	trait	abnormal effector memory T-helper cell number	MP:0013770	->	adult_trait:abnormal KLRG1-positive CD4-positive, CD25-positive, alpha-beta regulatory T cell number	adult	trait	abnormal KLRG1-positive CD4-positive, CD25-positive, alpha-beta regulatory T cell number	MP:0013431	310	28	8	0.0258065	0.285714	0.0493827	18	18	0.0114695	0.444444	0.444444	1	0.89945	0	0.0460228	7.65432	8/310=0.0258064516129032	0.000181591	0.00230325	adult_trait:abnormal effector memory T-helper cell number	2.4	34	12
644	r2145	adult_trait:abnormal effector memory T-helper cell number	adult	trait	abnormal effector memory T-helper cell number	MP:0013770	->	adult_trait:abnormal KLRG1-positive NK cell number	adult	trait	abnormal KLRG1-positive NK cell number	MP:0012766	310	37	6	0.0193548	0.162162	0.025974	21	22	0.00552995	0.285714	0.272727	1	0.89945	0	0.0460228	4.02597	6/310=0.0193548387096774	0.0121799	0.0817971	adult_trait:abnormal KLRG1-positive NK cell number	2.2	32	11
645	r2146	adult_trait:abnormal effector memory T-helper cell number	adult	trait	abnormal effector memory T-helper cell number	MP:0013770	->	adult_trait:abnormal memory-marker gamma-delta T cell number	adult	trait	abnormal memory-marker gamma-delta T cell number	MP:0013416	310	34	9	0.0290323	0.264706	0.038961	21	22	0.0124424	0.428571	0.409091	1	0.89945	0	0.0460228	6.03896	9/310=0.0290322580645161	0.000314708	0.00428718	adult_trait:abnormal memory-marker gamma-delta T cell number	2.2	24	11
646	r2147	adult_trait:abnormal eosinophil cell number	adult	trait	abnormal eosinophil cell number	MP:0002602	->	adult_trait:abnormal coat appearance	adult	trait	abnormal coat appearance	MP:0001510	849	21	2	0.00235571	0.0952381	0.0333333	8	15	0.000588928	0.25	0.133333	0.612536	0.89945	0.212869	0.0460228	14.15	2/849=0.00235571260306243	0.0146308	0.0685715	adult_trait:abnormal eosinophil cell number	2.7	12	2
647	r2148	adult_trait:abnormal eosinophil cell number	adult	trait	abnormal eosinophil cell number	MP:0002602	->	adult_trait:abnormal eyelid morphology	adult	trait	abnormal eyelid morphology	MP:0001340	643	20	2	0.00311042	0.1	0.034188	9	13	0.000691204	0.222222	0.153846	1	0.89945	0	0.0460228	10.9915	2/643=0.0031104199066874	0.0231111	0.0961742	adult_trait:abnormal eosinophil cell number	2.7	12	3
648	r2149	adult_trait:abnormal eosinophil cell number	adult	trait	abnormal eosinophil cell number	MP:0002602	->	adult_trait:abnormal Ly6C high monocyte number	adult	trait	abnormal Ly6C high monocyte number	MP:0013021	278	13	3	0.0107914	0.230769	0.09375	8	8	0.00404676	0.375	0.375	1	0.89945	0	0.0460228	13.0312	3/278=0.0107913669064748	0.0053368	0.0313861	adult_trait:abnormal eosinophil cell number	2.7	12	2
649	r2150	adult_trait:abnormal eosinophil cell number	adult	trait	abnormal eosinophil cell number	MP:0002602	->	adult_trait:abnormal Ly6C low monocyte number	adult	trait	abnormal Ly6C low monocyte number	MP:0013024	278	13	3	0.0107914	0.230769	0.09375	8	8	0.00404676	0.375	0.375	1	0.89945	0	0.0460228	13.0312	3/278=0.0107913669064748	0.0053368	0.0313861	adult_trait:abnormal eosinophil cell number	2.7	12	2
650	r2151	adult_trait:abnormal eosinophil cell number	adult	trait	abnormal eosinophil cell number	MP:0002602	->	adult_trait:abnormal neutrophil cell number	adult	trait	abnormal neutrophil cell number	MP:0012440	734	11	2	0.0027248	0.181818	0.0952381	6	7	0.000908265	0.333333	0.285714	1	0.89945	0	0.0460228	34.9524	2/734=0.00272479564032698	0.00346552	0.0202836	adult_trait:abnormal neutrophil cell number	2.9	30	4
651	r2152	adult_trait:abnormal eosinophil cell number	adult	trait	abnormal eosinophil cell number	MP:0002602	->	adult_trait:abnormal plasmacytoid dendritic cell number	adult	trait	abnormal plasmacytoid dendritic cell number	MP:0008123	542	22	3	0.00553506	0.136364	0.0384615	12	13	0.00138376	0.25	0.230769	1	0.89945	0	0.0460228	10.4231	3/542=0.00553505535055351	0.00673775	0.0377816	adult_trait:abnormal eosinophil cell number	2.7	12	3
652	r2155	adult_trait:abnormal erythrocyte cell number	adult	trait	abnormal erythrocyte cell number	MP:0001586	->	adult_gene:oral epithelium	adult	gene	oral epithelium	MA:0000344	178	5	2	0.011236	0.4	0.333333	3	4	0.00749064	0.666667	0.5	1	0.89945	0	0.0460228	29.6667	2/178=0.0112359550561798	0.00825672	0.0720791	adult_trait:abnormal erythrocyte cell number	2	28	2
653	r2157	adult_trait:abnormal erythrocyte cell number	adult	trait	abnormal erythrocyte cell number	MP:0001586	->	adult_trait:abnormal circulating bilirubin level	adult	trait	abnormal circulating bilirubin level	MP:0001569	1603	26	2	0.00124766	0.0769231	0.0205128	13	15	0.000191948	0.153846	0.133333	1	0.89945	0	0.0460228	16.441	2/1603=0.00124766063630692	0.00989456	0.0663431	adult_trait:abnormal circulating bilirubin level	2.3	32	9
654	r2158	adult_trait:abnormal erythrocyte cell number	adult	trait	abnormal erythrocyte cell number	MP:0001586	->	adult_trait:abnormal circulating calcium level	adult	trait	abnormal circulating calcium level	MP:0001562	1876	73	4	0.0021322	0.0547945	0.0058309	28	49	0.000304599	0.142857	0.0816327	0.46762	0.858911	0.330107	0.066052	5.46939	4/1876=0.00213219616204691	0.00983213	0.0818437	adult_trait:abnormal erythrocyte cell number	2	28	2
655	r2159	adult_trait:abnormal erythrocyte cell number	adult	trait	abnormal erythrocyte cell number	MP:0001586	->	adult_trait:abnormal hematocrit	adult	trait	abnormal hematocrit	MP:0002596	2084	66	20	0.00959693	0.30303	0.0228702	33	53	0.00581632	0.606061	0.377358	0.248006	0.686268	0.605537	0.163506	23.8308	20/2084=0.00959692898272553	1.64058e-17	9.87808e-15	adult_trait:abnormal erythrocyte cell number	2	28	4
656	r2160	adult_trait:abnormal erythrocyte cell number	adult	trait	abnormal erythrocyte cell number	MP:0001586	->	adult_trait:abnormal hemoglobin content	adult	trait	abnormal hemoglobin content	MP:0005563	2103	41	14	0.00665716	0.341463	0.04	20	35	0.00466001	0.7	0.4	0.248337	0.686268	0.604959	0.163506	42.06	14/2103=0.00665715644317641	1.2099e-15	2.78484e-13	adult_trait:abnormal hemoglobin content	2.3	28	3
657	r2162	adult_trait:abnormal erythrocyte cell number	adult	trait	abnormal erythrocyte cell number	MP:0001586	->	adult_trait:abnormal mean corpuscular hemoglobin	adult	trait	abnormal mean corpuscular hemoglobin	MP:0001589	1811	61	8	0.00441745	0.131148	0.0141093	27	42	0.00130887	0.296296	0.190476	0.573965	0.89945	0.241115	0.0460228	12.776	8/1811=0.00441744892324683	1.86078e-06	5.54041e-05	adult_trait:abnormal erythrocyte cell number	2	28	7
658	r2165	adult_trait:abnormal external genitalia morphology	adult	trait	abnormal external genitalia morphology	MP:0009199|MP:0003126	->	adult_trait:abnormal body weight	adult	trait	abnormal body weight	MP:0001259	648	87	9	0.0138889	0.103448	0.00945378	28	68	0.00446429	0.321429	0.132353	0.102483	0.47607	0.989347	0.322329	3.06303	9/648=0.0138888888888889	0.00882947	0.07589	adult_trait:abnormal body weight	2	64	2
659	r2166	adult_trait:abnormal eye distance/position	adult	trait	abnormal eye distance/position	MP:0001299	->	adult_trait:abnormal circulating phosphate level	adult	trait	abnormal circulating phosphate level	MP:0001565	1192	23	2	0.00167785	0.0869565	0.025641	12	13	0.000279642	0.166667	0.153846	1	0.89945	0	0.0460228	15.2821	2/1192=0.00167785234899329	0.0118147	0.0929041	adult_trait:abnormal circulating phosphate level	2	56	2
660	r2167	adult_trait:abnormal eye distance/position	adult	trait	abnormal eye distance/position	MP:0001299	->	adult_trait:abnormal eyelid aperture	adult	trait	abnormal eyelid aperture	MP:0003671	1457	30	2	0.00137268	0.0666667	0.0228571	7	25	0.000392195	0.285714	0.08	0.255157	0.690563	0.593193	0.160797	16.6514	2/1457=0.00137268359643102	0.010516	0.0534149	adult_trait:abnormal eye distance/position	2.7	10	5
661	r2171	adult_trait:abnormal eye morphology	adult	trait	abnormal eye morphology	MP:0002092	->	adult_trait:abnormal digit morphology	adult	trait	abnormal digit morphology	MP:0002110	1971	165	10	0.00507357	0.0606061	0.00269687	72	103	0.000704662	0.138889	0.0970874	0.480219	0.865803	0.318561	0.0625809	2.65777	10/1971=0.00507356671740233	0.00917292	0.0583985	adult_trait:abnormal digit morphology	2.4	56	5
662	r2172	adult_trait:abnormal eye physiology	adult	trait	abnormal eye physiology	MP:0005253	->	adult_trait:abnormal basophil cell number	adult	trait	abnormal basophil cell number	MP:0012442	215	6	2	0.00930233	0.333333	0.25	4	4	0.00465116	0.5	0.5	1	0.89945	0	0.0460228	26.875	2/215=0.00930232558139535	0.00850796	0.0626072	adult_trait:abnormal basophil cell number	2.2	6	3
663	r2173	adult_trait:abnormal eye physiology	adult	trait	abnormal eye physiology	MP:0005253	->	adult_trait:abnormal circulating aspartate transaminase level	adult	trait	abnormal circulating aspartate transaminase level	MP:0000203	1797	63	4	0.00222593	0.0634921	0.00790514	23	44	0.000387119	0.173913	0.0909091	0.447824	0.838669	0.348893	0.0764094	7.10277	4/1797=0.00222593210907067	0.00436384	0.0443991	adult_trait:abnormal eye physiology	2	8	3
664	r2174	adult_trait:abnormal eye physiology	adult	trait	abnormal eye physiology	MP:0005253	->	adult_trait:abnormal locomotor activation	adult	trait	abnormal locomotor activation	MP:0003313	1992	125	7	0.00351406	0.056	0.00468698	29	103	0.00084822	0.241379	0.0679612	0.0437482	0.311223	1.35904	0.506928	4.66823	7/1992=0.0035140562248996	0.00193902	0.0232339	adult_trait:abnormal eye physiology	2	8	2
665	r2176	adult_trait:abnormal eye physiology	adult	trait	abnormal eye physiology	MP:0005253	->	adult_trait:abnormal tibia morphology	adult	trait	abnormal tibia morphology	MP:0000558	1645	92	6	0.00364742	0.0652174	0.0087146	17	81	0.00128732	0.352941	0.0740741	0.0174045	0.189155	1.75934	0.723183	7.16776	6/1645=0.00364741641337386	0.000649517	0.00939846	adult_trait:abnormal eye physiology	2	8	4
666	r2177	adult_trait:abnormal eye physiology	adult	trait	abnormal eye physiology	MP:0005253	->	adult_trait:abnormal timing of postnatal eyelid opening	adult	trait	abnormal timing of postnatal eyelid opening	MP:0004874	1759	71	4	0.00227402	0.056338	0.00627943	26	49	0.000349849	0.153846	0.0816327	0.451429	0.842237	0.345411	0.0745658	5.52276	4/1759=0.0022740193291643	0.00968911	0.0808394	adult_trait:abnormal eye physiology	2	8	3
667	r2178	adult_trait:abnormal eye pigmentation	adult	trait	abnormal eye pigmentation	MP:0001324	->	adult_trait:abnormal circulating amylase level	adult	trait	abnormal circulating amylase level	MP:0008804	578	23	3	0.00519031	0.130435	0.0416667	8	18	0.00194637	0.375	0.166667	0.389739	0.798932	0.409227	0.0974902	12.0417	3/578=0.00519031141868512	0.00493855	0.0485258	adult_trait:abnormal circulating amylase level	2	38	2
668	r2183	adult_trait:abnormal eye pigmentation	adult	trait	abnormal eye pigmentation	MP:0001324	->	adult_trait:abnormal eyelid aperture	adult	trait	abnormal eyelid aperture	MP:0003671	591	19	4	0.00676819	0.210526	0.0888889	5	18	0.00541455	0.8	0.222222	0.18453	0.622379	0.733933	0.205945	26.2667	4/591=0.00676818950930626	0.000135987	0.00194704	adult_trait:abnormal eyelid aperture	2.3	84	2
669	r2185	adult_trait:abnormal eye pigmentation	adult	trait	abnormal eye pigmentation	MP:0001324	->	adult_trait:abnormal humerus morphology	adult	trait	abnormal humerus morphology	MP:0005296	495	21	3	0.00606061	0.142857	0.046875	8	16	0.00227273	0.375	0.1875	0.640975	0.89945	0.193159	0.0460228	11.6016	3/495=0.00606060606060606	0.00562593	0.053745	adult_trait:abnormal eye pigmentation	2	26	5
670	r2190	adult_trait:abnormal eye pigmentation	adult	trait	abnormal eye pigmentation	MP:0001324	->	adult_trait:abnormal pupillary reflex	adult	trait	abnormal pupillary reflex	MP:0002638	580	23	3	0.00517241	0.130435	0.0416667	8	18	0.00193966	0.375	0.166667	0.389739	0.798932	0.409227	0.0974902	12.0833	3/580=0.00517241379310345	0.00489292	0.0481648	adult_trait:abnormal eye pigmentation	2	26	11
671	r2193	adult_trait:abnormal eye size	adult	trait	abnormal eye size	MP:0002697	->	adult_trait:abnormal adipose tissue amount	adult	trait	abnormal adipose tissue amount	MP:0005452	694	69	7	0.0100865	0.101449	0.00972222	36	40	0.00196126	0.194444	0.175	1	0.89945	0	0.0460228	3.37361	7/694=0.0100864553314121	0.0114028	0.084664	adult_trait:abnormal adipose tissue amount	2.1	100	11
672	r2194	adult_trait:abnormal eye size	adult	trait	abnormal eye size	MP:0002697	->	adult_trait:abnormal eye morphology	adult	trait	abnormal eye morphology	MP:0002092	693	76	10	0.01443	0.131579	0.0110314	37	49	0.0039	0.27027	0.204082	0.622884	0.89945	0.205593	0.0460228	3.82239	10/693=0.0144300144300144	0.00147751	0.0186418	adult_trait:abnormal eye morphology	2	36	3
673	r2195	adult_trait:abnormal eye size	adult	trait	abnormal eye size	MP:0002697	->	adult_trait:abnormal lens morphology	adult	trait	abnormal lens morphology	MP:0001303	693	67	8	0.011544	0.119403	0.0113798	37	38	0.002496	0.216216	0.210526	1	0.89945	0	0.0460228	3.9431	8/693=0.0115440115440115	0.00333246	0.0357035	adult_trait:abnormal lens morphology	2	50	4
674	r2196	adult_trait:abnormal eye size	adult	trait	abnormal eye size	MP:0002697	->	adult_trait:abnormal retinal vasculature morphology	adult	trait	abnormal retinal vasculature morphology	MP:0002792	682	46	6	0.00879765	0.130435	0.0181818	22	30	0.00239936	0.272727	0.2	0.750196	0.89945	0.124825	0.0460228	6.2	6/682=0.00879765395894428	0.00149363	0.0116497	adult_trait:abnormal retinal vasculature morphology	2.6	48	4
675	r2197	adult_trait:abnormal eyelid aperture	adult	trait	abnormal eyelid aperture	MP:0003671	->	adult_trait:abnormal adipose tissue amount	adult	trait	abnormal adipose tissue amount	MP:0005452	1956	118	12	0.00613497	0.101695	0.00568586	63	67	0.00116857	0.190476	0.179104	1	0.89945	0	0.0460228	5.56077	12/1956=0.00613496932515337	1.34568e-05	0.000309781	adult_trait:abnormal adipose tissue amount	2.1	100	29
676	r2198	adult_trait:abnormal eyelid aperture	adult	trait	abnormal eyelid aperture	MP:0003671	->	adult_trait:abnormal B cell number	adult	trait	abnormal B cell number	MP:0002458	978	55	4	0.00408998	0.0727273	0.00941176	25	34	0.000654397	0.16	0.117647	0.718799	0.89945	0.143393	0.0460228	4.60235	4/978=0.00408997955010225	0.0186023	0.0978886	adult_trait:abnormal B cell number	2.4	46	2
677	r2200	adult_trait:abnormal eyelid aperture	adult	trait	abnormal eyelid aperture	MP:0003671	->	adult_trait:abnormal bone mineralization	adult	trait	abnormal bone mineralization	MP:0002896	1950	97	8	0.00410256	0.0824742	0.00581818	50	55	0.00065641	0.16	0.145455	1	0.89945	0	0.0460228	5.67273	8/1950=0.0041025641025641	0.000276587	0.00359341	adult_trait:abnormal eyelid aperture	2.3	84	30
678	r2201	adult_trait:abnormal eyelid aperture	adult	trait	abnormal eyelid aperture	MP:0003671	->	adult_trait:abnormal coat/hair pigmentation	adult	trait	abnormal coat/hair pigmentation	MP:0002075	1909	80	5	0.00261917	0.0625	0.00597372	31	54	0.000422447	0.16129	0.0925926	0.496294	0.878876	0.304261	0.0560724	5.70191	5/1909=0.00261917234154007	0.00352461	0.0225635	adult_trait:abnormal coat/hair pigmentation	2.7	28	2
679	r2202	adult_trait:abnormal eyelid aperture	adult	trait	abnormal eyelid aperture	MP:0003671	->	adult_trait:abnormal cornea morphology	adult	trait	abnormal cornea morphology	MP:0001312	2062	124	19	0.00921435	0.153226	0.00756671	62	81	0.00282375	0.306452	0.234568	0.470063	0.860538	0.327844	0.0652301	7.80127	19/2062=0.00921435499515034	7.21882e-10	3.83761e-08	adult_trait:abnormal cornea morphology	2.2	84	9
680	r2205	adult_trait:abnormal eyelid aperture	adult	trait	abnormal eyelid aperture	MP:0003671	->	adult_trait:abnormal eye size	adult	trait	abnormal eye size	MP:0002697	704	41	8	0.0113636	0.195122	0.0267559	23	26	0.00395257	0.347826	0.307692	1	0.89945	0	0.0460228	9.41806	8/704=0.0113636363636364	2.58467e-05	0.000407249	adult_trait:abnormal eye size	2.4	30	7
681	r2206	adult_trait:abnormal eyelid aperture	adult	trait	abnormal eyelid aperture	MP:0003671	->	adult_trait:abnormal gait	adult	trait	abnormal gait	MP:0001406	1944	122	7	0.00360082	0.057377	0.0034965	52	77	0.000484726	0.134615	0.0909091	0.571625	0.89945	0.242889	0.0460228	3.3986	7/1944=0.00360082304526749	0.00844598	0.0595836	adult_trait:abnormal eyelid aperture	2.3	84	4
682	r2207	adult_trait:abnormal eyelid aperture	adult	trait	abnormal eyelid aperture	MP:0003671	->	adult_trait:abnormal head morphology	adult	trait	abnormal head morphology	MP:0000432	1909	113	6	0.00314301	0.0530973	0.00346021	51	68	0.000369766	0.117647	0.0882353	0.762497	0.89945	0.117762	0.0460228	3.30277	6/1909=0.00314300680984809	0.0157188	0.0925574	adult_trait:abnormal eyelid aperture	2.3	84	14
683	r2208	adult_trait:abnormal eyelid aperture	adult	trait	abnormal eyelid aperture	MP:0003671	->	adult_trait:abnormal iris morphology	adult	trait	abnormal iris morphology	MP:0001322	2060	141	15	0.00728155	0.106383	0.00496032	72	84	0.00151699	0.208333	0.178571	0.84197	0.89945	0.0747035	0.0460228	5.10913	15/2060=0.00728155339805825	3.31661e-06	9.32435e-05	adult_trait:abnormal iris morphology	2	62	26
684	r2209	adult_trait:abnormal eyelid aperture	adult	trait	abnormal eyelid aperture	MP:0003671	->	adult_trait:abnormal lean body mass	adult	trait	abnormal lean body mass	MP:0003959	1957	134	12	0.00613183	0.0895522	0.00458979	63	83	0.00116797	0.190476	0.144578	0.658092	0.89945	0.181713	0.0460228	4.49111	12/1957=0.00613183444047011	8.38505e-05	0.00155377	adult_trait:abnormal lean body mass	2.1	132	8
685	r2212	adult_trait:abnormal eyelid aperture	adult	trait	abnormal eyelid aperture	MP:0003671	->	adult_trait:abnormal optic disc morphology	adult	trait	abnormal optic disc morphology	MP:0008259	2061	144	9	0.00436681	0.0625	0.00308642	72	81	0.000545852	0.125	0.111111	1	0.89945	0	0.0460228	3.18056	9/2061=0.00436681222707424	0.00459842	0.0462101	adult_trait:abnormal optic disc morphology	2	26	5
686	r2213	adult_trait:abnormal eyelid aperture	adult	trait	abnormal eyelid aperture	MP:0003671	->	adult_trait:abnormal orbit morphology	adult	trait	abnormal orbit morphology	MP:0010030	334	24	4	0.011976	0.166667	0.0410256	13	15	0.00368494	0.307692	0.266667	1	0.89945	0	0.0460228	6.85128	4/334=0.0119760479041916	0.00807496	0.0602787	adult_trait:abnormal orbit morphology	2.2	6	3
687	r2214	adult_trait:abnormal eyelid aperture	adult	trait	abnormal eyelid aperture	MP:0003671	->	adult_trait:abnormal pupil morphology	adult	trait	abnormal pupil morphology	MP:0001317	2060	133	17	0.00825243	0.12782	0.00605413	72	78	0.00194849	0.236111	0.217949	0.851521	0.89945	0.0698046	0.0460228	6.23575	17/2060=0.00825242718446602	7.63773e-08	3.14967e-06	adult_trait:abnormal pupil morphology	2	58	21
688	r2217	adult_trait:abnormal eyelid aperture	adult	trait	abnormal eyelid aperture	MP:0003671	->	adult_trait:abnormal tail length	adult	trait	abnormal tail length	MP:0011999	1879	97	7	0.00372539	0.0721649	0.00524738	46	58	0.000566907	0.152174	0.12069	0.77791	0.89945	0.109071	0.0460228	4.92991	7/1879=0.00372538584353379	0.0013424	0.0137133	adult_trait:abnormal eyelid aperture	2.3	84	7
689	r2218	adult_trait:abnormal eyelid aperture	adult	trait	abnormal eyelid aperture	MP:0003671	->	adult_trait:abnormal tibia morphology	adult	trait	abnormal tibia morphology	MP:0000558	1663	117	10	0.00601323	0.0854701	0.00505051	55	72	0.00109331	0.181818	0.138889	0.632607	0.89945	0.198866	0.0460228	4.19949	10/1663=0.00601322910402886	0.000509943	0.00721391	adult_trait:abnormal tibia morphology	2.1	84	7
690	r2219	adult_trait:abnormal eyelid aperture	adult	trait	abnormal eyelid aperture	MP:0003671	->	adult_trait:abnormal timing of postnatal eyelid opening	adult	trait	abnormal timing of postnatal eyelid opening	MP:0004874	1764	79	6	0.00340136	0.0759494	0.00664452	42	43	0.000485909	0.142857	0.139535	1	0.89945	0	0.0460228	5.86047	6/1764=0.00340136054421769	0.00131194	0.01246	adult_trait:abnormal timing of postnatal eyelid opening	2.4	38	10
691	r2220	adult_trait:abnormal eyelid aperture	adult	trait	abnormal eyelid aperture	MP:0003671	->	adult_trait:abnormal tooth morphology	adult	trait	abnormal tooth morphology	MP:0002100	1966	158	14	0.00712106	0.0886076	0.00392157	70	102	0.00142421	0.2	0.137255	0.411052	0.813434	0.386103	0.0896778	3.8549	14/1966=0.00712105798575788	0.000103163	0.00200733	adult_trait:abnormal tooth morphology	2	70	9
692	r2221	adult_trait:abnormal eyelid aperture	adult	trait	abnormal eyelid aperture	MP:0003671	->	adult_trait:abnormal vertebrae morphology	adult	trait	abnormal vertebrae morphology	MP:0000137	1652	72	4	0.00242131	0.0555556	0.00573477	31	45	0.000312427	0.129032	0.0888889	0.713717	0.89945	0.146474	0.0460228	4.73692	4/1652=0.00242130750605327	0.0155295	0.0713114	adult_trait:abnormal vertebrae morphology	2.7	68	6
693	r2222	adult_trait:abnormal eyelid aperture	adult	trait	abnormal eyelid aperture	MP:0003671	->	adult_trait:abnormal vibrissa morphology	adult	trait	abnormal vibrissa morphology	MP:0002098	1925	48	4	0.00207792	0.0833333	0.0118519	25	27	0.000332468	0.16	0.148148	1	0.89945	0	0.0460228	11.4074	4/1925=0.00207792207792208	0.000887768	0.00659186	adult_trait:abnormal vibrissa morphology	2.8	14	4
694	r2224	adult_trait:abnormal eyelid morphology	adult	trait	abnormal eyelid morphology	MP:0001340	->	adult_trait:abnormal coat appearance	adult	trait	abnormal coat appearance	MP:0001510	1878	75	4	0.00212993	0.0533333	0.00512821	39	40	0.000218454	0.102564	0.1	1	0.89945	0	0.0460228	4.81538	4/1878=0.00212992545260916	0.0143934	0.0719461	adult_trait:abnormal coat appearance	2.6	24	4
695	r2227	adult_trait:abnormal eyelid morphology	adult	trait	abnormal eyelid morphology	MP:0001340	->	adult_trait:abnormal eyelid aperture	adult	trait	abnormal eyelid aperture	MP:0003671	1980	75	13	0.00656566	0.173333	0.0134925	41	47	0.00208179	0.317073	0.276596	0.825023	0.89945	0.0835337	0.0460228	13.3576	13/1980=0.00656565656565657	1.11814e-09	5.28938e-08	adult_trait:abnormal eyelid aperture	2.3	84	15
696	r2228	adult_trait:abnormal eyelid morphology	adult	trait	abnormal eyelid morphology	MP:0001340	->	adult_trait:abnormal gait	adult	trait	abnormal gait	MP:0001406	1871	151	9	0.00481026	0.0596026	0.00296248	62	98	0.000698264	0.145161	0.0918367	0.447668	0.838669	0.349044	0.0764094	2.7714	9/1871=0.00481026189203634	0.0103675	0.0848201	adult_trait:abnormal eyelid morphology	2	36	2
697	r2230	adult_trait:abnormal eyelid morphology	adult	trait	abnormal eyelid morphology	MP:0001340	->	adult_trait:abnormal lean body mass	adult	trait	abnormal lean body mass	MP:0003959	1848	122	7	0.00378788	0.057377	0.0035443	50	79	0.000530303	0.14	0.0886076	0.566718	0.89945	0.246633	0.0460228	3.27494	7/1848=0.00378787878787879	0.0101837	0.0780896	adult_trait:abnormal lean body mass	2.1	132	2
698	r2231	adult_trait:abnormal eyelid morphology	adult	trait	abnormal eyelid morphology	MP:0001340	->	adult_trait:abnormal lumbar vertebrae morphology	adult	trait	abnormal lumbar vertebrae morphology	MP:0003049	1343	99	7	0.00521221	0.0707071	0.00510018	45	61	0.000810788	0.155556	0.114754	0.775191	0.89945	0.110591	0.0460228	3.42477	7/1343=0.00521221146686523	0.00885831	0.0760144	adult_trait:abnormal eyelid morphology	2	36	2
699	r2232	adult_trait:abnormal eyelid morphology	adult	trait	abnormal eyelid morphology	MP:0001340	->	adult_trait:abnormal pupil morphology	adult	trait	abnormal pupil morphology	MP:0001317	1968	130	10	0.0050813	0.0769231	0.00412286	63	77	0.000806556	0.15873	0.12987	0.811133	0.89945	0.0909081	0.0460228	4.0569	10/1968=0.00508130081300813	0.00059989	0.00882769	adult_trait:abnormal eyelid morphology	2	36	7
700	r2234	adult_trait:abnormal eyelid morphology	adult	trait	abnormal eyelid morphology	MP:0001340	->	adult_trait:abnormal snout morphology	adult	trait	abnormal snout morphology	MP:0000443	1877	98	8	0.00426212	0.0816327	0.00569598	53	53	0.000643339	0.150943	0.150943	1	0.89945	0	0.0460228	5.34567	8/1877=0.00426212040490144	0.000399943	0.00588292	adult_trait:abnormal snout morphology	2.1	70	15
701	r2236	adult_trait:abnormal femur morphology	adult	trait	abnormal femur morphology	MP:0000559	->	adult_trait:abnormal adipose tissue amount	adult	trait	abnormal adipose tissue amount	MP:0005452	1805	95	5	0.00277008	0.0526316	0.00485673	29	71	0.000477601	0.172414	0.0704225	0.279303	0.714445	0.553924	0.146031	4.3832	5/1805=0.00277008310249307	0.00984006	0.0764834	adult_trait:abnormal adipose tissue amount	2.1	100	8
702	r2239	adult_trait:abnormal femur morphology	adult	trait	abnormal femur morphology	MP:0000559	->	adult_trait:abnormal bone mineral density	adult	trait	abnormal bone mineral density	MP:0010119	1804	34	3	0.00166297	0.0882353	0.0175439	18	19	0.000277162	0.166667	0.157895	1	0.89945	0	0.0460228	15.8246	3/1804=0.0016629711751663	0.00170708	0.0129584	adult_trait:abnormal femur morphology	2.6	64	24
703	r2241	adult_trait:abnormal femur morphology	adult	trait	abnormal femur morphology	MP:0000559	->	adult_trait:abnormal circulating alkaline phosphatase level	adult	trait	abnormal circulating alkaline phosphatase level	MP:0000202	1628	49	3	0.00184275	0.0612245	0.00956938	19	33	0.000290961	0.157895	0.0909091	0.663819	0.89945	0.17795	0.0460228	7.78947	3/1628=0.00184275184275184	0.0104722	0.0564899	adult_trait:abnormal femur morphology	2.6	64	4
704	r2242	adult_trait:abnormal femur morphology	adult	trait	abnormal femur morphology	MP:0000559	->	adult_trait:abnormal clavicle morphology	adult	trait	abnormal clavicle morphology	MP:0005298	2118	50	3	0.00141643	0.06	0.00909091	20	33	0.000212465	0.15	0.0909091	0.669245	0.89945	0.174415	0.0460228	9.62727	3/2118=0.00141643059490085	0.00588435	0.035942	adult_trait:abnormal femur morphology	2.6	64	7
705	r2243	adult_trait:abnormal femur morphology	adult	trait	abnormal femur morphology	MP:0000559	->	adult_trait:abnormal cranium morphology	adult	trait	abnormal cranium morphology	MP:0000438	2118	42	5	0.00236072	0.119048	0.0185185	20	27	0.000590179	0.25	0.185185	0.734541	0.89945	0.133984	0.0460228	19.6111	5/2118=0.00236071765816808	2.17477e-05	0.000290693	adult_trait:abnormal femur morphology	2.6	64	25
706	r2248	adult_trait:abnormal femur morphology	adult	trait	abnormal femur morphology	MP:0000559	->	adult_trait:abnormal joint morphology	adult	trait	abnormal joint morphology	MP:0002932	2108	43	9	0.00426945	0.209302	0.028125	20	32	0.00192125	0.45	0.28125	0.418215	0.819772	0.3786	0.0863067	29.6438	9/2108=0.00426944971537002	9.3086e-10	3.32484e-08	adult_trait:abnormal femur morphology	2.6	64	12
707	r2250	adult_trait:abnormal femur morphology	adult	trait	abnormal femur morphology	MP:0000559	->	adult_trait:abnormal locomotor behavior	adult	trait	abnormal locomotor behavior	MP:0001392	985	23	2	0.00203046	0.0869565	0.0294118	8	17	0.000507614	0.25	0.117647	0.592017	0.89945	0.227666	0.0460228	14.4853	2/985=0.00203045685279188	0.0137466	0.0693557	adult_trait:abnormal femur morphology	2.6	64	2
708	r2252	adult_trait:abnormal femur morphology	adult	trait	abnormal femur morphology	MP:0000559	->	adult_trait:abnormal mature B cell number	adult	trait	abnormal mature B cell number	MP:0013701	836	134	11	0.0131579	0.0820896	0.00918964	19	126	0.00761773	0.578947	0.0873016	0.000200659	0.0240919	3.69754	1.61813	3.84127	11/836=0.0131578947368421	0.00123737	0.0150332	adult_trait:abnormal mature B cell number	2.1	10	2
709	r2253	adult_trait:abnormal femur morphology	adult	trait	abnormal femur morphology	MP:0000559	->	adult_trait:abnormal maxilla morphology	adult	trait	abnormal maxilla morphology	MP:0000455	2117	38	2	0.000944733	0.0526316	0.01	20	20	9.44733e-05	0.1	0.1	1	0.89945	0	0.0460228	10.585	2/2117=0.000944733112895607	0.0202451	0.091795	adult_trait:abnormal femur morphology	2.6	64	4
710	r2254	adult_trait:abnormal femur morphology	adult	trait	abnormal femur morphology	MP:0000559	->	adult_trait:abnormal mean corpuscular volume	adult	trait	abnormal mean corpuscular volume	MP:0000226	1646	93	6	0.0036452	0.0645161	0.0056926	31	68	0.000705523	0.193548	0.0882353	0.209604	0.652268	0.678601	0.185574	4.68501	6/1646=0.00364520048602673	0.00380266	0.0369182	adult_trait:abnormal mean corpuscular volume	2.1	124	4
711	r2255	adult_trait:abnormal femur morphology	adult	trait	abnormal femur morphology	MP:0000559	->	adult_trait:abnormal radius morphology	adult	trait	abnormal radius morphology	MP:0000552	2118	97	12	0.00566572	0.123711	0.00819672	48	61	0.00141643	0.25	0.196721	0.654013	0.89945	0.184413	0.0460228	8.68033	12/2118=0.0056657223796034	2.32191e-07	8.37433e-06	adult_trait:abnormal radius morphology	2	40	10
712	r2259	adult_trait:abnormal femur morphology	adult	trait	abnormal femur morphology	MP:0000559	->	adult_trait:abnormal tail morphology	adult	trait	abnormal tail morphology	MP:0002111	1915	37	4	0.00208877	0.108108	0.0193237	18	23	0.000464172	0.222222	0.173913	1	0.89945	0	0.0460228	18.5024	4/1915=0.002088772845953	0.000176648	0.00188291	adult_trait:abnormal femur morphology	2.6	64	12
713	r2260	adult_trait:abnormal femur morphology	adult	trait	abnormal femur morphology	MP:0000559	->	adult_trait:abnormal tibia morphology	adult	trait	abnormal tibia morphology	MP:0000558	2118	83	10	0.00472144	0.120482	0.0136986	20	73	0.00236072	0.5	0.136986	0.013015	0.170478	1.88555	0.768331	14.5068	10/2118=0.00472143531633617	5.03277e-08	1.24799e-06	adult_trait:abnormal femur morphology	2.6	64	3
714	r2262	adult_trait:abnormal femur morphology	adult	trait	abnormal femur morphology	MP:0000559	->	adult_trait:abnormal ulna morphology	adult	trait	abnormal ulna morphology	MP:0005108	2118	33	7	0.003305	0.212121	0.035	20	20	0.00115675	0.35	0.35	1	0.89945	0	0.0460228	37.065	7/2118=0.00330500472143532	1.52892e-08	4.29483e-07	adult_trait:abnormal femur morphology	2.6	64	7
715	r2264	adult_trait:abnormal femur morphology	adult	trait	abnormal femur morphology	MP:0000559	->	adult_trait:abnormal zygomatic bone morphology	adult	trait	abnormal zygomatic bone morphology	MP:0005270	1841	32	2	0.00108637	0.0625	0.0138889	16	18	0.000135796	0.125	0.111111	1	0.89945	0	0.0460228	12.7847	2/1841=0.00108636610537751	0.014904	0.0735439	adult_trait:abnormal femur morphology	2.6	64	11
716	r2269	adult_trait:abnormal fibula morphology	adult	trait	abnormal fibula morphology	MP:0002187	->	adult_trait:abnormal circulating calcium level	adult	trait	abnormal circulating calcium level	MP:0001562	1630	22	2	0.00122699	0.0909091	0.0296296	9	15	0.000272665	0.222222	0.133333	1	0.89945	0	0.0460228	24.1481	2/1630=0.00122699386503067	0.00516892	0.0324353	adult_trait:abnormal fibula morphology	2.6	34	2
717	r2276	adult_trait:abnormal fibula morphology	adult	trait	abnormal fibula morphology	MP:0002187	->	adult_trait:abnormal pelvic girdle bone morphology	adult	trait	abnormal pelvic girdle bone morphology	MP:0004509	2118	26	4	0.00188857	0.153846	0.037037	12	18	0.000629525	0.333333	0.222222	0.698446	0.89945	0.155867	0.0460228	39.2222	4/2118=0.00188857412653447	1.37805e-05	0.000181556	adult_trait:abnormal pelvic girdle bone morphology	2.7	78	5
718	r2278	adult_trait:abnormal fibula morphology	adult	trait	abnormal fibula morphology	MP:0002187	->	adult_trait:abnormal scapula morphology	adult	trait	abnormal scapula morphology	MP:0000149	2118	28	2	0.000944287	0.0714286	0.0180995	13	17	0.000145275	0.153846	0.117647	1	0.89945	0	0.0460228	19.1674	2/2118=0.000944287063267233	0.00725656	0.0423473	adult_trait:abnormal fibula morphology	2.6	34	15
719	r2280	adult_trait:abnormal fibula morphology	adult	trait	abnormal fibula morphology	MP:0002187	->	adult_trait:abnormal ulna morphology	adult	trait	abnormal ulna morphology	MP:0005108	2118	30	3	0.00141643	0.1	0.0230769	13	20	0.000326869	0.230769	0.15	0.674311	0.89945	0.17114	0.0460228	24.4385	3/2118=0.00141643059490085	0.000544429	0.00494332	adult_trait:abnormal fibula morphology	2.6	34	2
720	r2283	adult_trait:abnormal fluid intake	adult	trait	abnormal fluid intake	MP:0011947	->	adult_trait:abnormal circulating chloride level	adult	trait	abnormal circulating chloride level	MP:0003018	316	9	2	0.00632911	0.222222	0.166667	3	8	0.00421941	0.666667	0.25	0.56044	0.89945	0.251471	0.0460228	26.3333	2/316=0.00632911392405063	0.00793859	0.0648516	adult_trait:abnormal circulating chloride level	2.1	16	2
721	r2284	adult_trait:abnormal food intake	adult	trait	abnormal food intake	MP:0005449	->	adult_trait:abnormal respiratory quotient	adult	trait	abnormal respiratory quotient	MP:0004129	429	12	2	0.004662	0.166667	0.0888889	5	9	0.0018648	0.4	0.222222	1	0.89945	0	0.0460228	19.0667	2/429=0.00466200466200466	0.0109209	0.0757573	adult_trait:abnormal food intake	2.2	2	2
722	r2285	adult_trait:abnormal foot pad morphology	adult	trait	abnormal foot pad morphology	MP:0000574	->	adult_trait:abnormal digit morphology	adult	trait	abnormal digit morphology	MP:0002110	1062	46	2	0.00188324	0.0434783	0.0296296	3	45	0.00125549	0.666667	0.0444444	0.0416844	0.306019	1.38003	0.514251	15.7333	2/1062=0.00188323917137476	0.0161228	0.0728944	adult_trait:abnormal foot pad morphology	2.8	2	2
723	r2286	adult_trait:abnormal forelimb morphology	adult	trait	abnormal forelimb morphology	MP:0000550	->	adult_trait:abnormal autopod morphology	adult	trait	abnormal autopod morphology	MP:0000572	2202	26	2	0.000908265	0.0769231	0.0222222	10	18	0.000181653	0.2	0.111111	0.619577	0.89945	0.207904	0.0460228	24.4667	2/2202=0.000908265213442325	0.0047724	0.035422	adult_trait:abnormal forelimb morphology	2.4	14	4
724	r2291	adult_trait:abnormal forelimb morphology	adult	trait	abnormal forelimb morphology	MP:0000550	->	adult_trait:abnormal head size	adult	trait	abnormal head size	MP:0011496	2243	30	2	0.000891663	0.0666667	0.0193237	9	23	0.000198147	0.222222	0.0869565	0.570495	0.89945	0.243748	0.0460228	21.6715	2/2243=0.000891662951404369	0.0059924	0.0421951	adult_trait:abnormal forelimb morphology	2.4	14	7
725	r2294	adult_trait:abnormal gait	adult	trait	abnormal gait	MP:0001406	->	adult_trait:abnormal auditory brainstem response	adult	trait	abnormal auditory brainstem response	MP:0004738	1401	129	8	0.00571021	0.0620155	0.00448179	35	102	0.00130519	0.228571	0.0784314	0.073083	0.403152	1.13618	0.394531	3.1395	8/1401=0.00571020699500357	0.00902017	0.0472933	adult_trait:abnormal auditory brainstem response	2.7	36	7
726	r2295	adult_trait:abnormal gait	adult	trait	abnormal gait	MP:0001406	->	adult_trait:abnormal behavior	adult	trait	abnormal behavior	MP:0004924	1985	184	23	0.0115869	0.125	0.00457166	78	129	0.00341665	0.294872	0.178295	0.1361	0.548934	0.86614	0.26048	4.53737	23/1985=0.0115869017632242	1.10515e-07	3.61286e-06	adult_trait:abnormal gait	2.2	88	13
727	r2296	adult_trait:abnormal gait	adult	trait	abnormal gait	MP:0001406	->	adult_trait:abnormal body weight	adult	trait	abnormal body weight	MP:0001259	696	77	9	0.012931	0.116883	0.0105572	31	55	0.00375417	0.290323	0.163636	0.295722	0.727824	0.529117	0.137974	3.6739	9/696=0.0129310344827586	0.00307146	0.0281038	adult_trait:abnormal gait	2.2	88	14
728	r2297	adult_trait:abnormal gait	adult	trait	abnormal gait	MP:0001406	->	adult_trait:abnormal digit morphology	adult	trait	abnormal digit morphology	MP:0002110	2530	237	13	0.00513834	0.0548523	0.0017519	97	153	0.000688643	0.134021	0.0849673	0.29646	0.727824	0.528034	0.137974	2.21616	13/2530=0.00513833992094862	0.0130944	0.0863416	adult_trait:abnormal gait	2.2	88	4
729	r2298	adult_trait:abnormal gait	adult	trait	abnormal gait	MP:0001406	->	adult_trait:abnormal incisor morphology	adult	trait	abnormal incisor morphology	MP:0005358	797	71	7	0.00878294	0.0985915	0.00972222	30	48	0.00204935	0.233333	0.145833	0.555357	0.89945	0.255428	0.0460228	3.87431	7/797=0.00878293601003764	0.00592302	0.0476823	adult_trait:abnormal gait	2.2	88	5
730	r2299	adult_trait:abnormal gait	adult	trait	abnormal gait	MP:0001406	->	adult_trait:abnormal locomotor activation	adult	trait	abnormal locomotor activation	MP:0003313	2560	227	32	0.0125	0.140969	0.00385217	117	142	0.0034188	0.273504	0.225352	0.575675	0.89945	0.239823	0.0460228	4.93078	32/2560=0.0125	7.33933e-11	5.87037e-09	adult_trait:abnormal locomotor activation	2	82	26
731	r2300	adult_trait:abnormal gait	adult	trait	abnormal gait	MP:0001406	->	adult_trait:abnormal retina morphology	adult	trait	abnormal retina morphology	MP:0001325	2245	177	10	0.00445434	0.0564972	0.00230681	85	102	0.00052404	0.117647	0.0980392	0.814433	0.89945	0.0891446	0.0460228	2.58939	10/2245=0.0044543429844098	0.0103372	0.0725911	adult_trait:abnormal gait	2.2	88	12
732	r2301	adult_trait:abnormal gait	adult	trait	abnormal gait	MP:0001406	->	adult_trait:abnormal retinal vasculature morphology	adult	trait	abnormal retinal vasculature morphology	MP:0002792	2245	124	6	0.00267261	0.0483871	0.00294046	53	77	0.000302559	0.113208	0.0779221	0.554808	0.89945	0.255857	0.0460228	3.30066	6/2245=0.00267260579064588	0.0153685	0.0752048	adult_trait:abnormal retinal vasculature morphology	2.6	48	11
733	r2302	adult_trait:abnormal gamma-delta T cell number	adult	trait	abnormal gamma-delta T cell number	MP:0008345	->	adult_trait:abnormal B cell number	adult	trait	abnormal B cell number	MP:0002458	360	29	4	0.0111111	0.137931	0.037037	9	24	0.00493827	0.444444	0.166667	0.237178	0.679631	0.624926	0.167727	6.66667	4/360=0.0111111111111111	0.00915145	0.0583607	adult_trait:abnormal B cell number	2.4	46	2
734	r2303	adult_trait:abnormal gamma-delta T cell number	adult	trait	abnormal gamma-delta T cell number	MP:0008345	->	adult_trait:abnormal Ly6C high monocyte number	adult	trait	abnormal Ly6C high monocyte number	MP:0013021	278	14	3	0.0107914	0.214286	0.0833333	8	9	0.00404676	0.375	0.333333	1	0.89945	0	0.0460228	11.5833	3/278=0.0107913669064748	0.00690329	0.044047	adult_trait:abnormal Ly6C high monocyte number	2.5	30	9
735	r2304	adult_trait:abnormal gamma-delta T cell number	adult	trait	abnormal gamma-delta T cell number	MP:0008345	->	adult_trait:abnormal Ly6C low monocyte number	adult	trait	abnormal Ly6C low monocyte number	MP:0013024	278	20	5	0.0179856	0.25	0.0641026	12	13	0.007494	0.416667	0.384615	1	0.89945	0	0.0460228	8.91026	5/278=0.0179856115107914	0.00152562	0.0159524	adult_trait:abnormal gamma-delta T cell number	2.2	30	6
736	r2306	adult_trait:abnormal gamma-delta T cell number	adult	trait	abnormal gamma-delta T cell number	MP:0008345	->	adult_trait:abnormal T cell number	adult	trait	abnormal T cell number	MP:0006387	360	29	5	0.0138889	0.172414	0.0378788	12	22	0.00578704	0.416667	0.227273	0.472701	0.861562	0.325413	0.0647137	6.81818	5/360=0.0138888888888889	0.00342401	0.0307363	adult_trait:abnormal gamma-delta T cell number	2.2	30	4
737	r2307	adult_trait:abnormal glucose tolerance	adult	trait	abnormal glucose tolerance	MP:0005291	->	adult_gene:small intestine	adult	gene	small intestine	MA:0000337	545	16	2	0.00366972	0.125	0.0615385	5	13	0.00146789	0.4	0.153846	0.564593	0.89945	0.248264	0.0460228	16.7692	2/545=0.0036697247706422	0.0128076	0.0984458	adult_trait:abnormal glucose tolerance	2	52	1
738	r2308	adult_trait:abnormal glucose tolerance	adult	trait	abnormal glucose tolerance	MP:0005291	->	adult_trait:abnormal adipose tissue amount	adult	trait	abnormal adipose tissue amount	MP:0005452	1851	80	10	0.00540249	0.125	0.0113058	29	61	0.00186293	0.344828	0.163934	0.195252	0.637037	0.709404	0.195835	10.4635	10/1851=0.00540248514316586	5.87114e-07	1.95188e-05	adult_trait:abnormal glucose tolerance	2	52	2
739	r2310	adult_trait:abnormal glucose tolerance	adult	trait	abnormal glucose tolerance	MP:0005291	->	adult_trait:abnormal circulating alanine transaminase level	adult	trait	abnormal circulating alanine transaminase level	MP:0001573	1623	22	2	0.00123229	0.0909091	0.0336134	7	17	0.000352082	0.285714	0.117647	0.574066	0.89945	0.241038	0.0460228	27.2773	2/1623=0.00123228589032656	0.00431703	0.0280187	adult_trait:abnormal circulating alanine transaminase level	2.6	40	3
740	r2312	adult_trait:abnormal glucose tolerance	adult	trait	abnormal glucose tolerance	MP:0005291	->	adult_trait:abnormal circulating amylase level	adult	trait	abnormal circulating amylase level	MP:0008804	912	32	4	0.00438596	0.125	0.025	16	20	0.00109649	0.25	0.2	1	0.89945	0	0.0460228	11.4	4/912=0.0043859649122807	0.00115256	0.0152046	adult_trait:abnormal circulating amylase level	2	38	14
741	r2313	adult_trait:abnormal glucose tolerance	adult	trait	abnormal glucose tolerance	MP:0005291	->	adult_trait:abnormal circulating aspartate transaminase level	adult	trait	abnormal circulating aspartate transaminase level	MP:0000203	1623	45	4	0.00246457	0.0888889	0.0143369	18	31	0.000547683	0.222222	0.129032	0.697452	0.89945	0.156485	0.0460228	11.6344	4/1623=0.00246457178065311	0.000893745	0.0114437	adult_trait:abnormal circulating aspartate transaminase level	2.1	44	2
742	r2314	adult_trait:abnormal glucose tolerance	adult	trait	abnormal glucose tolerance	MP:0005291	->	adult_trait:abnormal circulating bilirubin level	adult	trait	abnormal circulating bilirubin level	MP:0001569	1355	21	3	0.00221402	0.142857	0.041958	11	13	0.000603824	0.272727	0.230769	1	0.89945	0	0.0460228	28.4266	3/1355=0.0022140221402214	0.000429483	0.00522768	adult_trait:abnormal circulating bilirubin level	2.3	32	6
743	r2317	adult_trait:abnormal glucose tolerance	adult	trait	abnormal glucose tolerance	MP:0005291	->	adult_trait:abnormal circulating fructosamine level	adult	trait	abnormal circulating fructosamine level	MP:0010086	784	31	3	0.00382653	0.0967742	0.0210526	15	19	0.000765306	0.2	0.157895	1	0.89945	0	0.0460228	8.25263	3/784=0.0038265306122449	0.0105108	0.0854902	adult_trait:abnormal circulating fructosamine level	2	16	2
744	r2318	adult_trait:abnormal glucose tolerance	adult	trait	abnormal glucose tolerance	MP:0005291	->	adult_trait:abnormal circulating glucose level	adult	trait	abnormal circulating glucose level	MP:0000188	2164	76	8	0.00369686	0.105263	0.00925926	36	48	0.000821524	0.222222	0.166667	0.78429	0.89945	0.105523	0.0460228	10.0185	8/2164=0.00369685767097967	7.6704e-06	0.000202267	adult_trait:abnormal glucose tolerance	2	52	5
745	r2319	adult_trait:abnormal glucose tolerance	adult	trait	abnormal glucose tolerance	MP:0005291	->	adult_trait:abnormal circulating HDL cholesterol level	adult	trait	abnormal circulating HDL cholesterol level	MP:0000184	1628	59	6	0.0036855	0.101695	0.012	25	40	0.000884521	0.24	0.15	0.529115	0.89945	0.27645	0.0460228	9.768	6/1628=0.00368550368550369	0.000124834	0.00235706	adult_trait:abnormal circulating HDL cholesterol level	2	100	7
746	r2329	adult_trait:abnormal glucose tolerance	adult	trait	abnormal glucose tolerance	MP:0005291	->	adult_trait:abnormal postural reflex	adult	trait	abnormal postural reflex	MP:0002980	2002	72	6	0.002997	0.0833333	0.00797342	35	43	0.000513772	0.171429	0.139535	0.764972	0.89945	0.116355	0.0460228	7.9814	6/2002=0.002997002997003	0.000295931	0.00490706	adult_trait:abnormal glucose tolerance	2	52	12
747	r2330	adult_trait:abnormal glucose tolerance	adult	trait	abnormal glucose tolerance	MP:0005291	->	adult_trait:abnormal QRS complex	adult	trait	abnormal QRS complex	MP:0003898	1055	27	3	0.0028436	0.111111	0.0266667	15	15	0.00056872	0.2	0.2	1	0.89945	0	0.0460228	14.0667	3/1055=0.0028436018957346	0.00266032	0.0250263	adult_trait:abnormal QRS complex	2.2	14	2
748	r2334	adult_trait:abnormal granulocyte number	adult	trait	abnormal granulocyte number	MP:0020201	->	adult_trait:abnormal CD4-positive, alpha beta T cell number	adult	trait	abnormal CD4-positive, alpha beta T cell number	MP:0008073	1137	71	10	0.00879507	0.140845	0.01221	39	42	0.00225515	0.25641	0.238095	1	0.89945	0	0.0460228	6.94139	10/1137=0.00879507475813544	1.7923e-05	0.000269683	adult_trait:abnormal granulocyte number	2.5	32	15
749	r2335	adult_trait:abnormal granulocyte number	adult	trait	abnormal granulocyte number	MP:0020201	->	adult_trait:abnormal CD8-positive, alpha-beta T cell number	adult	trait	abnormal CD8-positive, alpha-beta T cell number	MP:0008077	1137	81	14	0.0123131	0.17284	0.0128205	39	56	0.00442009	0.358974	0.25	0.515329	0.896981	0.287916	0.047217	7.28846	14/1137=0.0123131046613896	3.63027e-07	7.80061e-06	adult_trait:abnormal granulocyte number	2.5	32	2
750	r2341	adult_trait:abnormal grip strength	adult	trait	abnormal grip strength	MP:0001515	->	adult_gene:ovary	adult	gene	ovary	MA:0000384	454	49	5	0.0110132	0.102041	0.0227273	10	44	0.00550661	0.5	0.113636	0.0456397	0.317217	1.34066	0.498643	5.15909	5/454=0.0110132158590308	0.00934681	0.0671866	adult_gene:ovary	2.2	96	1
751	r2342	adult_trait:abnormal grip strength	adult	trait	abnormal grip strength	MP:0001515	->	adult_trait:abnormal adipose tissue amount	adult	trait	abnormal adipose tissue amount	MP:0005452	1844	80	7	0.0037961	0.0875	0.0075188	38	49	0.000699281	0.184211	0.142857	0.774453	0.89945	0.111005	0.0460228	6.93233	7/1844=0.00379609544468547	0.000222221	0.00318935	adult_trait:abnormal grip strength	2.2	62	7
752	r2344	adult_trait:abnormal grip strength	adult	trait	abnormal grip strength	MP:0001515	->	adult_trait:abnormal body length	adult	trait	abnormal body length	MP:0001256	1615	64	11	0.00681115	0.171875	0.0157143	35	40	0.00214065	0.314286	0.275	0.812401	0.89945	0.0902295	0.0460228	12.6893	11/1615=0.00681114551083591	3.50648e-08	1.31378e-06	adult_trait:abnormal body length	2.2	88	26
753	r2346	adult_trait:abnormal grip strength	adult	trait	abnormal grip strength	MP:0001515	->	adult_trait:abnormal bone mineralization	adult	trait	abnormal bone mineralization	MP:0002896	1841	86	12	0.0065182	0.139535	0.0106336	37	61	0.00211401	0.324324	0.196721	0.353386	0.768521	0.45175	0.114344	9.78821	12/1841=0.00651819663226507	9.23454e-08	3.08386e-06	adult_trait:abnormal bone mineralization	2.2	128	10
754	r2347	adult_trait:abnormal grip strength	adult	trait	abnormal grip strength	MP:0001515	->	adult_trait:abnormal circulating alanine transaminase level	adult	trait	abnormal circulating alanine transaminase level	MP:0001573	1580	29	2	0.00126582	0.0689655	0.0166667	15	16	0.000168776	0.133333	0.125	1	0.89945	0	0.0460228	13.1667	2/1580=0.00126582278481013	0.0144911	0.0723335	adult_trait:abnormal circulating alanine transaminase level	2.6	40	12
755	r2348	adult_trait:abnormal grip strength	adult	trait	abnormal grip strength	MP:0001515	->	adult_trait:abnormal circulating alkaline phosphatase level	adult	trait	abnormal circulating alkaline phosphatase level	MP:0000202	1578	95	8	0.00506971	0.0842105	0.00641026	39	64	0.00103994	0.205128	0.125	0.414734	0.816992	0.382231	0.0877822	5.05769	8/1578=0.00506970849176172	0.000607562	0.00833858	adult_trait:abnormal circulating alkaline phosphatase level	2.1	100	9
756	r2349	adult_trait:abnormal grip strength	adult	trait	abnormal grip strength	MP:0001515	->	adult_trait:abnormal circulating cholesterol level	adult	trait	abnormal circulating cholesterol level	MP:0000180	1594	96	9	0.00564617	0.09375	0.0065312	52	53	0.000977222	0.173077	0.169811	1	0.89945	0	0.0460228	5.20537	9/1594=0.00564617314930991	0.000237792	0.00409077	adult_trait:abnormal circulating cholesterol level	2	112	22
757	r2350	adult_trait:abnormal grip strength	adult	trait	abnormal grip strength	MP:0001515	->	adult_trait:abnormal circulating LDL cholesterol level	adult	trait	abnormal circulating LDL cholesterol level	MP:0000181	613	33	4	0.00652529	0.121212	0.0242424	15	22	0.00174008	0.266667	0.181818	0.704292	0.89945	0.152247	0.0460228	7.4303	4/613=0.0065252854812398	0.00508174	0.0496178	adult_trait:abnormal circulating LDL cholesterol level	2	38	6
758	r2351	adult_trait:abnormal grip strength	adult	trait	abnormal grip strength	MP:0001515	->	adult_trait:abnormal eyelid aperture	adult	trait	abnormal eyelid aperture	MP:0003671	1669	67	4	0.00239664	0.0597015	0.00664452	28	43	0.000342378	0.142857	0.0930233	0.708367	0.89945	0.149741	0.0460228	5.54485	4/1669=0.00239664469742361	0.00957615	0.0649422	adult_trait:abnormal eyelid aperture	2.3	84	8
759	r2354	adult_trait:abnormal grip strength	adult	trait	abnormal grip strength	MP:0001515	->	adult_trait:abnormal lean body mass	adult	trait	abnormal lean body mass	MP:0003959	1844	85	15	0.00813449	0.176471	0.0127334	38	62	0.00321098	0.394737	0.241935	0.291154	0.723419	0.535878	0.14061	11.7402	15/1844=0.00813449023861171	3.9664e-10	2.2265e-08	adult_trait:abnormal grip strength	2.2	62	3
760	r2356	adult_trait:abnormal grip strength	adult	trait	abnormal grip strength	MP:0001515	->	adult_trait:abnormal locomotor behavior	adult	trait	abnormal locomotor behavior	MP:0001392	1368	53	5	0.00365497	0.0943396	0.0119048	28	30	0.000652673	0.178571	0.166667	1	0.89945	0	0.0460228	8.14286	5/1368=0.00365497076023392	0.000945163	0.0108539	adult_trait:abnormal grip strength	2.2	62	8
761	r2357	adult_trait:abnormal grip strength	adult	trait	abnormal grip strength	MP:0001515	->	adult_trait:abnormal Ly6C-positive NK T cell number	adult	trait	abnormal Ly6C-positive NK T cell number	MP:0013677	358	19	3	0.00837989	0.157895	0.0495868	11	11	0.00228542	0.272727	0.272727	1	0.89945	0	0.0460228	8.87603	3/358=0.00837988826815642	0.0111945	0.0895798	adult_trait:abnormal Ly6C-positive NK T cell number	2	24	4
762	r2361	adult_trait:abnormal grip strength	adult	trait	abnormal grip strength	MP:0001515	->	adult_trait:abnormal vertebrae morphology	adult	trait	abnormal vertebrae morphology	MP:0000137	1606	56	3	0.001868	0.0535714	0.00872093	16	43	0.000350249	0.1875	0.0697674	0.346856	0.765709	0.459851	0.115936	7.00291	3/1606=0.00186799501867995	0.0139615	0.0664556	adult_trait:abnormal vertebrae morphology	2.7	68	13
763	r2362	adult_trait:abnormal grip strength	adult	trait	abnormal grip strength	MP:0001515	->	adult_trait:spleen	adult	trait	spleen	MA:0000141	844	46	5	0.00592417	0.108696	0.015674	22	29	0.0013464	0.227273	0.172414	0.738259	0.89945	0.131791	0.0460228	6.61442	5/844=0.00592417061611374	0.00252597	0.0240675	adult_trait:abnormal grip strength	2.2	62	7
764	r2363	adult_trait:abnormal head morphology	adult	trait	abnormal head morphology	MP:0000432	->	adult_trait:abnormal B cell number	adult	trait	abnormal B cell number	MP:0002458	948	81	7	0.00738397	0.0864198	0.00732601	39	49	0.00132533	0.179487	0.142857	0.776222	0.89945	0.110014	0.0460228	3.47253	7/948=0.00738396624472574	0.00912428	0.0772796	adult_trait:abnormal head morphology	2	52	2
765	r2364	adult_trait:abnormal head morphology	adult	trait	abnormal head morphology	MP:0000432	->	adult_trait:abnormal behavior	adult	trait	abnormal behavior	MP:0004924	1950	206	14	0.00717949	0.0679612	0.00277916	65	155	0.00154635	0.215385	0.0903226	0.0332461	0.267972	1.47826	0.571911	2.70968	14/1950=0.00717948717948718	0.0038382	0.0399792	adult_trait:abnormal behavior	2	86	1
766	r2365	adult_trait:abnormal head morphology	adult	trait	abnormal head morphology	MP:0000432	->	adult_trait:abnormal cornea morphology	adult	trait	abnormal cornea morphology	MP:0001312	2226	157	9	0.00404313	0.0573248	0.00263158	76	90	0.000478791	0.118421	0.1	0.806052	0.89945	0.0936369	0.0460228	2.92895	9/2226=0.00404312668463612	0.00725151	0.0555409	adult_trait:abnormal cornea morphology	2.2	84	5
767	r2366	adult_trait:abnormal head morphology	adult	trait	abnormal head morphology	MP:0000432	->	adult_trait:abnormal cranium morphology	adult	trait	abnormal cranium morphology	MP:0000438	2011	115	14	0.00696171	0.121739	0.00673077	64	65	0.00152287	0.21875	0.215385	1	0.89945	0	0.0460228	6.76779	14/2011=0.0069617105917454	3.90372e-07	1.33888e-05	adult_trait:abnormal cranium morphology	2	118	16
768	r2367	adult_trait:abnormal head morphology	adult	trait	abnormal head morphology	MP:0000432	->	adult_trait:abnormal digit morphology	adult	trait	abnormal digit morphology	MP:0002110	2510	198	11	0.00438247	0.0555556	0.0021645	77	132	0.000626067	0.142857	0.0833333	0.253052	0.689658	0.596789	0.161366	2.71645	11/2510=0.00438247011952191	0.00542988	0.0390966	adult_trait:abnormal digit morphology	2.4	56	1
769	r2368	adult_trait:abnormal head morphology	adult	trait	abnormal head morphology	MP:0000432	->	adult_trait:abnormal lens morphology	adult	trait	abnormal lens morphology	MP:0001303	2234	156	13	0.00581916	0.0833333	0.00367024	77	92	0.000982455	0.168831	0.141304	0.67925	0.89945	0.16797	0.0460228	4.09966	13/2234=0.00581915846016115	9.33776e-05	0.00184004	adult_trait:abnormal head morphology	2	52	4
770	r2370	adult_trait:abnormal head morphology	adult	trait	abnormal head morphology	MP:0000432	->	adult_trait:abnormal maxilla morphology	adult	trait	abnormal maxilla morphology	MP:0000455	1915	105	6	0.00313316	0.0571429	0.00391134	52	59	0.000361518	0.115385	0.101695	1	0.89945	0	0.0460228	3.74511	6/1915=0.0031331592689295	0.00930529	0.0784219	adult_trait:abnormal head morphology	2	52	8
771	r2371	adult_trait:abnormal head morphology	adult	trait	abnormal head morphology	MP:0000432	->	adult_trait:abnormal pupil morphology	adult	trait	abnormal pupil morphology	MP:0001317	1897	137	9	0.00474433	0.0656934	0.00338346	70	76	0.000609986	0.128571	0.118421	1	0.89945	0	0.0460228	3.20921	9/1897=0.00474433315761729	0.00446081	0.0451403	adult_trait:abnormal head morphology	2	52	10
772	r2377	adult_trait:abnormal head movements	adult	trait	abnormal head movements	MP:0000436	->	adult_trait:abnormal circulating amylase level	adult	trait	abnormal circulating amylase level	MP:0008804	549	11	2	0.00364299	0.181818	0.0952381	6	7	0.00121433	0.333333	0.285714	1	0.89945	0	0.0460228	26.1429	2/549=0.00364298724954463	0.00603893	0.0569043	adult_trait:abnormal circulating amylase level	2	38	3
773	r2380	adult_trait:abnormal head movements	adult	trait	abnormal head movements	MP:0000436	->	adult_trait:abnormal glucose tolerance	adult	trait	abnormal glucose tolerance	MP:0005291	1692	45	3	0.00177305	0.0666667	0.0113852	17	31	0.000312891	0.176471	0.0967742	0.658831	0.89945	0.181226	0.0460228	9.63188	3/1692=0.00177304964539007	0.00616538	0.0576712	adult_trait:abnormal glucose tolerance	2	52	4
774	r2389	adult_trait:abnormal head movements	adult	trait	abnormal head movements	MP:0000436	->	adult_trait:abnormal trunk posture (trunk curl)	adult	trait	abnormal trunk posture (trunk curl)	MP:0001512	1951	22	5	0.00256279	0.227273	0.0588235	10	17	0.00128139	0.5	0.294118	0.707614	0.89945	0.150203	0.0460228	57.3824	5/1951=0.00256278831368529	2.89456e-07	5.39283e-06	adult_trait:abnormal head movements	2.7	22	13
775	r2390	adult_trait:abnormal head size	adult	trait	abnormal head size	MP:0011496	->	adult_gene:eye	adult	gene	eye	MA:0000261	352	25	3	0.00852273	0.12	0.0375	8	20	0.00319602	0.375	0.15	0.362658	0.773711	0.440503	0.111421	6.6	3/352=0.00852272727272727	0.0228095	0.099761	adult_gene:eye	2.6	66	1
776	r2392	adult_trait:abnormal head size	adult	trait	abnormal head size	MP:0011496	->	adult_gene:small intestine	adult	gene	small intestine	MA:0000337	580	27	3	0.00517241	0.111111	0.0277778	12	18	0.0012931	0.25	0.166667	0.677365	0.89945	0.169177	0.0460228	8.05556	3/580=0.00517241379310345	0.0121141	0.0716291	adult_gene:small intestine	2.4	116	3
777	r2393	adult_trait:abnormal head size	adult	trait	abnormal head size	MP:0011496	->	adult_gene:thalamus	adult	gene	thalamus	MA:0000179	178	8	2	0.011236	0.25	0.16	5	5	0.00449438	0.4	0.4	1	0.89945	0	0.0460228	14.24	2/178=0.0112359550561798	0.0224529	0.0937548	adult_gene:thalamus	2.7	62	3
778	r2395	adult_trait:abnormal head size	adult	trait	abnormal head size	MP:0011496	->	adult_trait:abnormal B cell number	adult	trait	abnormal B cell number	MP:0002458	777	33	3	0.003861	0.0909091	0.0246914	9	27	0.001287	0.333333	0.111111	0.329214	0.758225	0.482522	0.120202	9.59259	3/777=0.00386100386100386	0.00789486	0.0521651	adult_trait:abnormal B cell number	2.4	46	2
779	r2398	adult_trait:abnormal head size	adult	trait	abnormal head size	MP:0011496	->	adult_trait:abnormal bone structure	adult	trait	abnormal bone structure	MP:0003795	1550	44	3	0.00193548	0.0681818	0.0108696	23	24	0.000252454	0.130435	0.125	1	0.89945	0	0.0460228	8.42391	3/1550=0.00193548387096774	0.00860671	0.0631704	adult_trait:abnormal bone structure	2.2	68	14
780	r2399	adult_trait:abnormal head size	adult	trait	abnormal head size	MP:0011496	->	adult_trait:abnormal clutching reflex	adult	trait	abnormal clutching reflex	MP:0001513	2242	83	5	0.00223015	0.060241	0.00574713	30	58	0.000371692	0.166667	0.0862069	0.322903	0.751227	0.490928	0.124229	6.44253	5/2242=0.00223015165031222	0.00211768	0.0249066	adult_trait:abnormal clutching reflex	2	46	6
781	r2400	adult_trait:abnormal head size	adult	trait	abnormal head size	MP:0011496	->	adult_trait:abnormal coat appearance	adult	trait	abnormal coat appearance	MP:0001510	2243	56	3	0.00133749	0.0535714	0.00813008	18	41	0.000222916	0.166667	0.0731707	0.378758	0.789764	0.421638	0.102503	9.11789	3/2243=0.00133749442710655	0.00679154	0.0402302	adult_trait:abnormal coat appearance	2.6	24	4
782	r2401	adult_trait:abnormal head size	adult	trait	abnormal head size	MP:0011496	->	adult_trait:abnormal cranium morphology	adult	trait	abnormal cranium morphology	MP:0000438	1744	74	7	0.00401376	0.0945946	0.0102339	24	57	0.00117068	0.291667	0.122807	0.214921	0.658585	0.667721	0.181388	8.92398	7/1744=0.00401376146788991	6.18289e-05	0.00128372	adult_trait:abnormal cranium morphology	2	118	3
783	r2404	adult_trait:abnormal head size	adult	trait	abnormal head size	MP:0011496	->	adult_trait:abnormal eyelid aperture	adult	trait	abnormal eyelid aperture	MP:0003671	1648	61	5	0.00303398	0.0819672	0.00992063	24	42	0.000632079	0.208333	0.119048	0.492069	0.87558	0.307974	0.0577042	8.1746	5/1648=0.00303398058252427	0.000893425	0.00964843	adult_trait:abnormal eyelid aperture	2.3	84	7
784	r2405	adult_trait:abnormal head size	adult	trait	abnormal head size	MP:0011496	->	adult_trait:abnormal eyelid morphology	adult	trait	abnormal eyelid morphology	MP:0001340	1646	73	4	0.00243013	0.0547945	0.00628931	24	53	0.000405022	0.166667	0.0754717	0.429939	0.829207	0.366593	0.0813368	5.1761	4/1646=0.00243013365735115	0.0120944	0.0880531	adult_trait:abnormal head size	2.1	56	5
785	r2407	adult_trait:abnormal head size	adult	trait	abnormal head size	MP:0011496	->	adult_trait:abnormal head morphology	adult	trait	abnormal head morphology	MP:0000432	2243	87	8	0.00356665	0.091954	0.00820513	30	65	0.000951107	0.266667	0.123077	0.164927	0.596938	0.782708	0.224071	9.20205	8/2243=0.00356665180561748	1.37921e-05	0.000340885	adult_trait:abnormal head morphology	2	52	2
786	r2408	adult_trait:abnormal head size	adult	trait	abnormal head size	MP:0011496	->	adult_trait:abnormal involuntary movement	adult	trait	abnormal involuntary movement	MP:0003492	2242	83	6	0.00267618	0.0722892	0.00677966	30	59	0.000535236	0.2	0.101695	0.33894	0.76201	0.469877	0.118039	7.6	6/2242=0.00267618198037467	0.000371009	0.00552831	adult_trait:abnormal head size	2.1	56	2
787	r2412	adult_trait:abnormal head size	adult	trait	abnormal head size	MP:0011496	->	adult_trait:abnormal locomotor behavior	adult	trait	abnormal locomotor behavior	MP:0001392	1482	74	8	0.00539811	0.108108	0.010989	26	56	0.00166096	0.307692	0.142857	0.249753	0.687157	0.60249	0.162944	8.14286	8/1482=0.00539811066126856	3.80918e-05	0.000774371	adult_trait:abnormal head size	2.1	56	6
788	r2413	adult_trait:abnormal head size	adult	trait	abnormal head size	MP:0011496	->	adult_trait:abnormal maxilla morphology	adult	trait	abnormal maxilla morphology	MP:0000455	1744	77	5	0.00286697	0.0649351	0.00718391	24	58	0.000597286	0.208333	0.0862069	0.277762	0.714304	0.556328	0.146117	6.26437	5/1744=0.00286697247706422	0.00257744	0.0293888	adult_trait:abnormal maxilla morphology	2	60	11
789	r2414	adult_trait:abnormal head size	adult	trait	abnormal head size	MP:0011496	->	adult_trait:abnormal mean corpuscular hemoglobin	adult	trait	abnormal mean corpuscular hemoglobin	MP:0001589	1634	47	4	0.00244798	0.0851064	0.0123457	24	27	0.000407997	0.166667	0.148148	1	0.89945	0	0.0460228	10.0864	4/1634=0.00244798041615667	0.00139931	0.0165565	adult_trait:abnormal head size	2.1	56	3
790	r2418	adult_trait:abnormal head size	adult	trait	abnormal head size	MP:0011496	->	adult_trait:abnormal sleep behavior	adult	trait	abnormal sleep behavior	MP:0011396	157	7	2	0.0127389	0.285714	0.2	4	5	0.00636943	0.5	0.4	1	0.89945	0	0.0460228	15.7	2/157=0.0127388535031847	0.0207002	0.093076	adult_trait:abnormal sleep behavior	2.6	4	2
791	r2419	adult_trait:abnormal head size	adult	trait	abnormal head size	MP:0011496	->	adult_trait:abnormal snout morphology	adult	trait	abnormal snout morphology	MP:0000443	2243	86	7	0.00312082	0.0813953	0.00740741	30	63	0.000728191	0.233333	0.111111	0.232813	0.675332	0.632992	0.170483	8.30741	7/2243=0.00312082032991529	7.91182e-05	0.00147591	adult_trait:abnormal head size	2.1	56	13
792	r2420	adult_trait:abnormal head size	adult	trait	abnormal head size	MP:0011496	->	adult_trait:abnormal tibia morphology	adult	trait	abnormal tibia morphology	MP:0000558	1752	101	8	0.00456621	0.0792079	0.00784314	24	85	0.00152207	0.333333	0.0941176	0.0284709	0.245812	1.5456	0.609398	6.87059	8/1752=0.0045662100456621	0.000109006	0.00195121	adult_trait:abnormal head size	2.1	56	1
793	r2422	adult_trait:abnormal head size	adult	trait	abnormal head size	MP:0011496	->	adult_trait:abnormal zygomatic bone morphology	adult	trait	abnormal zygomatic bone morphology	MP:0005270	1476	28	2	0.00135501	0.0714286	0.0177778	15	15	0.000180668	0.133333	0.133333	1	0.89945	0	0.0460228	13.12	2/1476=0.0013550135501355	0.0147333	0.0781398	adult_trait:abnormal zygomatic bone morphology	2.5	40	9
794	r2423	adult_trait:abnormal heart left ventricle size	adult	trait	abnormal heart left ventricle size	MP:0010578	->	adult_trait:abnormal auditory brainstem response	adult	trait	abnormal auditory brainstem response	MP:0004738	513	75	8	0.0155945	0.106667	0.0142602	17	66	0.00733861	0.470588	0.121212	0.0242252	0.227339	1.61573	0.643325	3.65775	8/513=0.0155945419103314	0.0066818	0.0567261	adult_trait:abnormal heart left ventricle size	2.1	4	2
795	r2424	adult_trait:abnormal heart left ventricle size	adult	trait	abnormal heart left ventricle size	MP:0010578	->	adult_trait:abnormal tibia morphology	adult	trait	abnormal tibia morphology	MP:0000558	550	52	6	0.0109091	0.115385	0.0161943	19	39	0.00344498	0.315789	0.153846	0.325499	0.754651	0.48745	0.122254	4.45344	6/550=0.0109090909090909	0.00677646	0.0573299	adult_trait:abnormal heart left ventricle size	2.1	4	2
796	r2425	adult_trait:abnormal heart weight	adult	trait	abnormal heart weight	MP:0004857	->	adult_trait:abnormal circulating alanine transaminase level	adult	trait	abnormal circulating alanine transaminase level	MP:0001573	1686	23	2	0.00118624	0.0869565	0.025974	11	14	0.00021568	0.181818	0.142857	1	0.89945	0	0.0460228	21.8961	2/1686=0.00118623962040332	0.00601101	0.0365706	adult_trait:abnormal circulating alanine transaminase level	2.6	40	7
797	r2430	adult_trait:abnormal heart weight	adult	trait	abnormal heart weight	MP:0004857	->	adult_trait:abnormal heart morphology	adult	trait	abnormal heart morphology	MP:0000266	185	7	2	0.0108108	0.285714	0.2	4	5	0.00540541	0.5	0.4	1	0.89945	0	0.0460228	18.5	2/185=0.0108108108108108	0.0153768	0.0803899	adult_trait:abnormal heart morphology	2.5	2	2
798	r2432	adult_trait:abnormal heart weight	adult	trait	abnormal heart weight	MP:0004857	->	adult_trait:abnormal tibia morphology	adult	trait	abnormal tibia morphology	MP:0000558	1563	91	6	0.00383877	0.0659341	0.00576923	32	65	0.00071977	0.1875	0.0923077	0.335873	0.760288	0.473824	0.119022	4.50865	6/1563=0.00383877159309021	0.00452637	0.042257	adult_trait:abnormal tibia morphology	2.1	84	2
799	r2433	adult_trait:abnormal heartbeat	adult	trait	abnormal heartbeat	MP:0004085	->	adult_trait:abnormal cardiovascular system physiology	adult	trait	abnormal cardiovascular system physiology	MP:0001544	786	18	2	0.00254453	0.111111	0.0533333	5	15	0.00101781	0.4	0.133333	0.552042	0.89945	0.258028	0.0460228	20.96	2/786=0.00254452926208651	0.00823055	0.0719376	adult_trait:abnormal cardiovascular system physiology	2	18	3
800	r2434	adult_trait:abnormal heartbeat	adult	trait	abnormal heartbeat	MP:0004085	->	adult_trait:abnormal digit morphology	adult	trait	abnormal digit morphology	MP:0002110	1347	105	4	0.00296956	0.0380952	0.00990099	8	101	0.00148478	0.5	0.039604	0.00369513	0.113551	2.43237	0.94481	6.66832	4/1347=0.00296956198960653	0.00797397	0.0702331	adult_trait:abnormal heartbeat	2	6	2
801	r2437	adult_trait:abnormal hematocrit	adult	trait	abnormal hematocrit	MP:0002596	->	adult_trait:abnormal hemoglobin content	adult	trait	abnormal hemoglobin content	MP:0005563	2084	68	25	0.0119962	0.367647	0.0231911	44	49	0.006816	0.568182	0.510204	0.860947	0.89945	0.0650238	0.0460228	24.1651	25/2084=0.0119961612284069	2.63394e-21	3.66406e-18	adult_trait:abnormal hematocrit	2.1	32	10
802	r2438	adult_trait:abnormal hematocrit	adult	trait	abnormal hematocrit	MP:0002596	->	adult_trait:abnormal lymphocyte cell number	adult	trait	abnormal lymphocyte cell number	MP:0000717	480	24	3	0.00625	0.125	0.0333333	12	15	0.0015625	0.25	0.2	1	0.89945	0	0.0460228	8	3/480=0.00625	0.0129049	0.0925354	adult_trait:abnormal hematocrit	2.1	32	3
803	r2439	adult_trait:abnormal hematocrit	adult	trait	abnormal hematocrit	MP:0002596	->	adult_trait:abnormal mean corpuscular hemoglobin concentration	adult	trait	abnormal mean corpuscular hemoglobin concentration	MP:0005640	2084	84	9	0.00431862	0.107143	0.00834879	44	49	0.000883354	0.204545	0.183673	1	0.89945	0	0.0460228	8.69944	9/2084=0.00431861804222649	6.18304e-06	0.000154777	adult_trait:abnormal hematocrit	2.1	32	7
804	r2441	adult_trait:abnormal hematocrit	adult	trait	abnormal hematocrit	MP:0002596	->	adult_trait:abnormal monocyte cell number	adult	trait	abnormal monocyte cell number	MP:0012441	1321	54	4	0.00302801	0.0740741	0.00955795	27	31	0.000448594	0.148148	0.129032	1	0.89945	0	0.0460228	6.31302	4/1321=0.00302800908402725	0.00665883	0.0565805	adult_trait:abnormal hematocrit	2.1	32	5
805	r2442	adult_trait:abnormal hematocrit	adult	trait	abnormal hematocrit	MP:0002596	->	adult_trait:abnormal red blood cell distribution width	adult	trait	abnormal red blood cell distribution width	MP:0010066	1012	27	3	0.00296443	0.111111	0.0266667	15	15	0.000592885	0.2	0.2	1	0.89945	0	0.0460228	13.4933	3/1012=0.00296442687747036	0.00298334	0.030356	adult_trait:abnormal hematocrit	2.1	32	7
806	r2443	adult_trait:abnormal hematocrit	adult	trait	abnormal hematocrit	MP:0002596	->	adult_trait:abnormal retinal vasculature morphology	adult	trait	abnormal retinal vasculature morphology	MP:0002792	1964	197	11	0.00560081	0.0558376	0.00333788	39	169	0.00157972	0.282051	0.0650888	0.00192557	0.0874517	2.71544	1.05823	3.2778	11/1964=0.00560081466395112	0.00189701	0.0210511	adult_trait:abnormal hematocrit	2.1	32	2
807	r2444	adult_trait:abnormal hemoglobin content	adult	trait	abnormal hemoglobin content	MP:0005563	->	adult_trait:abnormal circulating alkaline phosphatase level	adult	trait	abnormal circulating alkaline phosphatase level	MP:0000202	1874	105	9	0.00480256	0.0857143	0.00589584	43	71	0.00100519	0.209302	0.126761	0.436809	0.831298	0.359709	0.0802435	5.5244	9/1874=0.0048025613660619	0.000152744	0.00260712	adult_trait:abnormal circulating alkaline phosphatase level	2.1	100	6
808	r2446	adult_trait:abnormal hemoglobin content	adult	trait	abnormal hemoglobin content	MP:0005563	->	adult_trait:abnormal lens morphology	adult	trait	abnormal lens morphology	MP:0001303	1987	82	4	0.00201309	0.0487805	0.00457404	33	53	0.00024401	0.121212	0.0754717	0.707732	0.89945	0.150131	0.0460228	4.54431	4/1987=0.00201308505284348	0.0171601	0.098634	adult_trait:abnormal hemoglobin content	2.3	28	5
809	r2447	adult_trait:abnormal hemoglobin content	adult	trait	abnormal hemoglobin content	MP:0005563	->	adult_trait:abnormal mean corpuscular volume	adult	trait	abnormal mean corpuscular volume	MP:0000226	2084	118	10	0.00479846	0.0847458	0.00516662	49	79	0.000979278	0.204082	0.126582	0.336152	0.760288	0.473464	0.119022	5.38362	10/2084=0.00479846449136276	7.96854e-05	0.00148365	adult_trait:abnormal mean corpuscular volume	2.1	124	6
810	r2448	adult_trait:abnormal hemoglobin content	adult	trait	abnormal hemoglobin content	MP:0005563	->	adult_trait:abnormal retina morphology	adult	trait	abnormal retina morphology	MP:0001325	1983	102	8	0.00403429	0.0784314	0.00629673	33	77	0.00097801	0.242424	0.103896	0.152285	0.578282	0.817342	0.23786	6.24321	8/1983=0.00403429147755925	0.00016527	0.00231334	adult_trait:abnormal hemoglobin content	2.3	28	2
811	r2449	adult_trait:abnormal hemoglobin content	adult	trait	abnormal hemoglobin content	MP:0005563	->	adult_trait:spleen	adult	trait	spleen	MA:0000141	608	37	4	0.00657895	0.108108	0.0205128	15	26	0.00175439	0.266667	0.153846	0.693803	0.89945	0.158764	0.0460228	6.2359	4/608=0.00657894736842105	0.00868624	0.075013	adult_trait:spleen	2	18	4
812	r2451	adult_trait:abnormal hindlimb morphology	adult	trait	abnormal hindlimb morphology	MP:0000556	->	adult_trait:abnormal autopod morphology	adult	trait	abnormal autopod morphology	MP:0000572	2202	28	3	0.0013624	0.107143	0.025641	13	18	0.000314399	0.230769	0.166667	1	0.89945	0	0.0460228	28.2308	3/2202=0.00136239782016349	0.000369941	0.00551662	adult_trait:abnormal hindlimb morphology	2.1	24	9
813	r2452	adult_trait:abnormal hindlimb morphology	adult	trait	abnormal hindlimb morphology	MP:0000556	->	adult_trait:abnormal cervical vertebrae morphology	adult	trait	abnormal cervical vertebrae morphology	MP:0003048	1480	25	2	0.00135135	0.08	0.0222222	12	15	0.000225225	0.166667	0.133333	1	0.89945	0	0.0460228	16.4444	2/1480=0.00135135135135135	0.0100436	0.0671379	adult_trait:abnormal cervical vertebrae morphology	2.3	18	4
814	r2457	adult_trait:abnormal hindlimb morphology	adult	trait	abnormal hindlimb morphology	MP:0000556	->	adult_trait:abnormal hemoglobin content	adult	trait	abnormal hemoglobin content	MP:0005563	1863	58	3	0.00161031	0.0517241	0.00775194	18	43	0.000268384	0.166667	0.0697674	0.368162	0.778085	0.433961	0.108973	7.22093	3/1863=0.00161030595813205	0.012532	0.0903939	adult_trait:abnormal hindlimb morphology	2.1	24	2
815	r2461	adult_trait:abnormal hindlimb morphology	adult	trait	abnormal hindlimb morphology	MP:0000556	->	adult_trait:abnormal sacral vertebrae morphology	adult	trait	abnormal sacral vertebrae morphology	MP:0003050	1616	72	5	0.00309406	0.0694444	0.0102459	16	61	0.000966894	0.3125	0.0819672	0.0566753	0.351215	1.24661	0.454427	8.27869	5/1616=0.00309405940594059	0.000956356	0.013005	adult_trait:abnormal sacral vertebrae morphology	2	38	2
816	r2463	adult_trait:abnormal hindlimb morphology	adult	trait	abnormal hindlimb morphology	MP:0000556	->	adult_trait:abnormal tail movements	adult	trait	abnormal tail movements	MP:0001391	2455	61	3	0.001222	0.0491803	0.00664452	21	43	0.000174571	0.142857	0.0697674	0.405586	0.808095	0.391917	0.0925377	8.15615	3/2455=0.00122199592668024	0.00879173	0.0757128	adult_trait:abnormal tail movements	2	24	4
817	r2464	adult_trait:abnormal hindlimb morphology	adult	trait	abnormal hindlimb morphology	MP:0000556	->	adult_trait:abnormal thoracic vertebrae morphology	adult	trait	abnormal thoracic vertebrae morphology	MP:0003047	1618	48	5	0.00309023	0.104167	0.0175439	15	38	0.00103008	0.333333	0.131579	0.265881	0.706353	0.575312	0.150978	14.193	5/1618=0.0030902348578492	0.000102259	0.00184572	adult_trait:abnormal hindlimb morphology	2.1	24	6
818	r2465	adult_trait:abnormal hindlimb morphology	adult	trait	abnormal hindlimb morphology	MP:0000556	->	adult_trait:abnormal trunk posture (trunk curl)	adult	trait	abnormal trunk posture (trunk curl)	MP:0001512	2466	31	2	0.00081103	0.0645161	0.015873	12	21	0.000135172	0.166667	0.0952381	0.624589	0.89945	0.204405	0.0460228	19.5714	2/2466=0.0008110300081103	0.00688535	0.0384547	adult_trait:abnormal trunk posture (trunk curl)	2.7	58	2
819	r2467	adult_trait:abnormal hindlimb morphology	adult	trait	abnormal hindlimb morphology	MP:0000556	->	adult_trait:abnormal zygomatic bone morphology	adult	trait	abnormal zygomatic bone morphology	MP:0005270	1611	20	2	0.00124146	0.1	0.0380952	7	15	0.000354704	0.285714	0.133333	0.590635	0.89945	0.22868	0.0460228	30.6857	2/1611=0.00124146492861577	0.00351112	0.0257119	adult_trait:abnormal zygomatic bone morphology	2.5	40	4
820	r2469	adult_trait:abnormal humerus morphology	adult	trait	abnormal humerus morphology	MP:0005296	->	adult_trait:abnormal bone mineral density	adult	trait	abnormal bone mineral density	MP:0010119	1804	83	6	0.00332594	0.0722892	0.00657895	32	57	0.000623614	0.1875	0.105263	0.359718	0.771014	0.444037	0.112938	5.93421	6/1804=0.00332594235033259	0.00125934	0.0163457	adult_trait:abnormal bone mineral density	2	96	9
821	r2473	adult_trait:abnormal humerus morphology	adult	trait	abnormal humerus morphology	MP:0005296	->	adult_trait:abnormal femur morphology	adult	trait	abnormal femur morphology	MP:0000559	2118	74	13	0.00613787	0.175676	0.0138889	39	48	0.00204596	0.333333	0.270833	0.660659	0.89945	0.180023	0.0460228	14.7083	13/2118=0.00613786591123702	3.83893e-10	2.60854e-08	adult_trait:abnormal humerus morphology	2	48	22
822	r2477	adult_trait:abnormal humerus morphology	adult	trait	abnormal humerus morphology	MP:0005296	->	adult_trait:abnormal maxilla morphology	adult	trait	abnormal maxilla morphology	MP:0000455	2117	98	5	0.00236183	0.0510204	0.00400641	39	64	0.000302799	0.128205	0.078125	0.507761	0.890429	0.29434	0.0504007	4.24079	5/2117=0.00236183278223902	0.0105233	0.0855277	adult_trait:abnormal humerus morphology	2	48	5
823	r2479	adult_trait:abnormal humerus morphology	adult	trait	abnormal humerus morphology	MP:0005296	->	adult_trait:abnormal postural reflex	adult	trait	abnormal postural reflex	MP:0002980	1935	77	5	0.00258398	0.0649351	0.00607903	35	47	0.00036914	0.142857	0.106383	0.74197	0.89945	0.129613	0.0460228	5.88146	5/1935=0.00258397932816537	0.00307824	0.0337159	adult_trait:abnormal humerus morphology	2	48	5
824	r2480	adult_trait:abnormal humerus morphology	adult	trait	abnormal humerus morphology	MP:0005296	->	adult_trait:abnormal pupillary reflex	adult	trait	abnormal pupillary reflex	MP:0002638	1548	77	5	0.00322997	0.0649351	0.00632511	31	51	0.000520964	0.16129	0.0980392	0.505116	0.886996	0.296609	0.0520784	4.89564	5/1548=0.00322997416020672	0.00658495	0.0605837	adult_trait:abnormal humerus morphology	2	48	6
825	r2484	adult_trait:abnormal humerus morphology	adult	trait	abnormal humerus morphology	MP:0005296	->	adult_trait:abnormal snout morphology	adult	trait	abnormal snout morphology	MP:0000443	1915	72	4	0.00208877	0.0555556	0.00560224	34	42	0.000245738	0.117647	0.0952381	1	0.89945	0	0.0460228	5.36415	4/1915=0.002088772845953	0.0102962	0.0786662	adult_trait:abnormal snout morphology	2.1	70	3
826	r2485	adult_trait:abnormal humerus morphology	adult	trait	abnormal humerus morphology	MP:0005296	->	adult_trait:abnormal thoracic vertebrae morphology	adult	trait	abnormal thoracic vertebrae morphology	MP:0003047	1855	70	4	0.00215633	0.0571429	0.00595238	32	42	0.000269542	0.125	0.0952381	0.725399	0.89945	0.139423	0.0460228	5.52083	4/1855=0.00215633423180593	0.00947545	0.0795467	adult_trait:abnormal humerus morphology	2	48	2
827	r2488	adult_trait:abnormal humerus morphology	adult	trait	abnormal humerus morphology	MP:0005296	->	adult_trait:abnormal ulna morphology	adult	trait	abnormal ulna morphology	MP:0005108	2118	83	8	0.00377715	0.0963855	0.00794439	38	53	0.000795189	0.210526	0.150943	0.591113	0.89945	0.228329	0.0460228	8.41311	8/2118=0.00377714825306893	2.36547e-05	0.000511017	adult_trait:abnormal ulna morphology	2.1	44	7
828	r2490	adult_trait:abnormal immature B cell number	adult	trait	abnormal immature B cell number	MP:0013664	->	adult_trait:abnormal mature B cell number	adult	trait	abnormal mature B cell number	MP:0013701	585	139	27	0.0461538	0.194245	0.00901653	53	113	0.0235123	0.509434	0.238938	0.0222458	0.215748	1.65275	0.666054	2.63734	27/585=0.0461538461538462	0.000320988	0.00434729	adult_trait:abnormal immature B cell number	2.2	6	3
829	r2491	adult_trait:abnormal incisor color	adult	trait	abnormal incisor color	MP:0010096	->	adult_trait:abnormal tooth morphology	adult	trait	abnormal tooth morphology	MP:0002100	311	12	2	0.00643087	0.166667	0.121212	3	11	0.00428725	0.666667	0.181818	0.53268	0.89945	0.273534	0.0460228	18.8485	2/311=0.00643086816720257	0.013666	0.089178	adult_trait:abnormal incisor color	2.2	2	2
830	r2492	adult_trait:abnormal incisor morphology	adult	trait	abnormal incisor morphology	MP:0005358	->	adult_trait:abnormal body weight	adult	trait	abnormal body weight	MP:0001259	345	43	6	0.0173913	0.139535	0.0220588	17	32	0.00613811	0.352941	0.1875	0.341932	0.764859	0.46606	0.116419	3.80515	6/345=0.0173913043478261	0.0148468	0.0948188	adult_trait:abnormal incisor morphology	2.2	18	3
831	r2494	adult_trait:abnormal incisor morphology	adult	trait	abnormal incisor morphology	MP:0005358	->	adult_trait:abnormal pinna reflex	adult	trait	abnormal pinna reflex	MP:0001485	330	27	4	0.0121212	0.148148	0.0333333	15	16	0.00323232	0.266667	0.25	1	0.89945	0	0.0460228	5.5	4/330=0.0121212121212121	0.0149823	0.0955059	adult_trait:abnormal incisor morphology	2.2	18	3
832	r2495	adult_trait:abnormal involuntary movement	adult	trait	abnormal involuntary movement	MP:0003492	->	adult_trait:abnormal circulating alkaline phosphatase level	adult	trait	abnormal circulating alkaline phosphatase level	MP:0000202	1857	97	6	0.00323102	0.0618557	0.0045283	50	53	0.000387722	0.12	0.113208	1	0.89945	0	0.0460228	4.20453	6/1857=0.00323101777059774	0.0057072	0.04651	adult_trait:abnormal involuntary movement	2.2	32	4
833	r2497	adult_trait:abnormal involuntary movement	adult	trait	abnormal involuntary movement	MP:0003492	->	adult_trait:abnormal external genitalia morphology	adult	trait	abnormal external genitalia morphology	MP:0009199|MP:0003126	2503	36	2	0.000799041	0.0555556	0.0123077	13	25	0.000122929	0.153846	0.08	0.608014	0.89945	0.216086	0.0460228	15.4031	2/2503=0.000799041150619257	0.0104706	0.0501707	adult_trait:abnormal external genitalia morphology	2.9	8	3
834	r2498	adult_trait:abnormal involuntary movement	adult	trait	abnormal involuntary movement	MP:0003492	->	adult_trait:abnormal eyelid aperture	adult	trait	abnormal eyelid aperture	MP:0003671	1945	105	8	0.00411311	0.0761905	0.00503145	53	60	0.000620847	0.150943	0.133333	1	0.89945	0	0.0460228	4.89308	8/1945=0.00411311053984576	0.000664846	0.0080282	adult_trait:abnormal involuntary movement	2.2	32	8
835	r2499	adult_trait:abnormal involuntary movement	adult	trait	abnormal involuntary movement	MP:0003492	->	adult_trait:abnormal gait	adult	trait	abnormal gait	MP:0001406	2560	145	12	0.0046875	0.0827586	0.00412371	60	97	0.0009375	0.2	0.123711	0.370622	0.780654	0.431069	0.107541	5.27835	12/2560=0.0046875	1.8412e-05	0.000364873	adult_trait:abnormal gait	2.2	88	4
836	r2500	adult_trait:abnormal involuntary movement	adult	trait	abnormal involuntary movement	MP:0003492	->	adult_trait:abnormal locomotor activation	adult	trait	abnormal locomotor activation	MP:0003313	2561	157	11	0.0042952	0.0700637	0.00339506	60	108	0.000787453	0.183333	0.101852	0.241901	0.684878	0.616363	0.164387	4.34738	11/2561=0.0042951971885982	0.000182767	0.00269333	adult_trait:abnormal involuntary movement	2.2	32	2
837	r2501	adult_trait:abnormal involuntary movement	adult	trait	abnormal involuntary movement	MP:0003492	->	adult_trait:abnormal locomotor behavior	adult	trait	abnormal locomotor behavior	MP:0001392	1483	58	4	0.00269724	0.0689655	0.00854701	26	36	0.000414959	0.153846	0.111111	0.717011	0.89945	0.144474	0.0460228	6.33761	4/1483=0.00269723533378287	0.00643776	0.0508605	adult_trait:abnormal involuntary movement	2.2	32	7
838	r2502	adult_trait:abnormal involuntary movement	adult	trait	abnormal involuntary movement	MP:0003492	->	adult_trait:abnormal pupil morphology	adult	trait	abnormal pupil morphology	MP:0001317	1918	111	7	0.00364964	0.0630631	0.00406386	53	65	0.000482027	0.132075	0.107692	0.781164	0.89945	0.107258	0.0460228	3.89724	7/1918=0.00364963503649635	0.00435763	0.0374997	adult_trait:abnormal involuntary movement	2.2	32	2
839	r2503	adult_trait:abnormal involuntary movement	adult	trait	abnormal involuntary movement	MP:0003492	->	adult_trait:abnormal snout morphology	adult	trait	abnormal snout morphology	MP:0000443	2503	139	9	0.00359569	0.0647482	0.00328707	74	74	0.000437313	0.121622	0.121622	1	0.89945	0	0.0460228	4.11377	9/2503=0.00359568517778666	0.000903968	0.0115518	adult_trait:abnormal snout morphology	2.1	70	8
840	r2505	adult_trait:abnormal iris morphology	adult	trait	abnormal iris morphology	MP:0001322	->	adult_trait:abnormal adipose tissue amount	adult	trait	abnormal adipose tissue amount	MP:0005452	1927	152	10	0.00518941	0.0657895	0.00304832	81	81	0.000640668	0.123457	0.123457	1	0.89945	0	0.0460228	2.93705	10/1927=0.00518941359626362	0.0049987	0.0489835	adult_trait:abnormal iris morphology	2	62	18
841	r2506	adult_trait:abnormal iris morphology	adult	trait	abnormal iris morphology	MP:0001322	->	adult_trait:abnormal body length	adult	trait	abnormal body length	MP:0001256	1704	122	10	0.00586854	0.0819672	0.00459559	64	68	0.00091696	0.15625	0.147059	1	0.89945	0	0.0460228	3.91544	10/1704=0.00586854460093897	0.000807559	0.011257	adult_trait:abnormal iris morphology	2	62	20
842	r2508	adult_trait:abnormal iris morphology	adult	trait	abnormal iris morphology	MP:0001322	->	adult_trait:abnormal bone mineralization	adult	trait	abnormal bone mineralization	MP:0002896	1920	92	9	0.0046875	0.0978261	0.00744417	39	62	0.00108173	0.230769	0.145161	0.437201	0.831298	0.359319	0.0802435	7.1464	9/1920=0.0046875	2.63669e-05	0.000497176	adult_trait:abnormal bone mineralization	2.2	128	21
843	r2509	adult_trait:abnormal iris morphology	adult	trait	abnormal iris morphology	MP:0001322	->	adult_trait:abnormal cornea morphology	adult	trait	abnormal cornea morphology	MP:0001312	2060	184	35	0.0169903	0.190217	0.00617284	84	135	0.00707929	0.416667	0.259259	0.0950039	0.459927	1.02226	0.337311	6.35802	35/2060=0.0169902912621359	6.35193e-14	1.08413e-11	adult_trait:abnormal iris morphology	2	62	10
844	r2511	adult_trait:abnormal iris morphology	adult	trait	abnormal iris morphology	MP:0001322	->	adult_trait:abnormal eye size	adult	trait	abnormal eye size	MP:0002697	683	49	6	0.00878477	0.122449	0.0175439	19	36	0.00277414	0.315789	0.166667	0.341001	0.763882	0.467244	0.116973	5.99123	6/683=0.00878477306002928	0.00178483	0.0217226	adult_trait:abnormal iris morphology	2	62	12
845	r2513	adult_trait:abnormal iris morphology	adult	trait	abnormal iris morphology	MP:0001322	->	adult_trait:abnormal lean body mass	adult	trait	abnormal lean body mass	MP:0003959	1927	136	14	0.00726518	0.102941	0.00502152	68	82	0.00149577	0.205882	0.170732	0.683679	0.89945	0.165148	0.0460228	4.83824	14/1927=0.00726517903476907	1.19371e-05	0.000278752	adult_trait:abnormal lean body mass	2.1	132	16
846	r2514	adult_trait:abnormal iris morphology	adult	trait	abnormal iris morphology	MP:0001322	->	adult_trait:abnormal lens morphology	adult	trait	abnormal lens morphology	MP:0001303	2060	158	13	0.00631068	0.0822785	0.00355774	84	87	0.000976653	0.154762	0.149425	1	0.89945	0	0.0460228	3.66448	13/2060=0.00631067961165049	0.000257045	0.00435629	adult_trait:abnormal iris morphology	2	62	7
847	r2515	adult_trait:abnormal iris morphology	adult	trait	abnormal iris morphology	MP:0001322	->	adult_trait:abnormal pinna reflex	adult	trait	abnormal pinna reflex	MP:0001485	686	25	3	0.00437318	0.12	0.0320856	11	17	0.00119268	0.272727	0.176471	0.672174	0.89945	0.172519	0.0460228	11.0053	3/686=0.0043731778425656	0.0055641	0.0455043	adult_trait:abnormal pinna reflex	2.2	40	9
848	r2518	adult_trait:abnormal iris morphology	adult	trait	abnormal iris morphology	MP:0001322	->	adult_trait:abnormal tail length	adult	trait	abnormal tail length	MP:0011999	1867	37	2	0.00107124	0.0540541	0.010582	18	21	0.000119026	0.111111	0.0952381	1	0.89945	0	0.0460228	9.87831	2/1867=0.00107123727905731	0.0231533	0.0938646	adult_trait:abnormal tail length	2.9	32	6
849	r2519	adult_trait:abnormal iris morphology	adult	trait	abnormal iris morphology	MP:0001322	->	adult_trait:abnormal tear production	adult	trait	abnormal tear production	MP:0020218	738	21	2	0.00271003	0.0952381	0.0357143	7	16	0.000774293	0.285714	0.125	0.581538	0.89945	0.235422	0.0460228	13.1786	2/738=0.002710027100271	0.0171687	0.0812976	adult_trait:abnormal tear production	2.6	20	8
850	r2520	adult_trait:abnormal iris morphology	adult	trait	abnormal iris morphology	MP:0001322	->	adult_trait:brain	adult	trait	brain	MA:0000168	450	20	4	0.00888889	0.2	0.0571429	10	14	0.00355556	0.4	0.285714	0.703493	0.89945	0.15274	0.0460228	12.8571	4/450=0.00888888888888889	0.00112184	0.0148727	adult_trait:abnormal iris morphology	2	62	3
851	r2521	adult_trait:abnormal iris pigmentation	adult	trait	abnormal iris pigmentation	MP:0005102	->	adult_trait:abnormal circulating HDL cholesterol level	adult	trait	abnormal circulating HDL cholesterol level	MP:0000184	1793	68	4	0.0022309	0.0588235	0.00629426	31	41	0.000287858	0.129032	0.097561	0.724143	0.89945	0.140176	0.0460228	5.6428	4/1793=0.00223089793641941	0.00890623	0.0710838	adult_trait:abnormal iris pigmentation	2.1	12	3
852	r2524	adult_trait:abnormal iris pigmentation	adult	trait	abnormal iris pigmentation	MP:0005102	->	adult_trait:abnormal pupillary reflex	adult	trait	abnormal pupillary reflex	MP:0002638	1967	70	6	0.00305033	0.0857143	0.00836237	35	41	0.000522914	0.171429	0.146341	1	0.89945	0	0.0460228	8.22439	6/1967=0.00305033045246568	0.000257686	0.00408673	adult_trait:abnormal iris pigmentation	2.1	12	4
853	r2525	adult_trait:abnormal iris transillumination	adult	trait	abnormal iris transillumination	MP:0012122	->	adult_trait:abnormal iris morphology	adult	trait	abnormal iris morphology	MP:0001322	464	11	2	0.00431034	0.181818	0.0952381	6	7	0.00143678	0.333333	0.285714	1	0.89945	0	0.0460228	22.0952	2/464=0.00431034482758621	0.00830018	0.0722838	adult_trait:abnormal iris morphology	2	62	3
854	r2526	adult_trait:abnormal iris transillumination	adult	trait	abnormal iris transillumination	MP:0012122	->	adult_trait:abnormal lean body mass	adult	trait	abnormal lean body mass	MP:0003959	384	13	2	0.00520833	0.153846	0.08	5	10	0.00208333	0.4	0.2	0.602683	0.89945	0.219911	0.0460228	15.36	2/384=0.00520833333333333	0.0158862	0.0767407	adult_trait:abnormal iris transillumination	2.6	4	2
855	r2528	adult_trait:abnormal joint morphology	adult	trait	abnormal joint morphology	MP:0002932	->	adult_trait:abnormal body length	adult	trait	abnormal body length	MP:0001256	1579	70	6	0.00379987	0.0857143	0.00852273	32	44	0.000712476	0.1875	0.136364	0.755876	0.89945	0.121549	0.0460228	6.72869	6/1579=0.00379987333755541	0.000725752	0.00865463	adult_trait:abnormal body length	2.2	88	16
856	r2530	adult_trait:abnormal joint morphology	adult	trait	abnormal joint morphology	MP:0002932	->	adult_trait:abnormal bone mineralization	adult	trait	abnormal bone mineralization	MP:0002896	1802	98	9	0.00499445	0.0918367	0.00649351	44	63	0.00102159	0.204545	0.142857	0.607459	0.89945	0.216483	0.0460228	5.85065	9/1802=0.00499445061043285	0.00010494	0.0016705	adult_trait:abnormal bone mineralization	2.2	128	10
857	r2531	adult_trait:abnormal joint morphology	adult	trait	abnormal joint morphology	MP:0002932	->	adult_trait:abnormal cranium morphology	adult	trait	abnormal cranium morphology	MP:0000438	2108	127	13	0.00616698	0.102362	0.00530612	70	70	0.0011453	0.185714	0.185714	1	0.89945	0	0.0460228	5.59265	13/2108=0.00616698292220114	5.63011e-06	0.000152357	adult_trait:abnormal cranium morphology	2	118	25
858	r2533	adult_trait:abnormal joint morphology	adult	trait	abnormal joint morphology	MP:0002932	->	adult_trait:abnormal eyelid aperture	adult	trait	abnormal eyelid aperture	MP:0003671	1649	93	6	0.00363857	0.0645161	0.00495868	44	55	0.000496168	0.136364	0.109091	0.765611	0.89945	0.115992	0.0460228	4.08843	6/1649=0.00363856882959369	0.00663226	0.0565274	adult_trait:abnormal joint morphology	2.1	54	6
859	r2534	adult_trait:abnormal joint morphology	adult	trait	abnormal joint morphology	MP:0002932	->	adult_trait:abnormal grip strength	adult	trait	abnormal grip strength	MP:0001515	1598	64	4	0.00250313	0.0625	0.00692641	33	35	0.00030341	0.121212	0.114286	1	0.89945	0	0.0460228	5.5342	4/1598=0.00250312891113892	0.00963775	0.0688429	adult_trait:abnormal grip strength	2.2	62	15
860	r2535	adult_trait:abnormal joint morphology	adult	trait	abnormal joint morphology	MP:0002932	->	adult_trait:abnormal lean body mass	adult	trait	abnormal lean body mass	MP:0003959	1803	125	7	0.00388242	0.056	0.00350438	47	85	0.000578232	0.148936	0.0823529	0.383396	0.792951	0.416352	0.100754	3.1592	7/1803=0.00388241819190238	0.0121663	0.0883779	adult_trait:abnormal joint morphology	2.1	54	2
861	r2536	adult_trait:abnormal joint morphology	adult	trait	abnormal joint morphology	MP:0002932	->	adult_trait:abnormal lumbar vertebrae morphology	adult	trait	abnormal lumbar vertebrae morphology	MP:0003049	1837	122	10	0.00544366	0.0819672	0.00467836	57	75	0.000955028	0.175439	0.133333	0.632706	0.89945	0.198798	0.0460228	4.29708	10/1837=0.00544365813826892	0.000416408	0.00652825	adult_trait:abnormal lumbar vertebrae morphology	2	74	4
862	r2537	adult_trait:abnormal joint morphology	adult	trait	abnormal joint morphology	MP:0002932	->	adult_trait:abnormal radius morphology	adult	trait	abnormal radius morphology	MP:0000552	2108	92	8	0.00379507	0.0869565	0.00640256	49	51	0.000619603	0.163265	0.156863	1	0.89945	0	0.0460228	6.7483	8/2108=0.00379506641366224	9.28161e-05	0.00170046	adult_trait:abnormal joint morphology	2.1	54	12
863	r2540	adult_trait:abnormal joint morphology	adult	trait	abnormal joint morphology	MP:0002932	->	adult_trait:abnormal tibia morphology	adult	trait	abnormal tibia morphology	MP:0000558	2108	141	13	0.00616698	0.0921986	0.00505345	49	105	0.00163614	0.265306	0.12381	0.0785003	0.417818	1.10513	0.379013	5.32634	13/2108=0.00616698292220114	9.75342e-06	0.000233929	adult_trait:abnormal joint morphology	2.1	54	2
864	r2541	adult_trait:abnormal joint morphology	adult	trait	abnormal joint morphology	MP:0002932	->	adult_trait:abnormal tooth morphology	adult	trait	abnormal tooth morphology	MP:0002100	2097	127	11	0.00524559	0.0866142	0.00504471	49	89	0.00117758	0.22449	0.123596	0.23709	0.679631	0.625086	0.167727	5.28938	11/2097=0.00524558893657606	4.3525e-05	0.000874779	adult_trait:abnormal joint morphology	2.1	54	8
865	r2542	adult_trait:abnormal joint morphology	adult	trait	abnormal joint morphology	MP:0002932	->	adult_trait:abnormal ulna morphology	adult	trait	abnormal ulna morphology	MP:0005108	2108	94	8	0.00379507	0.0851064	0.00616095	49	53	0.000619603	0.163265	0.150943	1	0.89945	0	0.0460228	6.49365	8/2108=0.00379506641366224	0.000117676	0.00208344	adult_trait:abnormal joint morphology	2.1	54	12
866	r2543	adult_trait:abnormal joint morphology	adult	trait	abnormal joint morphology	MP:0002932	->	adult_trait:abnormal vertebrae morphology	adult	trait	abnormal vertebrae morphology	MP:0000137	2108	73	6	0.0028463	0.0821918	0.00840336	28	51	0.000609921	0.214286	0.117647	0.353304	0.768521	0.451851	0.114344	8.85714	6/2108=0.00284629981024668	0.000180784	0.00176541	adult_trait:abnormal vertebrae morphology	2.7	68	14
867	r2544	adult_trait:abnormal kidney weight	adult	trait	abnormal kidney weight	MP:0002707	->	adult_trait:abnormal snout morphology	adult	trait	abnormal snout morphology	MP:0000443	162	11	3	0.0185185	0.272727	0.125	6	8	0.00925926	0.5	0.375	1	0.89945	0	0.0460228	10.125	3/162=0.0185185185185185	0.0119618	0.0937059	adult_trait:abnormal kidney weight	2	2	2
868	r2545	adult_trait:abnormal KLRG1-positive CD4-negative NK T cell number	adult	trait	abnormal KLRG1-positive CD4-negative NK T cell number	MP:0013515	->	adult_trait:abnormal KLRG1-positive CD4-positive NK T cell number	adult	trait	abnormal KLRG1-positive CD4-positive NK T cell number	MP:0013524	310	57	13	0.0419355	0.22807	0.0223945	27	43	0.0201912	0.481481	0.302326	0.356464	0.769511	0.447984	0.113785	3.47115	13/310=0.0419354838709677	0.00150525	0.0189366	adult_trait:abnormal KLRG1-positive CD4-positive NK T cell number	2	8	2
869	r2546	adult_trait:abnormal KLRG1-positive CD4-negative NK T cell number	adult	trait	abnormal KLRG1-positive CD4-negative NK T cell number	MP:0013515	->	adult_trait:abnormal myeloid cell number	adult	trait	abnormal myeloid cell number	MP:0013661	305	39	8	0.0262295	0.205128	0.0290909	22	25	0.009538	0.363636	0.32	1	0.89945	0	0.0460228	4.43636	8/305=0.0262295081967213	0.00291681	0.0268907	adult_trait:abnormal KLRG1-positive CD4-negative NK T cell number	2.2	10	2
870	r2547	adult_trait:abnormal KLRG1-positive CD4-positive, CD25-positive, alpha-beta regulatory T cell number	adult	trait	abnormal KLRG1-positive CD4-positive, CD25-positive, alpha-beta regulatory T cell number	MP:0013431	->	adult_trait:abnormal effector memory CD8-positive, alpha-beta T cell number	adult	trait	abnormal effector memory CD8-positive, alpha-beta T cell number	MP:0010849	310	64	14	0.0451613	0.21875	0.0203341	27	51	0.023417	0.518519	0.27451	0.178224	0.619815	0.749033	0.207738	3.15178	14/310=0.0451612903225806	0.00267249	0.0251269	adult_trait:abnormal effector memory CD8-positive, alpha-beta T cell number	2.2	34	6
871	r2548	adult_trait:abnormal KLRG1-positive CD4-positive, CD25-positive, alpha-beta regulatory T cell number	adult	trait	abnormal KLRG1-positive CD4-positive, CD25-positive, alpha-beta regulatory T cell number	MP:0013431	->	adult_trait:abnormal effector memory T-helper cell number	adult	trait	abnormal effector memory T-helper cell number	MP:0013770	310	28	8	0.0258065	0.285714	0.0493827	18	18	0.0114695	0.444444	0.444444	1	0.89945	0	0.0460228	7.65432	8/310=0.0258064516129032	0.000181591	0.00230325	adult_trait:abnormal effector memory T-helper cell number	2.4	34	3
872	r2549	adult_trait:abnormal KLRG1-positive CD4-positive, CD25-positive, alpha-beta regulatory T cell number	adult	trait	abnormal KLRG1-positive CD4-positive, CD25-positive, alpha-beta regulatory T cell number	MP:0013431	->	adult_trait:abnormal memory-marker CD4-negative NK T cell number	adult	trait	abnormal memory-marker CD4-negative NK T cell number	MP:0013512	310	52	12	0.0387097	0.230769	0.024024	27	37	0.0172043	0.444444	0.324324	0.630984	0.89945	0.199982	0.0460228	3.72372	12/310=0.0387096774193548	0.00132682	0.0142941	adult_trait:abnormal memory-marker CD4-negative NK T cell number	2.2	48	10
873	r2550	adult_trait:abnormal KLRG1-positive gamma-delta T cell number	adult	trait	abnormal KLRG1-positive gamma-delta T cell number	MP:0013422	->	adult_trait:abnormal B cell number	adult	trait	abnormal B cell number	MP:0002458	310	36	6	0.0193548	0.166667	0.0272109	21	21	0.00552995	0.285714	0.285714	1	0.89945	0	0.0460228	4.21769	6/310=0.0193548387096774	0.0102354	0.062962	adult_trait:abnormal B cell number	2.4	46	5
874	r2551	adult_trait:abnormal KLRG1-positive gamma-delta T cell number	adult	trait	abnormal KLRG1-positive gamma-delta T cell number	MP:0013422	->	adult_trait:abnormal KLRG1-positive CD4-negative NK T cell number	adult	trait	abnormal KLRG1-positive CD4-negative NK T cell number	MP:0013515	310	38	7	0.0225806	0.184211	0.027668	22	23	0.00718475	0.318182	0.304348	1	0.89945	0	0.0460228	4.28854	7/310=0.0225806451612903	0.0056565	0.0462071	adult_trait:abnormal KLRG1-positive CD4-negative NK T cell number	2.2	10	4
875	r2552	adult_trait:abnormal KLRG1-positive gamma-delta T cell number	adult	trait	abnormal KLRG1-positive gamma-delta T cell number	MP:0013422	->	adult_trait:abnormal KLRG1-positive T-helper cell number	adult	trait	abnormal KLRG1-positive T-helper cell number	MP:0013773	310	52	9	0.0290323	0.173077	0.020979	22	39	0.0118768	0.409091	0.230769	0.410408	0.812818	0.386784	0.0900068	3.25175	9/310=0.0290322580645161	0.00891012	0.0646933	adult_trait:abnormal KLRG1-positive gamma-delta T cell number	2.2	16	2
876	r2554	adult_trait:abnormal KLRG1-positive NK cell number	adult	trait	abnormal KLRG1-positive NK cell number	MP:0012766	->	adult_trait:abnormal KLRG1-positive T-helper cell number	adult	trait	abnormal KLRG1-positive T-helper cell number	MP:0013773	310	53	14	0.0451613	0.264151	0.0262664	26	41	0.0243176	0.538462	0.341463	0.365649	0.775401	0.436935	0.110474	4.07129	14/310=0.0451612903225806	0.000328923	0.00499678	adult_trait:abnormal KLRG1-positive T-helper cell number	2.1	8	5
877	r2555	adult_trait:abnormal KLRG1-positive T-helper cell number	adult	trait	abnormal KLRG1-positive T-helper cell number	MP:0013773	->	adult_trait:abnormal KLRG1-positive CD4-positive NK T cell number	adult	trait	abnormal KLRG1-positive CD4-positive NK T cell number	MP:0013524	310	66	19	0.0612903	0.287879	0.021041	42	43	0.0277266	0.452381	0.44186	1	0.89945	0	0.0460228	3.26135	19/310=0.0612903225806452	0.000387652	0.00611997	adult_trait:abnormal KLRG1-positive CD4-positive NK T cell number	2	8	3
878	r2565	adult_trait:abnormal KLRG1+ CD4 alpha beta T cell number	adult	trait	abnormal KLRG1+ CD4 alpha beta T cell number	MP:0013156	->	adult_trait:abnormal neutrophil cell number	adult	trait	abnormal neutrophil cell number	MP:0012440	278	5	2	0.00719424	0.4	0.4	2	5	0.00719424	1	0.4	0.575758	0.89945	0.23976	0.0460228	55.6	2/278=0.00719424460431655	0.00299866	0.0247247	adult_trait:abnormal KLRG1+ CD4 alpha beta T cell number	2.4	20	12
879	r2567	adult_trait:abnormal KLRG1+ CD8 alpha beta T cell number	adult	trait	abnormal KLRG1+ CD8 alpha beta T cell number	MP:0013153	->	adult_trait:abnormal effector memory CD8-positive, alpha-beta T cell number	adult	trait	abnormal effector memory CD8-positive, alpha-beta T cell number	MP:0010849	326	58	12	0.0368098	0.206897	0.0247678	19	51	0.0232483	0.631579	0.235294	0.0476838	0.323438	1.32163	0.490208	4.03715	12/326=0.0368098159509202	0.000872048	0.0101027	adult_trait:abnormal effector memory CD8-positive, alpha-beta T cell number	2.2	34	2
880	r2568	adult_trait:abnormal KLRG1+ CD8 alpha beta T cell number	adult	trait	abnormal KLRG1+ CD8 alpha beta T cell number	MP:0013153	->	adult_trait:abnormal effector memory T-helper cell number	adult	trait	abnormal effector memory T-helper cell number	MP:0013770	310	29	5	0.016129	0.172414	0.0347222	16	18	0.00504032	0.3125	0.277778	1	0.89945	0	0.0460228	5.38194	5/310=0.0161290322580645	0.00795578	0.0523911	adult_trait:abnormal effector memory T-helper cell number	2.4	34	3
881	r2569	adult_trait:abnormal KLRG1+ CD8 alpha beta T cell number	adult	trait	abnormal KLRG1+ CD8 alpha beta T cell number	MP:0013153	->	adult_trait:abnormal KLRG1-positive CD4-positive, CD25-positive, alpha-beta regulatory T cell number	adult	trait	abnormal KLRG1-positive CD4-positive, CD25-positive, alpha-beta regulatory T cell number	MP:0013431	310	54	10	0.0322581	0.185185	0.0208333	24	40	0.0134409	0.416667	0.25	0.434387	0.830673	0.362123	0.08057	3.22917	10/310=0.032258064516129	0.00650035	0.059958	adult_trait:abnormal KLRG1-positive CD4-positive, CD25-positive, alpha-beta regulatory T cell number	2	28	4
882	r2570	adult_trait:abnormal KLRG1+ CD8 alpha beta T cell number	adult	trait	abnormal KLRG1+ CD8 alpha beta T cell number	MP:0013153	->	adult_trait:abnormal KLRG1-positive T-helper cell number	adult	trait	abnormal KLRG1-positive T-helper cell number	MP:0013773	310	55	11	0.0354839	0.2	0.0218254	24	42	0.0162634	0.458333	0.261905	0.317195	0.747823	0.498674	0.126201	3.38294	11/310=0.0354838709677419	0.00358302	0.0378118	adult_trait:abnormal KLRG1+ CD8 alpha beta T cell number	2	16	2
883	r2571	adult_trait:abnormal Langerhans cell morphology	adult	trait	abnormal Langerhans cell morphology	MP:0008117	->	adult_trait:abnormal memory-marker CD4-negative NK T cell number	adult	trait	abnormal memory-marker CD4-negative NK T cell number	MP:0013512	308	44	10	0.0324675	0.227273	0.0317965	17	37	0.0190985	0.588235	0.27027	0.177632	0.619815	0.750478	0.207738	4.89666	10/308=0.0324675324675325	0.000657689	0.00795979	adult_trait:abnormal memory-marker CD4-negative NK T cell number	2.2	48	2
884	r2572	adult_trait:abnormal Langerhans cell number	adult	trait	abnormal Langerhans cell number	MP:0013411	->	adult_trait:abnormal dendritic epidermal T cell number	adult	trait	abnormal dendritic epidermal T cell number	MP:0013408	357	11	2	0.00560224	0.181818	0.0952381	6	7	0.00186741	0.333333	0.285714	1	0.89945	0	0.0460228	17	2/357=0.00560224089635854	0.0135352	0.0885484	adult_trait:abnormal Langerhans cell number	2.2	2	2
885	r2573	adult_trait:abnormal large unstained cell number	adult	trait	abnormal large unstained cell number	MP:0012360	->	adult_trait:abnormal leukocyte cell number	adult	trait	abnormal leukocyte cell number	MP:0000217	64	2	2	0.03125	1	1	2	2	0.03125	1	1	1	0.89945	0	0.0460228	32	2/64=0.03125	0.0143255	0.0863986	adult_trait:abnormal large unstained cell number	2.3	2	2
886	r2574	adult_trait:abnormal lean body mass	adult	trait	abnormal lean body mass	MP:0003959	->	adult_trait:abnormal behavior	adult	trait	abnormal behavior	MP:0004924	1689	195	23	0.0136175	0.117949	0.004069	85	133	0.00368474	0.270588	0.172932	0.188403	0.628048	0.724912	0.202007	3.43627	23/1689=0.0136175251628182	7.19248e-06	0.000176863	adult_trait:abnormal lean body mass	2.1	132	6
887	r2575	adult_trait:abnormal lean body mass	adult	trait	abnormal lean body mass	MP:0003959	->	adult_trait:abnormal body weight	adult	trait	abnormal body weight	MP:0001259	741	82	22	0.0296896	0.268293	0.0171875	40	64	0.0163293	0.55	0.34375	0.206932	0.647834	0.684173	0.188536	6.36797	22/741=0.0296896086369771	9.20402e-09	4.31992e-07	adult_trait:abnormal lean body mass	2.1	132	19
888	r2576	adult_trait:abnormal lean body mass	adult	trait	abnormal lean body mass	MP:0003959	->	adult_trait:abnormal cornea morphology	adult	trait	abnormal cornea morphology	MP:0001312	2137	169	18	0.00842302	0.106509	0.00413793	87	100	0.00174269	0.206897	0.18	0.719104	0.89945	0.143208	0.0460228	4.42138	18/2137=0.0084230229293402	2.44814e-06	6.64968e-05	adult_trait:abnormal lean body mass	2.1	132	33
889	r2577	adult_trait:abnormal lean body mass	adult	trait	abnormal lean body mass	MP:0003959	->	adult_trait:abnormal dendritic epidermal T cell morphology	adult	trait	abnormal dendritic epidermal T cell morphology	MP:0013407	210	9	3	0.0142857	0.333333	0.166667	6	6	0.00714286	0.5	0.5	1	0.89945	0	0.0460228	17.5	3/210=0.0142857142857143	0.003329	0.0267328	adult_trait:abnormal dendritic epidermal T cell morphology	2.4	6	4
890	r2578	adult_trait:abnormal lean body mass	adult	trait	abnormal lean body mass	MP:0003959	->	adult_trait:abnormal effector memory CD8-positive, alpha-beta T cell number	adult	trait	abnormal effector memory CD8-positive, alpha-beta T cell number	MP:0010849	727	91	8	0.0110041	0.0879121	0.00915332	23	76	0.00382752	0.347826	0.105263	0.0347145	0.275999	1.45949	0.559092	3.32723	8/727=0.0110041265474553	0.0086468	0.0633285	adult_trait:abnormal effector memory CD8-positive, alpha-beta T cell number	2.2	34	4
891	r2579	adult_trait:abnormal lean body mass	adult	trait	abnormal lean body mass	MP:0003959	->	adult_trait:abnormal eye morphology	adult	trait	abnormal eye morphology	MP:0002092	1937	199	14	0.00722767	0.0703518	0.002595	83	130	0.00121913	0.168675	0.107692	0.307244	0.739656	0.512516	0.13097	2.51325	14/1937=0.00722767165720186	0.00507667	0.0459431	adult_trait:abnormal lean body mass	2.1	132	3
892	r2580	adult_trait:abnormal lean body mass	adult	trait	abnormal lean body mass	MP:0003959	->	adult_trait:abnormal gait	adult	trait	abnormal gait	MP:0001406	2122	168	18	0.00848256	0.107143	0.0041744	88	98	0.00173507	0.204545	0.183673	0.855893	0.89945	0.0675806	0.0460228	4.42904	18/2122=0.00848256361922714	2.40915e-06	6.58048e-05	adult_trait:abnormal lean body mass	2.1	132	36
893	r2581	adult_trait:abnormal lean body mass	adult	trait	abnormal lean body mass	MP:0003959	->	adult_trait:abnormal locomotor activation	adult	trait	abnormal locomotor activation	MP:0003313	2196	175	16	0.00728597	0.0914286	0.00350954	94	97	0.00124017	0.170213	0.164948	1	0.89945	0	0.0460228	3.85348	16/2196=0.00728597449908925	3.38226e-05	0.00070075	adult_trait:abnormal lean body mass	2.1	132	32
894	r2582	adult_trait:abnormal lean body mass	adult	trait	abnormal lean body mass	MP:0003959	->	adult_trait:abnormal retina morphology	adult	trait	abnormal retina morphology	MP:0001325	2136	184	13	0.00608614	0.0706522	0.00271682	87	110	0.000909424	0.149425	0.118182	0.675862	0.89945	0.170142	0.0460228	2.90157	13/2136=0.00608614232209738	0.00172077	0.019518	adult_trait:abnormal lean body mass	2.1	132	12
895	r2583	adult_trait:abnormal lean body mass	adult	trait	abnormal lean body mass	MP:0003959	->	adult_trait:abnormal retinal vasculature morphology	adult	trait	abnormal retinal vasculature morphology	MP:0002792	2136	263	20	0.0093633	0.0760456	0.00234577	87	196	0.00215248	0.229885	0.102041	0.0195399	0.199944	1.70908	0.699091	2.50528	20/2136=0.00936329588014981	0.00127433	0.0153576	adult_trait:abnormal lean body mass	2.1	132	4
896	r2584	adult_trait:abnormal lean body mass	adult	trait	abnormal lean body mass	MP:0003959	->	adult_trait:abnormal rib morphology	adult	trait	abnormal rib morphology	MP:0000150	1807	137	12	0.00664084	0.0875912	0.00441176	64	85	0.00124516	0.1875	0.141176	0.658333	0.89945	0.181554	0.0460228	3.98603	12/1807=0.00664084117321527	0.000232541	0.00310219	adult_trait:abnormal rib morphology	2.3	66	16
897	r2585	adult_trait:abnormal lean body mass	adult	trait	abnormal lean body mass	MP:0003959	->	adult_trait:abnormal tooth morphology	adult	trait	abnormal tooth morphology	MP:0002100	2144	198	16	0.00746269	0.0808081	0.00279892	103	111	0.00115925	0.15534	0.144144	0.852175	0.89945	0.0694714	0.0460228	3.00044	16/2144=0.00746268656716418	0.000424827	0.00662781	adult_trait:abnormal tooth morphology	2	70	28
898	r2586	adult_trait:abnormal lean body mass	adult	trait	abnormal lean body mass	MP:0003959	->	adult_trait:abnormal vertebrae morphology	adult	trait	abnormal vertebrae morphology	MP:0000137	1806	75	6	0.00332226	0.08	0.00737101	37	44	0.000538745	0.162162	0.136364	1	0.89945	0	0.0460228	6.65602	6/1806=0.00332225913621262	0.000723808	0.005792	adult_trait:abnormal vertebrae morphology	2.7	68	21
899	r2588	adult_trait:abnormal lens morphology	adult	trait	abnormal lens morphology	MP:0001303	->	adult_trait:abnormal eye morphology	adult	trait	abnormal eye morphology	MP:0002092	2070	211	16	0.00772947	0.0758294	0.00262726	87	140	0.00142151	0.183908	0.114286	0.247792	0.686268	0.605912	0.163506	2.71921	16/2070=0.00772946859903382	0.00174407	0.0213584	adult_trait:abnormal eye morphology	2	36	4
900	r2589	adult_trait:abnormal lens morphology	adult	trait	abnormal lens morphology	MP:0001303	->	adult_trait:abnormal gait	adult	trait	abnormal gait	MP:0001406	2248	155	8	0.00355872	0.0516129	0.00241327	78	85	0.000364997	0.102564	0.0941176	1	0.89945	0	0.0460228	2.71252	8/2248=0.00355871886120996	0.015858	0.0993441	adult_trait:abnormal gait	2.2	88	6
901	r2590	adult_trait:abnormal lens morphology	adult	trait	abnormal lens morphology	MP:0001303	->	adult_trait:abnormal lean body mass	adult	trait	abnormal lean body mass	MP:0003959	2145	154	9	0.0041958	0.0584416	0.00271821	77	86	0.000490419	0.116883	0.104651	1	0.89945	0	0.0460228	2.91528	9/2145=0.0041958041958042	0.00750294	0.0619744	adult_trait:abnormal lean body mass	2.1	132	16
902	r2591	adult_trait:abnormal lens morphology	adult	trait	abnormal lens morphology	MP:0001303	->	adult_trait:abnormal retinal vasculature morphology	adult	trait	abnormal retinal vasculature morphology	MP:0002792	2388	289	20	0.00837521	0.0692042	0.00195618	96	213	0.00174484	0.208333	0.0938967	0.0205438	0.206395	1.68732	0.685301	2.33568	20/2388=0.00837520938023451	0.00188912	0.0228474	adult_trait:abnormal lens morphology	2	50	5
903	r2592	adult_trait:abnormal lens morphology	adult	trait	abnormal lens morphology	MP:0001303	->	adult_trait:abnormal startle reflex	adult	trait	abnormal startle reflex	MP:0001486	1966	178	13	0.00661241	0.0730337	0.00285714	91	100	0.00094463	0.142857	0.13	0.83744	0.89945	0.0770465	0.0460228	2.80857	13/1966=0.00661241098677518	0.00227426	0.0264184	adult_trait:abnormal lens morphology	2	50	13
904	r2597	adult_trait:abnormal leukocyte cell number	adult	trait	abnormal leukocyte cell number	MP:0000217	->	adult_trait:abnormal circulating HDL cholesterol level	adult	trait	abnormal circulating HDL cholesterol level	MP:0000184	1855	69	6	0.0032345	0.0869565	0.00860832	34	41	0.000570794	0.176471	0.146341	0.76668	0.89945	0.115386	0.0460228	7.98422	6/1855=0.00323450134770889	0.000303928	0.00467542	adult_trait:abnormal leukocyte cell number	2.1	42	14
905	r2598	adult_trait:abnormal leukocyte cell number	adult	trait	abnormal leukocyte cell number	MP:0000217	->	adult_trait:abnormal eyelid aperture	adult	trait	abnormal eyelid aperture	MP:0003671	1783	86	6	0.00336511	0.0697674	0.00634585	31	61	0.000651313	0.193548	0.0983607	0.339306	0.76201	0.469408	0.118039	5.65732	6/1783=0.00336511497476164	0.00158569	0.0182949	adult_trait:abnormal leukocyte cell number	2.1	42	2
906	r2600	adult_trait:abnormal leukocyte cell number	adult	trait	abnormal leukocyte cell number	MP:0000217	->	adult_trait:abnormal granulocyte number	adult	trait	abnormal granulocyte number	MP:0020201	953	54	5	0.00524659	0.0925926	0.0131579	19	40	0.00138068	0.263158	0.125	0.300389	0.731743	0.522316	0.135642	6.26974	5/953=0.00524658971668416	0.0030646	0.0309725	adult_trait:abnormal leukocyte cell number	2.1	42	2
907	r2602	adult_trait:abnormal leukocyte cell number	adult	trait	abnormal leukocyte cell number	MP:0000217	->	adult_trait:abnormal hematocrit	adult	trait	abnormal hematocrit	MP:0002596	2083	75	4	0.00192031	0.0533333	0.00519481	35	44	0.000219464	0.114286	0.0909091	1	0.89945	0	0.0460228	5.41039	4/2083=0.00192030724915987	0.00988512	0.0767299	adult_trait:abnormal hematocrit	2.1	32	5
908	r2603	adult_trait:abnormal leukocyte cell number	adult	trait	abnormal leukocyte cell number	MP:0000217	->	adult_trait:abnormal large unstained cell number	adult	trait	abnormal large unstained cell number	MP:0012360	64	2	2	0.03125	1	1	2	2	0.03125	1	1	1	0.89945	0	0.0460228	32	2/64=0.03125	0.0143255	0.0863986	adult_trait:abnormal large unstained cell number	2.3	2	2
909	r2605	adult_trait:abnormal leukocyte cell number	adult	trait	abnormal leukocyte cell number	MP:0000217	->	adult_trait:abnormal lymphocyte cell number	adult	trait	abnormal lymphocyte cell number	MP:0000717	480	16	5	0.0104167	0.3125	0.111111	6	15	0.00868056	0.833333	0.333333	0.423216	0.821499	0.373437	0.0853929	26.6667	5/480=0.0104166666666667	2.27051e-05	0.000493512	adult_trait:abnormal leukocyte cell number	2.1	42	2
910	r2607	adult_trait:abnormal leukocyte cell number	adult	trait	abnormal leukocyte cell number	MP:0000217	->	adult_trait:abnormal memory-marker CD4-positive NK T cell number	adult	trait	abnormal memory-marker CD4-positive NK T cell number	MP:0013521	453	38	4	0.00883002	0.105263	0.037037	6	36	0.00588668	0.666667	0.111111	0.0406988	0.302537	1.39042	0.519221	8.38889	4/453=0.00883002207505519	0.00525241	0.0509173	adult_trait:abnormal memory-marker CD4-positive NK T cell number	2	20	2
911	r2609	adult_trait:abnormal leukocyte cell number	adult	trait	abnormal leukocyte cell number	MP:0000217	->	adult_trait:abnormal posture	adult	trait	abnormal posture	MP:0001504	627	50	6	0.00956938	0.12	0.015625	24	32	0.00239234	0.25	0.1875	0.753027	0.89945	0.123189	0.0460228	4.89844	6/627=0.00956937799043062	0.00420033	0.0398843	adult_trait:abnormal leukocyte cell number	2.1	42	2
912	r2611	adult_trait:abnormal leukocyte cell number	adult	trait	abnormal leukocyte cell number	MP:0000217	->	adult_trait:abnormal pupillary reflex	adult	trait	abnormal pupillary reflex	MP:0002638	1761	65	4	0.00227144	0.0615385	0.00683761	30	39	0.000302858	0.133333	0.102564	0.726254	0.89945	0.138912	0.0460228	6.02051	4/1761=0.00227143668370244	0.00728852	0.0606847	adult_trait:abnormal leukocyte cell number	2.1	42	5
913	r2613	adult_trait:abnormal limb position	adult	trait	abnormal limb position	MP:0012000	->	adult_trait:abnormal digit morphology	adult	trait	abnormal digit morphology	MP:0002110	1483	84	2	0.00134862	0.0238095	0.0238095	2	84	0.00134862	1	0.0238095	0.00871755	0.148759	2.05961	0.827516	17.6548	2/1483=0.00134861766689144	0.0165383	0.0898882	adult_trait:abnormal digit morphology	2.4	56	2
914	r2614	adult_trait:abnormal lip morphology	adult	trait	abnormal lip morphology	MP:0003769	->	adult_trait:abnormal eyelid aperture	adult	trait	abnormal eyelid aperture	MP:0003671	913	34	3	0.00328587	0.0882353	0.0322581	6	31	0.00164294	0.5	0.0967742	0.0947616	0.459927	1.02337	0.337311	14.7258	3/913=0.00328587075575027	0.0030136	0.0331756	adult_trait:abnormal lip morphology	2	6	3
915	r2616	adult_trait:abnormal lip morphology	adult	trait	abnormal lip morphology	MP:0003769	->	adult_trait:abnormal mouth morphology	adult	trait	abnormal mouth morphology	MP:0000452	1483	19	2	0.00134862	0.105263	0.0363636	10	11	0.000269724	0.2	0.181818	1	0.89945	0	0.0460228	26.9636	2/1483=0.00134861766689144	0.00432604	0.04419	adult_trait:abnormal lip morphology	2	6	2
916	r2617	adult_trait:abnormal locomotor activation	adult	trait	abnormal locomotor activation	MP:0003313	->	adult_gene:tongue	adult	gene	tongue	MA:0000347	185	14	3	0.0162162	0.214286	0.1	5	12	0.00972973	0.6	0.25	0.621385	0.89945	0.206639	0.0460228	9.25	3/185=0.0162162162162162	0.0143334	0.0675669	adult_gene:tongue	2.7	40	2
917	r2618	adult_trait:abnormal locomotor activation	adult	trait	abnormal locomotor activation	MP:0003313	->	adult_trait:abnormal behavior	adult	trait	abnormal behavior	MP:0004924	2069	235	72	0.0347994	0.306383	0.0061665	139	168	0.0180256	0.517986	0.428571	0.363649	0.773794	0.439318	0.111375	6.37924	72/2069=0.0347994200096665	5.70211e-25	1.23599e-21	adult_trait:abnormal behavior	2	86	10
918	r2619	adult_trait:abnormal locomotor activation	adult	trait	abnormal locomotor activation	MP:0003313	->	adult_trait:abnormal body weight	adult	trait	abnormal body weight	MP:0001259	701	101	13	0.0185449	0.128713	0.00878378	40	74	0.0060271	0.325	0.175676	0.182117	0.620519	0.739649	0.207245	3.07872	13/701=0.0185449358059914	0.00194057	0.0232397	adult_trait:abnormal body weight	2	64	13
919	r2620	adult_trait:abnormal locomotor activation	adult	trait	abnormal locomotor activation	MP:0003313	->	adult_trait:abnormal cornea morphology	adult	trait	abnormal cornea morphology	MP:0001312	2311	242	16	0.00692341	0.0661157	0.00194588	115	143	0.000963257	0.13913	0.111888	0.577443	0.89945	0.238491	0.0460228	2.24846	16/2311=0.00692340977931631	0.00746529	0.0666738	adult_trait:abnormal locomotor activation	2	82	19
920	r2621	adult_trait:abnormal locomotor activation	adult	trait	abnormal locomotor activation	MP:0003313	->	adult_trait:abnormal posture	adult	trait	abnormal posture	MP:0001504	638	62	10	0.015674	0.16129	0.015444	35	37	0.00447828	0.285714	0.27027	1	0.89945	0	0.0460228	4.92664	10/638=0.0156739811912226	0.000304225	0.00501855	adult_trait:abnormal locomotor activation	2	82	15
921	r2622	adult_trait:abnormal locomotor activation	adult	trait	abnormal locomotor activation	MP:0003313	->	adult_trait:abnormal retinal vasculature morphology	adult	trait	abnormal retinal vasculature morphology	MP:0002792	2310	126	6	0.0025974	0.047619	0.00286601	53	79	0.000294046	0.113208	0.0759494	0.550147	0.89945	0.259521	0.0460228	3.31025	6/2310=0.0025974025974026	0.0151279	0.0742411	adult_trait:abnormal retinal vasculature morphology	2.6	48	8
922	r2623	adult_trait:abnormal locomotor activation	adult	trait	abnormal locomotor activation	MP:0003313	->	adult_trait:abnormal vertebrae morphology	adult	trait	abnormal vertebrae morphology	MP:0000137	1971	91	5	0.00253678	0.0549451	0.00434783	46	50	0.000275737	0.108696	0.1	1	0.89945	0	0.0460228	4.28478	5/1971=0.00253678335870117	0.0101607	0.051799	adult_trait:abnormal vertebrae morphology	2.7	68	9
923	r2625	adult_trait:abnormal locomotor behavior	adult	trait	abnormal locomotor behavior	MP:0001392	->	adult_trait:abnormal bone mineralization	adult	trait	abnormal bone mineralization	MP:0002896	1097	62	5	0.00455789	0.0806452	0.00907441	29	38	0.000785842	0.172414	0.131579	0.742269	0.89945	0.129439	0.0460228	4.97731	5/1097=0.00455788514129444	0.00668294	0.0523249	adult_trait:abnormal bone mineralization	2.2	128	12
924	r2627	adult_trait:abnormal locomotor behavior	adult	trait	abnormal locomotor behavior	MP:0001392	->	adult_trait:abnormal gait	adult	trait	abnormal gait	MP:0001406	1483	82	13	0.00876601	0.158537	0.0122411	36	59	0.00316551	0.361111	0.220339	0.271182	0.70666	0.56674	0.15079	9.07674	13/1483=0.00876601483479434	8.08229e-08	2.73655e-06	adult_trait:abnormal gait	2.2	88	8
925	r2628	adult_trait:abnormal locomotor behavior	adult	trait	abnormal locomotor behavior	MP:0001392	->	adult_trait:abnormal lean body mass	adult	trait	abnormal lean body mass	MP:0003959	1100	39	3	0.00272727	0.0769231	0.0138889	18	24	0.000454545	0.166667	0.125	1	0.89945	0	0.0460228	7.63889	3/1100=0.00272727272727273	0.0117243	0.0616819	adult_trait:abnormal locomotor behavior	2.6	38	3
926	r2630	adult_trait:abnormal locomotor behavior	adult	trait	abnormal locomotor behavior	MP:0001392	->	adult_trait:abnormal tibia morphology	adult	trait	abnormal tibia morphology	MP:0000558	994	58	4	0.00402414	0.0689655	0.0104575	17	45	0.000946858	0.235294	0.0888889	0.229195	0.672207	0.639795	0.172497	5.19739	4/994=0.00402414486921529	0.0134932	0.0686227	adult_trait:abnormal locomotor behavior	2.6	38	7
927	r2633	adult_trait:abnormal lumbar vertebrae morphology	adult	trait	abnormal lumbar vertebrae morphology	MP:0003049	->	adult_trait:abnormal B cell number	adult	trait	abnormal B cell number	MP:0002458	829	44	4	0.00482509	0.0909091	0.015625	16	32	0.00120627	0.25	0.125	0.43692	0.831298	0.359598	0.0802435	6.47656	4/829=0.00482509047044632	0.00713571	0.0481222	adult_trait:abnormal B cell number	2.4	46	8
928	r2635	adult_trait:abnormal lumbar vertebrae morphology	adult	trait	abnormal lumbar vertebrae morphology	MP:0003049	->	adult_trait:abnormal body length	adult	trait	abnormal body length	MP:0001256	1566	121	11	0.00702427	0.0909091	0.00505051	66	66	0.00117071	0.166667	0.166667	1	0.89945	0	0.0460228	3.95455	11/1566=0.0070242656449553	0.000453263	0.00698288	adult_trait:abnormal lumbar vertebrae morphology	2	74	24
929	r2636	adult_trait:abnormal lumbar vertebrae morphology	adult	trait	abnormal lumbar vertebrae morphology	MP:0003049	->	adult_trait:abnormal bone mineralization	adult	trait	abnormal bone mineralization	MP:0002896	1562	133	11	0.00704225	0.0827068	0.0042735	66	78	0.00117371	0.166667	0.141026	0.819571	0.89945	0.0864134	0.0460228	3.33761	11/1562=0.00704225352112676	0.00153288	0.0192133	adult_trait:abnormal lumbar vertebrae morphology	2	74	18
930	r2637	adult_trait:abnormal lumbar vertebrae morphology	adult	trait	abnormal lumbar vertebrae morphology	MP:0003049	->	adult_trait:abnormal cornea morphology	adult	trait	abnormal cornea morphology	MP:0001312	1567	118	8	0.0051053	0.0677966	0.0040568	58	68	0.000704179	0.137931	0.117647	0.795694	0.89945	0.0992541	0.0460228	3.1785	8/1567=0.00510529674537333	0.00769399	0.0579929	adult_trait:abnormal cornea morphology	2.2	84	6
931	r2638	adult_trait:abnormal lumbar vertebrae morphology	adult	trait	abnormal lumbar vertebrae morphology	MP:0003049	->	adult_trait:abnormal gait	adult	trait	abnormal gait	MP:0001406	1666	133	9	0.00540216	0.0676692	0.00357143	70	72	0.000694564	0.128571	0.125	1	0.89945	0	0.0460228	2.975	9/1666=0.00540216086434574	0.00711826	0.064238	adult_trait:abnormal lumbar vertebrae morphology	2	74	5
932	r2639	adult_trait:abnormal lumbar vertebrae morphology	adult	trait	abnormal lumbar vertebrae morphology	MP:0003049	->	adult_trait:abnormal lean body mass	adult	trait	abnormal lean body mass	MP:0003959	1563	136	11	0.00703775	0.0808824	0.00411523	66	81	0.00117296	0.166667	0.135802	0.655188	0.89945	0.183634	0.0460228	3.21605	11/1563=0.00703774792066539	0.00198369	0.0236255	adult_trait:abnormal lumbar vertebrae morphology	2	74	9
933	r2640	adult_trait:abnormal lumbar vertebrae morphology	adult	trait	abnormal lumbar vertebrae morphology	MP:0003049	->	adult_trait:abnormal locomotor activation	adult	trait	abnormal locomotor activation	MP:0003313	1702	148	12	0.00705053	0.0810811	0.00379807	71	89	0.00119164	0.169014	0.134831	0.66328	0.89945	0.178303	0.0460228	3.23216	12/1702=0.00705052878965922	0.00121596	0.0158873	adult_trait:abnormal locomotor activation	2	82	2
934	r2641	adult_trait:abnormal lumbar vertebrae morphology	adult	trait	abnormal lumbar vertebrae morphology	MP:0003049	->	adult_trait:abnormal mean corpuscular volume	adult	trait	abnormal mean corpuscular volume	MP:0000226	1395	126	10	0.00716846	0.0793651	0.0043592	62	74	0.0011562	0.16129	0.135135	0.811629	0.89945	0.0906427	0.0460228	3.04054	10/1395=0.00716845878136201	0.00446281	0.0451403	adult_trait:abnormal lumbar vertebrae morphology	2	74	2
935	r2642	adult_trait:abnormal lumbar vertebrae morphology	adult	trait	abnormal lumbar vertebrae morphology	MP:0003049	->	adult_trait:abnormal pinna reflex	adult	trait	abnormal pinna reflex	MP:0001485	617	47	5	0.00810373	0.106383	0.0147929	26	26	0.00155841	0.192308	0.192308	1	0.89945	0	0.0460228	4.56361	5/617=0.00810372771474878	0.0107133	0.0866172	adult_trait:abnormal lumbar vertebrae morphology	2	74	7
936	r2643	adult_trait:abnormal lumbar vertebrae morphology	adult	trait	abnormal lumbar vertebrae morphology	MP:0003049	->	adult_trait:abnormal retinal vasculature morphology	adult	trait	abnormal retinal vasculature morphology	MP:0002792	1566	71	4	0.00255428	0.056338	0.00607903	28	47	0.000364897	0.142857	0.0851064	0.704605	0.89945	0.152054	0.0460228	4.75988	4/1566=0.00255427841634738	0.0155206	0.0756861	adult_trait:abnormal retinal vasculature morphology	2.6	48	1
937	r2644	adult_trait:abnormal lumbar vertebrae morphology	adult	trait	abnormal lumbar vertebrae morphology	MP:0003049	->	adult_trait:abnormal rib morphology	adult	trait	abnormal rib morphology	MP:0000150	1848	171	27	0.0146104	0.157895	0.00585366	75	123	0.00525974	0.36	0.219512	0.119431	0.510565	0.922882	0.291949	5.40878	27/1848=0.0146103896103896	5.96298e-10	3.91677e-08	adult_trait:abnormal lumbar vertebrae morphology	2	74	6
938	r2645	adult_trait:abnormal Ly6C-positive immature NK cell number	adult	trait	abnormal Ly6C-positive immature NK cell number	MP:0013668	->	adult_trait:abnormal effector memory CD8-positive, alpha-beta T cell number	adult	trait	abnormal effector memory CD8-positive, alpha-beta T cell number	MP:0010849	515	91	12	0.023301	0.131868	0.0105634	32	71	0.00873786	0.375	0.169014	0.0971796	0.462912	1.01242	0.334502	2.72007	12/515=0.0233009708737864	0.00898707	0.0651218	adult_trait:abnormal effector memory CD8-positive, alpha-beta T cell number	2.2	34	2
939	r2646	adult_trait:abnormal Ly6C-positive immature NK cell number	adult	trait	abnormal Ly6C-positive immature NK cell number	MP:0013668	->	adult_trait:abnormal NK T cell number	adult	trait	abnormal NK T cell number	MP:0008038	515	92	12	0.023301	0.130435	0.010084	34	70	0.00822387	0.352941	0.171429	0.155884	0.58404	0.807199	0.233557	2.59664	12/515=0.0233009708737864	0.0110089	0.082494	adult_trait:abnormal Ly6C-positive immature NK cell number	2.1	8	2
940	r2647	adult_trait:abnormal Ly6C-positive immature NK cell number	adult	trait	abnormal Ly6C-positive immature NK cell number	MP:0013668	->	adult_trait:abnormal tibia morphology	adult	trait	abnormal tibia morphology	MP:0000558	305	26	4	0.0131148	0.153846	0.0382775	11	19	0.004769	0.363636	0.210526	0.686928	0.89945	0.163089	0.0460228	5.83732	4/305=0.0131147540983607	0.0134025	0.0951577	adult_trait:abnormal Ly6C-positive immature NK cell number	2.1	8	2
941	r2649	adult_trait:abnormal Ly6C-positive mature NK cell number	adult	trait	abnormal Ly6C-positive mature NK cell number	MP:0013674	->	adult_trait:abnormal CD4-positive, alpha beta T cell number	adult	trait	abnormal CD4-positive, alpha beta T cell number	MP:0008073	515	62	8	0.015534	0.129032	0.013986	26	44	0.00477969	0.307692	0.181818	0.401281	0.80499	0.396551	0.0942097	3.6014	8/515=0.0155339805825243	0.00617648	0.0492984	adult_trait:abnormal Ly6C-positive mature NK cell number	2.2	22	4
942	r2651	adult_trait:abnormal Ly6C-positive mature NK cell number	adult	trait	abnormal Ly6C-positive mature NK cell number	MP:0013674	->	adult_trait:abnormal CD8-positive, naive alpha-beta T cell number	adult	trait	abnormal CD8-positive, naive alpha-beta T cell number	MP:0013434	515	54	8	0.015534	0.148148	0.017094	26	36	0.00477969	0.307692	0.222222	0.584222	0.89945	0.233422	0.0460228	4.40171	8/515=0.0155339805825243	0.00221989	0.0215851	adult_trait:abnormal Ly6C-positive mature NK cell number	2.2	22	12
943	r2654	adult_trait:abnormal Ly6C-positive mature NK cell number	adult	trait	abnormal Ly6C-positive mature NK cell number	MP:0013674	->	adult_trait:abnormal Ly6C-positive immature NK cell number	adult	trait	abnormal Ly6C-positive immature NK cell number	MP:0013668	515	48	10	0.0194175	0.208333	0.0240385	26	32	0.00746826	0.384615	0.3125	0.796495	0.89945	0.0988171	0.0460228	6.1899	10/515=0.0194174757281553	8.18173e-05	0.00134275	adult_trait:abnormal Ly6C-positive mature NK cell number	2.2	22	3
944	r2661	adult_trait:abnormal Ly6C-positive NK T cell number	adult	trait	abnormal Ly6C-positive NK T cell number	MP:0013677	->	adult_trait:abnormal CD4-positive NK T cell number	adult	trait	abnormal CD4-positive NK T cell number	MP:0013518	515	45	7	0.0135922	0.155556	0.0235294	17	35	0.0055968	0.411765	0.2	0.347994	0.765709	0.458428	0.115936	6.05882	7/515=0.0135922330097087	0.000921066	0.0126136	adult_trait:abnormal Ly6C-positive NK T cell number	2	24	5
945	r2662	adult_trait:abnormal Ly6C-positive NK T cell number	adult	trait	abnormal Ly6C-positive NK T cell number	MP:0013677	->	adult_trait:abnormal grip strength	adult	trait	abnormal grip strength	MP:0001515	358	19	3	0.00837989	0.157895	0.0495868	11	11	0.00228542	0.272727	0.272727	1	0.89945	0	0.0460228	8.87603	3/358=0.00837988826815642	0.0111945	0.0895798	adult_trait:abnormal Ly6C-positive NK T cell number	2	24	5
946	r2664	adult_trait:abnormal Ly6C-positive NK T cell number	adult	trait	abnormal Ly6C-positive NK T cell number	MP:0013677	->	adult_trait:abnormal Ly6C-positive immature NK cell number	adult	trait	abnormal Ly6C-positive immature NK cell number	MP:0013668	515	47	7	0.0135922	0.148936	0.0222576	17	37	0.0055968	0.411765	0.189189	0.222004	0.66181	0.653639	0.179267	5.73132	7/515=0.0135922330097087	0.00121239	0.0158503	adult_trait:abnormal Ly6C-positive NK T cell number	2	24	2
947	r2665	adult_trait:abnormal Ly6C-positive NK T cell number	adult	trait	abnormal Ly6C-positive NK T cell number	MP:0013677	->	adult_trait:abnormal memory-marker CD4-positive NK T cell number	adult	trait	abnormal memory-marker CD4-positive NK T cell number	MP:0013521	515	57	10	0.0194175	0.175439	0.0235294	17	50	0.011422	0.588235	0.2	0.0533036	0.340504	1.27324	0.467878	6.05882	10/515=0.0194174757281553	0.000117171	0.00223935	adult_trait:abnormal Ly6C-positive NK T cell number	2	24	2
948	r2668	adult_trait:abnormal Ly6C high monocyte number	adult	trait	abnormal Ly6C high monocyte number	MP:0013021	->	adult_trait:abnormal B cell number	adult	trait	abnormal B cell number	MP:0002458	278	20	6	0.0215827	0.3	0.0714286	12	14	0.0107914	0.5	0.428571	1	0.89945	0	0.0460228	9.92857	6/278=0.0215827338129496	0.000375936	0.00424979	adult_trait:abnormal B cell number	2.4	46	13
949	r2669	adult_trait:abnormal Ly6C high monocyte number	adult	trait	abnormal Ly6C high monocyte number	MP:0013021	->	adult_trait:abnormal CD8-positive, alpha-beta T cell number	adult	trait	abnormal CD8-positive, alpha-beta T cell number	MP:0008077	278	15	3	0.0107914	0.2	0.0740741	9	9	0.00359712	0.333333	0.333333	1	0.89945	0	0.0460228	10.2963	3/278=0.0107913669064748	0.00890812	0.0537148	adult_trait:abnormal Ly6C high monocyte number	2.5	30	7
950	r2670	adult_trait:abnormal Ly6C high monocyte number	adult	trait	abnormal Ly6C high monocyte number	MP:0013021	->	adult_trait:abnormal eosinophil cell number	adult	trait	abnormal eosinophil cell number	MP:0002602	278	13	3	0.0107914	0.230769	0.09375	8	8	0.00404676	0.375	0.375	1	0.89945	0	0.0460228	13.0312	3/278=0.0107913669064748	0.0053368	0.0313861	adult_trait:abnormal eosinophil cell number	2.7	12	4
951	r2671	adult_trait:abnormal Ly6C high monocyte number	adult	trait	abnormal Ly6C high monocyte number	MP:0013021	->	adult_trait:abnormal KLRG1-positive gamma-delta T cell number	adult	trait	abnormal KLRG1-positive gamma-delta T cell number	MP:0013422	262	15	4	0.0152672	0.266667	0.0952381	7	12	0.0087241	0.571429	0.333333	0.675362	0.89945	0.170463	0.0460228	12.4762	4/262=0.0152671755725191	0.00174765	0.0144991	adult_trait:abnormal Ly6C high monocyte number	2.5	30	3
952	r2672	adult_trait:abnormal Ly6C high monocyte number	adult	trait	abnormal Ly6C high monocyte number	MP:0013021	->	adult_trait:abnormal KLRG1-positive NK cell number	adult	trait	abnormal KLRG1-positive NK cell number	MP:0012766	278	29	6	0.0215827	0.206897	0.0434783	12	23	0.0107914	0.5	0.26087	0.492708	0.875877	0.307411	0.0575569	6.04348	6/278=0.0215827338129496	0.00287732	0.0266707	adult_trait:abnormal KLRG1-positive NK cell number	2.2	32	5
953	r2674	adult_trait:abnormal Ly6C high monocyte number	adult	trait	abnormal Ly6C high monocyte number	MP:0013021	->	adult_trait:abnormal Ly6C low monocyte number	adult	trait	abnormal Ly6C low monocyte number	MP:0013024	278	11	7	0.0251799	0.636364	0.17284	9	9	0.0195843	0.777778	0.777778	1	0.89945	0	0.0460228	24.0247	7/278=0.0251798561151079	2.36047e-06	4.28125e-05	adult_trait:abnormal Ly6C high monocyte number	2.5	30	16
954	r2675	adult_trait:abnormal Ly6C high monocyte number	adult	trait	abnormal Ly6C high monocyte number	MP:0013021	->	adult_trait:abnormal monocyte cell number	adult	trait	abnormal monocyte cell number	MP:0012441	278	17	7	0.0251799	0.411765	0.0972222	12	12	0.0146882	0.583333	0.583333	1	0.89945	0	0.0460228	13.5139	7/278=0.0251798561151079	3.31299e-05	0.000509145	adult_trait:abnormal monocyte cell number	2.4	38	13
955	r2676	adult_trait:abnormal Ly6C high monocyte number	adult	trait	abnormal Ly6C high monocyte number	MP:0013021	->	adult_trait:abnormal myeloid cell number	adult	trait	abnormal myeloid cell number	MP:0013661	274	16	3	0.0109489	0.1875	0.0666667	9	10	0.00364964	0.333333	0.3	1	0.89945	0	0.0460228	9.13333	3/274=0.0109489051094891	0.0116345	0.0654344	adult_trait:abnormal Ly6C high monocyte number	2.5	30	8
956	r2677	adult_trait:abnormal Ly6C high monocyte number	adult	trait	abnormal Ly6C high monocyte number	MP:0013021	->	adult_trait:abnormal T cell number	adult	trait	abnormal T cell number	MP:0006387	278	25	5	0.0179856	0.2	0.0462963	12	18	0.007494	0.416667	0.277778	0.716568	0.89945	0.144742	0.0460228	6.43519	5/278=0.0179856115107914	0.00469819	0.0398476	adult_trait:abnormal T cell number	2.2	54	2
957	r2678	adult_trait:abnormal Ly6C low monocyte number	adult	trait	abnormal Ly6C low monocyte number	MP:0013024	->	adult_trait:abnormal B cell number	adult	trait	abnormal B cell number	MP:0002458	278	19	5	0.0179856	0.263158	0.0714286	10	14	0.00899281	0.5	0.357143	0.717565	0.89945	0.144139	0.0460228	9.92857	5/278=0.0179856115107914	0.00106751	0.0104723	adult_trait:abnormal B cell number	2.4	46	8
958	r2679	adult_trait:abnormal Ly6C low monocyte number	adult	trait	abnormal Ly6C low monocyte number	MP:0013024	->	adult_trait:abnormal CD4-positive, CD25-positive, alpha-beta regulatory T cell number	adult	trait	abnormal CD4-positive, CD25-positive, alpha-beta regulatory T cell number	MP:0012773	278	27	6	0.0215827	0.222222	0.0451128	14	19	0.00924974	0.428571	0.315789	0.740863	0.89945	0.130262	0.0460228	6.27068	6/278=0.0215827338129496	0.0023865	0.0275011	adult_trait:abnormal CD4-positive, CD25-positive, alpha-beta regulatory T cell number	2	38	3
959	r2680	adult_trait:abnormal Ly6C low monocyte number	adult	trait	abnormal Ly6C low monocyte number	MP:0013024	->	adult_trait:abnormal coat/hair pigmentation	adult	trait	abnormal coat/hair pigmentation	MP:0002075	188	7	2	0.0106383	0.285714	0.222222	3	6	0.0070922	0.666667	0.333333	1	0.89945	0	0.0460228	20.8889	2/188=0.0106382978723404	0.0133632	0.0642025	adult_trait:abnormal coat/hair pigmentation	2.7	28	2
960	r2681	adult_trait:abnormal Ly6C low monocyte number	adult	trait	abnormal Ly6C low monocyte number	MP:0013024	->	adult_trait:abnormal eosinophil cell number	adult	trait	abnormal eosinophil cell number	MP:0002602	278	13	3	0.0107914	0.230769	0.09375	8	8	0.00404676	0.375	0.375	1	0.89945	0	0.0460228	13.0312	3/278=0.0107913669064748	0.0053368	0.0313861	adult_trait:abnormal eosinophil cell number	2.7	12	4
961	r2682	adult_trait:abnormal Ly6C low monocyte number	adult	trait	abnormal Ly6C low monocyte number	MP:0013024	->	adult_trait:abnormal KLRG1-positive gamma-delta T cell number	adult	trait	abnormal KLRG1-positive gamma-delta T cell number	MP:0013422	262	18	4	0.0152672	0.222222	0.0683761	9	13	0.00678541	0.444444	0.307692	0.697627	0.89945	0.156377	0.0460228	8.95726	4/262=0.0152671755725191	0.00432539	0.03581	adult_trait:abnormal Ly6C low monocyte number	2.3	26	3
962	r2684	adult_trait:abnormal Ly6C low monocyte number	adult	trait	abnormal Ly6C low monocyte number	MP:0013024	->	adult_trait:abnormal Ly6C high monocyte number	adult	trait	abnormal Ly6C high monocyte number	MP:0013021	278	11	7	0.0251799	0.636364	0.17284	9	9	0.0195843	0.777778	0.777778	1	0.89945	0	0.0460228	24.0247	7/278=0.0251798561151079	2.36047e-06	4.28125e-05	adult_trait:abnormal Ly6C high monocyte number	2.5	30	16
963	r2685	adult_trait:abnormal Ly6C low monocyte number	adult	trait	abnormal Ly6C low monocyte number	MP:0013024	->	adult_trait:abnormal monocyte cell number	adult	trait	abnormal monocyte cell number	MP:0012441	278	14	8	0.028777	0.571429	0.133333	10	12	0.0230216	0.8	0.666667	1	0.89945	0	0.0460228	18.5333	8/278=0.0287769784172662	2.08533e-06	4.27781e-05	adult_trait:abnormal monocyte cell number	2.4	38	12
[truncated: 580 more rows]

## Sheet: 335nodes
	id	name	stage	type	ontology_name	ontology_acc	top_level_term	top_level_id	node_n_out	node_n_in	node_n_all	page_rank	eigenvector_centrality	power_centrality	betweeness_centrality	degree_centrality	closeness_centrality	order_from_left	cluster	cut7	pvalue	log_pvalue2	qvalue	log10_qvalue2	cut4	cut5	cut6	cut7_1	cut8	cut9	cut10	cut11	cut12	cut13	cut14	cut15
[truncated: 335 more rows]
